# Supplementary material for: Ion pair sites for efficient electrochemical extraction of uranium in real nuclear wastewater
Source: Nat Commun. 2024 May 16;15:4149. doi: 10.1038/s41467-024-48564-y (PMC11099191; doi:10.1038/s41467-024-48564-y)
Supplement: Supplementary file 4 — Supplementary Data 1 [file 41467_2024_48564_MOESM4_ESM.zip]

Archive with 7 entries (6 files):
- Supplementary Data 1/Ti(OH)PO4
- Supplementary Data 1/Ti3C2 (OH-termianted)
- Supplementary Data 1/U-Ti(OH)PO4
- Supplementary Data 1/U-Ti3C2 (OH-terminated)
- Supplementary Data 1/U-defected Ti(OH)PO4
- Supplementary Data 1/defected Ti(OH)PO4
- Supplementary Data 1/
