# Supplementary material for: Ion pair sites for efficient electrochemical extraction of uranium in real nuclear wastewater
Source: Nat Commun. 2024 May 16;15:4149. doi: 10.1038/s41467-024-48564-y (PMC11099191; doi:10.1038/s41467-024-48564-y)
Supplement: Supplementary file 4 — Supplementary Data 1 [file 41467_2024_48564_MOESM4_ESM.zip › Supplementary Data 1/Ti(OH)PO4]

TiOHPO4               
1.0
       14.9700002670         0.0000000000         0.0000000000
        0.0000000000        14.3275003433         0.0000000000
       -9.0313196193         0.0000000000        17.8447545776
   Ti    P    H    O
   16   16   16   80
Direct
     0.110967011         0.126691994         0.176025007
     0.160960005         0.378210018         0.035617002
     0.388931015         0.376587990         0.198356003
     0.339198009         0.127967997         0.338799024
     0.610964004         0.126681003         0.176019997
     0.661041019         0.378212015         0.035619003
     0.888862017         0.376565026         0.198363018
     0.839089980         0.127926005         0.338788014
     0.110972997         0.626683990         0.176016002
     0.161148997         0.878229954         0.035604002
     0.388877986         0.876618010         0.198450998
     0.339141021         0.628094050         0.338722012
     0.610993973         0.626711014         0.175991004
     0.660816008         0.878179034         0.035553001
     0.888841967         0.876555973         0.198232003
     0.839088960         0.627945016         0.338730991
     0.980652014         0.320212011         0.079761998
     0.233641000         0.433723015         0.274248012
     0.519389982         0.070200005         0.294376001
     0.266124013         0.183843992         0.099899006
     0.480700984         0.320185985         0.079756000
     0.733553978         0.433676987         0.274213007
     0.019272995         0.070160999         0.294305002
     0.766211995         0.183775998         0.100020000
     0.980725027         0.820191976         0.079660003
     0.233558004         0.933711999         0.274300012
     0.519404004         0.570184005         0.294377017
     0.266209020         0.683803006         0.100044003
     0.480614991         0.820304000         0.079833999
     0.733578090         0.933622006         0.274167020
     0.019314012         0.570167031         0.294330014
     0.766036992         0.683769991         0.099805000
     0.582952044         0.342603005         0.289793999
     0.979952006         0.995922048         0.113698006
     0.917064038         0.092596998         0.084821004
     0.520006040         0.245974999         0.260843026
     0.083145996         0.342745982         0.289793999
     0.479896021         0.995932964         0.113807003
     0.417021984         0.092580998         0.084741000
     0.020176010         0.246144001         0.260920010
     0.582952066         0.842629996         0.289831997
     0.979883040         0.495898984         0.113750006
     0.916996007         0.592512996         0.084666000
     0.520060022         0.746022974         0.260935989
     0.082966011         0.842697957         0.289761025
     0.479948984         0.495961020         0.113725997
     0.417075998         0.592627018         0.084846002
     0.020042005         0.746053992         0.260804012
     0.986782042         0.062226998         0.100140000
     0.042236003         0.137859002         0.242552001
     0.056924002         0.381229993         0.059451001
     0.107238010         0.039259002         0.363257004
     0.050047003         0.241285004         0.132090012
     0.158416007         0.998391983         0.212162012
     0.189815998         0.255654002         0.035940001
     0.190007001         0.367922018         0.309556012
     0.195720014         0.132642000         0.126049007
     0.232830017         0.172358998         0.266180014
     0.513222008         0.312276995         0.274504004
     0.457423010         0.387469994         0.131568997
     0.444065007         0.131097999         0.315743009
     0.393456003         0.289490020         0.010246001
     0.449507995         0.991453973         0.242157993
     0.341317010         0.248398007         0.162118005
     0.309949039         0.005517000         0.338167035
     0.309901002         0.118240994         0.064547003
     0.304277027         0.382542006         0.248307019
     0.267410019         0.422589005         0.108190001
     0.486741007         0.062219002         0.100164009
     0.542190037         0.137854992         0.242532013
     0.557000021         0.381207994         0.059442003
     0.607382992         0.039146000         0.363240010
     0.550061004         0.241288998         0.132087005
     0.658479000         0.998413017         0.212087018
     0.689999970         0.255633002         0.036052999
     0.689728031         0.367866005         0.309363029
     0.695683969         0.132648007         0.126054004
     0.732716924         0.172364988         0.266214993
     0.013382016         0.312468994         0.274464028
     0.957332015         0.387513027         0.131533004
     0.943656018         0.130976007         0.315438999
     0.893397983         0.289459002         0.010271000
     0.949556020         0.991345011         0.242067007
     0.841325980         0.248445998         0.162169992
     0.809948013         0.005440000         0.338037036
     0.810258022         0.118036006         0.064974005
     0.804148024         0.382443993         0.248237009
     0.767430983         0.422605978         0.108189005
     0.986726961         0.562200032         0.100145003
     0.042224006         0.637830946         0.242535006
     0.057076000         0.881225999         0.059397999
     0.107244011         0.539273010         0.363296018
     0.050042005         0.741298966         0.132056009
     0.158411004         0.498371981         0.212119004
     0.190038982         0.755632003         0.036031999
     0.189816006         0.867906975         0.309529023
     0.195661002         0.632610981         0.126021003
     0.232805006         0.672415959         0.266027996
     0.513234992         0.812294002         0.274589993
     0.457568009         0.887648016         0.131736006
     0.444043020         0.631080976         0.315732988
     0.393213978         0.789712006         0.010383000
     0.449568006         0.491425984         0.242134024
     0.341259012         0.748499964         0.162213000
     0.309905003         0.505648028         0.338049007
     0.310306976         0.618058953         0.065043006
     0.304177000         0.882493948         0.248367009
     0.267536982         0.922592998         0.108200001
     0.486788996         0.562252017         0.100137007
     0.542258022         0.637865026         0.242573004
     0.556864958         0.881237980         0.059463006
     0.607355981         0.539194998         0.363285997
     0.550029964         0.741312012         0.132063010
     0.658422020         0.498394013         0.212115009
     0.689715039         0.755631005         0.035907000
     0.689721021         0.867817981         0.309318993
     0.695685951         0.632628953         0.126030997
     0.732793984         0.672459025         0.266133011
     0.013213012         0.812362028         0.274395007
     0.957297977         0.887407991         0.131445010
     0.943712999         0.630947984         0.315480016
     0.893487933         0.789550991         0.010122001
     0.949563022         0.491401988         0.242086006
     0.841271007         0.748352994         0.161955005
     0.809918021         0.505475997         0.338087005
     0.809672953         0.618102019         0.064387002
     0.804172028         0.882421994         0.248198023
     0.767254994         0.922543010         0.108105000
