# Supplementary material for: Ion pair sites for efficient electrochemical extraction of uranium in real nuclear wastewater
Source: Nat Commun. 2024 May 16;15:4149. doi: 10.1038/s41467-024-48564-y (PMC11099191; doi:10.1038/s41467-024-48564-y)
Supplement: Supplementary file 4 — Supplementary Data 1 [file 41467_2024_48564_MOESM4_ESM.zip › Supplementary Data 1/Ti3C2 (OH-termianted)]

Ti3C2OH2                         
1.0
        9.2441997528         0.0000000000         0.0000000000
       -4.6220998764         8.0057118236         0.0000000000
        0.0000000000         0.0000000000        24.7999992371
   Ti    C    O    H
   27   18   18   18
Direct
     0.203507005         0.083949992         0.117472000
     0.092556993         0.195190990         0.307231017
     0.981272020         0.973009988         0.212323999
     0.536840011         0.083947997         0.117469001
     0.425888979         0.195195993         0.307227998
     0.314599009         0.973009988         0.212323999
     0.870172984         0.083947997         0.117471001
     0.759226018         0.195197988         0.307229997
     0.647936969         0.973013979         0.212323999
     0.203510992         0.417286992         0.117472000
     0.092554999         0.528528987         0.307227998
     0.981266970         0.306344982         0.212323999
     0.536848010         0.417280976         0.117472000
     0.425889996         0.528523984         0.307231997
     0.314601987         0.306347007         0.212323999
     0.870175988         0.417284967         0.117469001
     0.759219999         0.528527022         0.307229997
     0.647934056         0.306342004         0.212322999
     0.203506999         0.750617009         0.117469001
     0.092552973         0.861863918         0.307229997
     0.981270031         0.639680001         0.212324999
     0.536837972         0.750612958         0.117472000
     0.425894979         0.861870946         0.307229017
     0.314601975         0.639681967         0.212326998
     0.870171974         0.750610993         0.117472000
     0.759223980         0.861855936         0.307231997
     0.647930975         0.639676964         0.212325999
     0.092461999         0.195157992         0.161068012
     0.203520998         0.084039000         0.263635005
     0.425799981         0.195157992         0.161069002
     0.536861983         0.084045999         0.263634005
     0.759128990         0.195158990         0.161065993
     0.870193004         0.084039000         0.263635005
     0.092464985         0.528492952         0.161065993
     0.203525996         0.417376991         0.263635986
     0.425795997         0.528487949         0.161068012
     0.536858963         0.417379998         0.263635005
     0.759133973         0.528487949         0.161068012
     0.870193028         0.417378986         0.263635986
     0.092462974         0.861820973         0.161066993
     0.203528973         0.750709985         0.263635005
     0.425794956         0.861826989         0.161066993
     0.536854972         0.750706947         0.263637005
     0.759130988         0.861822998         0.161068012
     0.870184985         0.750703969         0.263635005
     0.314798007         0.306041989         0.066081004
     0.981353003         0.972500970         0.358642005
     0.648147989         0.306062985         0.066078000
     0.314700959         0.972525986         0.358642005
     0.981457990         0.306076982         0.066074995
     0.648033974         0.972506986         0.358639967
     0.314822000         0.639383978         0.066078000
     0.981359996         0.305824975         0.358647004
     0.648146967         0.639384990         0.066085003
     0.314681988         0.305811990         0.358645004
     0.981487025         0.639402978         0.066079994
     0.648011065         0.305837006         0.358643004
     0.314816973         0.972728974         0.066081999
     0.981394945         0.639184981         0.358639967
     0.648145984         0.972702945         0.066082999
     0.314711978         0.639194987         0.358643004
     0.981481010         0.972713964         0.066077000
     0.648113016         0.639206959         0.358652003
     0.317401005         0.307593999         0.026892001
     0.980239918         0.972864954         0.397852979
     0.650747998         0.307610974         0.026883001
     0.313546977         0.972856973         0.397852979
     0.984073926         0.307604006         0.026889999
     0.646871996         0.972847979         0.397848018
     0.317434983         0.640942957         0.026889000
     0.980223019         0.306199978         0.397855979
     0.650767010         0.640961957         0.026889000
     0.313567995         0.306198995         0.397855017
     0.984100978         0.640982982         0.026885000
     0.646849975         0.306192979         0.397854017
     0.317422983         0.974283962         0.026887000
     0.980215981         0.639529964         0.397846980
     0.650749956         0.974277946         0.026888000
     0.313561996         0.639532942         0.397854017
     0.984106053         0.974293969         0.026882001
     0.646898957         0.639528952         0.397857017
