# Supplementary material for: Ion pair sites for efficient electrochemical extraction of uranium in real nuclear wastewater
Source: Nat Commun. 2024 May 16;15:4149. doi: 10.1038/s41467-024-48564-y (PMC11099191; doi:10.1038/s41467-024-48564-y)
Supplement: Supplementary file 4 — Supplementary Data 1 [file 41467_2024_48564_MOESM4_ESM.zip › Supplementary Data 1/U-Ti(OH)PO4]

TiOHPO4-UO2F                             
1.0
       14.9700002670         0.0000000000         0.0000000000
        0.0000000000        14.3275003433         0.0000000000
       -9.0313196193         0.0000000000        17.8447545776
   Ti    P    H    O    U    F
   16   16   16   82    1    1
Direct
     0.118418006         0.128988001         0.180598017
     0.158191995         0.374116990         0.031120001
     0.390293999         0.377865990         0.190065002
     0.346372033         0.128255996         0.341937027
     0.612892966         0.128295002         0.174044002
     0.662583037         0.376882995         0.033405000
     0.883139017         0.374484016         0.193287004
     0.839573974         0.126879010         0.338337999
     0.114701010         0.632688993         0.175105016
     0.160940008         0.880909028         0.034888002
     0.390051999         0.878509982         0.197864009
     0.343672023         0.628839017         0.340571001
     0.617510981         0.629199054         0.179390009
     0.659160009         0.877686005         0.033886002
     0.887310009         0.878882999         0.196078003
     0.843087984         0.621203033         0.340608010
     0.985999955         0.320067004         0.083629002
     0.234469998         0.433516005         0.263224011
     0.521709984         0.072030998         0.292239998
     0.267940029         0.182227006         0.098294004
     0.481681994         0.319663003         0.075317004
     0.733611990         0.431537002         0.273459009
     0.019824008         0.068682999         0.295120006
     0.766173031         0.182538002         0.095957009
     0.980329991         0.822095996         0.079075004
     0.237912006         0.934904998         0.276661999
     0.519379979         0.567219976         0.292380018
     0.267848983         0.686815958         0.098624000
     0.482604006         0.818526049         0.080938001
     0.732087009         0.933812974         0.271463988
     0.018940994         0.569868033         0.292469000
     0.767966955         0.684383964         0.099707006
     0.583503991         0.343425019         0.285741001
     0.985019018         0.000823000         0.114318999
     0.922852968         0.096600999         0.085539998
     0.518077010         0.248037987         0.256334027
     0.074002002         0.339537003         0.281962994
     0.481380995         0.998017036         0.111424000
     0.417914986         0.093464998         0.082170006
     0.018283001         0.241367991         0.260157007
     0.583135004         0.842729973         0.287918022
     0.983784999         0.500725997         0.114875005
     0.917976989         0.596315978         0.085297006
     0.519174979         0.746093996         0.260174990
     0.083088010         0.846159007         0.289327016
     0.484757986         0.499996006         0.110600005
     0.422876014         0.596261996         0.084499005
     0.020493991         0.749789013         0.261415986
     0.993231022         0.067401996         0.102433005
     0.046554005         0.137511995         0.245921010
     0.057487999         0.381120996         0.058588000
     0.105083017         0.032513999         0.363299037
     0.059843003         0.245277008         0.138559000
     0.163702010         0.000749000         0.214776008
     0.188033003         0.251381987         0.034164002
     0.191900011         0.378401985         0.309389003
     0.202346003         0.133959995         0.130207007
     0.237940988         0.175050003         0.272197010
     0.511470024         0.315055014         0.268475010
     0.457890977         0.389362000         0.126157002
     0.446268014         0.132379993         0.313734012
     0.393062003         0.285065011         0.008634000
     0.451893979         0.993233056         0.240256016
     0.345671012         0.248696007         0.156829008
     0.314619997         0.006234000         0.340998009
     0.308853015         0.114343002         0.062410004
     0.296051001         0.372598000         0.237759007
     0.266198010         0.421389016         0.100236998
     0.488073002         0.064268998         0.097993007
     0.543981047         0.140152014         0.240471017
     0.553612004         0.381745985         0.052446002
     0.609867010         0.040869998         0.360805020
     0.553356988         0.243706998         0.129913004
     0.657642020         0.999111990         0.209401997
     0.691636987         0.253529011         0.031865001
     0.688504996         0.361591025         0.304796018
     0.696453987         0.132743000         0.123465006
     0.735383969         0.171786993         0.264127996
     0.009951005         0.308159006         0.272904005
     0.962747952         0.389564018         0.134032993
     0.946210019         0.131118001         0.317193020
     0.898801969         0.283147978         0.017048000
     0.947175054         0.993766022         0.239717019
     0.841902030         0.247541996         0.159026003
     0.809162983         0.004676000         0.335774025
     0.812401006         0.115183004         0.063795002
     0.803638959         0.381566000         0.245392995
     0.771481987         0.423902982         0.105777010
     0.989247996         0.567472980         0.101943007
     0.046228008         0.638518004         0.245851000
     0.054904000         0.881907000         0.056805000
     0.116562010         0.532718001         0.359225010
     0.052636003         0.746258006         0.135021004
     0.157564998         0.497478013         0.204692013
     0.192003992         0.758879987         0.034793999
     0.191847008         0.868756978         0.309772027
     0.194935000         0.637501994         0.124040010
     0.233629016         0.670473998         0.267454011
     0.512810982         0.812816051         0.272895989
     0.455276041         0.888259992         0.129164003
     0.449932010         0.628974006         0.318456008
     0.397037012         0.781215036         0.013440000
     0.442789994         0.493339989         0.236497007
     0.342255015         0.750115969         0.161987017
     0.312148022         0.500361035         0.329658989
     0.311630026         0.618808980         0.065371005
     0.308475985         0.884578020         0.250229011
     0.265554987         0.924445965         0.109151003
     0.492063985         0.566811016         0.099688007
     0.544415035         0.637067008         0.243105001
     0.554727941         0.880979984         0.057265002
     0.606051989         0.526803955         0.357353014
     0.556861008         0.744792965         0.136497015
     0.659910957         0.497891999         0.212244007
     0.690521037         0.755585010         0.035894000
     0.687538974         0.868284983         0.306091018
     0.699258046         0.632936006         0.127139000
     0.737864070         0.671720048         0.268716011
     0.012942019         0.816382004         0.272917018
     0.955109011         0.891276005         0.128378006
     0.961139036         0.625755043         0.328547004
     0.894808013         0.785118993         0.011389001
     0.953548027         0.489523994         0.245363014
     0.843647998         0.749023012         0.161716997
     0.810495051         0.498174989         0.339758991
     0.811761985         0.618946032         0.064254998
     0.802703975         0.882306974         0.245589024
     0.765012068         0.923230001         0.106293007
     0.367244047         0.382759998         0.461906016
     0.211098028         0.437415004         0.496741019
     0.255693010         0.458399000         0.426021021
     0.342507986         0.616035986         0.435826018
