# Supplementary material for: Ion pair sites for efficient electrochemical extraction of uranium in real nuclear wastewater
Source: Nat Commun. 2024 May 16;15:4149. doi: 10.1038/s41467-024-48564-y (PMC11099191; doi:10.1038/s41467-024-48564-y)
Supplement: Supplementary file 4 — Supplementary Data 1 [file 41467_2024_48564_MOESM4_ESM.zip › Supplementary Data 1/U-Ti3C2 (OH-terminated)]

Ti3C2OH2-UO2F                   
1.0
        9.2441997528         0.0000000000         0.0000000000
       -4.6220998764         8.0057118236         0.0000000000
        0.0000000000         0.0000000000        24.7999992371
   Ti    C    O    H    U    F
   27   18   20   18    1    1
Direct
     0.205559002         0.086623996         0.115351998
     0.096419000         0.200545996         0.306006006
     0.983607025         0.975966949         0.210697004
     0.539455019         0.087090993         0.115394000
     0.425249996         0.198602991         0.304403987
     0.316885989         0.976036994         0.210237990
     0.873390999         0.086982999         0.115354997
     0.764182978         0.198323987         0.304381011
     0.650618954         0.976190963         0.210234010
     0.206307994         0.420766998         0.115402998
     0.094219006         0.531813957         0.304789014
     0.984139063         0.309233983         0.210030008
     0.539760988         0.420542002         0.115409997
     0.426200960         0.529258981         0.304033996
     0.316713002         0.309136003         0.209860001
     0.873066972         0.420352982         0.115378003
     0.764952030         0.535125015         0.304235018
     0.650394068         0.309245984         0.210087998
     0.206671980         0.753827943         0.115358006
     0.096238989         0.864511990         0.306098009
     0.984843030         0.643789966         0.210034988
     0.539252982         0.753651937         0.115437002
     0.428708964         0.865869947         0.305480005
     0.317361990         0.643458980         0.210185000
     0.873173029         0.754206996         0.115447000
     0.761290966         0.865587980         0.305889008
     0.650726018         0.643450939         0.210220993
     0.094970995         0.198138987         0.158896999
     0.204999007         0.087145999         0.261552015
     0.428241976         0.198237994         0.158969996
     0.539430033         0.087499999         0.261485008
     0.761766021         0.198042005         0.158941001
     0.872961045         0.087048994         0.261630001
     0.094978972         0.531732000         0.158994001
     0.205780993         0.420264979         0.260939991
     0.428672967         0.531587979         0.159003999
     0.540313016         0.420909977         0.261140993
     0.761969986         0.531890971         0.158966006
     0.871965004         0.420922009         0.261094001
     0.095165975         0.864933988         0.158986002
     0.206783974         0.754893986         0.261513003
     0.428686978         0.865371948         0.159095002
     0.539950989         0.754722983         0.261658015
     0.761700959         0.865086943         0.159024995
     0.872721041         0.753796971         0.261965998
     0.317488997         0.308926999         0.063980998
     0.985149959         0.976892962         0.356151030
     0.650752032         0.308868986         0.063993000
     0.320589965         0.978995921         0.356547997
     0.984268021         0.308982988         0.063931002
     0.650445942         0.977899978         0.356837983
     0.317659967         0.642364943         0.063932002
     0.981657019         0.311127969         0.356126996
     0.650765010         0.642286976         0.064019000
     0.317651961         0.310875991         0.355129022
     0.984151033         0.642332005         0.063973004
     0.643221023         0.302211996         0.360323010
     0.317373950         0.975485926         0.063933001
     0.984679899         0.641532979         0.355334024
     0.650708940         0.975435953         0.063997999
     0.317959987         0.641215930         0.356073006
     0.983874928         0.975312957         0.063942000
     0.654654013         0.642921967         0.359454974
     0.482403016         0.468634006         0.449890989
     0.899641926         0.483985963         0.451302004
     0.318115002         0.310849992         0.024796999
     0.989849917         0.981603015         0.395251025
     0.650847032         0.310178012         0.024794999
     0.329449986         0.990330950         0.395673026
     0.984796008         0.310782985         0.024746001
     0.648835981         0.980114974         0.396039998
     0.318098981         0.644120953         0.024731001
     0.971784971         0.331849987         0.394288006
     0.650812999         0.643917012         0.024834999
     0.342594000         0.340488996         0.393743989
     0.984654946         0.643845955         0.024789001
     0.601674942         0.209305991         0.386642999
     0.317606983         0.976778960         0.024738000
     0.982926941         0.610021997         0.393867005
     0.650832991         0.976769966         0.024816000
     0.310507991         0.630153993         0.395134969
     0.984443996         0.977110006         0.024747998
     0.585251973         0.626896005         0.391665017
     0.680306011         0.452253976         0.447306993
     0.548961962         0.176501007         0.457405020
