# Supplementary material for: Ion pair sites for efficient electrochemical extraction of uranium in real nuclear wastewater
Source: Nat Commun. 2024 May 16;15:4149. doi: 10.1038/s41467-024-48564-y (PMC11099191; doi:10.1038/s41467-024-48564-y)
Supplement: Supplementary file 4 — Supplementary Data 1 [file 41467_2024_48564_MOESM4_ESM.zip › Supplementary Data 1/U-defected Ti(OH)PO4]

TiOH-PO4-defect-UO2F             
1.0
       14.9700002670         0.0000000000         0.0000000000
        0.0000000000        14.3275003433         0.0000000000
       -9.0313196193         0.0000000000        17.8447545776
   Ti    P    H    O    U    F
   16   16   16   81    1    1
Direct
     0.118556001         0.128431006         0.182175997
     0.159882008         0.375333021         0.035659002
     0.391385018         0.374610984         0.194809016
     0.344420004         0.123397999         0.340345018
     0.610592982         0.125499993         0.173454006
     0.659602994         0.375483019         0.035600001
     0.879958987         0.372626988         0.192788008
     0.837243005         0.127890003         0.337794004
     0.115308007         0.631047029         0.175162012
     0.160255994         0.878404947         0.035616000
     0.389004003         0.876843989         0.197117011
     0.344563018         0.635694955         0.341548016
     0.614380987         0.627080037         0.178458006
     0.661712967         0.875841026         0.035546004
     0.888750043         0.878369003         0.199319017
     0.835872014         0.623508958         0.339332998
     0.984489010         0.318366000         0.083783004
     0.239683003         0.434472009         0.269749996
     0.521870016         0.069016003         0.293593010
     0.267650005         0.181547003         0.100163000
     0.477758990         0.318251013         0.076756006
     0.733323987         0.431071996         0.274872011
     0.020559997         0.069159999         0.297551013
     0.763366009         0.181213009         0.095216004
     0.980491987         0.821892980         0.081130001
     0.235994998         0.932053993         0.275512016
     0.518836967         0.566218011         0.293437010
     0.266775992         0.684345025         0.097364005
     0.481691031         0.817525016         0.079575002
     0.732092011         0.933393031         0.273390014
     0.012168007         0.571808995         0.291755004
     0.769929990         0.683362030         0.102773008
     0.585156981         0.340983972         0.288768004
     0.985266946         0.999930043         0.116848007
     0.922322012         0.095152000         0.086760004
     0.520221015         0.245228001         0.259821012
     0.073168018         0.340495004         0.284223011
     0.479788004         0.993936023         0.111625006
     0.416991011         0.090462996         0.082831007
     0.019585005         0.241422989         0.261871025
     0.582441965         0.840807049         0.288139008
     0.984297998         0.497197985         0.118091008
     0.918582970         0.593636971         0.088942002
     0.518202012         0.744161021         0.259128018
     0.083956010         0.844722988         0.290600986
     0.482285002         0.497824005         0.110862002
     0.420075001         0.593496058         0.082998002
     0.020592004         0.749059023         0.264014003
     0.992640044         0.066275999         0.104274003
     0.045783000         0.137925998         0.247719015
     0.054783001         0.380835011         0.058410997
     0.106759015         0.034260999         0.365834018
     0.059241002         0.244556002         0.139143010
     0.161849013         0.998745031         0.214320007
     0.189073007         0.252676012         0.036943998
     0.201181990         0.131974993         0.130622004
     0.235491993         0.174583999         0.272668990
     0.513512010         0.312005020         0.272509998
     0.455724007         0.387172027         0.129241014
     0.447226999         0.129971994         0.314826998
     0.387513015         0.286790012         0.009768000
     0.451671984         0.990466985         0.240808001
     0.345077007         0.246787993         0.160563006
     0.312516008         0.000960000         0.340889013
     0.308811998         0.115215004         0.063470998
     0.301490032         0.369778979         0.247655017
     0.265574000         0.420467990         0.108650998
     0.486697994         0.060474998         0.098318006
     0.545136972         0.136970002         0.242095011
     0.550038006         0.379655989         0.054172005
     0.609464028         0.036784999         0.362215029
     0.548191032         0.240505990         0.129675999
     0.657621046         0.997138944         0.210063004
     0.690268992         0.252651002         0.031370000
     0.689321038         0.360623006         0.306740002
     0.692309942         0.131257000         0.121523000
     0.734002007         0.171063009         0.261889998
     0.009710003         0.308265006         0.274140004
     0.960003043         0.387274001         0.134100010
     0.946715952         0.130946994         0.319947998
     0.897947965         0.280815994         0.017147001
     0.948411009         0.993363984         0.242781003
     0.838553035         0.246038998         0.159424019
     0.807978976         0.005643000         0.337139009
     0.810958076         0.114036997         0.063993001
     0.804929018         0.381250993         0.248140011
     0.769512009         0.423721998         0.107481008
     0.990167022         0.564171014         0.105624003
     0.049413015         0.637197005         0.249553012
     0.054435999         0.881201970         0.058320004
     0.106593003         0.535301025         0.365165021
     0.052188005         0.743632048         0.135009006
     0.161571006         0.494842005         0.209169013
     0.190528005         0.755849996         0.033846000
     0.189614988         0.864790052         0.307756992
     0.194757007         0.634216003         0.123889008
     0.233834007         0.671230015         0.266128015
     0.512125014         0.810791020         0.272213016
     0.455815011         0.886854990         0.128751999
     0.452098995         0.628921954         0.321354026
     0.395393006         0.782244026         0.011514000
     0.441924003         0.490461992         0.240734998
     0.341692008         0.747304967         0.160570007
     0.315768989         0.504979009         0.335001001
     0.309157001         0.615690992         0.063317998
     0.305842018         0.881334030         0.248324014
     0.267088998         0.922782036         0.108046006
     0.489450033         0.564037024         0.098509004
     0.538912983         0.634417022         0.240907992
     0.555688037         0.879107980         0.057119998
     0.607613016         0.527408010         0.357737989
     0.554041005         0.741967054         0.134347009
     0.658722015         0.495596990         0.212524996
     0.692436961         0.753481968         0.038141999
     0.687726012         0.868147997         0.308323005
     0.700926011         0.631842983         0.129926993
     0.728330998         0.672986000         0.268879011
     0.013551003         0.815302028         0.276264010
     0.958412999         0.889532001         0.132889009
     0.951812105         0.630129997         0.323837033
     0.893020988         0.786831048         0.013816001
     0.951943984         0.489614984         0.245429016
     0.844860011         0.748396992         0.164717011
     0.808751995         0.499074981         0.340671019
     0.814958940         0.618107943         0.068070002
     0.804049058         0.882272029         0.248653008
     0.766873012         0.921219015         0.108724001
     0.351300038         0.406142009         0.495836018
     0.198004025         0.384074009         0.319507014
     0.253131981         0.477493986         0.424192020
     0.333822992         0.628127997         0.435995031
