# Supplementary material for: Ion pair sites for efficient electrochemical extraction of uranium in real nuclear wastewater
Source: Nat Commun. 2024 May 16;15:4149. doi: 10.1038/s41467-024-48564-y (PMC11099191; doi:10.1038/s41467-024-48564-y)
Supplement: Supplementary file 4 — Supplementary Data 1 [file 41467_2024_48564_MOESM4_ESM.zip › Supplementary Data 1/defected Ti(OH)PO4]

TiOH-PO4-defect              
1.0
       14.9700002670         0.0000000000         0.0000000000
        0.0000000000        14.3275003433         0.0000000000
       -9.0313196193         0.0000000000        17.8447545776
   Ti    P    H    O
   16   16   16   79
Direct
     0.112636003         0.127684998         0.177826004
     0.161013023         0.378409007         0.036301001
     0.388049018         0.377045008         0.200352000
     0.341215019         0.125165000         0.339380001
     0.610461011         0.126836002         0.175795016
     0.656123002         0.377180995         0.033000000
     0.881878996         0.378330996         0.193162001
     0.838217971         0.127673999         0.338888006
     0.114362003         0.626471988         0.177353997
     0.160604990         0.879086946         0.034974001
     0.387725992         0.876593981         0.197040014
     0.341838980         0.627933035         0.339165000
     0.611901017         0.627260022         0.176743012
     0.660747975         0.878660014         0.035317001
     0.889268969         0.877891018         0.197410012
     0.842311024         0.624917953         0.339791003
     0.981028935         0.319332986         0.079544005
     0.229503020         0.430138990         0.276223019
     0.519860981         0.069146000         0.293948004
     0.266649990         0.183928992         0.101097007
     0.478233994         0.319958008         0.079818007
     0.732630003         0.432787013         0.273707010
     0.019443006         0.071749006         0.294740000
     0.764774024         0.183522994         0.098873003
     0.981773033         0.819695020         0.080368000
     0.233019998         0.932508016         0.273852001
     0.521950031         0.569603047         0.295578011
     0.266267988         0.684411986         0.098772003
     0.481186007         0.820255010         0.079774003
     0.733654929         0.933573016         0.273689000
     0.018325007         0.564938014         0.292039988
     0.766248983         0.684348020         0.099917003
     0.582139036         0.342426016         0.290160003
     0.980848003         0.996878019         0.114812009
     0.918294002         0.093757998         0.085823004
     0.519209979         0.246191992         0.261183002
     0.071716009         0.353760013         0.294286030
     0.479292036         0.996009977         0.113319003
     0.416545975         0.092834002         0.084775003
     0.025832993         0.250804009         0.263421001
     0.582191979         0.843022981         0.288565028
     0.980122969         0.497529000         0.113173999
     0.918232972         0.594196029         0.084957010
     0.519662034         0.746420951         0.260731998
     0.082273012         0.841920973         0.288669001
     0.480508004         0.496264978         0.114861003
     0.417810010         0.593167039         0.085166005
     0.019045999         0.745318010         0.260488994
     0.988179023         0.063702002         0.102354003
     0.043715008         0.141867996         0.244831017
     0.055359999         0.381949999         0.058713998
     0.106920004         0.040341999         0.363911011
     0.052657002         0.242702004         0.133663008
     0.158306004         0.999068990         0.213101003
     0.189337000         0.255585992         0.037581003
     0.196961997         0.132235003         0.128021008
     0.234841010         0.174296998         0.269286994
     0.512709980         0.312110023         0.275435004
     0.456638998         0.387793987         0.131548008
     0.445890010         0.130798992         0.316473011
     0.390994994         0.288304009         0.010660001
     0.448334003         0.991781993         0.241391009
     0.341843981         0.248062998         0.163155010
     0.310932992         0.003036000         0.338349035
     0.309450034         0.118257002         0.065062005
     0.304846008         0.382667010         0.249199007
     0.266905991         0.422648012         0.109086003
     0.486268002         0.062504002         0.100109009
     0.542831032         0.137520000         0.242688013
     0.553445981         0.380937983         0.057570001
     0.607767041         0.036922001         0.362358016
     0.549229069         0.241298001         0.131557013
     0.658247018         0.998472990         0.211816010
     0.687748996         0.255297011         0.034751001
     0.688987014         0.366908005         0.308852009
     0.694959996         0.132507993         0.125400010
     0.732592996         0.172469009         0.265884021
     0.010628015         0.315371985         0.276072016
     0.955049973         0.386411018         0.130187006
     0.942901006         0.131247998         0.315782022
     0.894904018         0.285707007         0.010604000
     0.950893965         0.993354000         0.241233005
     0.839571038         0.249013011         0.160664013
     0.809192019         0.005208000         0.338359002
     0.809519001         0.118289002         0.064090000
     0.801599043         0.381388977         0.246129010
     0.762767019         0.423608975         0.105006003
     0.987653001         0.563748010         0.100705004
     0.046038009         0.636555010         0.245810998
     0.057158999         0.881376031         0.059226000
     0.103073009         0.518191999         0.355295010
     0.051671001         0.742854998         0.133987994
     0.162131996         0.501583988         0.212006012
     0.190637006         0.756919056         0.035039001
     0.188869010         0.867042993         0.308941018
     0.195432014         0.633564023         0.124252005
     0.235231000         0.672488978         0.265921004
     0.512374976         0.813008018         0.273274017
     0.456546995         0.888011980         0.130637008
     0.447513003         0.631255969         0.316665004
     0.394637002         0.788497972         0.010301001
     0.451898979         0.491646006         0.242485999
     0.341607985         0.748678951         0.161503012
     0.312445005         0.506755994         0.339325997
     0.310874989         0.619032963         0.063835004
     0.302334987         0.881591028         0.246746008
     0.267230023         0.923668981         0.107488002
     0.487721988         0.562630026         0.101342002
     0.546247003         0.637901037         0.244534009
     0.557021020         0.881858010         0.059470000
     0.609706985         0.537419976         0.364131997
     0.551020986         0.742152963         0.132967997
     0.658447000         0.498477982         0.212244007
     0.689197962         0.756069985         0.036063003
     0.689576006         0.866444996         0.307736016
     0.695984988         0.633077984         0.126213998
     0.738001984         0.670997978         0.266696994
     0.012231007         0.812086992         0.273091002
     0.956754056         0.888835025         0.130577005
     0.951739016         0.626550998         0.321252003
     0.894805025         0.788409977         0.010868000
     0.940466042         0.494465993         0.234895005
     0.841646981         0.749073001         0.161933013
     0.810947968         0.502795991         0.338166020
     0.809779020         0.618789011         0.064420998
     0.805558078         0.884210994         0.248109014
     0.767264065         0.923331043         0.107690998
