# Supplementary material for: Ion pair sites for efficient electrochemical extraction of uranium in real nuclear wastewater
Source: Nat Commun. 2024 May 16;15:4149. doi: 10.1038/s41467-024-48564-y (PMC11099191; doi:10.1038/s41467-024-48564-y)
Supplement: Supplementary file 5 — Source Data [file 41467_2024_48564_MOESM5_ESM.zip]

Archive with 145 entries (117 files):
- Source Data/
- Source Data/Fig. 1/
- Source Data/Fig. 1/Fig. 1a/
- Source Data/Fig. 1/Fig. 1a/Model 1 of  Ti3AlC2 bulk.c4d
- Source Data/Fig. 1/Fig. 1a/Model 1 of OH-terminated Ti3C2.c4d
- Source Data/Fig. 1/Fig. 1a/Model 1 of Ti(OH)PO4 nanorods.c4d
- Source Data/Fig. 1/Fig. 1a/Model 2 of  Ti3AlC2 bulk.c4d
- Source Data/Fig. 1/Fig. 1a/Model 2 of OH-terminated Ti3C2.c4d
- Source Data/Fig. 1/Fig. 1a/Model 2 of Ti(OH)PO4 nanorods.xsd
- Source Data/Fig. 1/Fig. 1b.tif
- Source Data/Fig. 1/Fig. 1c (Inset).tif
- Source Data/Fig. 1/Fig. 1c.tif
- Source Data/Fig. 1/Fig. 1d.docx
- Source Data/Fig. 1/Fig. 1e.xlsx
- Source Data/Fig. 1/Fig. 1f.xlsx
- Source Data/Fig. 1/Fig. 1g/
- Source Data/Fig. 1/Fig. 1g/OH-terminated Ti3C2.bmp
- Source Data/Fig. 1/Fig. 1g/Ti(OH)PO4.bmp
- Source Data/Fig. 2/
- Source Data/Fig. 2/Fig. 2a.xlsx
- Source Data/Fig. 2/Fig. 2b.xlsx
- Source Data/Fig. 2/Fig. 2c.xlsx
- Source Data/Fig. 2/Fig. 2d.xlsx
- Source Data/Fig. 2/Fig. 2e.ai
- Source Data/Fig. 3/
- Source Data/Fig. 3/Fig. 3a.xlsx
- Source Data/Fig. 3/Fig. 3b (Inset).jpg
- Source Data/Fig. 3/Fig. 3b.xlsx
- Source Data/Fig. 3/Fig. 3c.xlsx
- Source Data/Fig. 3/Fig. 3d.xlsx
- Source Data/Fig. 3/Fig. 3e.xlsx
- Source Data/Fig. 3/Fig. 3f.xlsx
- Source Data/Fig. 4/
- Source Data/Fig. 4/Fig. 4a/
- Source Data/Fig. 4/Fig. 4a/Fig. 4a 1h.tif
- Source Data/Fig. 4/Fig. 4a/Fig. 4a 3h.tif
- Source Data/Fig. 4/Fig. 4a/Fig. 4a 5h.tif
- Source Data/Fig. 4/Fig. 4a/Fig. 4a 7h.tif
- Source Data/Fig. 4/Fig. 4b.xlsx
- Source Data/Fig. 4/Fig. 4c.xlsx
- Source Data/Fig. 4/Fig. 4d.bmp
- Source Data/Fig. 4/Fig. 4e.jpg
- Source Data/Fig. 4/Fig. 4f/
- Source Data/Fig. 4/Fig. 4f/Fig. 4f 1.emf
- Source Data/Fig. 4/Fig. 4f/Fig. 4f 2.emf
- Source Data/Fig. 4/Fig. 4f/Fig. 4f 3.emf
- Source Data/Fig. 4/Fig. 4f/Fig. 4f 4.emf
- Source Data/Fig. 4/Fig. 4g.xlsx
- Source Data/Fig. 4/Fig. 4h.xlsx
- Source Data/Fig. 4/Fig. 4i.xlsx
- Source Data/Fig. 5/
- Source Data/Fig. 5/Fig. 5a/
- Source Data/Fig. 5/Fig. 5a/.tif
- Source Data/Fig. 5/Fig. 5a/Model of K3UO2F5.tif
- Source Data/Fig. 5/Fig. 5a/Model of KF.tif
- Source Data/Fig. 5/Fig. 5a/Model of U3O7.tif
- Source Data/Fig. 5/Fig. 5a/Model of UO2Fx.tif
- Source Data/Fig. 5/Fig. 5a/Model of basement.xsd
- Source Data/Fig. 5/Fig. 5b/
- Source Data/Fig. 5/Fig. 5b/Ti(OH)PO4.cif
- Source Data/Fig. 5/Fig. 5b/Ti3C2 (OH-terminated).cif
- Source Data/Fig. 5/Fig. 5b/U-Ti(OH)PO4.cif
- Source Data/Fig. 5/Fig. 5b/U-Ti3C2 (OH-terminated).cif
- Source Data/Fig. 5/Fig. 5b/UO2F.cif
- Source Data/Fig. 6/
- Source Data/Fig. 6/Fig. 6a.xlsx
- Source Data/Fig. 6/Fig. 6b/
- Source Data/Fig. 6/Fig. 6b/Fig. 6b real nuclear wastewater.tif
- Source Data/Fig. 6/Fig. 6b/Fig. 6b residual liquid .tif
- Source Data/Fig. 6/Fig. 6c/
- Source Data/Fig. 6/Fig. 6c/Fig. 6c collected powder.tif
- Source Data/Fig. 6/Fig. 6c/Fig. 6c electrode after electrolysis .tif
- Source Data/Fig. 6/Fig. 6c/Fig. 6c electrode.tif
- Source Data/Fig. 6/Fig. 6d.xlsx
- Source Data/Fig. 6/Fig. 6e/
- Source Data/Fig. 6/Fig. 6e/Fig. 6e U3O8.tif
- Source Data/Fig. 6/Fig. 6e/Fig. 6e precipitate.tif
- Source Data/Fig. 6/Fig. 6e/Fig. 6e yellow powder.tif
- Source Data/Fig. 6/Fig. 6e/Fig. 6e yellow solution.tif
- Source Data/Fig. 6/Fig. 6f.xlsx
- Source Data/Supplementary Fig. 1/
- Source Data/Supplementary Fig. 1/Accordion-like Ti3C2.tif
- Source Data/Supplementary Fig. 1/Exfoliated Ti3C2.bmp
- Source Data/Supplementary Fig. 1/Model  of  exfoliated OH-terminated Ti3C2.c4d
- Source Data/Supplementary Fig. 1/Model of  Ti3AlC2 bulk.c4d
- Source Data/Supplementary Fig. 1/Model of accordion-like Ti3C2.c4d
- Source Data/Supplementary Fig. 1/Ti3AlC2 bulk.tif
- Source Data/Supplementary Fig. 10.xlsx
- Source Data/Supplementary Fig. 11/
- Source Data/Supplementary Fig. 11/Supplementary Fig. 11a.xlsx
- Source Data/Supplementary Fig. 11/Supplementary Fig. 11b.xlsx
- Source Data/Supplementary Fig. 12/
- Source Data/Supplementary Fig. 12/Supplementary Fig. 12a.xlsx
- Source Data/Supplementary Fig. 12/Supplementary Fig. 12b.xlsx
- Source Data/Supplementary Fig. 13/
- Source Data/Supplementary Fig. 13/Supplementary Fig. 13a.xlsx
- Source Data/Supplementary Fig. 13/Supplementary Fig. 13b.xlsx
- Source Data/Supplementary Fig. 13/Supplementary Fig. 13c.xlsx
- Source Data/Supplementary Fig. 14.xlsx
- Source Data/Supplementary Fig. 15/
- Source Data/Supplementary Fig. 15/Supplementary Fig. 15a.xlsx
- Source Data/Supplementary Fig. 15/Supplementary Fig. 15b.xlsx
- Source Data/Supplementary Fig. 16/
- Source Data/Supplementary Fig. 16/Supplementary Fig. 16a.jpg
- Source Data/Supplementary Fig. 16/Supplementary Fig. 16b.jpg
- Source Data/Supplementary Fig. 16/Supplementary Fig. 16c.jpg
- Source Data/Supplementary Fig. 16/Supplementary Fig. 16d.bmp
- Source Data/Supplementary Fig. 16/Supplementary Fig. 16e.jpg
- Source Data/Supplementary Fig. 16/Supplementary Fig. 16f.jpg
- Source Data/Supplementary Fig. 16/Supplementary Fig. 16g.bmp
- Source Data/Supplementary Fig. 16/Supplementary Fig. 16h.jpg
- Source Data/Supplementary Fig. 17/
- Source Data/Supplementary Fig. 17/Initial Ti(OH)PO4.tif
- Source Data/Supplementary Fig. 17/Model 1 of Ti(OH)PO4 layer space.c4d
- Source Data/Supplementary Fig. 17/Model 2 of Ti(OH)PO4 layer space after reaction.c4d
- Source Data/Supplementary Fig. 17/Splicing from Model 1 and 2.ai
- Source Data/Supplementary Fig. 17/Ti(OH)PO4 after 1h reaction.bmp
- Source Data/Supplementary Fig. 17/Ti(OH)PO4 after 7h reaction.bmp
- Source Data/Supplementary Fig. 18/
- Source Data/Supplementary Fig. 18/U-defected Ti(OH)PO4.cif
- Source Data/Supplementary Fig. 18/UO2F.cif
- Source Data/Supplementary Fig. 18/defected Ti(OH)PO4.cif
- Source Data/Supplementary Fig. 19.xlsx
- Source Data/Supplementary Fig. 2/
- Source Data/Supplementary Fig. 2/Supplementary Fig. 2a (Inset).tif
- Source Data/Supplementary Fig. 2/Supplementary Fig. 2a.bmp
- Source Data/Supplementary Fig. 2/Supplementary Fig. 2b.xlsx
- Source Data/Supplementary Fig. 20.xlsx
- Source Data/Supplementary Fig. 21.xlsx
- Source Data/Supplementary Fig. 3.xlsx
- Source Data/Supplementary Fig. 4/
- Source Data/Supplementary Fig. 4/Supplementary Fig. 4a.tif
- Source Data/Supplementary Fig. 4/Supplementary Fig. 4b.xlsx
- Source Data/Supplementary Fig. 4/Supplementary Fig. 4c.bmp
- Source Data/Supplementary Fig. 5/
- Source Data/Supplementary Fig. 5/Supplementary Fig. 5a.xlsx
- Source Data/Supplementary Fig. 5/Supplementary Fig. 5b.xlsx
- Source Data/Supplementary Fig. 5/Supplementary Fig. 5c.xlsx
- Source Data/Supplementary Fig. 6.xlsx
- Source Data/Supplementary Fig. 7/
- Source Data/Supplementary Fig. 7/Supplementary Fig. 7a.xlsx
- Source Data/Supplementary Fig. 7/Supplementary Fig. 7b.xlsx
- Source Data/Supplementary Fig. 7/Supplementary Fig. 7c.xlsx
- Source Data/Supplementary Fig. 8.xlsx
- Source Data/Supplementary Fig. 9.bmp
