# Supplementary material for: Ion pair sites for efficient electrochemical extraction of uranium in real nuclear wastewater
Source: Nat Commun. 2024 May 16;15:4149. doi: 10.1038/s41467-024-48564-y (PMC11099191; doi:10.1038/s41467-024-48564-y)
Supplement: Supplementary file 5 — Source Data [file 41467_2024_48564_MOESM5_ESM.zip › Source Data/Fig. 1/Fig. 1a/Model 2 of Ti(OH)PO4 nanorods.xsd]

<?xml version="1.0" encoding="latin1"?>
<!DOCTYPE XSD []>
<XSD Version="17.1" WrittenBy="Materials Studio 17.1">
	<AtomisticTreeRoot ID="1" NumProperties="62" NumChildren="1">
		<Property Name="AngleAxisType" DefinedOn="AngleBetweenPlanesBender" Type="Enumerated"/>
		<Property Name="AngleEnergy" DefinedOn="ClassicalEnergyHolder" Type="Double"/>
		<Property Name="BeadDocumentID" DefinedOn="MesoMoleculeSet" Type="String"/>
		<Property Name="BendBendEnergy" DefinedOn="ClassicalEnergyHolder" Type="Double"/>
		<Property Name="BendTorsionBendEnergy" DefinedOn="ClassicalEnergyHolder" Type="Double"/>
		<Property Name="BondEnergy" DefinedOn="ClassicalEnergyHolder" Type="Double"/>
		<Property Name="EFGAsymmetry" DefinedOn="Atom" Type="Double"/>
		<Property Name="EFGQuadrupolarCoupling" DefinedOn="Atom" Type="Double"/>
		<Property Name="ElectrostaticEnergy" DefinedOn="ClassicalEnergyHolder" Type="Double"/>
		<Property Name="FaceMillerIndex" DefinedOn="GrowthFace" Type="MillerIndex"/>
		<Property Name="FacetTransparency" DefinedOn="GrowthFace" Type="Float"/>
		<Property Name="FermiLevel" DefinedOn="ScalarFieldBase" Type="Double"/>
		<Property Name="Force" DefinedOn="Matter" Type="CoDirection"/>
		<Property Name="FrameFilter" DefinedOn="Trajectory" Type="String"/>
		<Property Name="HarmonicForceConstant" DefinedOn="HarmonicRestraint" Type="Double"/>
		<Property Name="HarmonicMinimum" DefinedOn="HarmonicRestraint" Type="Double"/>
		<Property Name="HydrogenBondEnergy" DefinedOn="ClassicalEnergyHolder" Type="Double"/>
		<Property Name="ImportOrder" DefinedOn="Bondable" Type="UnsignedInteger"/>
		<Property Name="InversionEnergy" DefinedOn="ClassicalEnergyHolder" Type="Double"/>
		<Property Name="IsBackboneAtom" DefinedOn="Atom" Type="Boolean"/>
		<Property Name="IsChiralCenter" DefinedOn="Atom" Type="Boolean"/>
		<Property Name="IsOutOfPlane" DefinedOn="Atom" Type="Boolean"/>
		<Property Name="IsRepeatArrowVisible" DefinedOn="ElectrodeWire" Type="Boolean"/>
		<Property Name="KineticEnergy" DefinedOn="ClassicalEnergyHolder" Type="Double"/>
		<Property Name="LineExtentPadding" DefinedOn="BestFitLineMonitor" Type="Double"/>
		<Property Name="LinkageGroupName" DefinedOn="Linkage" Type="String"/>
		<Property Name="ListIdentifier" DefinedOn="PropertyList" Type="String"/>
		<Property Name="NMRShielding" DefinedOn="Atom" Type="Double"/>
		<Property Name="NonBondEnergy" DefinedOn="ClassicalEnergyHolder" Type="Double"/>
		<Property Name="NormalMode" DefinedOn="Bondable" Type="Direction"/>
		<Property Name="NormalModeFrequency" DefinedOn="Bondable" Type="Double"/>
		<Property Name="NumScanSteps" DefinedOn="LinearScan" Type="UnsignedInteger"/>
		<Property Name="OrbitalCutoffRadius" DefinedOn="Bondable" Type="Double"/>
		<Property Name="PlaneExtentPadding" DefinedOn="BestFitPlaneMonitor" Type="Double"/>
		<Property Name="PotentialEnergy" DefinedOn="ClassicalEnergyHolder" Type="Double"/>
		<Property Name="QuantizationValue" DefinedOn="ScalarFieldBase" Type="Double"/>
		<Property Name="RelativeVelocity" DefinedOn="Matter" Type="Direction"/>
		<Property Name="RepeatArrowScale" DefinedOn="ElectrodeWire" Type="Float"/>
		<Property Name="RestraintEnergy" DefinedOn="ClassicalEnergyHolder" Type="Double"/>
		<Property Name="ScanEnd" DefinedOn="LinearScan" Type="Double"/>
		<Property Name="ScanStart" DefinedOn="LinearScan" Type="Double"/>
		<Property Name="SeparatedStretchStretchEnergy" DefinedOn="ClassicalEnergyHolder" Type="Double"/>
		<Property Name="ServerDipoleMoment" DefinedOn="MatterGroupProperties" Type="Direction"/>
		<Property Name="SimulationStep" DefinedOn="Trajectory" Type="Integer"/>
		<Property Name="SpinQuantizationDirection" DefinedOn="Atom" Type="Direction"/>
		<Property Name="Stiffness" DefinedOn="SymmetryMatterHessian" Type="Matrix6x6"/>
		<Property Name="StretchBendStretchEnergy" DefinedOn="ClassicalEnergyHolder" Type="Double"/>
		<Property Name="StretchStretchEnergy" DefinedOn="ClassicalEnergyHolder" Type="Double"/>
		<Property Name="StretchTorsionStretchEnergy" DefinedOn="ClassicalEnergyHolder" Type="Double"/>
		<Property Name="Temperature" DefinedOn="ClassicalEnergyHolder" Type="Double"/>
		<Property Name="ThreeBodyNonBondEnergy" DefinedOn="ClassicalEnergyHolder" Type="Double"/>
		<Property Name="TorsionBendBendEnergy" DefinedOn="ClassicalEnergyHolder" Type="Double"/>
		<Property Name="TorsionEnergy" DefinedOn="ClassicalEnergyHolder" Type="Double"/>
		<Property Name="TorsionStretchEnergy" DefinedOn="ClassicalEnergyHolder" Type="Double"/>
		<Property Name="TotalEnergy" DefinedOn="ClassicalEnergyHolder" Type="Double"/>
		<Property Name="Units" DefinedOn="ScalarFieldBase" Type="String"/>
		<Property Name="ValenceCrossTermEnergy" DefinedOn="ClassicalEnergyHolder" Type="Double"/>
		<Property Name="ValenceDiagonalEnergy" DefinedOn="ClassicalEnergyHolder" Type="Double"/>
		<Property Name="VanDerWaalsEnergy" DefinedOn="ClassicalEnergyHolder" Type="Double"/>
		<Property Name="_ServerAtomNames" DefinedOn="IndexProvider" Type="String"/>
		<Property Name="_Stress" DefinedOn="MatterSymmetrySystem" Type="Matrix"/>
		<Property Name="_TrajectoryStress" DefinedOn="MatterSymmetrySystem" Type="Matrix"/>
		<SymmetrySystem ID="2" Mapping="3" Children="ci(281):281+4" Normalized="1" Name="VESTA_phase_1" OverspecificationTolerance="0.05" HasSymmetryHistory="1">
			<MappingSet ID="285" SymmetryDefinition="132" ActiveSystem="2" NumFamilies="1" OwnsTotalConstraintMapping="1" TotalConstraintMapping="3">
				<MappingFamily ID="286" NumImageMappings="14">
					<IdentityMapping ID="287" Element="1,0,0,0,0,1,0,0,0,0,1,0" Constraint="1,0,0,0,0,1,0,0,0,0,1,0" MappedObjects="ci(280):128+4,152+133" DefectObjects="132,288" NumImages="280" NumDefects="2">
						<Atom3d ID="4" Mapping="287" Parent="2" Name="Ti1" DisplayStyle="Ball and Stick" XYZ="0.110967,0.126692,0.176025" Connections="134,137,142,144,148,151" BallSize="30" StickRadius="10" TemperatureType="Isotropic" IsotropicTemperature="0.01266515" AnisotropicTemperature="0,0,0,0,0,0,0,0,0" Components="Ti" Color="73,188,214,255"/>
						<Atom3d ID="5" Mapping="287" Parent="2" Name="Ti2" DisplayStyle="Ball and Stick" XYZ="0.16096,0.37821,0.035617" Connections="139,145,170" BallSize="30" StickRadius="10" TemperatureType="Isotropic" IsotropicTemperature="0.01266515" AnisotropicTemperature="0,0,0,0,0,0,0,0,0" Components="Ti" Color="73,188,214,255"/>
						<Atom3d ID="6" Mapping="287" Parent="2" Name="Ti3" DisplayStyle="Ball and Stick" XYZ="0.388931,0.376588000000001,0.198356" Connections="154,156,162,168,169,237" BallSize="30" StickRadius="10" TemperatureType="Isotropic" IsotropicTemperature="0.01266515" AnisotropicTemperature="0,0,0,0,0,0,0,0,0" Components="Ti" Color="73,188,214,255"/>
						<Atom3d ID="7" Mapping="287" Parent="2" Name="Ti4" DisplayStyle="Ball and Stick" XYZ="0.339198,0.127968,0.338799" Connections="150,157,164" BallSize="30" StickRadius="10" TemperatureType="Isotropic" IsotropicTemperature="0.01266515" AnisotropicTemperature="0,0,0,0,0,0,0,0,0" Components="Ti" Color="73,188,214,255"/>
						<Atom3d ID="8" Mapping="287" Parent="2" Name="Ti5" DisplayStyle="Ball and Stick" XYZ="0.610964,0.126681,0.17602" Connections="171,175,180,181,186,189" BallSize="30" StickRadius="10" TemperatureType="Isotropic" IsotropicTemperature="0.01266515" AnisotropicTemperature="0,0,0,0,0,0,0,0,0" Components="Ti" Color="73,188,214,255"/>
						<Atom3d ID="9" Mapping="287" Parent="2" Name="Ti6" DisplayStyle="Ball and Stick" XYZ="0.661041,0.378212,0.035619" Connections="177,183,207" BallSize="30" StickRadius="10" TemperatureType="Isotropic" IsotropicTemperature="0.01266515" AnisotropicTemperature="0,0,0,0,0,0,0,0,0" Components="Ti" Color="73,188,214,255"/>
						<Atom3d ID="10" Mapping="287" Parent="2" Name="Ti7" DisplayStyle="Ball and Stick" XYZ="0.888862,0.376565000000001,0.198363" Connections="289,194,200,205,208,275" BallSize="30" StickRadius="10" TemperatureType="Isotropic" IsotropicTemperature="0.01266515" AnisotropicTemperature="0,0,0,0,0,0,0,0,0" Components="Ti" Color="73,188,214,255"/>
						<Atom3d ID="11" Mapping="287" Parent="2" Name="Ti8" DisplayStyle="Ball and Stick" XYZ="0.83909,0.127926,0.338788" Connections="188,196,202" BallSize="30" StickRadius="10" TemperatureType="Isotropic" IsotropicTemperature="0.01266515" AnisotropicTemperature="0,0,0,0,0,0,0,0,0" Components="Ti" Color="73,188,214,255"/>
						<Atom3d ID="12" Mapping="287" Parent="2" Name="Ti9" DisplayStyle="Ball and Stick" XYZ="0.110973,0.626684000000001,0.176016" Connections="211,213,217,220,224,227" BallSize="30" StickRadius="10" TemperatureType="Isotropic" IsotropicTemperature="0.01266515" AnisotropicTemperature="0,0,0,0,0,0,0,0,0" Components="Ti" Color="73,188,214,255"/>
						<Atom3d ID="13" Mapping="287" Parent="2" Name="Ti10" DisplayStyle="Ball and Stick" XYZ="0.161149,0.878230000000001,0.035604" Connections="215,221,246" BallSize="30" StickRadius="10" TemperatureType="Isotropic" IsotropicTemperature="0.01266515" AnisotropicTemperature="0,0,0,0,0,0,0,0,0" Components="Ti" Color="73,188,214,255"/>
						<Atom3d ID="14" Mapping="287" Parent="2" Name="Ti11" DisplayStyle="Ball and Stick" XYZ="0.388878,0.876618000000001,0.198451" Connections="290,229,232,239,244,245" BallSize="30" StickRadius="10" TemperatureType="Isotropic" IsotropicTemperature="0.01266515" AnisotropicTemperature="0,0,0,0,0,0,0,0,0" Components="Ti" Color="73,188,214,255"/>
						<Atom3d ID="15" Mapping="287" Parent="2" Name="Ti12" DisplayStyle="Ball and Stick" XYZ="0.339141,0.628094000000001,0.338722" Connections="226,233,241" BallSize="30" StickRadius="10" TemperatureType="Isotropic" IsotropicTemperature="0.01266515" AnisotropicTemperature="0,0,0,0,0,0,0,0,0" Components="Ti" Color="73,188,214,255"/>
						<Atom3d ID="16" Mapping="287" Parent="2" Name="Ti13" DisplayStyle="Ball and Stick" XYZ="0.610994,0.626711000000001,0.175991" Connections="249,251,255,257,262,265" BallSize="30" StickRadius="10" TemperatureType="Isotropic" IsotropicTemperature="0.01266515" AnisotropicTemperature="0,0,0,0,0,0,0,0,0" Components="Ti" Color="73,188,214,255"/>
						<Atom3d ID="17" Mapping="287" Parent="2" Name="Ti14" DisplayStyle="Ball and Stick" XYZ="0.660816,0.878179000000001,0.035553" Connections="253,260,283" BallSize="30" StickRadius="10" TemperatureType="Isotropic" IsotropicTemperature="0.01266515" AnisotropicTemperature="0,0,0,0,0,0,0,0,0" Components="Ti" Color="73,188,214,255"/>
						<Atom3d ID="18" Mapping="287" Parent="2" Name="Ti15" DisplayStyle="Ball and Stick" XYZ="0.888842,0.876556000000001,0.198232" Connections="291,292,270,276,281,284" BallSize="30" StickRadius="10" TemperatureType="Isotropic" IsotropicTemperature="0.01266515" AnisotropicTemperature="0,0,0,0,0,0,0,0,0" Components="Ti" Color="73,188,214,255"/>
						<Atom3d ID="19" Mapping="287" Parent="2" Name="Ti16" DisplayStyle="Ball and Stick" XYZ="0.839089000000001,0.627945000000001,0.338731" Connections="264,272,279" BallSize="30" StickRadius="10" TemperatureType="Isotropic" IsotropicTemperature="0.01266515" AnisotropicTemperature="0,0,0,0,0,0,0,0,0" Components="Ti" Color="73,188,214,255"/>
						<Atom3d ID="20" Mapping="287" Parent="2" Name="P1" DisplayStyle="Ball and Stick" XYZ="-0.0193479999999998,0.320212,0.0797620000000001" Connections="138,141,293,294" BallSize="30" StickRadius="10" TemperatureType="Isotropic" IsotropicTemperature="0.01266515" AnisotropicTemperature="0,0,0,0,0,0,0,0,0" Components="P" Visible="0"/>
						<Atom3d ID="21" Mapping="287" Parent="2" Name="P2" DisplayStyle="Ball and Stick" XYZ="0.233641,0.433723000000001,0.274248" Connections="147,167,219,240" BallSize="30" StickRadius="10" TemperatureType="Isotropic" IsotropicTemperature="0.01266515" AnisotropicTemperature="0,0,0,0,0,0,0,0,0" Components="P"/>
						<Atom3d ID="22" Mapping="287" Parent="2" Name="P3" DisplayStyle="Ball and Stick" XYZ="0.51939,0.0702000000000001,0.294376" Connections="158,161,174,178" BallSize="30" StickRadius="10" TemperatureType="Isotropic" IsotropicTemperature="0.01266515" AnisotropicTemperature="0,0,0,0,0,0,0,0,0" Components="P"/>
						<Atom3d ID="23" Mapping="287" Parent="2" Name="P4" DisplayStyle="Ball and Stick" XYZ="0.266124,0.183844,0.099899" Connections="146,149,163,166" BallSize="30" StickRadius="10" TemperatureType="Isotropic" IsotropicTemperature="0.01266515" AnisotropicTemperature="0,0,0,0,0,0,0,0,0" Components="P"/>
						<Atom3d ID="24" Mapping="287" Parent="2" Name="P5" DisplayStyle="Ball and Stick" XYZ="0.480701,0.320186,0.0797560000000001" Connections="155,159,176,179" BallSize="30" StickRadius="10" TemperatureType="Isotropic" IsotropicTemperature="0.01266515" AnisotropicTemperature="0,0,0,0,0,0,0,0,0" Components="P"/>
						<Atom3d ID="25" Mapping="287" Parent="2" Name="P6" DisplayStyle="Ball and Stick" XYZ="0.733554,0.433677,0.274213" Connections="185,206,258,278" BallSize="30" StickRadius="10" TemperatureType="Isotropic" IsotropicTemperature="0.01266515" AnisotropicTemperature="0,0,0,0,0,0,0,0,0" Components="P"/>
						<Atom3d ID="26" Mapping="287" Parent="2" Name="P7" DisplayStyle="Ball and Stick" XYZ="0.0192730000000003,0.0701610000000001,0.294305" Connections="136,140,295,296" BallSize="30" StickRadius="10" TemperatureType="Isotropic" IsotropicTemperature="0.01266515" AnisotropicTemperature="0,0,0,0,0,0,0,0,0" Components="P"/>
						<Atom3d ID="27" Mapping="287" Parent="2" Name="P8" DisplayStyle="Ball and Stick" XYZ="0.766212,0.183776,0.10002" Connections="184,187,201,204" BallSize="30" StickRadius="10" TemperatureType="Isotropic" IsotropicTemperature="0.01266515" AnisotropicTemperature="0,0,0,0,0,0,0,0,0" Components="P"/>
						<Atom3d ID="28" Mapping="287" Parent="2" Name="P9" DisplayStyle="Ball and Stick" XYZ="-0.0192749999999999,0.820192000000001,0.0796600000000001" Connections="214,218,297,298" BallSize="30" StickRadius="10" TemperatureType="Isotropic" IsotropicTemperature="0.01266515" AnisotropicTemperature="0,0,0,0,0,0,0,0,0" Components="P" Visible="0"/>
						<Atom3d ID="29" Mapping="287" Parent="2" Name="P10" DisplayStyle="Ball and Stick" XYZ="0.233558,0.933712000000001,0.2743" Connections="299,300,223,243" BallSize="30" StickRadius="10" TemperatureType="Isotropic" IsotropicTemperature="0.01266515" AnisotropicTemperature="0,0,0,0,0,0,0,0,0" Components="P"/>
						<Atom3d ID="30" Mapping="287" Parent="2" Name="P11" DisplayStyle="Ball and Stick" XYZ="0.519404,0.570184000000001,0.294377" Connections="234,236,250,254" BallSize="30" StickRadius="10" TemperatureType="Isotropic" IsotropicTemperature="0.01266515" AnisotropicTemperature="0,0,0,0,0,0,0,0,0" Components="P"/>
						<Atom3d ID="31" Mapping="287" Parent="2" Name="P12" DisplayStyle="Ball and Stick" XYZ="0.266209,0.683803000000001,0.100044" Connections="222,225,238,242" BallSize="30" StickRadius="10" TemperatureType="Isotropic" IsotropicTemperature="0.01266515" AnisotropicTemperature="0,0,0,0,0,0,0,0,0" Components="P"/>
						<Atom3d ID="32" Mapping="287" Parent="2" Name="P13" DisplayStyle="Ball and Stick" XYZ="0.480615,0.820304000000001,0.0798340000000001" Connections="231,235,252,256" BallSize="30" StickRadius="10" TemperatureType="Isotropic" IsotropicTemperature="0.01266515" AnisotropicTemperature="0,0,0,0,0,0,0,0,0" Components="P"/>
						<Atom3d ID="33" Mapping="287" Parent="2" Name="P14" DisplayStyle="Ball and Stick" XYZ="0.733578,0.933622000000001,0.274167" Connections="301,302,261,282" BallSize="30" StickRadius="10" TemperatureType="Isotropic" IsotropicTemperature="0.01266515" AnisotropicTemperature="0,0,0,0,0,0,0,0,0" Components="P"/>
						<Atom3d ID="34" Mapping="287" Parent="2" Name="P15" DisplayStyle="Ball and Stick" XYZ="0.0193140000000003,0.570167000000001,0.29433" Connections="212,216,303,304" BallSize="30" StickRadius="10" TemperatureType="Isotropic" IsotropicTemperature="0.01266515" AnisotropicTemperature="0,0,0,0,0,0,0,0,0" Components="P"/>
						<Atom3d ID="35" Mapping="287" Parent="2" Name="P16" DisplayStyle="Ball and Stick" XYZ="0.766037,0.683770000000001,0.099805" Connections="259,263,277,280" BallSize="30" StickRadius="10" TemperatureType="Isotropic" IsotropicTemperature="0.01266515" AnisotropicTemperature="0,0,0,0,0,0,0,0,0" Components="P"/>
						<Atom3d ID="36" Mapping="287" Parent="2" Name="H1" DisplayStyle="Ball and Stick" XYZ="0.582952,0.342603,0.289794" Connections="152" BallSize="30" StickRadius="10" TemperatureType="Isotropic" IsotropicTemperature="0.01266515" AnisotropicTemperature="0,0,0,0,0,0,0,0,0" Components="H" Color="248,248,248,255"/>
						<Atom3d ID="37" Mapping="287" Parent="2" Name="H2" DisplayStyle="Ball and Stick" XYZ="-0.020048,-0.004078,0.113698" Connections="135" BallSize="30" StickRadius="10" TemperatureType="Isotropic" IsotropicTemperature="0.01266515" AnisotropicTemperature="0,0,0,0,0,0,0,0,0" Components="H" Visible="0"/>
						<Atom3d ID="38" Mapping="287" Parent="2" Name="H3" DisplayStyle="Ball and Stick" XYZ="0.917064,0.092597,0.084821" Connections="305" BallSize="30" StickRadius="10" TemperatureType="Isotropic" IsotropicTemperature="0.01266515" AnisotropicTemperature="0,0,0,0,0,0,0,0,0" Components="H" Color="248,248,248,255"/>
						<Atom3d ID="39" Mapping="287" Parent="2" Name="H4" DisplayStyle="Ball and Stick" XYZ="0.520006,0.245975,0.260843" Connections="153" BallSize="30" StickRadius="10" TemperatureType="Isotropic" IsotropicTemperature="0.01266515" AnisotropicTemperature="0,0,0,0,0,0,0,0,0" Components="H" Color="248,248,248,255"/>
						<Atom3d ID="40" Mapping="287" Parent="2" Name="H5" DisplayStyle="Ball and Stick" XYZ="0.083146,0.342746,0.289794" Connections="190" BallSize="30" StickRadius="10" TemperatureType="Isotropic" IsotropicTemperature="0.01266515" AnisotropicTemperature="0,0,0,0,0,0,0,0,0" Components="H" Color="248,248,248,255"/>
						<Atom3d ID="41" Mapping="287" Parent="2" Name="H6" DisplayStyle="Ball and Stick" XYZ="0.479896,-0.004067,0.113807" Connections="173" BallSize="30" StickRadius="10" TemperatureType="Isotropic" IsotropicTemperature="0.01266515" AnisotropicTemperature="0,0,0,0,0,0,0,0,0" Components="H" Visible="0"/>
						<Atom3d ID="42" Mapping="287" Parent="2" Name="H7" DisplayStyle="Ball and Stick" XYZ="0.417022,0.092581,0.084741" Connections="172" BallSize="30" StickRadius="10" TemperatureType="Isotropic" IsotropicTemperature="0.01266515" AnisotropicTemperature="0,0,0,0,0,0,0,0,0" Components="H"/>
						<Atom3d ID="43" Mapping="287" Parent="2" Name="H8" DisplayStyle="Ball and Stick" XYZ="0.020176,0.246144,0.26092" Connections="191" BallSize="30" StickRadius="10" TemperatureType="Isotropic" IsotropicTemperature="0.01266515" AnisotropicTemperature="0,0,0,0,0,0,0,0,0" Components="H" Color="248,248,248,255"/>
						<Atom3d ID="44" Mapping="287" Parent="2" Name="H9" DisplayStyle="Ball and Stick" XYZ="0.582952,0.84263,0.289832" Connections="228" BallSize="30" StickRadius="10" TemperatureType="Isotropic" IsotropicTemperature="0.01266515" AnisotropicTemperature="0,0,0,0,0,0,0,0,0" Components="H" Color="248,248,248,255"/>
						<Atom3d ID="45" Mapping="287" Parent="2" Name="H10" DisplayStyle="Ball and Stick" XYZ="-0.020117,0.495899,0.11375" Connections="209" BallSize="30" StickRadius="10" TemperatureType="Isotropic" IsotropicTemperature="0.01266515" AnisotropicTemperature="0,0,0,0,0,0,0,0,0" Components="H" Visible="0"/>
						<Atom3d ID="46" Mapping="287" Parent="2" Name="H11" DisplayStyle="Ball and Stick" XYZ="0.916996,0.592513,0.0846660000000001" Connections="306" BallSize="30" StickRadius="10" TemperatureType="Isotropic" IsotropicTemperature="0.01266515" AnisotropicTemperature="0,0,0,0,0,0,0,0,0" Components="H" Color="248,248,248,255"/>
						<Atom3d ID="47" Mapping="287" Parent="2" Name="H12" DisplayStyle="Ball and Stick" XYZ="0.52006,0.746023,0.260936" Connections="230" BallSize="30" StickRadius="10" TemperatureType="Isotropic" IsotropicTemperature="0.01266515" AnisotropicTemperature="0,0,0,0,0,0,0,0,0" Components="H" Color="248,248,248,255"/>
						<Atom3d ID="48" Mapping="287" Parent="2" Name="H13" DisplayStyle="Ball and Stick" XYZ="0.082966,0.842698000000001,0.289761" Connections="266" BallSize="30" StickRadius="10" TemperatureType="Isotropic" IsotropicTemperature="0.01266515" AnisotropicTemperature="0,0,0,0,0,0,0,0,0" Components="H" Color="248,248,248,255"/>
						<Atom3d ID="49" Mapping="287" Parent="2" Name="H14" DisplayStyle="Ball and Stick" XYZ="0.479949,0.495961,0.113726" Connections="247" BallSize="30" StickRadius="10" TemperatureType="Isotropic" IsotropicTemperature="0.01266515" AnisotropicTemperature="0,0,0,0,0,0,0,0,0" Components="H" Color="248,248,248,255"/>
						<Atom3d ID="50" Mapping="287" Parent="2" Name="H15" DisplayStyle="Ball and Stick" XYZ="0.417076,0.592627,0.084846" Connections="248" BallSize="30" StickRadius="10" TemperatureType="Isotropic" IsotropicTemperature="0.01266515" AnisotropicTemperature="0,0,0,0,0,0,0,0,0" Components="H" Color="248,248,248,255"/>
						<Atom3d ID="51" Mapping="287" Parent="2" Name="H16" DisplayStyle="Ball and Stick" XYZ="0.020042,0.746054,0.260804" Connections="268" BallSize="30" StickRadius="10" TemperatureType="Isotropic" IsotropicTemperature="0.01266515" AnisotropicTemperature="0,0,0,0,0,0,0,0,0" Components="H" Color="248,248,248,255"/>
						<Atom3d ID="52" Mapping="287" Parent="2" Name="O1" DisplayStyle="Ball and Stick" XYZ="-0.013218,0.0622270000000001,0.10014" Connections="133,134,135" BallSize="30" StickRadius="10" TemperatureType="Isotropic" IsotropicTemperature="0.01266515" AnisotropicTemperature="0,0,0,0,0,0,0,0,0" Components="O" Visible="0"/>
						<Atom3d ID="53" Mapping="287" Parent="2" Name="O2" DisplayStyle="Ball and Stick" XYZ="0.042236,0.137859,0.242552" Connections="136,137" BallSize="30" StickRadius="10" TemperatureType="Isotropic" IsotropicTemperature="0.01266515" AnisotropicTemperature="0,0,0,0,0,0,0,0,0" Components="O"/>
						<Atom3d ID="54" Mapping="287" Parent="2" Name="O3" DisplayStyle="Ball and Stick" XYZ="0.056924,0.38123,0.059451" Connections="138,139" BallSize="30" StickRadius="10" TemperatureType="Isotropic" IsotropicTemperature="0.01266515" AnisotropicTemperature="0,0,0,0,0,0,0,0,0" Components="O"/>
						<Atom3d ID="55" Mapping="287" Parent="2" Name="O4" DisplayStyle="Ball and Stick" XYZ="0.107238,0.039259,0.363257" Connections="140" BallSize="30" StickRadius="10" TemperatureType="Isotropic" IsotropicTemperature="0.01266515" AnisotropicTemperature="0,0,0,0,0,0,0,0,0" Components="O"/>
						<Atom3d ID="56" Mapping="287" Parent="2" Name="O5" DisplayStyle="Ball and Stick" XYZ="0.050047,0.241285,0.13209" Connections="141,142" BallSize="30" StickRadius="10" TemperatureType="Isotropic" IsotropicTemperature="0.01266515" AnisotropicTemperature="0,0,0,0,0,0,0,0,0" Components="O"/>
						<Atom3d ID="57" Mapping="287" Parent="2" Name="O6" DisplayStyle="Ball and Stick" XYZ="0.158416,-0.001608,0.212162" Connections="143,144" BallSize="30" StickRadius="10" TemperatureType="Isotropic" IsotropicTemperature="0.01266515" AnisotropicTemperature="0,0,0,0,0,0,0,0,0" Components="O" Visible="0"/>
						<Atom3d ID="58" Mapping="287" Parent="2" Name="O7" DisplayStyle="Ball and Stick" XYZ="0.189816,0.255654,0.03594" Connections="145,146" BallSize="30" StickRadius="10" TemperatureType="Isotropic" IsotropicTemperature="0.01266515" AnisotropicTemperature="0,0,0,0,0,0,0,0,0" Components="O"/>
						<Atom3d ID="59" Mapping="287" Parent="2" Name="O8" DisplayStyle="Ball and Stick" XYZ="0.190007,0.367922,0.309556" Connections="147" BallSize="30" StickRadius="10" TemperatureType="Isotropic" IsotropicTemperature="0.01266515" AnisotropicTemperature="0,0,0,0,0,0,0,0,0" Components="O"/>
						<Atom3d ID="60" Mapping="287" Parent="2" Name="O9" DisplayStyle="Ball and Stick" XYZ="0.19572,0.132642,0.126049" Connections="148,149" BallSize="30" StickRadius="10" TemperatureType="Isotropic" IsotropicTemperature="0.01266515" AnisotropicTemperature="0,0,0,0,0,0,0,0,0" Components="O"/>
						<Atom3d ID="61" Mapping="287" Parent="2" Name="O10" DisplayStyle="Ball and Stick" XYZ="0.23283,0.172359,0.26618" Connections="150,151" BallSize="30" StickRadius="10" TemperatureType="Isotropic" IsotropicTemperature="0.01266515" AnisotropicTemperature="0,0,0,0,0,0,0,0,0" Components="O"/>
						<Atom3d ID="62" Mapping="287" Parent="2" Name="O11" DisplayStyle="Ball and Stick" XYZ="0.513222,0.312277,0.274504" Connections="152,153,154" BallSize="30" StickRadius="10" TemperatureType="Isotropic" IsotropicTemperature="0.01266515" AnisotropicTemperature="0,0,0,0,0,0,0,0,0" Components="O"/>
						<Atom3d ID="63" Mapping="287" Parent="2" Name="O12" DisplayStyle="Ball and Stick" XYZ="0.457423,0.38747,0.131569" Connections="155,156" BallSize="30" StickRadius="10" TemperatureType="Isotropic" IsotropicTemperature="0.01266515" AnisotropicTemperature="0,0,0,0,0,0,0,0,0" Components="O"/>
						<Atom3d ID="64" Mapping="287" Parent="2" Name="O13" DisplayStyle="Ball and Stick" XYZ="0.444065,0.131098,0.315743" Connections="157,158" BallSize="30" StickRadius="10" TemperatureType="Isotropic" IsotropicTemperature="0.01266515" AnisotropicTemperature="0,0,0,0,0,0,0,0,0" Components="O"/>
						<Atom3d ID="65" Mapping="287" Parent="2" Name="O14" DisplayStyle="Ball and Stick" XYZ="0.393456,0.28949,0.010246" Connections="159" BallSize="30" StickRadius="10" TemperatureType="Isotropic" IsotropicTemperature="0.01266515" AnisotropicTemperature="0,0,0,0,0,0,0,0,0" Components="O"/>
						<Atom3d ID="66" Mapping="287" Parent="2" Name="O15" DisplayStyle="Ball and Stick" XYZ="0.449508,-0.00854600000000001,0.242158" Connections="160,161" BallSize="30" StickRadius="10" TemperatureType="Isotropic" IsotropicTemperature="0.01266515" AnisotropicTemperature="0,0,0,0,0,0,0,0,0" Components="O" Visible="0"/>
						<Atom3d ID="67" Mapping="287" Parent="2" Name="O16" DisplayStyle="Ball and Stick" XYZ="0.341317,0.248398,0.162118" Connections="162,163" BallSize="30" StickRadius="10" TemperatureType="Isotropic" IsotropicTemperature="0.01266515" AnisotropicTemperature="0,0,0,0,0,0,0,0,0" Components="O"/>
						<Atom3d ID="68" Mapping="287" Parent="2" Name="O17" DisplayStyle="Ball and Stick" XYZ="0.309949,0.005517,0.338167" Connections="164,165" BallSize="30" StickRadius="10" TemperatureType="Isotropic" IsotropicTemperature="0.01266515" AnisotropicTemperature="0,0,0,0,0,0,0,0,0" Components="O"/>
						<Atom3d ID="69" Mapping="287" Parent="2" Name="O18" DisplayStyle="Ball and Stick" XYZ="0.309901,0.118241,0.064547" Connections="166" BallSize="30" StickRadius="10" TemperatureType="Isotropic" IsotropicTemperature="0.01266515" AnisotropicTemperature="0,0,0,0,0,0,0,0,0" Components="O"/>
						<Atom3d ID="70" Mapping="287" Parent="2" Name="O19" DisplayStyle="Ball and Stick" XYZ="0.304277,0.382542,0.248307" Connections="167,168" BallSize="30" StickRadius="10" TemperatureType="Isotropic" IsotropicTemperature="0.01266515" AnisotropicTemperature="0,0,0,0,0,0,0,0,0" Components="O"/>
						<Atom3d ID="71" Mapping="287" Parent="2" Name="O20" DisplayStyle="Ball and Stick" XYZ="0.26741,0.422589,0.10819" Connections="169,170" BallSize="30" StickRadius="10" TemperatureType="Isotropic" IsotropicTemperature="0.01266515" AnisotropicTemperature="0,0,0,0,0,0,0,0,0" Components="O"/>
						<Atom3d ID="72" Mapping="287" Parent="2" Name="O21" DisplayStyle="Ball and Stick" XYZ="0.486741,0.0622190000000001,0.100164" Connections="171,172,173" BallSize="30" StickRadius="10" TemperatureType="Isotropic" IsotropicTemperature="0.01266515" AnisotropicTemperature="0,0,0,0,0,0,0,0,0" Components="O"/>
						<Atom3d ID="73" Mapping="287" Parent="2" Name="O22" DisplayStyle="Ball and Stick" XYZ="0.54219,0.137855,0.242532" Connections="174,175" BallSize="30" StickRadius="10" TemperatureType="Isotropic" IsotropicTemperature="0.01266515" AnisotropicTemperature="0,0,0,0,0,0,0,0,0" Components="O"/>
						<Atom3d ID="74" Mapping="287" Parent="2" Name="O23" DisplayStyle="Ball and Stick" XYZ="0.557,0.381208,0.059442" Connections="176,177" BallSize="30" StickRadius="10" TemperatureType="Isotropic" IsotropicTemperature="0.01266515" AnisotropicTemperature="0,0,0,0,0,0,0,0,0" Components="O"/>
						<Atom3d ID="75" Mapping="287" Parent="2" Name="O24" DisplayStyle="Ball and Stick" XYZ="0.607383,0.039146,0.36324" Connections="178" BallSize="30" StickRadius="10" TemperatureType="Isotropic" IsotropicTemperature="0.01266515" AnisotropicTemperature="0,0,0,0,0,0,0,0,0" Components="O"/>
						<Atom3d ID="76" Mapping="287" Parent="2" Name="O25" DisplayStyle="Ball and Stick" XYZ="0.550061,0.241289,0.132087" Connections="179,180" BallSize="30" StickRadius="10" TemperatureType="Isotropic" IsotropicTemperature="0.01266515" AnisotropicTemperature="0,0,0,0,0,0,0,0,0" Components="O"/>
						<Atom3d ID="77" Mapping="287" Parent="2" Name="O26" DisplayStyle="Ball and Stick" XYZ="0.658479,-0.001587,0.212087" Connections="181,182" BallSize="30" StickRadius="10" TemperatureType="Isotropic" IsotropicTemperature="0.01266515" AnisotropicTemperature="0,0,0,0,0,0,0,0,0" Components="O" Visible="0"/>
						<Atom3d ID="78" Mapping="287" Parent="2" Name="O27" DisplayStyle="Ball and Stick" XYZ="0.69,0.255633,0.0360530000000001" Connections="183,184" BallSize="30" StickRadius="10" TemperatureType="Isotropic" IsotropicTemperature="0.01266515" AnisotropicTemperature="0,0,0,0,0,0,0,0,0" Components="O"/>
						<Atom3d ID="79" Mapping="287" Parent="2" Name="O28" DisplayStyle="Ball and Stick" XYZ="0.689728,0.367866,0.309363" Connections="185" BallSize="30" StickRadius="10" TemperatureType="Isotropic" IsotropicTemperature="0.01266515" AnisotropicTemperature="0,0,0,0,0,0,0,0,0" Components="O"/>
						<Atom3d ID="80" Mapping="287" Parent="2" Name="O29" DisplayStyle="Ball and Stick" XYZ="0.695684,0.132648,0.126054" Connections="186,187" BallSize="30" StickRadius="10" TemperatureType="Isotropic" IsotropicTemperature="0.01266515" AnisotropicTemperature="0,0,0,0,0,0,0,0,0" Components="O"/>
						<Atom3d ID="81" Mapping="287" Parent="2" Name="O30" DisplayStyle="Ball and Stick" XYZ="0.732717,0.172365,0.266215" Connections="188,189" BallSize="30" StickRadius="10" TemperatureType="Isotropic" IsotropicTemperature="0.01266515" AnisotropicTemperature="0,0,0,0,0,0,0,0,0" Components="O"/>
						<Atom3d ID="82" Mapping="287" Parent="2" Name="O31" DisplayStyle="Ball and Stick" XYZ="0.013382,0.312469,0.274464" Connections="190,191,192" BallSize="30" StickRadius="10" TemperatureType="Isotropic" IsotropicTemperature="0.01266515" AnisotropicTemperature="0,0,0,0,0,0,0,0,0" Components="O"/>
						<Atom3d ID="83" Mapping="287" Parent="2" Name="O32" DisplayStyle="Ball and Stick" XYZ="0.957332,0.387513,0.131533" Connections="193,194" BallSize="30" StickRadius="10" TemperatureType="Isotropic" IsotropicTemperature="0.01266515" AnisotropicTemperature="0,0,0,0,0,0,0,0,0" Components="O"/>
						<Atom3d ID="84" Mapping="287" Parent="2" Name="O33" DisplayStyle="Ball and Stick" XYZ="0.943656,0.130976,0.315439" Connections="195,196" BallSize="30" StickRadius="10" TemperatureType="Isotropic" IsotropicTemperature="0.01266515" AnisotropicTemperature="0,0,0,0,0,0,0,0,0" Components="O"/>
						<Atom3d ID="85" Mapping="287" Parent="2" Name="O34" DisplayStyle="Ball and Stick" XYZ="0.893398,0.289459,0.010271" Connections="197" BallSize="30" StickRadius="10" TemperatureType="Isotropic" IsotropicTemperature="0.01266515" AnisotropicTemperature="0,0,0,0,0,0,0,0,0" Components="O"/>
						<Atom3d ID="86" Mapping="287" Parent="2" Name="O35" DisplayStyle="Ball and Stick" XYZ="0.949556,-0.008655,0.242067" Connections="198,199" BallSize="30" StickRadius="10" TemperatureType="Isotropic" IsotropicTemperature="0.01266515" AnisotropicTemperature="0,0,0,0,0,0,0,0,0" Components="O" Visible="0"/>
						<Atom3d ID="87" Mapping="287" Parent="2" Name="O36" DisplayStyle="Ball and Stick" XYZ="0.841326,0.248446,0.16217" Connections="200,201" BallSize="30" StickRadius="10" TemperatureType="Isotropic" IsotropicTemperature="0.01266515" AnisotropicTemperature="0,0,0,0,0,0,0,0,0" Components="O"/>
						<Atom3d ID="88" Mapping="287" Parent="2" Name="O37" DisplayStyle="Ball and Stick" XYZ="0.809948,0.00544,0.338037" Connections="202,203" BallSize="30" StickRadius="10" TemperatureType="Isotropic" IsotropicTemperature="0.01266515" AnisotropicTemperature="0,0,0,0,0,0,0,0,0" Components="O"/>
						<Atom3d ID="89" Mapping="287" Parent="2" Name="O38" DisplayStyle="Ball and Stick" XYZ="0.810258,0.118036,0.0649740000000001" Connections="204" BallSize="30" StickRadius="10" TemperatureType="Isotropic" IsotropicTemperature="0.01266515" AnisotropicTemperature="0,0,0,0,0,0,0,0,0" Components="O"/>
						<Atom3d ID="90" Mapping="287" Parent="2" Name="O39" DisplayStyle="Ball and Stick" XYZ="0.804148,0.382444,0.248237" Connections="205,206" BallSize="30" StickRadius="10" TemperatureType="Isotropic" IsotropicTemperature="0.01266515" AnisotropicTemperature="0,0,0,0,0,0,0,0,0" Components="O"/>
						<Atom3d ID="91" Mapping="287" Parent="2" Name="O40" DisplayStyle="Ball and Stick" XYZ="0.767431,0.422606,0.108189" Connections="207,208" BallSize="30" StickRadius="10" TemperatureType="Isotropic" IsotropicTemperature="0.01266515" AnisotropicTemperature="0,0,0,0,0,0,0,0,0" Components="O"/>
						<Atom3d ID="92" Mapping="287" Parent="2" Name="O41" DisplayStyle="Ball and Stick" XYZ="-0.013273,0.562200000000001,0.100145" Connections="209,210,211" BallSize="30" StickRadius="10" TemperatureType="Isotropic" IsotropicTemperature="0.01266515" AnisotropicTemperature="0,0,0,0,0,0,0,0,0" Components="O" Visible="0"/>
						<Atom3d ID="93" Mapping="287" Parent="2" Name="O42" DisplayStyle="Ball and Stick" XYZ="0.042224,0.637831,0.242535" Connections="212,213" BallSize="30" StickRadius="10" TemperatureType="Isotropic" IsotropicTemperature="0.01266515" AnisotropicTemperature="0,0,0,0,0,0,0,0,0" Components="O"/>
						<Atom3d ID="94" Mapping="287" Parent="2" Name="O43" DisplayStyle="Ball and Stick" XYZ="0.057076,0.881226000000001,0.059398" Connections="214,215" BallSize="30" StickRadius="10" TemperatureType="Isotropic" IsotropicTemperature="0.01266515" AnisotropicTemperature="0,0,0,0,0,0,0,0,0" Components="O"/>
						<Atom3d ID="95" Mapping="287" Parent="2" Name="O44" DisplayStyle="Ball and Stick" XYZ="0.107244,0.539273,0.363296" Connections="216" BallSize="30" StickRadius="10" TemperatureType="Isotropic" IsotropicTemperature="0.01266515" AnisotropicTemperature="0,0,0,0,0,0,0,0,0" Components="O"/>
						<Atom3d ID="96" Mapping="287" Parent="2" Name="O45" DisplayStyle="Ball and Stick" XYZ="0.050042,0.741299000000001,0.132056" Connections="217,218" BallSize="30" StickRadius="10" TemperatureType="Isotropic" IsotropicTemperature="0.01266515" AnisotropicTemperature="0,0,0,0,0,0,0,0,0" Components="O"/>
						<Atom3d ID="97" Mapping="287" Parent="2" Name="O46" DisplayStyle="Ball and Stick" XYZ="0.158411,0.498372,0.212119" Connections="219,220" BallSize="30" StickRadius="10" TemperatureType="Isotropic" IsotropicTemperature="0.01266515" AnisotropicTemperature="0,0,0,0,0,0,0,0,0" Components="O"/>
						<Atom3d ID="98" Mapping="287" Parent="2" Name="O47" DisplayStyle="Ball and Stick" XYZ="0.190039,0.755632000000001,0.036032" Connections="221,222" BallSize="30" StickRadius="10" TemperatureType="Isotropic" IsotropicTemperature="0.01266515" AnisotropicTemperature="0,0,0,0,0,0,0,0,0" Components="O"/>
						<Atom3d ID="99" Mapping="287" Parent="2" Name="O48" DisplayStyle="Ball and Stick" XYZ="0.189816,0.867907000000001,0.309529" Connections="223" BallSize="30" StickRadius="10" TemperatureType="Isotropic" IsotropicTemperature="0.01266515" AnisotropicTemperature="0,0,0,0,0,0,0,0,0" Components="O"/>
						<Atom3d ID="100" Mapping="287" Parent="2" Name="O49" DisplayStyle="Ball and Stick" XYZ="0.195661,0.632611000000001,0.126021" Connections="224,225" BallSize="30" StickRadius="10" TemperatureType="Isotropic" IsotropicTemperature="0.01266515" AnisotropicTemperature="0,0,0,0,0,0,0,0,0" Components="O"/>
						<Atom3d ID="101" Mapping="287" Parent="2" Name="O50" DisplayStyle="Ball and Stick" XYZ="0.232805,0.672416000000001,0.266028" Connections="226,227" BallSize="30" StickRadius="10" TemperatureType="Isotropic" IsotropicTemperature="0.01266515" AnisotropicTemperature="0,0,0,0,0,0,0,0,0" Components="O"/>
						<Atom3d ID="102" Mapping="287" Parent="2" Name="O51" DisplayStyle="Ball and Stick" XYZ="0.513235,0.812294000000001,0.27459" Connections="228,229,230" BallSize="30" StickRadius="10" TemperatureType="Isotropic" IsotropicTemperature="0.01266515" AnisotropicTemperature="0,0,0,0,0,0,0,0,0" Components="O"/>
						<Atom3d ID="103" Mapping="287" Parent="2" Name="O52" DisplayStyle="Ball and Stick" XYZ="0.457568,0.887648000000001,0.131736" Connections="231,232" BallSize="30" StickRadius="10" TemperatureType="Isotropic" IsotropicTemperature="0.01266515" AnisotropicTemperature="0,0,0,0,0,0,0,0,0" Components="O"/>
						<Atom3d ID="104" Mapping="287" Parent="2" Name="O53" DisplayStyle="Ball and Stick" XYZ="0.444043,0.631081,0.315733" Connections="233,234" BallSize="30" StickRadius="10" TemperatureType="Isotropic" IsotropicTemperature="0.01266515" AnisotropicTemperature="0,0,0,0,0,0,0,0,0" Components="O"/>
						<Atom3d ID="105" Mapping="287" Parent="2" Name="O54" DisplayStyle="Ball and Stick" XYZ="0.393214,0.789712,0.010383" Connections="235" BallSize="30" StickRadius="10" TemperatureType="Isotropic" IsotropicTemperature="0.01266515" AnisotropicTemperature="0,0,0,0,0,0,0,0,0" Components="O"/>
						<Atom3d ID="106" Mapping="287" Parent="2" Name="O55" DisplayStyle="Ball and Stick" XYZ="0.449568,0.491426,0.242134" Connections="236,237" BallSize="30" StickRadius="10" TemperatureType="Isotropic" IsotropicTemperature="0.01266515" AnisotropicTemperature="0,0,0,0,0,0,0,0,0" Components="O"/>
						<Atom3d ID="107" Mapping="287" Parent="2" Name="O56" DisplayStyle="Ball and Stick" XYZ="0.341259,0.748500000000001,0.162213" Connections="238,239" BallSize="30" StickRadius="10" TemperatureType="Isotropic" IsotropicTemperature="0.01266515" AnisotropicTemperature="0,0,0,0,0,0,0,0,0" Components="O"/>
						<Atom3d ID="108" Mapping="287" Parent="2" Name="O57" DisplayStyle="Ball and Stick" XYZ="0.309905,0.505648,0.338049" Connections="240,241" BallSize="30" StickRadius="10" TemperatureType="Isotropic" IsotropicTemperature="0.01266515" AnisotropicTemperature="0,0,0,0,0,0,0,0,0" Components="O"/>
						<Atom3d ID="109" Mapping="287" Parent="2" Name="O58" DisplayStyle="Ball and Stick" XYZ="0.310307,0.618059,0.065043" Connections="242" BallSize="30" StickRadius="10" TemperatureType="Isotropic" IsotropicTemperature="0.01266515" AnisotropicTemperature="0,0,0,0,0,0,0,0,0" Components="O"/>
						<Atom3d ID="110" Mapping="287" Parent="2" Name="O59" DisplayStyle="Ball and Stick" XYZ="0.304177,0.882494000000001,0.248367" Connections="243,244" BallSize="30" StickRadius="10" TemperatureType="Isotropic" IsotropicTemperature="0.01266515" AnisotropicTemperature="0,0,0,0,0,0,0,0,0" Components="O"/>
						<Atom3d ID="111" Mapping="287" Parent="2" Name="O60" DisplayStyle="Ball and Stick" XYZ="0.267537,0.922593000000001,0.1082" Connections="245,246" BallSize="30" StickRadius="10" TemperatureType="Isotropic" IsotropicTemperature="0.01266515" AnisotropicTemperature="0,0,0,0,0,0,0,0,0" Components="O"/>
						<Atom3d ID="112" Mapping="287" Parent="2" Name="O61" DisplayStyle="Ball and Stick" XYZ="0.486789,0.562252000000001,0.100137" Connections="247,248,249" BallSize="30" StickRadius="10" TemperatureType="Isotropic" IsotropicTemperature="0.01266515" AnisotropicTemperature="0,0,0,0,0,0,0,0,0" Components="O"/>
						<Atom3d ID="113" Mapping="287" Parent="2" Name="O62" DisplayStyle="Ball and Stick" XYZ="0.542258,0.637865,0.242573" Connections="250,251" BallSize="30" StickRadius="10" TemperatureType="Isotropic" IsotropicTemperature="0.01266515" AnisotropicTemperature="0,0,0,0,0,0,0,0,0" Components="O"/>
						<Atom3d ID="114" Mapping="287" Parent="2" Name="O63" DisplayStyle="Ball and Stick" XYZ="0.556865,0.881238000000001,0.059463" Connections="252,253" BallSize="30" StickRadius="10" TemperatureType="Isotropic" IsotropicTemperature="0.01266515" AnisotropicTemperature="0,0,0,0,0,0,0,0,0" Components="O"/>
						<Atom3d ID="115" Mapping="287" Parent="2" Name="O64" DisplayStyle="Ball and Stick" XYZ="0.607356,0.539195,0.363286" Connections="254" BallSize="30" StickRadius="10" TemperatureType="Isotropic" IsotropicTemperature="0.01266515" AnisotropicTemperature="0,0,0,0,0,0,0,0,0" Components="O"/>
						<Atom3d ID="116" Mapping="287" Parent="2" Name="O65" DisplayStyle="Ball and Stick" XYZ="0.55003,0.741312000000001,0.132063" Connections="255,256" BallSize="30" StickRadius="10" TemperatureType="Isotropic" IsotropicTemperature="0.01266515" AnisotropicTemperature="0,0,0,0,0,0,0,0,0" Components="O"/>
						<Atom3d ID="117" Mapping="287" Parent="2" Name="O66" DisplayStyle="Ball and Stick" XYZ="0.658422,0.498394,0.212115" Connections="257,258" BallSize="30" StickRadius="10" TemperatureType="Isotropic" IsotropicTemperature="0.01266515" AnisotropicTemperature="0,0,0,0,0,0,0,0,0" Components="O"/>
						<Atom3d ID="118" Mapping="287" Parent="2" Name="O67" DisplayStyle="Ball and Stick" XYZ="0.689715,0.755631000000001,0.0359070000000001" Connections="259,260" BallSize="30" StickRadius="10" TemperatureType="Isotropic" IsotropicTemperature="0.01266515" AnisotropicTemperature="0,0,0,0,0,0,0,0,0" Components="O"/>
						<Atom3d ID="119" Mapping="287" Parent="2" Name="O68" DisplayStyle="Ball and Stick" XYZ="0.689721,0.867818,0.309319" Connections="261" BallSize="30" StickRadius="10" TemperatureType="Isotropic" IsotropicTemperature="0.01266515" AnisotropicTemperature="0,0,0,0,0,0,0,0,0" Components="O"/>
						<Atom3d ID="120" Mapping="287" Parent="2" Name="O69" DisplayStyle="Ball and Stick" XYZ="0.695686,0.632629000000001,0.126031" Connections="262,263" BallSize="30" StickRadius="10" TemperatureType="Isotropic" IsotropicTemperature="0.01266515" AnisotropicTemperature="0,0,0,0,0,0,0,0,0" Components="O"/>
						<Atom3d ID="121" Mapping="287" Parent="2" Name="O70" DisplayStyle="Ball and Stick" XYZ="0.732794,0.672459000000001,0.266133" Connections="264,265" BallSize="30" StickRadius="10" TemperatureType="Isotropic" IsotropicTemperature="0.01266515" AnisotropicTemperature="0,0,0,0,0,0,0,0,0" Components="O"/>
						<Atom3d ID="122" Mapping="287" Parent="2" Name="O71" DisplayStyle="Ball and Stick" XYZ="0.013213,0.812362000000001,0.274395" Connections="266,267,268" BallSize="30" StickRadius="10" TemperatureType="Isotropic" IsotropicTemperature="0.01266515" AnisotropicTemperature="0,0,0,0,0,0,0,0,0" Components="O"/>
						<Atom3d ID="123" Mapping="287" Parent="2" Name="O72" DisplayStyle="Ball and Stick" XYZ="0.957298,0.887408,0.131445" Connections="269,270" BallSize="30" StickRadius="10" TemperatureType="Isotropic" IsotropicTemperature="0.01266515" AnisotropicTemperature="0,0,0,0,0,0,0,0,0" Components="O"/>
						<Atom3d ID="124" Mapping="287" Parent="2" Name="O73" DisplayStyle="Ball and Stick" XYZ="0.943713,0.630948000000001,0.31548" Connections="271,272" BallSize="30" StickRadius="10" TemperatureType="Isotropic" IsotropicTemperature="0.01266515" AnisotropicTemperature="0,0,0,0,0,0,0,0,0" Components="O"/>
						<Atom3d ID="125" Mapping="287" Parent="2" Name="O74" DisplayStyle="Ball and Stick" XYZ="0.893488,0.789551,0.010122" Connections="273" BallSize="30" StickRadius="10" TemperatureType="Isotropic" IsotropicTemperature="0.01266515" AnisotropicTemperature="0,0,0,0,0,0,0,0,0" Components="O"/>
						<Atom3d ID="126" Mapping="287" Parent="2" Name="O75" DisplayStyle="Ball and Stick" XYZ="0.949563,0.491402,0.242086" Connections="274,275" BallSize="30" StickRadius="10" TemperatureType="Isotropic" IsotropicTemperature="0.01266515" AnisotropicTemperature="0,0,0,0,0,0,0,0,0" Components="O"/>
						<Atom3d ID="127" Mapping="287" Parent="2" Name="O76" DisplayStyle="Ball and Stick" XYZ="0.841271,0.748353000000001,0.161955" Connections="276,277" BallSize="30" StickRadius="10" TemperatureType="Isotropic" IsotropicTemperature="0.01266515" AnisotropicTemperature="0,0,0,0,0,0,0,0,0" Components="O"/>
						<Atom3d ID="128" Mapping="287" Parent="2" Name="O77" DisplayStyle="Ball and Stick" XYZ="0.809918,0.505476,0.338087" Connections="278,279" BallSize="30" StickRadius="10" TemperatureType="Isotropic" IsotropicTemperature="0.01266515" AnisotropicTemperature="0,0,0,0,0,0,0,0,0" Components="O"/>
						<Atom3d ID="129" Mapping="287" Parent="2" Name="O78" DisplayStyle="Ball and Stick" XYZ="0.809673,0.618102,0.064387" Connections="280" BallSize="30" StickRadius="10" TemperatureType="Isotropic" IsotropicTemperature="0.01266515" AnisotropicTemperature="0,0,0,0,0,0,0,0,0" Components="O"/>
						<Atom3d ID="130" Mapping="287" Parent="2" Name="O79" DisplayStyle="Ball and Stick" XYZ="0.804172,0.882422000000001,0.248198" Connections="281,282" BallSize="30" StickRadius="10" TemperatureType="Isotropic" IsotropicTemperature="0.01266515" AnisotropicTemperature="0,0,0,0,0,0,0,0,0" Components="O"/>
						<Atom3d ID="131" Mapping="287" Parent="2" Name="O80" DisplayStyle="Ball and Stick" XYZ="0.767255,0.922543,0.108105" Connections="283,284" BallSize="30" StickRadius="10" TemperatureType="Isotropic" IsotropicTemperature="0.01266515" AnisotropicTemperature="0,0,0,0,0,0,0,0,0" Components="O"/>
						<Bond ID="133" Mapping="287" Parent="2" Connects="52,307" Visible="0"/>
						<Bond ID="134" Mapping="287" Parent="2" Connects="52,4"/>
						<Bond ID="135" Mapping="287" Parent="2" Connects="52,37" Visible="0"/>
						<Bond ID="136" Mapping="287" Parent="2" Connects="53,26"/>
						<Bond ID="137" Mapping="287" Parent="2" Connects="53,4"/>
						<Bond ID="138" Mapping="287" Parent="2" Connects="54,20"/>
						<Bond ID="139" Mapping="287" Parent="2" Connects="54,5"/>
						<Bond ID="140" Mapping="287" Parent="2" Connects="55,26" Type="Double"/>
						<Bond ID="141" Mapping="287" Parent="2" Connects="56,20"/>
						<Bond ID="142" Mapping="287" Parent="2" Connects="56,4"/>
						<Bond ID="143" Mapping="287" Parent="2" Connects="57,308" Visible="0"/>
						<Bond ID="144" Mapping="287" Parent="2" Connects="57,4"/>
						<Bond ID="145" Mapping="287" Parent="2" Connects="58,5"/>
						<Bond ID="146" Mapping="287" Parent="2" Connects="58,23"/>
						<Bond ID="147" Mapping="287" Parent="2" Connects="59,21" Type="Double"/>
						<Bond ID="148" Mapping="287" Parent="2" Connects="60,4"/>
						<Bond ID="149" Mapping="287" Parent="2" Connects="60,23"/>
						<Bond ID="150" Mapping="287" Parent="2" Connects="61,7"/>
						<Bond ID="151" Mapping="287" Parent="2" Connects="61,4"/>
						<Bond ID="152" Mapping="287" Parent="2" Connects="62,36"/>
						<Bond ID="153" Mapping="287" Parent="2" Connects="62,39"/>
						<Bond ID="154" Mapping="287" Parent="2" Connects="62,6"/>
						<Bond ID="155" Mapping="287" Parent="2" Connects="63,24"/>
						<Bond ID="156" Mapping="287" Parent="2" Connects="63,6"/>
						<Bond ID="157" Mapping="287" Parent="2" Connects="64,7"/>
						<Bond ID="158" Mapping="287" Parent="2" Connects="64,22"/>
						<Bond ID="159" Mapping="287" Parent="2" Connects="65,24" Type="Double"/>
						<Bond ID="160" Mapping="287" Parent="2" Connects="66,309" Visible="0"/>
						<Bond ID="161" Mapping="287" Parent="2" Connects="66,22"/>
						<Bond ID="162" Mapping="287" Parent="2" Connects="67,6"/>
						<Bond ID="163" Mapping="287" Parent="2" Connects="67,23"/>
						<Bond ID="164" Mapping="287" Parent="2" Connects="68,7"/>
						<Bond ID="165" Mapping="287" Parent="2" Connects="68,308"/>
						<Bond ID="166" Mapping="287" Parent="2" Connects="69,23" Type="Double"/>
						<Bond ID="167" Mapping="287" Parent="2" Connects="70,21"/>
						<Bond ID="168" Mapping="287" Parent="2" Connects="70,6"/>
						<Bond ID="169" Mapping="287" Parent="2" Connects="71,6"/>
						<Bond ID="170" Mapping="287" Parent="2" Connects="71,5"/>
						<Bond ID="171" Mapping="287" Parent="2" Connects="72,8"/>
						<Bond ID="172" Mapping="287" Parent="2" Connects="72,42"/>
						<Bond ID="173" Mapping="287" Parent="2" Connects="72,41"/>
						<Bond ID="174" Mapping="287" Parent="2" Connects="73,22"/>
						<Bond ID="175" Mapping="287" Parent="2" Connects="73,8"/>
						<Bond ID="176" Mapping="287" Parent="2" Connects="74,24"/>
						<Bond ID="177" Mapping="287" Parent="2" Connects="74,9"/>
						<Bond ID="178" Mapping="287" Parent="2" Connects="75,22" Type="Double"/>
						<Bond ID="179" Mapping="287" Parent="2" Connects="76,24"/>
						<Bond ID="180" Mapping="287" Parent="2" Connects="76,8"/>
						<Bond ID="181" Mapping="287" Parent="2" Connects="77,8"/>
						<Bond ID="182" Mapping="287" Parent="2" Connects="77,310" Visible="0"/>
						<Bond ID="183" Mapping="287" Parent="2" Connects="78,9"/>
						<Bond ID="184" Mapping="287" Parent="2" Connects="78,27"/>
						<Bond ID="185" Mapping="287" Parent="2" Connects="79,25" Type="Double"/>
						<Bond ID="186" Mapping="287" Parent="2" Connects="80,8"/>
						<Bond ID="187" Mapping="287" Parent="2" Connects="80,27"/>
						<Bond ID="188" Mapping="287" Parent="2" Connects="81,11"/>
						<Bond ID="189" Mapping="287" Parent="2" Connects="81,8"/>
						<Bond ID="190" Mapping="287" Parent="2" Connects="82,40"/>
						<Bond ID="191" Mapping="287" Parent="2" Connects="82,43"/>
						<Bond ID="192" Mapping="287" Parent="2" Connects="82,311"/>
						<Bond ID="193" Mapping="287" Parent="2" Connects="83,312"/>
						<Bond ID="194" Mapping="287" Parent="2" Connects="83,10"/>
						<Bond ID="195" Mapping="287" Parent="2" Connects="84,313"/>
						<Bond ID="196" Mapping="287" Parent="2" Connects="84,11"/>
						<Bond ID="197" Mapping="287" Parent="2" Connects="85,312" Type="Double"/>
						<Bond ID="198" Mapping="287" Parent="2" Connects="86,314" Visible="0"/>
						<Bond ID="199" Mapping="287" Parent="2" Connects="86,313" Visible="0"/>
						<Bond ID="200" Mapping="287" Parent="2" Connects="87,10"/>
						<Bond ID="201" Mapping="287" Parent="2" Connects="87,27"/>
						<Bond ID="202" Mapping="287" Parent="2" Connects="88,11"/>
						<Bond ID="203" Mapping="287" Parent="2" Connects="88,310"/>
						<Bond ID="204" Mapping="287" Parent="2" Connects="89,27" Type="Double"/>
						<Bond ID="205" Mapping="287" Parent="2" Connects="90,10"/>
						<Bond ID="206" Mapping="287" Parent="2" Connects="90,25"/>
						<Bond ID="207" Mapping="287" Parent="2" Connects="91,9"/>
						<Bond ID="208" Mapping="287" Parent="2" Connects="91,10"/>
						<Bond ID="209" Mapping="287" Parent="2" Connects="92,45" Visible="0"/>
						<Bond ID="210" Mapping="287" Parent="2" Connects="92,315" Visible="0"/>
						<Bond ID="211" Mapping="287" Parent="2" Connects="92,12"/>
						<Bond ID="212" Mapping="287" Parent="2" Connects="93,34"/>
						<Bond ID="213" Mapping="287" Parent="2" Connects="93,12"/>
						<Bond ID="214" Mapping="287" Parent="2" Connects="94,28"/>
						<Bond ID="215" Mapping="287" Parent="2" Connects="94,13"/>
						<Bond ID="216" Mapping="287" Parent="2" Connects="95,34" Type="Double"/>
						<Bond ID="217" Mapping="287" Parent="2" Connects="96,12"/>
						<Bond ID="218" Mapping="287" Parent="2" Connects="96,28"/>
						<Bond ID="219" Mapping="287" Parent="2" Connects="97,21"/>
						<Bond ID="220" Mapping="287" Parent="2" Connects="97,12"/>
						<Bond ID="221" Mapping="287" Parent="2" Connects="98,13"/>
						<Bond ID="222" Mapping="287" Parent="2" Connects="98,31"/>
						<Bond ID="223" Mapping="287" Parent="2" Connects="99,29" Type="Double"/>
						<Bond ID="224" Mapping="287" Parent="2" Connects="100,12"/>
						<Bond ID="225" Mapping="287" Parent="2" Connects="100,31"/>
						<Bond ID="226" Mapping="287" Parent="2" Connects="101,15"/>
						<Bond ID="227" Mapping="287" Parent="2" Connects="101,12"/>
						<Bond ID="228" Mapping="287" Parent="2" Connects="102,44"/>
						<Bond ID="229" Mapping="287" Parent="2" Connects="102,14"/>
						<Bond ID="230" Mapping="287" Parent="2" Connects="102,47"/>
						<Bond ID="231" Mapping="287" Parent="2" Connects="103,32"/>
						<Bond ID="232" Mapping="287" Parent="2" Connects="103,14"/>
						<Bond ID="233" Mapping="287" Parent="2" Connects="104,15"/>
						<Bond ID="234" Mapping="287" Parent="2" Connects="104,30"/>
						<Bond ID="235" Mapping="287" Parent="2" Connects="105,32" Type="Double"/>
						<Bond ID="236" Mapping="287" Parent="2" Connects="106,30"/>
						<Bond ID="237" Mapping="287" Parent="2" Connects="106,6"/>
						<Bond ID="238" Mapping="287" Parent="2" Connects="107,31"/>
						<Bond ID="239" Mapping="287" Parent="2" Connects="107,14"/>
						<Bond ID="240" Mapping="287" Parent="2" Connects="108,21"/>
						<Bond ID="241" Mapping="287" Parent="2" Connects="108,15"/>
						<Bond ID="242" Mapping="287" Parent="2" Connects="109,31" Type="Double"/>
						<Bond ID="243" Mapping="287" Parent="2" Connects="110,29"/>
						<Bond ID="244" Mapping="287" Parent="2" Connects="110,14"/>
						<Bond ID="245" Mapping="287" Parent="2" Connects="111,14"/>
						<Bond ID="246" Mapping="287" Parent="2" Connects="111,13"/>
						<Bond ID="247" Mapping="287" Parent="2" Connects="112,49"/>
						<Bond ID="248" Mapping="287" Parent="2" Connects="112,50"/>
						<Bond ID="249" Mapping="287" Parent="2" Connects="112,16"/>
						<Bond ID="250" Mapping="287" Parent="2" Connects="113,30"/>
						<Bond ID="251" Mapping="287" Parent="2" Connects="113,16"/>
						<Bond ID="252" Mapping="287" Parent="2" Connects="114,32"/>
						<Bond ID="253" Mapping="287" Parent="2" Connects="114,17"/>
						<Bond ID="254" Mapping="287" Parent="2" Connects="115,30" Type="Double"/>
						<Bond ID="255" Mapping="287" Parent="2" Connects="116,16"/>
						<Bond ID="256" Mapping="287" Parent="2" Connects="116,32"/>
						<Bond ID="257" Mapping="287" Parent="2" Connects="117,16"/>
						<Bond ID="258" Mapping="287" Parent="2" Connects="117,25"/>
						<Bond ID="259" Mapping="287" Parent="2" Connects="118,35"/>
						<Bond ID="260" Mapping="287" Parent="2" Connects="118,17"/>
						<Bond ID="261" Mapping="287" Parent="2" Connects="119,33" Type="Double"/>
						<Bond ID="262" Mapping="287" Parent="2" Connects="120,16"/>
						<Bond ID="263" Mapping="287" Parent="2" Connects="120,35"/>
						<Bond ID="264" Mapping="287" Parent="2" Connects="121,19"/>
						<Bond ID="265" Mapping="287" Parent="2" Connects="121,16"/>
						<Bond ID="266" Mapping="287" Parent="2" Connects="122,48"/>
						<Bond ID="267" Mapping="287" Parent="2" Connects="122,316"/>
						<Bond ID="268" Mapping="287" Parent="2" Connects="122,51"/>
						<Bond ID="269" Mapping="287" Parent="2" Connects="123,317"/>
						<Bond ID="270" Mapping="287" Parent="2" Connects="123,18"/>
						<Bond ID="271" Mapping="287" Parent="2" Connects="124,318"/>
						<Bond ID="272" Mapping="287" Parent="2" Connects="124,19"/>
						<Bond ID="273" Mapping="287" Parent="2" Connects="125,317" Type="Double"/>
						<Bond ID="274" Mapping="287" Parent="2" Connects="126,318"/>
						<Bond ID="275" Mapping="287" Parent="2" Connects="126,10"/>
						<Bond ID="276" Mapping="287" Parent="2" Connects="127,18"/>
						<Bond ID="277" Mapping="287" Parent="2" Connects="127,35"/>
						<Bond ID="278" Mapping="287" Parent="2" Connects="128,25"/>
						<Bond ID="279" Mapping="287" Parent="2" Connects="128,19"/>
						<Bond ID="280" Mapping="287" Parent="2" Connects="129,35" Type="Double"/>
						<Bond ID="281" Mapping="287" Parent="2" Connects="130,18"/>
						<Bond ID="282" Mapping="287" Parent="2" Connects="130,33"/>
						<Bond ID="283" Mapping="287" Parent="2" Connects="131,17"/>
						<Bond ID="284" Mapping="287" Parent="2" Connects="131,18"/>
						<SpaceGroup ID="132" Parent="2" Children="288" Name="P1" DisplayStyle="None" AVector="13.3567988171679,0,-6.75994270372918" BVector="0,14.3275,0" CVector="0,0,20" OrientationBase="C along Z, B in YZ plane" Centering="3D Primitive-Centered" Lattice="3D Triclinic" GroupName="P1" Operators="1,0,0,0,0,1,0,0,0,0,1,0" DisplayRange="0,1,0,1,0,2" LineThickness="2" CylinderRadius="0.2" LabelAxes="1" ActiveSystem="2" ITNumber="1" LongName="P 1" Qualifier="Origin-1" SchoenfliesName="C1-1" System="Triclinic" Class="1"/>
						<ReciprocalLattice3D ID="288" Parent="132" Visible="0"/>
					</IdentityMapping>
					<ImageMapping ID="319" Element="1,0,0,-1,0,1,0,-1,0,0,1,0" Constraint="1,0,0,0,0,1,0,0,0,0,1,0"/>
					<ImageMapping ID="320" Element="1,0,0,0,0,1,0,-1,0,0,1,0" Constraint="1,0,0,0,0,1,0,0,0,0,1,0" MappedObjects="ci(30):10x0,309,3x0,314,10x0,308,3x0,310" NumImages="4">
						<Atom3d ID="309" Mapping="320" ImageOf="14" Visible="0"/>
						<Atom3d ID="314" Mapping="320" ImageOf="18" Visible="0"/>
						<Atom3d ID="308" Mapping="320" ImageOf="29" Visible="0"/>
						<Atom3d ID="310" Mapping="320" ImageOf="33" Visible="0"/>
					</ImageMapping>
					<ImageMapping ID="321" Element="1,0,0,1,0,1,0,-1,0,0,1,0" Constraint="1,0,0,0,0,1,0,0,0,0,1,0"/>
					<ImageMapping ID="322" Element="1,0,0,-1,0,1,0,0,0,0,1,0" Constraint="1,0,0,0,0,1,0,0,0,0,1,0" MappedObjects="ci(270):6x0,311,7x0,316,19x0,307,7x0,315,145x0,293,0,295,0,294,0,296,69x0,297,0,303,0,298,304" NumImages="12">
						<Atom3d ID="311" Mapping="322" ImageOf="10" Visible="0"/>
						<Atom3d ID="316" Mapping="322" ImageOf="18" Visible="0"/>
						<Atom3d ID="307" Mapping="322" ImageOf="38" Visible="0"/>
						<Atom3d ID="315" Mapping="322" ImageOf="46" Visible="0"/>
						<Bond ID="293" Mapping="322" ImageOf="193" Visible="0"/>
						<Bond ID="295" Mapping="322" ImageOf="195"/>
						<Bond ID="294" Mapping="322" ImageOf="197" Visible="0"/>
						<Bond ID="296" Mapping="322" ImageOf="199"/>
						<Bond ID="297" Mapping="322" ImageOf="269" Visible="0"/>
						<Bond ID="303" Mapping="322" ImageOf="271"/>
						<Bond ID="298" Mapping="322" ImageOf="273" Visible="0"/>
						<Bond ID="304" Mapping="322" ImageOf="274"/>
					</ImageMapping>
					<ImageMapping ID="323" Element="1,0,0,1,0,1,0,0,0,0,1,0" Constraint="1,0,0,0,0,1,0,0,0,0,1,0" MappedObjects="ci(263):16x0,312,5x0,313,0,317,5x0,318,10x0,324,6x0,325,39x0,326,39x0,305,2+327,2x0,329,2x0,330,50x0,289,16x0,331,306,332,2x0,333,3x0,334,48x0,292" NumImages="19">
						<Atom3d ID="312" Mapping="323" ImageOf="20"/>
						<Atom3d ID="313" Mapping="323" ImageOf="26" Visible="0"/>
						<Atom3d ID="317" Mapping="323" ImageOf="28"/>
						<Atom3d ID="318" Mapping="323" ImageOf="34" Visible="0"/>
						<Atom3d ID="324" Mapping="323" ImageOf="45" Color="248,248,248,255"/>
						<Atom3d ID="325" Mapping="323" ImageOf="52"/>
						<Atom3d ID="326" Mapping="323" ImageOf="92"/>
						<Bond ID="305" Mapping="323" ImageOf="133"/>
						<Bond ID="327" Mapping="323" ImageOf="134"/>
						<Bond ID="328" Mapping="323" ImageOf="135"/>
						<Bond ID="329" Mapping="323" ImageOf="138"/>
						<Bond ID="330" Mapping="323" ImageOf="141"/>
						<Bond ID="289" Mapping="323" ImageOf="192"/>
						<Bond ID="331" Mapping="323" ImageOf="209"/>
						<Bond ID="306" Mapping="323" ImageOf="210"/>
						<Bond ID="332" Mapping="323" ImageOf="211"/>
						<Bond ID="333" Mapping="323" ImageOf="214"/>
						<Bond ID="334" Mapping="323" ImageOf="218"/>
						<Bond ID="292" Mapping="323" ImageOf="267"/>
					</ImageMapping>
					<ImageMapping ID="335" Element="1,0,0,-1,0,1,0,1,0,0,1,0" Constraint="1,0,0,0,0,1,0,0,0,0,1,0"/>
					<ImageMapping ID="336" Element="1,0,0,0,0,1,0,1,0,0,1,0" Constraint="1,0,0,0,0,1,0,0,0,0,1,0" MappedObjects="ci(199):37x0,337,15x0,338,8x0,339,10x0,340,8x0,341,55x0,299,342,15x0,290,343,3x0,300,7x0,344,7x0,345,301,15x0,291,346,3x0,302" NumImages="16">
						<Atom3d ID="337" Mapping="336" ImageOf="41" Color="248,248,248,255"/>
						<Atom3d ID="338" Mapping="336" ImageOf="57"/>
						<Atom3d ID="339" Mapping="336" ImageOf="66"/>
						<Atom3d ID="340" Mapping="336" ImageOf="77"/>
						<Atom3d ID="341" Mapping="336" ImageOf="86"/>
						<Bond ID="299" Mapping="336" ImageOf="143"/>
						<Bond ID="342" Mapping="336" ImageOf="144"/>
						<Bond ID="290" Mapping="336" ImageOf="160"/>
						<Bond ID="343" Mapping="336" ImageOf="161"/>
						<Bond ID="300" Mapping="336" ImageOf="165"/>
						<Bond ID="344" Mapping="336" ImageOf="173"/>
						<Bond ID="345" Mapping="336" ImageOf="181"/>
						<Bond ID="301" Mapping="336" ImageOf="182"/>
						<Bond ID="291" Mapping="336" ImageOf="198"/>
						<Bond ID="346" Mapping="336" ImageOf="199"/>
						<Bond ID="302" Mapping="336" ImageOf="203"/>
					</ImageMapping>
					<ImageMapping ID="347" Element="1,0,0,1,0,1,0,1,0,0,1,0" Constraint="1,0,0,0,0,1,0,0,0,0,1,0" MappedObjects="ci(131):33x0,348,96x0,349" NumImages="2">
						<Atom3d ID="348" Mapping="347" ImageOf="37" Color="248,248,248,255"/>
						<Bond ID="349" Mapping="347" ImageOf="135"/>
					</ImageMapping>
					<ImageMapping ID="350" Element="1,0,0,0,0,1,0,-1,0,0,1,1" Constraint="1,0,0,0,0,1,0,0,0,0,1,0"/>
					<ImageMapping ID="351" Element="1,0,0,-1,0,1,0,0,0,0,1,1" Constraint="1,0,0,0,0,1,0,0,0,0,1,0" MappedObjects="ci(270):190x0,352,3x0,353,71x0,354,2x0,355" NumImages="4">
						<Bond ID="352" Mapping="351" ImageOf="195"/>
						<Bond ID="353" Mapping="351" ImageOf="199"/>
						<Bond ID="354" Mapping="351" ImageOf="271"/>
						<Bond ID="355" Mapping="351" ImageOf="274"/>
					</ImageMapping>
					<ImageMapping ID="356" Element="1,0,0,0,0,1,0,0,0,0,1,1" Constraint="1,0,0,0,0,1,0,0,0,0,1,0" MappedObjects="ci(280):16+357,0,7+373,0,8+380,0,3+388,0,3+391,0,6+394,0,4+400,0,8+404,0,10+412,0,8+422,0,5+430,0,39+435,0,474,0,7+475,0,16+482,0,21+498,0,15+519,2x0,9+534,2x0,74+543" NumImages="260">
						<Atom3d ID="357" Mapping="356" ImageOf="4"/>
						<Atom3d ID="358" Mapping="356" ImageOf="5"/>
						<Atom3d ID="359" Mapping="356" ImageOf="6"/>
						<Atom3d ID="360" Mapping="356" ImageOf="7"/>
						<Atom3d ID="361" Mapping="356" ImageOf="8"/>
						<Atom3d ID="362" Mapping="356" ImageOf="9"/>
						<Atom3d ID="363" Mapping="356" ImageOf="10"/>
						<Atom3d ID="364" Mapping="356" ImageOf="11"/>
						<Atom3d ID="365" Mapping="356" ImageOf="12"/>
						<Atom3d ID="366" Mapping="356" ImageOf="13"/>
						<Atom3d ID="367" Mapping="356" ImageOf="14"/>
						<Atom3d ID="368" Mapping="356" ImageOf="15"/>
						<Atom3d ID="369" Mapping="356" ImageOf="16"/>
						<Atom3d ID="370" Mapping="356" ImageOf="17"/>
						<Atom3d ID="371" Mapping="356" ImageOf="18"/>
						<Atom3d ID="372" Mapping="356" ImageOf="19"/>
						<Atom3d ID="373" Mapping="356" ImageOf="21"/>
						<Atom3d ID="374" Mapping="356" ImageOf="22"/>
						<Atom3d ID="375" Mapping="356" ImageOf="23"/>
						<Atom3d ID="376" Mapping="356" ImageOf="24"/>
						<Atom3d ID="377" Mapping="356" ImageOf="25"/>
						<Atom3d ID="378" Mapping="356" ImageOf="26"/>
						<Atom3d ID="379" Mapping="356" ImageOf="27"/>
						<Atom3d ID="380" Mapping="356" ImageOf="29"/>
						<Atom3d ID="381" Mapping="356" ImageOf="30"/>
						<Atom3d ID="382" Mapping="356" ImageOf="31"/>
						<Atom3d ID="383" Mapping="356" ImageOf="32"/>
						<Atom3d ID="384" Mapping="356" ImageOf="33"/>
						<Atom3d ID="385" Mapping="356" ImageOf="34"/>
						<Atom3d ID="386" Mapping="356" ImageOf="35"/>
						<Atom3d ID="387" Mapping="356" ImageOf="36"/>
						<Atom3d ID="388" Mapping="356" ImageOf="38"/>
						<Atom3d ID="389" Mapping="356" ImageOf="39"/>
						<Atom3d ID="390" Mapping="356" ImageOf="40"/>
						<Atom3d ID="391" Mapping="356" ImageOf="42"/>
						<Atom3d ID="392" Mapping="356" ImageOf="43"/>
						<Atom3d ID="393" Mapping="356" ImageOf="44"/>
						<Atom3d ID="394" Mapping="356" ImageOf="46"/>
						<Atom3d ID="395" Mapping="356" ImageOf="47"/>
						<Atom3d ID="396" Mapping="356" ImageOf="48"/>
						<Atom3d ID="397" Mapping="356" ImageOf="49"/>
						<Atom3d ID="398" Mapping="356" ImageOf="50"/>
						<Atom3d ID="399" Mapping="356" ImageOf="51"/>
						<Atom3d ID="400" Mapping="356" ImageOf="53"/>
						<Atom3d ID="401" Mapping="356" ImageOf="54"/>
						<Atom3d ID="402" Mapping="356" ImageOf="55"/>
						<Atom3d ID="403" Mapping="356" ImageOf="56"/>
						<Atom3d ID="404" Mapping="356" ImageOf="58"/>
						<Atom3d ID="405" Mapping="356" ImageOf="59"/>
						<Atom3d ID="406" Mapping="356" ImageOf="60"/>
						<Atom3d ID="407" Mapping="356" ImageOf="61"/>
						<Atom3d ID="408" Mapping="356" ImageOf="62"/>
						<Atom3d ID="409" Mapping="356" ImageOf="63"/>
						<Atom3d ID="410" Mapping="356" ImageOf="64"/>
						<Atom3d ID="411" Mapping="356" ImageOf="65"/>
						<Atom3d ID="412" Mapping="356" ImageOf="67"/>
						<Atom3d ID="413" Mapping="356" ImageOf="68"/>
						<Atom3d ID="414" Mapping="356" ImageOf="69"/>
						<Atom3d ID="415" Mapping="356" ImageOf="70"/>
						<Atom3d ID="416" Mapping="356" ImageOf="71"/>
						<Atom3d ID="417" Mapping="356" ImageOf="72"/>
						<Atom3d ID="418" Mapping="356" ImageOf="73"/>
						<Atom3d ID="419" Mapping="356" ImageOf="74"/>
						<Atom3d ID="420" Mapping="356" ImageOf="75"/>
						<Atom3d ID="421" Mapping="356" ImageOf="76"/>
						<Atom3d ID="422" Mapping="356" ImageOf="78"/>
						<Atom3d ID="423" Mapping="356" ImageOf="79"/>
						<Atom3d ID="424" Mapping="356" ImageOf="80"/>
						<Atom3d ID="425" Mapping="356" ImageOf="81"/>
						<Atom3d ID="426" Mapping="356" ImageOf="82"/>
						<Atom3d ID="427" Mapping="356" ImageOf="83"/>
						<Atom3d ID="428" Mapping="356" ImageOf="84"/>
						<Atom3d ID="429" Mapping="356" ImageOf="85"/>
						<Atom3d ID="430" Mapping="356" ImageOf="87"/>
						<Atom3d ID="431" Mapping="356" ImageOf="88"/>
						<Atom3d ID="432" Mapping="356" ImageOf="89"/>
						<Atom3d ID="433" Mapping="356" ImageOf="90"/>
						<Atom3d ID="434" Mapping="356" ImageOf="91"/>
						<Atom3d ID="435" Mapping="356" ImageOf="93"/>
						<Atom3d ID="436" Mapping="356" ImageOf="94"/>
						<Atom3d ID="437" Mapping="356" ImageOf="95"/>
						<Atom3d ID="438" Mapping="356" ImageOf="96"/>
						<Atom3d ID="439" Mapping="356" ImageOf="97"/>
						<Atom3d ID="440" Mapping="356" ImageOf="98"/>
						<Atom3d ID="441" Mapping="356" ImageOf="99"/>
						<Atom3d ID="442" Mapping="356" ImageOf="100"/>
						<Atom3d ID="443" Mapping="356" ImageOf="101"/>
						<Atom3d ID="444" Mapping="356" ImageOf="102"/>
						<Atom3d ID="445" Mapping="356" ImageOf="103"/>
						<Atom3d ID="446" Mapping="356" ImageOf="104"/>
						<Atom3d ID="447" Mapping="356" ImageOf="105"/>
						<Atom3d ID="448" Mapping="356" ImageOf="106"/>
						<Atom3d ID="449" Mapping="356" ImageOf="107"/>
						<Atom3d ID="450" Mapping="356" ImageOf="108"/>
						<Atom3d ID="451" Mapping="356" ImageOf="109"/>
						<Atom3d ID="452" Mapping="356" ImageOf="110"/>
						<Atom3d ID="453" Mapping="356" ImageOf="111"/>
						<Atom3d ID="454" Mapping="356" ImageOf="112"/>
						<Atom3d ID="455" Mapping="356" ImageOf="113"/>
						<Atom3d ID="456" Mapping="356" ImageOf="114"/>
						<Atom3d ID="457" Mapping="356" ImageOf="115"/>
						<Atom3d ID="458" Mapping="356" ImageOf="116"/>
						<Atom3d ID="459" Mapping="356" ImageOf="117"/>
						<Atom3d ID="460" Mapping="356" ImageOf="118"/>
						<Atom3d ID="461" Mapping="356" ImageOf="119"/>
						<Atom3d ID="462" Mapping="356" ImageOf="120"/>
						<Atom3d ID="463" Mapping="356" ImageOf="121"/>
						<Atom3d ID="464" Mapping="356" ImageOf="122"/>
						<Atom3d ID="465" Mapping="356" ImageOf="123"/>
						<Atom3d ID="466" Mapping="356" ImageOf="124"/>
						<Atom3d ID="467" Mapping="356" ImageOf="125"/>
						<Atom3d ID="468" Mapping="356" ImageOf="126"/>
						<Atom3d ID="469" Mapping="356" ImageOf="127"/>
						<Atom3d ID="470" Mapping="356" ImageOf="128"/>
						<Atom3d ID="471" Mapping="356" ImageOf="129"/>
						<Atom3d ID="472" Mapping="356" ImageOf="130"/>
						<Atom3d ID="473" Mapping="356" ImageOf="131"/>
						<Bond ID="474" Mapping="356" ImageOf="134"/>
						<Bond ID="475" Mapping="356" ImageOf="136"/>
						<Bond ID="476" Mapping="356" ImageOf="137"/>
						<Bond ID="477" Mapping="356" ImageOf="138"/>
						<Bond ID="478" Mapping="356" ImageOf="139"/>
						<Bond ID="479" Mapping="356" ImageOf="140"/>
						<Bond ID="480" Mapping="356" ImageOf="141"/>
						<Bond ID="481" Mapping="356" ImageOf="142"/>
						<Bond ID="482" Mapping="356" ImageOf="144"/>
						<Bond ID="483" Mapping="356" ImageOf="145"/>
						<Bond ID="484" Mapping="356" ImageOf="146"/>
						<Bond ID="485" Mapping="356" ImageOf="147"/>
						<Bond ID="486" Mapping="356" ImageOf="148"/>
						<Bond ID="487" Mapping="356" ImageOf="149"/>
						<Bond ID="488" Mapping="356" ImageOf="150"/>
						<Bond ID="489" Mapping="356" ImageOf="151"/>
						<Bond ID="490" Mapping="356" ImageOf="152"/>
						<Bond ID="491" Mapping="356" ImageOf="153"/>
						<Bond ID="492" Mapping="356" ImageOf="154"/>
						<Bond ID="493" Mapping="356" ImageOf="155"/>
						<Bond ID="494" Mapping="356" ImageOf="156"/>
						<Bond ID="495" Mapping="356" ImageOf="157"/>
						<Bond ID="496" Mapping="356" ImageOf="158"/>
						<Bond ID="497" Mapping="356" ImageOf="159"/>
						<Bond ID="498" Mapping="356" ImageOf="161"/>
						<Bond ID="499" Mapping="356" ImageOf="162"/>
						<Bond ID="500" Mapping="356" ImageOf="163"/>
						<Bond ID="501" Mapping="356" ImageOf="164"/>
						<Bond ID="502" Mapping="356" ImageOf="165"/>
						<Bond ID="503" Mapping="356" ImageOf="166"/>
						<Bond ID="504" Mapping="356" ImageOf="167"/>
						<Bond ID="505" Mapping="356" ImageOf="168"/>
						<Bond ID="506" Mapping="356" ImageOf="169"/>
						<Bond ID="507" Mapping="356" ImageOf="170"/>
						<Bond ID="508" Mapping="356" ImageOf="171"/>
						<Bond ID="509" Mapping="356" ImageOf="172"/>
						<Bond ID="510" Mapping="356" ImageOf="173"/>
						<Bond ID="511" Mapping="356" ImageOf="174"/>
						<Bond ID="512" Mapping="356" ImageOf="175"/>
						<Bond ID="513" Mapping="356" ImageOf="176"/>
						<Bond ID="514" Mapping="356" ImageOf="177"/>
						<Bond ID="515" Mapping="356" ImageOf="178"/>
						<Bond ID="516" Mapping="356" ImageOf="179"/>
						<Bond ID="517" Mapping="356" ImageOf="180"/>
						<Bond ID="518" Mapping="356" ImageOf="181"/>
						<Bond ID="519" Mapping="356" ImageOf="183"/>
						<Bond ID="520" Mapping="356" ImageOf="184"/>
						<Bond ID="521" Mapping="356" ImageOf="185"/>
						<Bond ID="522" Mapping="356" ImageOf="186"/>
						<Bond ID="523" Mapping="356" ImageOf="187"/>
						<Bond ID="524" Mapping="356" ImageOf="188"/>
						<Bond ID="525" Mapping="356" ImageOf="189"/>
						<Bond ID="526" Mapping="356" ImageOf="190"/>
						<Bond ID="527" Mapping="356" ImageOf="191"/>
						<Bond ID="528" Mapping="356" ImageOf="192"/>
						<Bond ID="529" Mapping="356" ImageOf="193"/>
						<Bond ID="530" Mapping="356" ImageOf="194"/>
						<Bond ID="531" Mapping="356" ImageOf="195"/>
						<Bond ID="532" Mapping="356" ImageOf="196"/>
						<Bond ID="533" Mapping="356" ImageOf="197"/>
						<Bond ID="534" Mapping="356" ImageOf="200"/>
						<Bond ID="535" Mapping="356" ImageOf="201"/>
						<Bond ID="536" Mapping="356" ImageOf="202"/>
						<Bond ID="537" Mapping="356" ImageOf="203"/>
						<Bond ID="538" Mapping="356" ImageOf="204"/>
						<Bond ID="539" Mapping="356" ImageOf="205"/>
						<Bond ID="540" Mapping="356" ImageOf="206"/>
						<Bond ID="541" Mapping="356" ImageOf="207"/>
						<Bond ID="542" Mapping="356" ImageOf="208"/>
						<Bond ID="543" Mapping="356" ImageOf="211"/>
						<Bond ID="544" Mapping="356" ImageOf="212"/>
						<Bond ID="545" Mapping="356" ImageOf="213"/>
						<Bond ID="546" Mapping="356" ImageOf="214"/>
						<Bond ID="547" Mapping="356" ImageOf="215"/>
						<Bond ID="548" Mapping="356" ImageOf="216"/>
						<Bond ID="549" Mapping="356" ImageOf="217"/>
						<Bond ID="550" Mapping="356" ImageOf="218"/>
						<Bond ID="551" Mapping="356" ImageOf="219"/>
						<Bond ID="552" Mapping="356" ImageOf="220"/>
						<Bond ID="553" Mapping="356" ImageOf="221"/>
						<Bond ID="554" Mapping="356" ImageOf="222"/>
						<Bond ID="555" Mapping="356" ImageOf="223"/>
						<Bond ID="556" Mapping="356" ImageOf="224"/>
						<Bond ID="557" Mapping="356" ImageOf="225"/>
						<Bond ID="558" Mapping="356" ImageOf="226"/>
						<Bond ID="559" Mapping="356" ImageOf="227"/>
						<Bond ID="560" Mapping="356" ImageOf="228"/>
						<Bond ID="561" Mapping="356" ImageOf="229"/>
						<Bond ID="562" Mapping="356" ImageOf="230"/>
						<Bond ID="563" Mapping="356" ImageOf="231"/>
						<Bond ID="564" Mapping="356" ImageOf="232"/>
						<Bond ID="565" Mapping="356" ImageOf="233"/>
						<Bond ID="566" Mapping="356" ImageOf="234"/>
						<Bond ID="567" Mapping="356" ImageOf="235"/>
						<Bond ID="568" Mapping="356" ImageOf="236"/>
						<Bond ID="569" Mapping="356" ImageOf="237"/>
						<Bond ID="570" Mapping="356" ImageOf="238"/>
						<Bond ID="571" Mapping="356" ImageOf="239"/>
						<Bond ID="572" Mapping="356" ImageOf="240"/>
						<Bond ID="573" Mapping="356" ImageOf="241"/>
						<Bond ID="574" Mapping="356" ImageOf="242"/>
						<Bond ID="575" Mapping="356" ImageOf="243"/>
						<Bond ID="576" Mapping="356" ImageOf="244"/>
						<Bond ID="577" Mapping="356" ImageOf="245"/>
						<Bond ID="578" Mapping="356" ImageOf="246"/>
						<Bond ID="579" Mapping="356" ImageOf="247"/>
						<Bond ID="580" Mapping="356" ImageOf="248"/>
						<Bond ID="581" Mapping="356" ImageOf="249"/>
						<Bond ID="582" Mapping="356" ImageOf="250"/>
						<Bond ID="583" Mapping="356" ImageOf="251"/>
						<Bond ID="584" Mapping="356" ImageOf="252"/>
						<Bond ID="585" Mapping="356" ImageOf="253"/>
						<Bond ID="586" Mapping="356" ImageOf="254"/>
						<Bond ID="587" Mapping="356" ImageOf="255"/>
						<Bond ID="588" Mapping="356" ImageOf="256"/>
						<Bond ID="589" Mapping="356" ImageOf="257"/>
						<Bond ID="590" Mapping="356" ImageOf="258"/>
						<Bond ID="591" Mapping="356" ImageOf="259"/>
						<Bond ID="592" Mapping="356" ImageOf="260"/>
						<Bond ID="593" Mapping="356" ImageOf="261"/>
						<Bond ID="594" Mapping="356" ImageOf="262"/>
						<Bond ID="595" Mapping="356" ImageOf="263"/>
						<Bond ID="596" Mapping="356" ImageOf="264"/>
						<Bond ID="597" Mapping="356" ImageOf="265"/>
						<Bond ID="598" Mapping="356" ImageOf="266"/>
						<Bond ID="599" Mapping="356" ImageOf="267"/>
						<Bond ID="600" Mapping="356" ImageOf="268"/>
						<Bond ID="601" Mapping="356" ImageOf="269"/>
						<Bond ID="602" Mapping="356" ImageOf="270"/>
						<Bond ID="603" Mapping="356" ImageOf="271"/>
						<Bond ID="604" Mapping="356" ImageOf="272"/>
						<Bond ID="605" Mapping="356" ImageOf="273"/>
						<Bond ID="606" Mapping="356" ImageOf="274"/>
						<Bond ID="607" Mapping="356" ImageOf="275"/>
						<Bond ID="608" Mapping="356" ImageOf="276"/>
						<Bond ID="609" Mapping="356" ImageOf="277"/>
						<Bond ID="610" Mapping="356" ImageOf="278"/>
						<Bond ID="611" Mapping="356" ImageOf="279"/>
						<Bond ID="612" Mapping="356" ImageOf="280"/>
						<Bond ID="613" Mapping="356" ImageOf="281"/>
						<Bond ID="614" Mapping="356" ImageOf="282"/>
						<Bond ID="615" Mapping="356" ImageOf="283"/>
						<Bond ID="616" Mapping="356" ImageOf="284"/>
					</ImageMapping>
					<ImageMapping ID="617" Element="1,0,0,1,0,1,0,0,0,0,1,1" Constraint="1,0,0,0,0,1,0,0,0,0,1,0" MappedObjects="ci(263):16x0,618,7x0,619,16x0,620,6x0,621,39x0,622,39x0,3+623,2x0,626,2x0,627,50x0,628,16x0,3+629,2x0,632,3x0,633,48x0,634" NumImages="17">
						<Atom3d ID="618" Mapping="617" ImageOf="20"/>
						<Atom3d ID="619" Mapping="617" ImageOf="28"/>
						<Atom3d ID="620" Mapping="617" ImageOf="45"/>
						<Atom3d ID="621" Mapping="617" ImageOf="52"/>
						<Atom3d ID="622" Mapping="617" ImageOf="92"/>
						<Bond ID="623" Mapping="617" ImageOf="133"/>
						<Bond ID="624" Mapping="617" ImageOf="134"/>
						<Bond ID="625" Mapping="617" ImageOf="135"/>
						<Bond ID="626" Mapping="617" ImageOf="138"/>
						<Bond ID="627" Mapping="617" ImageOf="141"/>
						<Bond ID="628" Mapping="617" ImageOf="192"/>
						<Bond ID="629" Mapping="617" ImageOf="209"/>
						<Bond ID="630" Mapping="617" ImageOf="210"/>
						<Bond ID="631" Mapping="617" ImageOf="211"/>
						<Bond ID="632" Mapping="617" ImageOf="214"/>
						<Bond ID="633" Mapping="617" ImageOf="218"/>
						<Bond ID="634" Mapping="617" ImageOf="267"/>
					</ImageMapping>
					<ImageMapping ID="635" Element="1,0,0,0,0,1,0,1,0,0,1,1" Constraint="1,0,0,0,0,1,0,0,0,0,1,0" MappedObjects="ci(199):37x0,636,15x0,637,8x0,638,10x0,639,8x0,640,55x0,2+641,15x0,2+643,3x0,645,7x0,646,7x0,2+647,15x0,2+649,3x0,651" NumImages="16">
						<Atom3d ID="636" Mapping="635" ImageOf="41"/>
						<Atom3d ID="637" Mapping="635" ImageOf="57"/>
						<Atom3d ID="638" Mapping="635" ImageOf="66"/>
						<Atom3d ID="639" Mapping="635" ImageOf="77"/>
						<Atom3d ID="640" Mapping="635" ImageOf="86"/>
						<Bond ID="641" Mapping="635" ImageOf="143"/>
						<Bond ID="642" Mapping="635" ImageOf="144"/>
						<Bond ID="643" Mapping="635" ImageOf="160"/>
						<Bond ID="644" Mapping="635" ImageOf="161"/>
						<Bond ID="645" Mapping="635" ImageOf="165"/>
						<Bond ID="646" Mapping="635" ImageOf="173"/>
						<Bond ID="647" Mapping="635" ImageOf="181"/>
						<Bond ID="648" Mapping="635" ImageOf="182"/>
						<Bond ID="649" Mapping="635" ImageOf="198"/>
						<Bond ID="650" Mapping="635" ImageOf="199"/>
						<Bond ID="651" Mapping="635" ImageOf="203"/>
					</ImageMapping>
					<ImageMapping ID="652" Element="1,0,0,1,0,1,0,1,0,0,1,1" Constraint="1,0,0,0,0,1,0,0,0,0,1,0" MappedObjects="ci(131):33x0,653,96x0,654" NumImages="2">
						<Atom3d ID="653" Mapping="652" ImageOf="37"/>
						<Bond ID="654" Mapping="652" ImageOf="135"/>
					</ImageMapping>
					<MappingRepairs NumRepairs="0"/>
				</MappingFamily>
				<InfiniteMapping ID="3" Element="1,0,0,0,0,1,0,0,0,0,1,0" MappedObjects="2"/>
			</MappingSet>
			<OriginalObjects ID="655">
				<SetCollection Objects="ci(128):128+4"/>
			</OriginalObjects>
		</SymmetrySystem>
	</AtomisticTreeRoot>
</XSD>
