# Supplementary material for: Ion pair sites for efficient electrochemical extraction of uranium in real nuclear wastewater
Source: Nat Commun. 2024 May 16;15:4149. doi: 10.1038/s41467-024-48564-y (PMC11099191; doi:10.1038/s41467-024-48564-y)
Supplement: Supplementary file 5 — Source Data [file 41467_2024_48564_MOESM5_ESM.zip › Source Data/Fig. 1/Fig. 1e.xlsx]

## Sheet: Fig. 1e
Fig. 1e
The XRD pattern of Ti(OH)PO4: 2θ (°)	The XRD pattern of Ti(OH)PO4:Intensity (arb.u.)		JCPDS #36-0697 of Ti(OH)PO4: 2θ (°)	JCPDS #36-0697 of Ti(OH)PO4: Intensity (arb.u.)		JCPDS #52-1529 of Ti2O(PO4)2·2H2O: 2θ (°)	JCPDS #52-1529 of Ti2O(PO4)2·2H2O: Intensity (arb.u.)
5	690		18.543	19		12.048	100
5.02	641		25.143	20		14.509	51
5.04	658		26.458	100		16.072	7
5.06	614		28.135	68		17.204	5
5.08	619		35.05	4		19.112	9
5.1	650		39.045	5		20.258	52
5.12	642		40.854	10		22.606	3
5.14	594		44.738	10		24.502	49
5.16	629		45.186	28		26.831	19
5.18	643		47.539	14		27.334	13
5.2	649		49.256	4		29.454	43
5.22	598		51.695	5		30.272	23
5.24	611		54.574	14		32.411	16
5.26	614		56.169	15		34.882	12
5.28	623		57.51	2		36.649	5
5.3	620		58.628	21		38.1	7
5.32	695		59.366	25		44.832	8
5.34	619		62.566	5		45.545	9
5.36	651
5.38	636
5.4	597
5.42	621
5.44	642
5.46	650
5.48	605
5.5	613
5.52	578
5.54	608
5.56	641
5.58	640
5.6	592
5.62	573
5.64	617
5.66	601
5.68	670
5.7	609
5.72	670
5.74	624
5.76	630
5.78	611
5.8	596
5.82	574
5.84	594
5.86	642
5.88	638
5.9	619
5.92	614
5.94	632
5.96	598
5.98	612
6	630
6.02	625
6.04	606
6.06	614
6.08	596
6.1	577
6.12	626
6.14	614
6.16	598
6.18	613
6.2	574
6.22	613
6.24	621
6.26	645
6.28	597
6.3	640
6.32	589
6.34	592
6.36	620
6.38	592
6.4	598
6.42	602
6.44	623
6.46	611
6.48	613
6.5	627
6.52	616
6.54	602
6.56	597
6.58	623
6.6	566
6.62	625
6.64	616
6.66	626
6.68	620
6.7	586
6.72	612
6.74	603
6.76	599
6.78	603
6.8	632
6.82	635
6.84	610
6.86	609
6.88	601
6.9	594
6.92	564
6.94	597
6.96	613
6.98	593
7	571
7.02	584
7.04	599
7.06	596
7.08	623
7.1	605
7.12	572
7.14	596
7.16	632
7.18	563
7.2	623
7.22	604
7.24	607
7.26	601
7.28	590
7.3	579
7.32	597
7.34	584
7.36	541
7.38	566
7.4	597
7.42	589
7.44	578
7.46	587
7.48	597
7.5	553
7.52	583
7.54	639
7.56	644
7.58	579
7.6	596
7.62	613
7.64	595
7.66	616
7.68	592
7.7	594
7.72	610
7.74	595
7.76	577
7.78	559
7.8	591
7.82	562
7.84	558
7.86	547
7.88	590
7.9	600
7.92	577
7.94	584
7.96	564
7.98	562
8	577
8.02	565
8.04	563
8.06	581
8.08	592
8.1	578
8.12	596
8.14	560
8.16	563
8.18	553
8.2	598
8.22	575
8.24	575
8.26	587
8.28	558
8.3	532
8.32	571
8.34	542
8.36	579
8.38	596
8.4	573
8.42	565
8.44	563
8.46	526
8.48	546
8.5	561
8.52	577
8.54	589
8.56	545
8.58	592
8.6	568
8.62	554
8.64	556
8.66	533
8.68	520
8.7	552
8.72	558
8.74	525
8.76	551
8.78	528
8.8	549
8.82	524
8.84	560
8.86	535
8.88	525
8.9	520
8.92	528
8.94	540
8.96	563
8.98	562
9	558
9.02	555
9.04	585
9.06	545
9.08	528
9.1	539
9.12	558
9.14	521
9.16	556
9.18	547
9.2	551
9.22	498
9.24	570
9.26	520
9.28	543
9.3	559
9.32	533
9.34	544
9.36	510
9.38	527
9.4	527
9.42	564
9.44	533
9.46	533
9.48	554
9.5	540
9.52	515
9.54	513
9.56	536
9.58	553
9.6	558
9.62	516
9.64	527
9.66	511
9.68	541
9.7	558
9.72	501
9.74	502
9.76	500
9.78	483
9.8	500
9.82	514
9.84	564
9.86	526
9.88	536
9.9	509
9.92	488
9.94	523
9.96	540
9.98	538
10	509
10.02	541
10.04	495
10.06	525
10.08	510
10.1	486
10.12	519
10.14	476
10.16	499
10.18	541
10.2	516
10.22	524
10.24	556
10.26	521
10.28	506
10.3	545
10.32	507
10.34	489
10.36	495
10.38	486
10.4	504
10.42	516
10.44	546
10.46	484
10.48	493
10.5	509
10.52	489
10.54	502
10.56	517
10.58	477
10.6	501
10.62	441
10.64	472
10.66	495
10.68	495
10.7	475
10.72	475
10.74	495
10.76	507
10.78	516
10.8	519
10.82	475
10.84	488
10.86	458
10.88	492
10.9	472
10.92	505
10.94	514
10.96	475
10.98	464
11	518
11.02	475
11.04	481
11.06	457
11.08	492
11.1	491
11.12	493
11.14	483
11.16	508
11.18	484
11.2	509
11.22	482
11.24	511
11.26	496
11.28	526
11.3	528
11.32	532
11.34	500
11.36	527
11.38	509
11.4	517
11.42	539
11.44	534
11.46	575
11.48	540
11.5	546
11.52	524
11.54	553
11.56	592
11.58	541
11.6	577
11.62	577
11.64	614
11.66	600
11.68	610
11.7	581
11.72	577
11.74	556
11.76	586
11.78	594
11.8	613
11.82	566
11.84	560
11.86	596
11.88	546
11.9	550
11.92	563
11.94	587
11.96	604
11.98	601
12	567
12.02	571
12.04	610
12.06	600
12.08	592
12.1	632
12.12	602
12.14	613
12.16	640
12.18	627
12.2	651
12.22	662
12.24	686
12.26	734
12.28	748
12.3	822
12.32	885
12.34	876
12.36	1023
12.38	1045
12.4	1168
12.42	1260
12.44	1312
12.46	1366
12.48	1392
12.5	1407
12.52	1296
12.54	1178
12.56	999
12.58	831
12.6	729
12.62	610
12.64	605
12.66	572
12.68	535
12.7	498
12.72	501
12.74	515
12.76	485
12.78	465
12.8	459
12.82	472
12.84	427
12.86	491
12.88	456
12.9	426
12.92	476
12.94	441
12.96	417
12.98	453
13	433
13.02	464
13.04	447
13.06	431
13.08	421
13.1	446
13.12	477
13.14	431
13.16	484
13.18	432
13.2	457
13.22	475
13.24	442
13.26	484
13.28	428
13.3	423
13.32	427
13.34	453
13.36	451
13.38	428
13.4	417
13.42	460
13.44	427
13.46	427
13.48	440
13.5	465
13.52	455
13.54	464
13.56	413
13.58	404
13.6	469
13.62	439
13.64	423
13.66	434
13.68	432
13.7	442
13.72	459
13.74	404
13.76	414
13.78	441
13.8	417
13.82	455
13.84	436
13.86	425
13.88	421
13.9	400
13.92	434
13.94	413
13.96	428
13.98	441
14	444
14.02	422
14.04	418
14.06	430
14.08	431
14.1	428
14.12	410
14.14	417
14.16	446
14.18	434
14.2	441
14.22	424
14.24	419
14.26	464
14.28	420
14.3	417
14.32	458
14.34	431
14.36	422
14.38	407
14.4	459
14.42	432
14.44	455
14.46	476
14.48	473
14.5	490
14.52	493
14.54	491
14.56	520
14.58	505
14.6	510
14.62	565
14.64	556
14.66	616
14.68	619
14.7	652
14.72	720
14.74	758
14.76	864
14.78	903
14.8	940
14.82	1018
14.84	1138
14.86	1212
14.88	1271
14.9	1264
14.92	1234
14.94	1216
14.96	1142
14.98	934
15	787
15.02	662
15.04	591
15.06	536
15.08	464
15.1	464
15.12	461
15.14	486
15.16	468
15.18	498
15.2	446
15.22	471
15.24	445
15.26	458
15.28	404
15.3	398
15.32	431
15.34	434
15.36	449
15.38	440
15.4	398
15.42	441
15.44	435
15.46	398
15.48	437
15.5	423
15.52	393
15.54	421
15.56	445
15.58	418
15.6	416
15.62	435
15.64	430
15.66	398
15.68	422
15.7	424
15.72	430
15.74	419
15.76	438
15.78	399
15.8	434
15.82	440
15.84	382
15.86	392
15.88	397
15.9	401
15.92	419
15.94	411
15.96	431
15.98	418
16	424
16.02	424
16.04	411
16.06	442
16.08	415
16.1	436
16.12	444
16.14	439
16.16	449
16.18	497
16.2	505
16.22	478
16.24	526
16.26	545
16.28	540
16.3	519
16.32	505
16.34	496
16.36	528
16.38	472
16.4	431
16.42	432
16.44	440
16.46	412
16.48	386
16.5	408
16.52	414
16.54	391
16.56	410
16.58	409
16.6	429
16.62	409
16.64	440
16.66	387
16.68	384
16.7	391
16.72	387
16.74	423
16.76	384
16.78	392
16.8	394
16.82	423
16.84	404
16.86	392
16.88	414
16.9	394
16.92	419
16.94	453
16.96	420
16.98	419
17	427
17.02	426
17.04	442
17.06	442
17.08	449
17.1	456
17.12	418
17.14	406
17.16	441
17.18	441
17.2	426
17.22	500
17.24	438
17.26	477
17.28	507
17.3	486
17.32	477
17.34	501
17.36	477
17.38	492
17.4	484
17.42	492
17.44	503
17.46	455
17.48	471
17.5	517
17.52	439
17.54	485
17.56	473
17.58	460
17.6	458
17.62	447
17.64	451
17.66	427
17.68	429
17.7	462
17.72	434
17.74	448
17.76	405
17.78	411
17.8	431
17.82	435
17.84	427
17.86	433
17.88	402
17.9	450
17.92	428
17.94	420
17.96	412
17.98	412
18	438
18.02	428
18.04	443
18.06	421
18.08	448
18.1	388
18.12	409
18.14	400
18.16	422
18.18	388
18.2	415
18.22	401
18.24	383
18.26	436
18.28	430
18.3	396
18.32	437
18.34	406
18.36	403
18.38	410
18.4	417
18.42	448
18.44	459
18.46	457
18.48	455
18.5	478
18.52	474
18.54	439
18.56	437
18.58	489
18.6	497
18.62	480
18.64	487
18.66	465
18.68	451
18.7	487
18.72	440
18.74	487
18.76	480
18.78	507
18.8	520
18.82	504
18.84	522
18.86	512
18.88	543
18.9	556
18.92	586
18.94	586
18.96	582
18.98	528
19	550
19.02	556
19.04	468
19.06	518
19.08	514
19.1	510
19.12	461
19.14	483
19.16	487
19.18	523
19.2	512
19.22	543
19.24	575
19.26	523
19.28	559
19.3	596
19.32	569
19.34	568
19.36	594
19.38	600
19.4	535
19.42	557
19.44	528
19.46	505
19.48	483
19.5	505
19.52	458
19.54	500
19.56	457
19.58	470
19.6	446
19.62	456
19.64	468
19.66	481
19.68	436
19.7	474
19.72	435
19.74	462
19.76	470
19.78	460
19.8	476
19.82	488
19.84	494
19.86	489
19.88	493
19.9	527
19.92	490
19.94	500
19.96	505
19.98	595
20	570
20.02	568
20.04	600
20.06	685
20.08	625
20.1	700
20.12	697
20.14	767
20.16	789
20.18	787
20.2	791
20.22	801
20.24	772
20.26	795
20.28	797
20.3	767
20.32	800
20.34	801
20.36	795
20.38	873
20.4	968
20.42	993
20.44	1154
20.46	1239
20.48	1354
20.5	1517
20.52	1548
20.54	1689
20.56	1586
20.58	1434
20.6	1318
20.62	1129
20.64	953
20.66	748
20.68	676
20.7	649
20.72	561
20.74	530
20.76	482
20.78	471
20.8	453
20.82	456
20.84	429
20.86	434
20.88	415
20.9	455
20.92	410
20.94	423
20.96	398
20.98	393
21	408
21.02	436
21.04	419
21.06	403
21.08	398
21.1	371
21.12	436
21.14	397
21.16	419
21.18	384
21.2	371
21.22	429
21.24	421
21.26	401
21.28	383
21.3	430
21.32	394
21.34	370
21.36	384
21.38	384
21.4	386
21.42	422
21.44	377
21.46	417
21.48	377
21.5	412
21.52	388
21.54	356
21.56	381
21.58	399
21.6	362
21.62	389
21.64	367
21.66	400
21.68	379
21.7	390
21.72	367
21.74	379
21.76	369
21.78	402
21.8	390
21.82	416
21.84	379
21.86	391
21.88	366
21.9	439
21.92	391
21.94	403
21.96	376
21.98	403
22	384
22.02	423
22.04	415
22.06	403
22.08	417
22.1	436
22.12	424
22.14	405
22.16	443
22.18	373
22.2	398
22.22	431
22.24	423
22.26	408
22.28	413
22.3	409
22.32	408
22.34	406
22.36	370
22.38	440
22.4	377
22.42	370
22.44	365
22.46	404
22.48	393
22.5	395
22.52	402
22.54	409
22.56	395
22.58	418
22.6	419
22.62	397
22.64	393
22.66	402
22.68	422
22.7	385
22.72	411
22.74	401
22.76	430
22.78	436
22.8	415
22.82	385
22.84	449
22.86	408
22.88	452
22.9	455
22.92	425
22.94	441
22.96	457
22.98	428
23	440
23.02	451
23.04	421
23.06	381
23.08	394
23.1	413
23.12	402
23.14	395
23.16	405
23.18	394
23.2	415
23.22	386
23.24	394
23.26	369
23.28	368
23.3	361
23.32	383
23.34	401
23.36	397
23.38	389
23.4	370
23.42	418
23.44	423
23.46	419
23.48	378
23.5	397
23.52	406
23.54	408
23.56	405
23.58	419
23.6	437
23.62	381
23.64	390
23.66	398
23.68	426
23.7	393
23.72	448
23.74	412
23.76	423
23.78	400
23.8	468
23.82	450
23.84	451
23.86	466
23.88	440
23.9	471
23.92	489
23.94	489
23.96	462
23.98	492
24	455
24.02	461
24.04	459
24.06	466
24.08	516
24.1	509
24.12	453
24.14	492
24.16	507
24.18	491
24.2	519
24.22	471
24.24	488
24.26	547
24.28	485
24.3	520
24.32	546
24.34	570
24.36	604
24.38	614
24.4	599
24.42	633
24.44	683
24.46	744
24.48	793
24.5	831
24.52	850
24.54	967
24.56	1046
24.58	1109
24.6	1102
24.62	1196
24.64	1200
24.66	1216
24.68	1208
24.7	1176
24.72	1202
24.74	1192
24.76	1146
24.78	1149
24.8	1175
24.82	1215
24.84	1243
24.86	1262
24.88	1271
24.9	1220
24.92	1192
24.94	1155
24.96	1025
24.98	971
25	823
25.02	729
25.04	668
25.06	590
25.08	570
25.1	610
25.12	533
25.14	553
25.16	577
25.18	549
25.2	563
25.22	534
25.24	574
25.26	563
25.28	578
25.3	547
25.32	539
25.34	514
25.36	521
25.38	493
25.4	505
25.42	479
25.44	458
25.46	477
25.48	487
25.5	470
25.52	441
25.54	450
25.56	444
25.58	478
25.6	475
25.62	486
25.64	487
25.66	473
25.68	498
25.7	472
25.72	457
25.74	484
25.76	453
25.78	461
25.8	468
25.82	398
25.84	443
25.86	427
25.88	419
25.9	415
25.92	396
25.94	417
25.96	430
25.98	441
26	422
26.02	396
26.04	419
26.06	398
26.08	408
26.1	418
26.12	413
26.14	423
26.16	429
26.18	443
26.2	418
26.22	416
26.24	456
26.26	453
26.28	451
26.3	407
26.32	440
26.34	430
26.36	483
26.38	548
26.4	492
26.42	458
26.44	477
26.46	509
26.48	530
26.5	530
26.52	576
26.54	616
26.56	653
26.58	692
26.6	776
26.62	860
26.64	922
26.66	1056
26.68	1091
26.7	1243
26.72	1423
26.74	1654
26.76	1765
26.78	1837
26.8	1813
26.82	1763
26.84	1692
26.86	1636
26.88	1448
26.9	1334
26.92	1290
26.94	1248
26.96	1181
26.98	1215
27	1175
27.02	1194
27.04	1163
27.06	1106
27.08	1047
27.1	1001
27.12	1015
27.14	984
27.16	895
27.18	834
27.2	881
27.22	856
27.24	780
27.26	797
27.28	744
27.3	687
27.32	680
27.34	732
27.36	646
27.38	588
27.4	609
27.42	608
27.44	622
27.46	656
27.48	680
27.5	664
27.52	662
27.54	716
27.56	667
27.58	655
27.6	618
27.62	575
27.64	567
27.66	537
27.68	557
27.7	487
27.72	470
27.74	421
27.76	461
27.78	466
27.8	442
27.82	416
27.84	504
27.86	471
27.88	485
27.9	469
27.92	470
27.94	468
27.96	469
27.98	523
28	459
28.02	494
28.04	495
28.06	478
28.08	531
28.1	525
28.12	514
28.14	499
28.16	557
28.18	612
28.2	608
28.22	686
28.24	749
28.26	759
28.28	787
28.3	904
28.32	886
28.34	1020
28.36	1040
28.38	1046
28.4	989
28.42	943
28.44	851
28.46	786
28.48	693
28.5	590
28.52	538
28.54	542
28.56	488
28.58	466
28.6	434
28.62	442
28.64	445
28.66	390
28.68	411
28.7	406
28.72	414
28.74	386
28.76	408
28.78	348
28.8	384
28.82	370
28.84	365
28.86	373
28.88	372
28.9	360
28.92	342
28.94	332
28.96	363
28.98	335
29	352
29.02	385
29.04	340
29.06	337
29.08	344
29.1	355
29.12	330
29.14	347
29.16	362
29.18	364
29.2	353
29.22	344
29.24	380
29.26	390
29.28	382
29.3	343
29.32	385
29.34	380
29.36	401
29.38	364
29.4	371
29.42	352
29.44	359
29.46	368
29.48	375
29.5	396
29.52	357
29.54	373
29.56	385
29.58	374
29.6	386
29.62	403
29.64	394
29.66	387
29.68	392
29.7	427
29.72	446
29.74	468
29.76	436
29.78	546
29.8	513
29.82	557
29.84	575
29.86	628
29.88	680
29.9	748
29.92	796
29.94	860
29.96	895
29.98	910
30	1001
30.02	963
30.04	962
30.06	945
30.08	896
30.1	821
30.12	788
30.14	691
30.16	631
30.18	642
30.2	628
30.22	600
30.24	593
30.26	597
30.28	637
30.3	654
30.32	667
30.34	700
30.36	713
30.38	723
30.4	758
30.42	797
30.44	826
30.46	922
30.48	921
30.5	892
30.52	963
30.54	955
30.56	986
30.58	1021
30.6	1105
30.62	1094
30.64	1112
30.66	1079
30.68	1081
30.7	1154
30.72	1121
30.74	1066
30.76	1051
30.78	940
30.8	907
30.82	846
30.84	849
30.86	763
30.88	761
30.9	679
30.92	606
30.94	602
30.96	550
30.98	525
31	488
31.02	480
31.04	501
31.06	496
31.08	470
31.1	401
31.12	417
31.14	397
31.16	428
31.18	462
31.2	422
31.22	389
31.24	381
31.26	401
31.28	405
31.3	400
31.32	378
31.34	392
31.36	402
31.38	408
31.4	411
31.42	427
31.44	381
31.46	358
31.48	365
31.5	394
31.52	392
31.54	418
31.56	397
31.58	403
31.6	418
31.62	406
31.64	377
31.66	385
31.68	373
31.7	356
31.72	376
31.74	377
31.76	408
31.78	384
31.8	391
31.82	363
31.84	368
31.86	352
31.88	356
31.9	353
31.92	358
31.94	382
31.96	395
31.98	361
32	343
32.02	346
32.04	374
32.06	370
32.08	379
32.1	344
32.12	333
32.14	370
32.16	378
32.18	409
32.2	410
32.22	365
32.24	364
32.26	387
32.28	382
32.3	405
32.32	392
32.34	451
32.36	413
32.38	407
32.4	449
32.42	436
32.44	457
32.46	496
32.48	475
32.5	503
32.52	516
32.54	532
32.56	541
32.58	535
32.6	515
32.62	518
32.64	480
32.66	492
32.68	462
32.7	469
32.72	480
32.74	475
32.76	446
32.78	450
32.8	457
32.82	464
32.84	447
32.86	469
32.88	399
32.9	395
32.92	403
32.94	400
32.96	389
32.98	365
33	352
33.02	360
33.04	357
33.06	387
33.08	373
33.1	356
33.12	370
33.14	342
33.16	363
33.18	348
33.2	345
33.22	350
33.24	314
33.26	332
33.28	324
33.3	336
33.32	356
33.34	369
33.36	314
33.38	304
33.4	348
33.42	307
33.44	328
33.46	312
33.48	322
33.5	288
33.52	317
33.54	339
33.56	289
33.58	323
33.6	296
33.62	299
33.64	324
33.66	298
33.68	299
33.7	298
33.72	311
33.74	302
33.76	306
33.78	303
33.8	249
33.82	281
33.84	282
33.86	306
33.88	270
33.9	269
33.92	299
33.94	269
33.96	284
33.98	277
34	295
34.02	292
34.04	281
34.06	269
34.08	266
34.1	282
34.12	279
34.14	264
34.16	293
34.18	283
34.2	274
34.22	262
34.24	257
34.26	288
34.28	276
34.3	280
34.32	279
34.34	274
34.36	293
34.38	278
34.4	273
34.42	291
34.44	292
34.46	265
34.48	254
34.5	287
34.52	304
34.54	271
34.56	316
34.58	312
34.6	309
34.62	283
34.64	303
34.66	324
34.68	327
34.7	340
34.72	315
34.74	320
34.76	297
34.78	345
34.8	310
34.82	345
34.84	375
34.86	309
34.88	322
34.9	327
34.92	321
34.94	346
34.96	381
34.98	344
35	344
35.02	370
35.04	368
35.06	381
35.08	448
35.1	442
35.12	476
35.14	462
35.16	537
35.18	553
35.2	524
35.22	556
35.24	544
35.26	539
35.28	472
35.3	494
35.32	425
35.34	424
35.36	352
35.38	374
35.4	347
35.42	360
35.44	324
35.46	318
35.48	315
35.5	305
35.52	295
35.54	311
35.56	322
35.58	279
35.6	299
35.62	310
35.64	307
35.66	305
35.68	276
35.7	318
35.72	310
35.74	295
35.76	305
35.78	308
35.8	282
35.82	304
35.84	275
35.86	294
35.88	291
35.9	293
35.92	298
35.94	281
35.96	284
35.98	253
36	274
36.02	247
36.04	262
36.06	242
36.08	271
36.1	286
36.12	265
36.14	289
36.16	286
36.18	283
36.2	267
36.22	256
36.24	266
36.26	247
36.28	244
36.3	245
36.32	245
36.34	286
36.36	266
36.38	265
36.4	246
36.42	271
36.44	253
36.46	274
36.48	277
36.5	277
36.52	258
36.54	262
36.56	277
36.58	243
36.6	238
36.62	272
36.64	239
36.66	263
36.68	262
36.7	248
36.72	285
36.74	240
36.76	252
36.78	280
36.8	238
36.82	270
36.84	252
36.86	272
36.88	262
36.9	273
36.92	286
36.94	317
36.96	296
36.98	270
37	278
37.02	292
37.04	294
37.06	302
37.08	310
37.1	290
37.12	332
37.14	299
37.16	330
37.18	285
37.2	293
37.22	325
37.24	303
37.26	305
37.28	279
37.3	312
37.32	341
37.34	311
37.36	291
37.38	315
37.4	309
37.42	295
37.44	284
37.46	297
37.48	300
37.5	278
37.52	304
37.54	286
37.56	287
37.58	274
37.6	315
37.62	290
37.64	300
37.66	270
37.68	265
37.7	256
37.72	323
37.74	308
37.76	296
37.78	259
37.8	282
37.82	311
37.84	285
37.86	314
37.88	313
37.9	311
37.92	337
37.94	361
37.96	328
37.98	335
38	336
38.02	355
38.04	306
38.06	335
38.08	348
38.1	325
38.12	315
38.14	303
38.16	299
38.18	296
38.2	305
38.22	274
38.24	308
38.26	278
38.28	291
38.3	270
38.32	283
38.34	284
38.36	285
38.38	285
38.4	268
38.42	262
38.44	277
38.46	277
38.48	263
38.5	284
38.52	279
38.54	245
38.56	268
38.58	266
38.6	247
38.62	261
38.64	266
38.66	278
38.68	295
38.7	301
38.72	281
38.74	302
38.76	305
38.78	281
38.8	296
38.82	284
38.84	299
38.86	322
38.88	326
38.9	323
38.92	312
38.94	319
38.96	323
38.98	319
39	284
39.02	335
39.04	328
39.06	298
39.08	265
39.1	267
39.12	278
39.14	288
39.16	265
39.18	302
39.2	280
39.22	290
39.24	288
39.26	277
39.28	313
39.3	277
39.32	292
39.34	349
39.36	350
39.38	375
39.4	300
39.42	312
39.44	317
39.46	353
39.48	338
39.5	374
39.52	327
39.54	345
39.56	304
39.58	342
39.6	340
39.62	337
39.64	335
39.66	331
39.68	342
39.7	319
39.72	301
39.74	350
39.76	322
39.78	336
39.8	310
39.82	329
39.84	309
39.86	319
39.88	316
39.9	308
39.92	294
39.94	303
39.96	305
39.98	329
40	291
40.02	307
40.04	322
40.06	279
40.08	306
40.1	282
40.12	264
40.14	274
40.16	286
40.18	283
40.2	298
40.22	282
40.24	292
40.26	270
40.28	256
40.3	286
40.32	271
40.34	266
40.36	291
40.38	277
40.4	261
40.42	258
40.44	228
40.46	274
40.48	245
40.5	278
40.52	271
40.54	284
40.56	280
40.58	261
40.6	288
40.62	280
40.64	284
40.66	243
40.68	298
40.7	274
40.72	249
40.74	277
40.76	268
40.78	268
40.8	303
40.82	286
40.84	301
40.86	269
40.88	306
40.9	312
40.92	297
40.94	317
40.96	305
40.98	305
41	317
41.02	324
41.04	331
41.06	296
41.08	300
41.1	272
41.12	255
41.14	305
41.16	307
41.18	274
41.2	279
41.22	259
41.24	285
41.26	284
41.28	242
41.3	223
41.32	230
41.34	266
41.36	272
41.38	271
41.4	277
41.42	266
41.44	252
41.46	252
41.48	249
41.5	247
41.52	241
41.54	247
41.56	248
41.58	213
41.6	251
41.62	245
41.64	236
41.66	247
41.68	259
41.7	256
41.72	305
41.74	256
41.76	266
41.78	286
41.8	301
41.82	261
41.84	269
41.86	248
41.88	266
41.9	277
41.92	274
41.94	253
41.96	239
41.98	274
42	272
42.02	274
42.04	270
42.06	266
42.08	250
42.1	223
42.12	249
42.14	236
42.16	230
42.18	212
42.2	217
42.22	240
42.24	242
42.26	257
42.28	248
42.3	251
42.32	273
42.34	239
42.36	233
42.38	227
42.4	254
42.42	205
42.44	233
42.46	246
42.48	235
42.5	233
42.52	260
42.54	234
42.56	221
42.58	216
42.6	240
42.62	246
42.64	206
42.66	249
42.68	237
42.7	244
42.72	236
42.74	217
42.76	222
42.78	251
42.8	225
42.82	252
42.84	214
42.86	232
42.88	213
42.9	249
42.92	240
42.94	219
42.96	258
42.98	229
43	256
43.02	258
43.04	255
43.06	251
43.08	238
43.1	268
43.12	249
43.14	242
43.16	229
43.18	267
43.2	232
43.22	239
43.24	228
43.26	217
43.28	229
43.3	246
43.32	275
43.34	249
43.36	255
43.38	236
43.4	241
43.42	264
43.44	254
43.46	233
43.48	275
43.5	272
43.52	261
43.54	276
43.56	239
43.58	282
43.6	250
43.62	271
43.64	260
43.66	245
43.68	260
43.7	269
43.72	275
43.74	275
43.76	268
43.78	264
43.8	250
43.82	300
43.84	293
43.86	289
43.88	298
43.9	283
43.92	286
43.94	263
43.96	283
43.98	295
44	276
44.02	297
44.04	281
44.06	300
44.08	295
44.1	306
44.12	286
44.14	285
44.16	321
44.18	292
44.2	317
44.22	323
44.24	317
44.26	313
44.28	321
44.3	350
44.32	308
44.34	319
44.36	349
44.38	293
44.4	313
44.42	302
44.44	315
44.46	305
44.48	324
44.5	305
44.52	352
44.54	298
44.56	283
44.58	319
44.6	301
44.62	263
44.64	315
44.66	306
44.68	291
44.7	309
44.72	329
44.74	304
44.76	345
44.78	359
44.8	355
44.82	320
44.84	376
44.86	327
44.88	340
44.9	350
44.92	376
44.94	386
[truncated: 2,253 more rows]
