# Supplementary material for: Ion pair sites for efficient electrochemical extraction of uranium in real nuclear wastewater
Source: Nat Commun. 2024 May 16;15:4149. doi: 10.1038/s41467-024-48564-y (PMC11099191; doi:10.1038/s41467-024-48564-y)
Supplement: Supplementary file 5 — Source Data [file 41467_2024_48564_MOESM5_ESM.zip › Source Data/Fig. 1/Fig. 1f.xlsx]

## Sheet: Fig. 1f
Fig. 1f
The Raman shift of OH-terminated Ti3C2 (cm-1)	The Raman Intensity of OH-terminated Ti3C2 (arb.u.)		The Raman shift of Ti(OH)PO4 (cm-1)	The Raman Intensity of Ti(OH)PO4 (arb.u.)
50.908	240.592		50.908	176.535
52.7515	264.377		52.7515	186.683
54.5968	289.375		54.5968	194.858
56.4417	315.63		56.4417	201.547
58.2842	341.719		58.2842	207.067
60.1284	366.084		60.1284	211.663
61.9722	388.01		61.9722	215.517
63.8157	407.568		63.8157	218.787
65.6566	424.538		65.6566	221.599
67.4994	439.492		67.4994	224.056
69.3418	451.245		69.3418	226.224
71.1816	460.041		71.1816	228.143
73.0233	466.175		73.0233	229.597
74.8646	469.238		74.8646	230.983
76.7034	469.387		76.7034	232.275
78.5439	467.325		78.5439	233.459
80.3842	463.653		80.3842	234.522
82.2219	458.868		82.2219	235.457
84.0613	453.064		84.0613	236.264
85.8983	446.415		85.8983	236.948
87.7371	438.893		87.7371	237.522
89.5755	431.041		89.5755	238.009
91.4114	422.687		91.4114	238.439
93.2491	413.812		93.2491	238.857
95.0843	406.026		95.0843	239.284
96.9212	400.207		96.9212	239.772
98.7578	397.675		98.7578	240.38
100.592	398.719		100.592	241.162
102.428	404.354		102.428	242.167
104.261	415.511		104.261	243.432
106.096	432.016		106.096	244.988
107.929	454.581		107.929	246.847
109.763	483.318		109.763	249.015
111.595	517.455		111.595	251.482
113.429	555.935		113.429	254.234
115.26	596.524		115.26	257.232
117.093	637.131		117.093	260.441
118.924	676.942		118.924	263.804
120.756	714.941		120.756	267.267
122.586	751.47		122.586	270.762
124.417	787.561		124.417	274.233
126.247	822.647		126.247	277.616
128.077	857.299		128.077	280.862
129.906	891.323		129.906	283.928
131.736	925.677		131.736	286.788
133.563	961.017		133.563	289.42
135.393	997.873		135.393	291.831
137.22	1038.25		137.22	294.023
139.048	1083.74		139.048	296.019
140.875	1136.24		140.875	297.852
142.701	1198.09		142.701	299.567
144.528	1271.29		144.528	301.231
146.353	1358.68		146.353	302.916
148.18	1464.32		148.18	304.719
150.005	1589.85		150.005	306.741
151.829	1737.2		151.829	309.099
153.654	1908.04		153.654	311.923
155.478	2102.17		155.478	315.343
157.301	2319.99		157.301	319.501
159.126	2560.85		159.126	324.547
160.948	2824.26		160.948	330.614
162.772	3110.84		162.772	337.861
164.593	3422.8		164.593	346.409
166.415	3761.21		166.415	356.41
168.238	4125.37		168.238	367.992
170.058	4513.31		170.058	381.236
171.878	4922.73		171.878	396.251
173.698	5347.53		173.698	413.105
175.52	5781.07		175.52	431.858
177.339	6213.04		177.339	452.459
179.157	6632.1		179.157	474.893
180.978	7026.87		180.978	499.147
182.796	7383.25		182.796	525.041
184.614	7689.27		184.614	552.479
186.431	7933.69		186.431	581.277
188.25	8107.82		188.25	611.287
190.066	8206.69		190.066	642.204
191.883	8228.21		191.883	673.849
193.699	8173.67		193.699	705.932
195.516	8041.83		195.516	738.223
197.331	7836.25		197.331	770.407
199.146	7560.47		199.146	802.271
200.961	7220.94		200.961	833.587
202.777	6825.04		202.777	864.174
204.591	6384.32		204.591	893.823
206.404	5910.45		206.404	922.435
208.217	5415.53		208.217	949.956
210.03	4912.43		210.03	976.367
211.842	4414.88		211.842	1001.68
213.656	3934.33		213.656	1026.01
215.468	3483.05		215.468	1049.44
217.279	3071.38		217.279	1072.13
219.09	2707.56		219.09	1094.29
220.901	2396.09		220.901	1116.17
222.711	2139.34		222.711	1137.99
224.521	1935.5		224.521	1160.04
226.332	1781.77		226.332	1182.6
228.141	1671.75		228.141	1205.89
229.95	1599.51		229.95	1230.21
231.759	1557.25		231.759	1255.77
233.567	1538.77		233.567	1282.78
235.374	1537.7		235.374	1311.39
237.182	1548.07		237.182	1341.78
238.989	1564.69		238.989	1373.99
240.796	1584.42		240.796	1408.08
242.602	1604.16		242.602	1444.02
244.408	1622.69		244.408	1481.72
246.216	1641.06		246.216	1521.11
248.021	1659.72		248.021	1561.87
249.826	1678.97		249.826	1603.78
251.63	1700.08		251.63	1646.48
253.435	1723.21		253.435	1689.65
255.239	1748.64		255.239	1732.8
257.042	1775.18		257.042	1775.45
258.845	1801.82		258.845	1817.15
260.648	1827.09		260.648	1857.39
262.451	1850.79		262.451	1895.68
264.253	1872.6		264.253	1931.52
266.054	1891.4		266.054	1964.48
267.856	1906.3		267.856	1994.22
269.657	1917.52		269.657	2020.39
271.456	1924.05		271.456	2042.73
273.256	1926.08		273.256	2061.14
275.056	1923.49		275.056	2075.55
276.856	1915.45		276.856	2085.97
278.655	1901.63		278.655	2092.54
280.454	1882.47		280.454	2095.46
282.253	1857.95		282.253	2095.02
284.051	1828.85		284.051	2091.55
285.849	1795.86		285.849	2085.43
287.646	1759.85		287.646	2077.08
289.444	1721.95		289.444	2066.92
291.24	1683.73		291.24	2055.37
293.035	1646.97		293.035	2042.86
294.831	1611.53		294.831	2029.75
296.627	1577.77		296.627	2016.41
298.422	1546.98		298.422	2003.13
300.218	1518.59		300.218	1990.15
302.012	1493.35		302.012	1977.69
303.807	1470.83		303.807	1965.85
305.599	1450.98		305.599	1954.71
307.393	1434.24		307.393	1944.24
309.186	1420.67		309.186	1934.38
310.979	1410.58		310.979	1925.01
312.772	1404.13		312.772	1915.96
314.562	1400.78		314.562	1907.03
316.354	1399.89		316.354	1897.93
318.146	1401.21		318.146	1888.41
319.937	1405.13		319.937	1878.18
321.728	1412.15		321.728	1866.92
323.516	1421.46		323.516	1854.39
325.307	1433.98		325.307	1840.25
327.097	1450.7		327.097	1824.31
328.886	1471.02		328.886	1806.36
330.673	1495.83		330.673	1786.29
332.462	1524.83		332.462	1763.95
334.251	1557.68		334.251	1739.39
336.037	1594.32		336.037	1712.7
337.825	1633.82		337.825	1683.94
339.612	1676.22		339.612	1653.36
341.399	1720.74		341.399	1621.2
343.184	1766.93		343.184	1587.8
344.97	1814.8		344.97	1553.47
346.757	1864.43		346.757	1518.59
348.54	1916.22		348.54	1483.68
350.326	1969.75		350.326	1449.03
352.111	2023.9		352.111	1415.14
353.893	2078.66		353.893	1382.47
355.678	2132.67		355.678	1351.33
357.462	2184.49		357.462	1322.17
359.243	2233.75		359.243	1295.36
361.027	2279.55		361.027	1271.12
362.808	2320.86		362.808	1249.81
364.59	2358.13		364.59	1231.6
366.373	2391.12		366.373	1216.69
368.153	2421.03		368.153	1205.24
369.934	2447.87		369.934	1197.3
371.713	2472.84		371.713	1192.93
373.494	2496.68		373.494	1192.11
375.275	2519.28		375.275	1194.82
377.053	2541.38		377.053	1200.96
378.833	2562.73		378.833	1210.42
380.611	2583.41		380.611	1223.04
382.39	2602.71		382.39	1238.69
384.167	2619.36		384.167	1257.14
385.945	2633.32		385.945	1278.23
387.721	2644.64		387.721	1301.69
389.499	2652.82		389.499	1327.32
391.274	2657.56		391.274	1354.79
393.052	2659.48		393.052	1383.88
394.826	2658.37		394.826	1414.16
396.603	2655.3		396.603	1445.39
398.377	2649.69		398.377	1477.06
400.153	2642.67		400.153	1508.83
401.926	2634.03		401.926	1540.14
403.701	2623.08		403.701	1570.56
405.474	2610.66		405.474	1599.47
407.248	2596.5		407.248	1626.33
409.02	2579.87		409.02	1650.48
410.792	2559.42		410.792	1671.32
412.565	2535.2		412.565	1688.28
414.336	2507.41		414.336	1700.76
416.109	2476.55		416.109	1708.31
417.879	2442.51		417.879	1710.48
419.651	2405.82		419.651	1706.97
421.421	2367.54		421.421	1697.56
423.19	2328.52		423.19	1682.18
424.961	2290.17		424.961	1660.81
426.73	2252.11		426.73	1633.65
428.498	2214.81		428.498	1600.99
430.268	2177.02		430.268	1563.16
432.036	2138.12		432.036	1520.77
433.803	2097.93		433.803	1474.4
435.572	2055.36		435.572	1424.66
437.338	2008.92		437.338	1372.44
439.105	1958.52		439.105	1318.44
440.872	1904.54		440.872	1263.5
442.638	1847.46		442.638	1208.5
444.403	1788.11		444.403	1154.2
446.17	1726.68		446.17	1101.29
447.935	1664.26		447.935	1050.6
449.699	1601.94		449.699	1002.72
451.463	1540.74		451.463	958.204
453.228	1480.94		453.228	917.489
454.991	1422.02		454.991	881.012
456.754	1364.13		456.754	848.993
458.519	1306.98		458.519	821.55
460.281	1251.48		460.281	798.8
462.043	1197.87		462.043	780.628
463.804	1146.51		463.804	766.871
465.565	1098.11		465.565	757.258
467.328	1054.62		467.328	751.447
469.089	1016.93		469.089	749.042
470.849	985.776		470.849	749.575
472.608	961.503		472.608	752.55
474.368	944.117		474.368	757.465
476.129	932.849		476.129	763.816
477.888	927.895		477.888	771.109
479.646	928.059		479.646	778.891
481.404	931.311		481.404	786.737
483.162	936.306		483.162	794.252
484.919	942.189		484.919	801.079
486.678	948.418		486.678	806.919
488.435	955.324		488.435	811.491
490.192	962.229		490.192	814.577
491.948	969.141		491.948	815.993
493.703	976.658		493.703	815.6
495.459	985.25		495.459	813.291
497.214	994.146		497.214	809.001
498.969	1002.85		498.969	802.697
500.723	1011.11		500.723	794.386
502.477	1018.54		502.477	784.104
504.231	1024.12		504.231	771.92
505.986	1029.08		505.986	757.933
507.739	1033.04		507.739	742.311
509.492	1036.56		509.492	725.219
511.244	1040.79		511.244	706.886
512.996	1046.39		512.996	687.558
514.748	1054.88		514.748	667.531
516.499	1067.82		516.499	647.14
518.25	1084.94		518.25	626.722
520.001	1106.51		520.001	606.628
521.751	1132.49		521.751	587.228
523.501	1161.96		523.501	568.864
525.251	1193.58		525.251	551.878
527	1227.29		527	536.6
528.749	1263.32		528.749	523.317
530.498	1301.34		530.498	512.297
532.246	1341.05		532.246	503.775
533.994	1383.66		533.994	497.937
535.74	1428.69		535.74	494.939
537.487	1476.53		537.487	494.885
539.234	1526.58		539.234	497.849
540.981	1578.33		540.981	503.866
542.727	1632.19		542.727	512.923
544.473	1688.44		544.473	524.988
546.219	1746.11		546.219	539.989
547.964	1805.05		547.964	557.823
549.709	1865.34		549.709	578.377
551.454	1926.18		551.454	601.514
553.196	1986.9		553.196	627.03
554.94	2047.73		554.94	654.818
556.684	2108.27		556.684	684.649
558.427	2167.6		558.427	716.278
560.17	2225.39		560.17	749.471
561.913	2281.55		561.913	783.959
563.655	2334.92		563.655	819.427
565.395	2384.84		565.395	855.551
567.137	2430.2		567.137	892.106
568.878	2470.51		568.878	928.716
570.619	2505.82		570.619	965.099
572.36	2535.87		572.36	1000.96
574.098	2559.58		574.098	1035.97
575.838	2576.79		575.838	1069.96
577.578	2587.72		577.578	1102.68
579.317	2591.65		579.317	1133.89
581.054	2588.98		581.054	1163.43
582.792	2581.05		582.792	1191.19
584.531	2569.15		584.531	1217.06
586.269	2554.38		586.269	1240.93
588.004	2538.66		588.004	1262.7
589.742	2523.18		589.742	1282.39
591.479	2509.01		591.479	1299.91
593.215	2497.03		593.215	1315.22
594.95	2487.4		594.95	1328.24
596.686	2480.9		596.686	1338.92
598.422	2477.16		598.422	1347.13
600.155	2474.96		600.155	1352.78
601.89	2472.85		601.89	1355.76
603.625	2470.11		603.625	1356
605.357	2466.06		605.357	1353.4
607.091	2459.35		607.091	1347.93
608.825	2450.49		608.825	1339.56
610.556	2440.23		610.556	1328.34
612.289	2428.41		612.289	1314.3
614.02	2414.71		614.02	1297.58
615.752	2398.99		615.752	1278.31
617.484	2380.01		617.484	1256.69
619.214	2356.83		619.214	1233
620.945	2328.78		620.945	1207.44
622.674	2295.5		622.674	1180.37
624.405	2257.84		624.405	1152.03
626.135	2215.57		626.135	1122.76
627.863	2169.44		627.863	1092.87
629.593	2120.17		629.593	1062.57
631.321	2069.11		631.321	1032.17
633.05	2017.08		633.05	1001.8
634.776	1964.77		634.776	971.713
636.505	1913.8		636.505	941.932
638.231	1864.99		638.231	912.688
639.959	1818.37		639.959	884.002
641.684	1774.23		641.684	856.051
643.411	1732.69		643.411	828.843
645.136	1693.2		645.136	802.523
646.862	1655.45		646.862	777.13
648.586	1620.83		648.586	752.801
650.312	1589.55		650.312	729.585
652.036	1561.86		652.036	707.648
653.761	1537.11		653.761	687.067
655.484	1515.36		655.484	667.984
657.208	1495.7		657.208	650.462
658.93	1478.24		658.93	634.609
660.654	1462.05		660.654	620.438
662.376	1446.12		662.376	608.003
664.097	1430.14		664.097	597.275
665.82	1413.09		665.82	588.18
667.54	1394.44		667.54	580.649
669.262	1374.09		669.262	574.526
670.982	1351.93		670.982	569.664
672.702	1327.18		672.702	565.873
674.423	1299.92		674.423	562.958
676.142	1271.86		676.142	560.718
677.86	1242.53		677.86	558.953
679.581	1211.77		679.581	557.471
681.299	1181.03		681.299	556.112
683.016	1150.51		683.016	554.739
684.735	1120.78		684.735	553.258
686.452	1093.43		686.452	551.628
688.169	1068.33		688.169	549.846
689.887	1046.26		689.887	547.943
691.603	1027.76		691.603	545.987
693.319	1012.84		693.319	544.064
695.036	1001.71		695.036	542.279
696.751	994.758		696.751	540.753
698.466	991.612		698.466	539.606
700.18	991.504		700.18	538.963
701.896	994.573		701.896	538.937
703.61	1000.94		703.61	539.634
705.323	1008.82		705.323	541.141
707.036	1017.66		707.036	543.529
708.751	1027.39		708.751	546.854
710.463	1036.15		710.463	551.138
712.175	1043.66		712.175	556.4
713.887	1049.31		713.887	562.639
715.598	1051.8		715.598	569.838
717.311	1050.83		717.311	577.989
719.022	1045.85		719.022	587.055
720.732	1036.53		720.732	597.019
722.443	1022.9		722.443	607.881
724.152	1005.01		724.152	619.61
725.862	982.768		725.862	632.215
727.571	955.718		727.571	645.668
729.282	924.444		729.282	659.98
730.99	888.937		730.99	675.092
732.698	849.088		732.698	691.008
734.406	806.434		734.406	707.702
736.114	761.942		736.114	725.14
737.821	716.527		737.821	743.269
739.528	671.722		739.528	762.048
741.234	628.623		741.234	781.402
742.941	587.938		742.941	801.28
744.648	550.29		744.648	821.59
746.354	516.455		746.354	842.228
748.059	485.979		748.059	863.102
749.764	458.879		749.764	884.125
751.469	434.832		751.469	905.206
753.173	413.678		753.173	926.244
754.877	395.209		754.877	947.172
756.581	379.995		756.581	967.92
758.284	367.712		758.284	988.415
759.987	358.411		759.987	1008.61
761.69	352.969		761.69	1028.47
763.392	350.898		763.392	1047.94
765.094	351.635		765.094	1067.01
766.796	354.317		766.796	1085.65
768.497	358.013		768.497	1103.84
770.198	361.375		770.198	1121.57
771.899	363.492		771.899	1138.82
773.6	363.958		773.6	1155.58
775.3	361.753		775.3	1171.79
776.998	357.142		776.998	1187.41
778.697	350.507		778.697	1202.41
780.396	342.615		780.396	1216.7
782.095	334.158		782.095	1230.19
783.794	325.616		783.794	1242.78
785.492	317.289		785.492	1254.34
787.19	309.641		787.19	1264.76
788.887	303.694		788.887	1273.88
790.584	298.262		790.584	1281.55
792.279	292.729		792.279	1287.62
793.976	286.907		793.976	1291.92
795.672	280.593		795.672	1294.28
797.368	273.84		797.368	1294.54
799.064	267.211		799.064	1292.55
800.759	261.044		800.759	1288.21
802.454	255.584		802.454	1281.41
804.147	251.489		804.147	1272.12
805.841	249.115		805.841	1260.31
807.535	248.639		807.535	1246.01
809.229	249.313		809.229	1229.3
810.92	250.569		810.92	1210.33
812.613	252.243		812.613	1189.2
814.306	254.151		814.306	1166.15
815.999	256.385		815.999	1141.41
817.691	257.678		817.691	1115.29
819.38	258.633		819.38	1088.12
821.072	259.614		821.072	1060.14
822.763	260.619		822.763	1031.76
824.452	261.919		824.452	1003.32
826.143	263.295		826.143	975.097
827.833	264.21		827.833	947.456
829.523	264.364		829.523	920.672
831.21	263.806		831.21	895.044
832.9	262.544		832.9	870.702
834.589	260.587		834.589	847.881
836.275	257.415		836.275	826.727
837.963	253.436		837.963	807.25
839.651	249.34		839.651	789.494
841.337	245.378		841.337	773.441
843.025	241.517		843.025	758.968
844.712	237.222		844.712	745.972
846.396	233.128		846.396	734.294
848.083	228.917		848.083	723.695
849.767	224.71		849.767	713.991
851.453	220.83		851.453	704.923
853.138	217.173		853.138	696.274
854.821	213.72		854.821	687.828
856.506	210.921		856.506	679.357
858.189	209.345		858.189	670.702
859.873	209.335		859.873	661.7
861.555	210.891		861.555	652.259
863.238	213.548		863.238	642.295
864.922	217.206		864.922	631.793
866.602	221.609		866.602	620.808
868.285	225.874		868.285	609.352
869.965	228.467		869.965	597.559
871.647	229.218		871.647	585.511
873.327	228.629		873.327	573.373
875.008	226.682		875.008	561.277
876.688	224.149		876.688	549.393
878.368	221.578		878.368	537.876
880.047	218.951		880.047	526.888
881.727	216.286		881.727	516.563
883.405	214.26		883.405	507.054
885.082	212.915		885.082	498.474
886.761	212.538		886.761	490.907
888.438	212.63		888.438	484.454
890.117	212.988		890.117	479.162
891.793	213.643		891.793	475.088
893.471	214.691		893.471	472.242
895.146	215.72		895.146	470.635
896.822	217.22		896.822	470.255
898.499	220.153		898.499	471.085
900.173	224.609		900.173	473.099
901.85	230.242		901.85	476.279
903.524	236.655		903.524	480.582
905.197	243.09		905.197	485.981
906.873	248.35		906.873	492.463
908.546	251.74		908.546	499.982
910.219	253.277		910.219	508.526
911.893	252.612		911.893	518.083
913.565	250.344		913.565	528.617
915.237	246.105		915.237	540.122
916.911	240.961		916.911	552.589
918.582	235.434		918.582	565.954
920.253	230.016		920.253	580.201
921.923	224.737		921.923	595.275
923.596	219.944		923.596	611.154
925.266	215.185		925.266	627.709
926.935	210.273		926.935	644.87
928.605	205.143		928.605	662.561
930.276	199.692		930.276	680.671
931.944	194.273		931.944	699.04
933.613	188.895		933.613	717.6
935.281	184.086		935.281	736.218
936.951	180.346		936.951	754.83
938.618	178.045		938.618	773.295
940.285	177.612		940.285	791.583
941.952	178.32		941.952	809.647
943.619	180.855		943.619	827.458
945.287	184.791		945.287	845.022
946.953	189.658		946.953	862.319
948.618	195.05		948.618	879.386
950.284	200.587		950.284	896.281
951.949	206.05		951.949	913.027
953.613	211.116		953.613	929.673
955.278	214.898		955.278	946.284
956.944	216.961		956.944	962.897
958.608	217.551		958.608	979.516
960.271	216.381		960.271	996.168
961.934	213.544		961.934	1012.87
963.597	209.248		963.597	1029.61
965.259	203.964		965.259	1046.36
966.922	197.854		966.922	1063.12
968.583	190.813		968.583	1079.81
970.245	184.112		970.245	1096.42
971.906	177.703		971.906	1112.88
973.567	171.421		973.567	1129.16
975.228	165.344		975.228	1145.21
976.888	159.576		976.888	1160.96
978.548	154.339		978.548	1176.36
980.208	149.873		980.208	1191.37
981.867	145.641		981.867	1205.89
983.527	142.476		983.527	1219.88
985.185	141.039		985.185	1233.25
986.844	141.207		986.844	1245.92
988.502	143.167		988.502	1257.8
990.16	147.03		990.16	1268.8
991.818	152.72		991.818	1278.84
993.475	159.417		993.475	1287.81
995.132	166.558		995.132	1295.63
996.788	174.202		996.788	1302.23
998.445	181.266		998.445	1307.54
1000.1	187.215		1000.1	1311.51
1001.76	192.028		1001.76	1314.13
1003.41	196.34		1003.41	1315.4
1005.07	200.246		1005.07	1315.37
1006.72	203.694		1006.72	1314.09
1008.37	206.184		1008.37	1311.66
1010.03	208.199		1010.03	1308.16
1011.68	209.349		1011.68	1303.76
1013.34	209.309		1013.34	1298.54
1014.99	208.036		1014.99	1292.71
1016.64	205.601		1016.64	1286.39
1018.29	202.406		1018.29	1279.72
1019.95	198.657		1019.95	1272.78
1021.6	195.387		1021.6	1265.78
1023.25	193.347		1023.25	1258.77
1024.9	192.501		1024.9	1251.84
1026.55	192.791		1026.55	1245.04
1028.2	193.892		1028.2	1238.41
1029.85	195.833		1029.85	1231.95
1031.5	197.615		1031.5	1225.66
1033.15	198.839		1033.15	1219.52
1034.8	199.486		1034.8	1213.46
1036.45	199.684		1036.45	1207.46
1038.1	199.58		1038.1	1201.44
1039.75	199.906		1039.75	1195.36
1041.39	201.12		1041.39	1189.17
1043.04	203.842		1043.04	1182.76
1044.69	208.306		1044.69	1176.1
1046.33	214.202		1046.33	1169.17
1047.98	221.105		1047.98	1161.85
1049.63	228.209		1049.63	1154.16
1051.27	234.318		1051.27	1146.11
1052.92	238.892		1052.92	1137.61
1054.56	241.449		1054.56	1128.75
1056.21	242.784		1056.21	1119.45
1057.85	242.538		1057.85	1109.83
1059.5	241.225		1059.5	1099.81
1061.14	239.516		1061.14	1089.55
1062.78	237.779		1062.78	1079.02
1064.43	236.914		1064.43	1068.18
1066.07	237.789		1066.07	1057.18
1067.71	240.137		1067.71	1045.99
1069.36	243.87		1069.36	1034.54
1071	248.105		1071	1022.98
1072.64	252.36		1072.64	1011.21
1074.28	255.964		1074.28	999.215
1075.92	258.62		1075.92	986.966
1077.56	260.178		1077.56	974.42
1079.2	260.968		1079.2	961.528
1080.84	261.468		1080.84	948.239
1082.48	263.014		1082.48	934.502
1084.12	265.553		1084.12	920.272
1085.76	269.676		1085.76	905.511
1087.4	275.323		1087.4	890.191
1089.04	282.504		1089.04	874.297
1090.68	290.846		1090.68	857.829
1092.32	299.792		1092.32	840.809
1093.95	308		1093.95	823.377
1095.59	315.331		1095.59	805.378
1097.23	321.142		1097.23	786.992
1098.86	325.643		1098.86	768.429
1100.5	329.124		1100.5	749.576
1102.14	331.833		1102.14	730.68
1103.77	334.821		1103.77	712.004
1105.41	338.668		1105.41	693.485
1107.04	344.238		1107.04	675.53
1108.68	352.242		1108.68	658.112
1110.31	362.042		1110.31	641.649
1111.95	373.316		1111.95	626.152
1113.58	385.188		1113.58	612.027
1115.21	397.596		1115.21	599.391
1116.85	409.704		1116.85	588.394
1118.48	421.132		1118.48	579.371
1120.11	431.876		1120.11	572.435
1121.74	442.845		1121.74	567.748
1123.38	454.681		1123.38	565.434
1125.01	468.356		1125.01	565.624
1126.64	484.327		1126.64	568.362
1128.27	502.735		1128.27	573.674
1129.9	524.196		1129.9	581.541
1131.53	547.923		1131.53	591.908
1133.16	573.17		1133.16	604.681
1134.79	598.629		1134.79	619.726
1136.42	623.096		1136.42	636.885
1138.05	645.759		1138.05	655.968
1139.68	666.548		1139.68	676.764
1141.31	685.516		1141.31	699.054
1142.93	702.105		1142.93	722.466
1144.56	717.052		1144.56	747.07
1146.19	730.948		1146.19	772.512
1147.82	744.198		1147.82	798.6
1149.44	756.908		1149.44	824.987
1151.07	769.274		1151.07	851.846
1152.69	780.438		1152.69	878.712
1154.32	790.82		1154.32	905.802
1155.95	800.572		1155.95	932.858
1157.57	809.277		1157.57	959.639
1159.2	816.906		1159.2	986.418
1160.82	823.531		1160.82	1012.82
1162.45	829.823		1162.45	1039.15
1164.07	836.047		1164.07	1065.05
1165.69	842.992		1165.69	1090.68
1167.32	850.254		1167.32	1116.18
1168.94	857.497		1168.94	1141.26
1170.56	864.728		1170.56	1166.07
1172.19	871.712		1172.19	1190.78
1173.81	877.936		1173.81	1215.1
1175.43	883.264		1175.43	1239.2
1177.05	887.159		1177.05	1263.13
1178.67	888.798		1178.67	1286.91
1180.29	888.905		1180.29	1310.58
1181.91	887.523		1181.91	1334.19
1183.53	884.406		1183.53	1357.78
1185.15	880.001		1185.15	1381.39
1186.77	875.083		1186.77	1405.07
1188.39	870.481		1188.39	1428.83
1190.01	866.448		1190.01	1452.7
1191.63	863.901		1191.63	1476.7
1193.25	862.411		1193.25	1500.83
1194.87	862.787		1194.87	1525.08
1196.48	864.625		1196.48	1549.28
1198.1	868.371		1198.1	1573.71
1199.72	874.588		1199.72	1598.2
1201.33	883.509		1201.33	1622.55
1202.95	895.094		1202.95	1647.03
1204.57	908.716		1204.57	1671.46
1206.18	924.524		1206.18	1695.66
1207.8	941.899		1207.8	1719.89
1209.41	959.71		1209.41	1743.85
1211.03	977.816		1211.03	1767.81
1212.64	995.462		1212.64	1791.48
1214.26	1012.35		1214.26	1815.16
1215.87	1027.77		1215.87	1838.58
1217.49	1041.95		1217.49	1862.04
1219.1	1054		1219.1	1885.28
1220.71	1064.24		1220.71	1908.5
1222.33	1071.72		1222.33	1931.86
1223.94	1077.38		1223.94	1955.14
1225.55	1082.03		1225.55	1978.52
1227.16	1085.81		1227.16	2002.06
1228.77	1088.72		1228.77	2025.81
1230.38	1090.81		1230.38	2049.83
1231.99	1092.15		1231.99	2074.19
1233.6	1092.71		1233.6	2098.95
1235.22	1092.29		1235.22	2124.34
1236.83	1090.82		1236.83	2150.11
1238.44	1088.26		1238.44	2176.49
1240.04	1084.63		1240.04	2203.36
1241.65	1080.74		1241.65	2231.14
1243.26	1077.46		1243.26	2259.72
1244.87	1075.05		1244.87	2289.15
1246.48	1073.96		1246.48	2319.48
1248.09	1074.08		1248.09	2350.76
1249.69	1076.55		1249.69	2382.83
1251.3	1081.62		1251.3	2416.11
1252.91	1089.07		1252.91	2450.43
1254.51	1098.76		1254.51	2485.59
1256.12	1110.05		1256.12	2522.04
1257.73	1121.96		1257.73	2559.57
1259.33	1134		1259.33	2597.95
1260.94	1145.39		1260.94	2637.67
1262.54	1155.14		1262.54	2678.23
1264.15	1162.57		1264.15	2720.13
1265.75	1166.87		1265.75	2762.88
1267.36	1168.5		1267.36	2806.99
1268.96	1167.62		1268.96	2851.93
1270.56	1163.8		1270.56	2897.96
1272.17	1157.89		1272.17	2945.37
1273.77	1150.77		1273.77	2993.55
1275.37	1143.86		1275.37	3042.77
1276.97	1137.99		1276.97	3092.98
1278.57	1134.34		1278.57	3144.15
1280.18	1132.89		1280.18	3196.54
1281.78	1133.51		1281.78	3249.4
1283.38	1136.18		1283.38	3302.97
1284.98	1140.94		1284.98	3357.14
1286.58	1146.65		1286.58	3411.78
1288.18	1152.2		1288.18	3466.75
1289.78	1156.56		1289.78	3521.89
1291.38	1158.96		1291.38	3577.04
1292.98	1159.75		1292.98	3632.06
1294.58	1159.05		1294.58	3686.76
1296.17	1156.26		1296.17	3740.68
1297.77	1152.66		1297.77	3794.32
1299.37	1147.71		1299.37	3847.24
1300.97	1141.25		1300.97	3899.31
1302.57	1134.08		1302.57	3950.46
1304.16	1126.78		1304.16	4000.31
1305.76	1118.26		1305.76	4049.47
1307.35	1109.2		1307.35	4097.31
1308.95	1099.48		1308.95	4144.47
1310.55	1089.53		1310.55	4190.69
1312.14	1079.26		1312.14	4235.75
1313.74	1069.67		1313.74	4280.33
1315.33	1061.4		1315.33	4323.95
1316.93	1055.24		1316.93	4367.28
1318.52	1052.02		1318.52	4409.88
1320.11	1052.26		1320.11	4452.1
1321.71	1055.83		1321.71	4494.29
1323.3	1063.31		1323.3	4535.99
1324.89	1072.89		1324.89	4577.51
1326.49	1084.27		1326.49	4619.11
1328.08	1097.42		1328.08	4660.26
1329.67	1110.85		1329.67	4701.2
1331.26	1123.06		1331.26	4741.85
1332.86	1134.29		1332.86	4782.4
1334.45	1143.68		1334.45	4822.23
1336.04	1151.2		1336.04	4861.5
1337.63	1157		1337.63	4900.07
1339.22	1161.99		1339.22	4937.84
1340.81	1165.72		1340.81	4974.67
1342.4	1168.94		1342.4	5010.45
1343.99	1171.69		1343.99	5045.07
1345.58	1175.35		1345.58	5078.42
1347.16	1180.17		1347.16	5110.23
1348.75	1186.22		1348.75	5140.83
1350.34	1192.92		1350.34	5169.95
1351.93	1200.42		1351.93	5197.55
1353.52	1208.23		1353.52	5223.61
1355.1	1215.48		1355.1	5247.97
1356.69	1222.05		1356.69	5270.94
1358.28	1228.2		1358.28	5292.4
1359.86	1234.1		1359.86	5312.25
1361.45	1240.43		1361.45	5330.81
1363.03	1248.09		1363.03	5347.89
1364.62	1258.19		1364.62	5363.79
1366.2	1270.47		1366.2	5378.38
1367.79	1285.49		1367.79	5391.93
1369.37	1302.4		1369.37	5404.34
1370.96	1321.95		1370.96	5415.84
1372.54	1342.32		1372.54	5426.36
1374.13	1362.81		1374.13	5436.07
1375.71	1382.62		1375.71	5444.87
1377.29	1400.87		1377.29	5452.84
1378.87	1417.2		1378.87	5459.97
1380.46	1431.9		1380.46	5466.25
1382.04	1445.05		1382.04	5471.54
1383.62	1457.26		1383.62	5475.81
1385.2	1468.79		1385.2	5478.95
1386.78	1479.63		1386.78	5480.87
1388.36	1489.13		1388.36	5481.44
1389.94	1496.74		1389.94	5480.55
1391.52	1501.18		1391.52	5478.08
1393.1	1501.75		1393.1	5473.95
1394.68	1498.46		1394.68	5468.07
1396.26	1492.12		1396.26	5460.37
1397.84	1482.8		1397.84	5450.84
1399.42	1471.92		1399.42	5439.45
1401	1460.56		1401	5426.25
1402.58	1448.77		1402.58	5411.29
1404.15	1437.42		1404.15	5394.77
1405.73	1426.74		1405.73	5376.59
1407.31	1416.85		1407.31	5356.98
1408.89	1407.67		1408.89	5336.1
1410.46	1399.05		1410.46	5314.26
1412.04	1390.67		1412.04	5291.36
1413.61	1381.73		1413.61	5267.88
1415.19	1372.43		1415.19	5243.69
1416.77	1362.92		1416.77	5219.14
1418.34	1353.78		1418.34	5194.54
1419.92	1345.85		1419.92	5169.75
1421.49	1339.86		1421.49	5145.22
1423.06	1335.9		1423.06	5120.9
1424.64	1333.81		1424.64	5096.76
1426.21	1333.23		1426.21	5073.19
1427.79	1333.08		1427.79	5049.94
1429.36	1332.95		1429.36	5027.36
1430.93	1332.77		1430.93	5005.33
1432.5	1331.76		1432.5	4983.88
1434.08	1330.16		1434.08	4962.88
1435.65	1328.55		1435.65	4942.6
1437.22	1327.2		1437.22	4922.92
1438.79	1326.19		1438.79	4903.85
1440.36	1326.15		1440.36	4885.41
1441.93	1327.43		1441.93	4867.61
1443.5	1329.61		1443.5	4850.5
1445.07	1332.52		1445.07	4834.14
1446.64	1336.46		1446.64	4818.6
1448.21	1341		1448.21	4803.97
1449.78	1345.34		1449.78	4790.36
1451.35	1350.06		1451.35	4777.9
1452.92	1354.88		1452.92	4766.72
1454.48	1359.89		1454.48	4757.03
1456.05	1365.57		1456.05	4748.87
1457.62	1370.98		1457.62	4742.47
1459.19	1377		1459.19	4737.99
1460.75	1383.84		1460.75	4735.62
1462.32	1391.58		1462.32	4735.49
1463.89	1400.38		1463.89	4737.78
1465.45	1410.2		1465.45	4742.59
1467.02	1421.43		1467.02	4750.1
1468.58	1433.31		1468.58	4760.33
1470.15	1446.36		1470.15	4773.48
1471.71	1461.08		1471.71	4789.42
1473.28	1477.32		1473.28	4808.37
1474.84	1494.2		1474.84	4830.06
1476.41	1512.96		1476.41	4854.72
1477.97	1532.95		1477.97	4881.94
1479.53	1554.89		1479.53	4911.73
1481.1	1579.29		1481.1	4944.17
1482.66	1604.94		1482.66	4978.64
1484.22	1632.41		1484.22	5015.15
1485.78	1661.48		1485.78	5053.49
1487.35	1691.86		1487.35	5093.69
1488.91	1722.8		1488.91	5135.04
1490.47	1754.44		1490.47	5177.56
1492.03	1786.8		1492.03	5221.09
1493.59	1819.23		1493.59	5265.45
1495.15	1852.26		1495.15	5310.51
1496.71	1886.08		1496.71	5356.17
1498.27	1920.32		1498.27	5402.37
1499.83	1954.06		1499.83	5449.06
1501.39	1988.23		1501.39	5496.25
1502.95	2022.27		1502.95	5543.98
1504.51	2057.49		1504.51	5592.3
1506.07	2094.22		1506.07	5641.3
1507.62	2131.86		1507.62	5690.77
1509.18	2172.07		1509.18	5741.46
1510.74	2214.81		1510.74	5793.18
1512.3	2259.83		1512.3	5846.08
1513.85	2306.65		1513.85	5899.95
1515.41	2355.66		1515.41	5955.62
1516.97	2405.22		1516.97	6012.89
1518.52	2453.61		1518.52	6071.49
1520.08	2501.73		1520.08	6132.31
1521.63	2548.41		1521.63	6194.67
1523.19	2593.29		1523.19	6259.45
1524.74	2635.06		1524.74	6325.88
1526.3	2675.05		1526.3	6394.85
1527.85	2712.32		1527.85	6465.48
1529.4	2748.46		1529.4	6538.18
1530.96	2783.17		1530.96	6613.38
1532.51	2815.11		1532.51	6690.03
1534.07	2845.45		1534.07	6769
1535.62	2873.08		1535.62	6849.15
1537.17	2898.21		1537.17	6930.81
1538.72	2921.44		1538.72	7013.8
1540.27	2942.84		1540.27	7097.93
1541.82	2962.71		1541.82	7183.01
1543.38	2981.9		1543.38	7269.4
1544.93	3001.47		1544.93	7355.78
1546.48	3021.23		1546.48	7442.53
1548.03	3040.21		1548.03	7529.46
1549.58	3058.04		1549.58	7616.41
1551.13	3075.14		1551.13	7703.24
1552.68	3090.61		1552.68	7789.77
1554.23	3105.1		1554.23	7875.85
1555.78	3117.36		1555.78	7961.31
1557.32	3127.01		1557.32	8045.42
1558.87	3134.6		1558.87	8129.06
1560.42	3140.19		1560.42	8211.43
1561.97	3144.34		1561.97	8292.23
1563.51	3147.71		1563.51	8370.65
1565.06	3149.8		1565.06	8447.34
1566.61	3151.12		1566.61	8521.36
1568.16	3150.96		1568.16	8592.29
1569.7	3148.77		1569.7	8659.22
1571.25	3143.21		1571.25	8722.52
1572.79	3133.57		1572.79	8780.88
1574.34	3119.27		1574.34	8834.52
1575.88	3101.39		1575.88	8882.25
1577.43	3079.52		1577.43	8924.18
1578.97	3055.25		1578.97	8959.31
1580.52	3028.5		1580.52	8987.64
1582.06	3000.57		1582.06	9008.4
1583.61	2971.64		1583.61	9021.51
1585.15	2942.73		1585.15	9026.47
1586.69	2913.08		1586.69	9023.12
1588.23	2882.26		1588.23	9011.21
1589.78	2849.15		1589.78	8990.39
1591.32	2814.42		1591.32	8960.76
1592.86	2776.6		1592.86	8922.1
1594.4	2735.68		1594.4	8874.33
1595.94	2691.45		1595.94	8817.4
1597.48	2644.54		1597.48	8751.29
1599.02	2594.87		1599.02	8676.04
1600.56	2544.18		1600.56	8591.72
1602.1	2492.21		1602.1	8498.44
1603.65	2439.76		1603.65	8395.64
1605.19	2387.72		1605.19	8284.86
1606.72	2335.85		1606.72	8166.47
1608.26	2283.63		1608.26	8039.23
1609.8	2231.47		1609.8	7904.19
1611.34	2178.63		1611.34	7761.74
1612.88	2125.21		1612.88	7612.27
1614.41	2071.59		1614.41	7457.27
1615.95	2017.25		1615.95	7295.2
1617.49	1961.24		1617.49	7127.56
1619.03	1903.66		1619.03	6954.88
1620.56	1844.41		1620.56	6778.9
1622.1	1783.05		1622.1	6597.9
1623.64	1719.64		1623.64	6413.57
1625.17	1656.14		1625.17	6227.75
1626.71	1591.67		1626.71	6038.6
1628.24	1528.64		1628.24	5849.14
1629.78	1466.78		1629.78	5657.49
1631.31	1407.24		1631.31	5466.69
1632.85	1350.05		1632.85	5274.83
1634.38	1296.04		1634.38	5084.91
1635.91	1244.2		1635.91	4896.19
1637.45	1194.02		1637.45	4707.98
1638.98	1145.9		1638.98	4523.14
1640.51	1099.32		1640.51	4340.91
1642.05	1053.23		1642.05	4160.53
1643.58	1008.94		1643.58	3984.71
1645.11	965.862		1645.11	3812.59
1646.64	924.641		1646.64	3644.46
1648.17	885.728		1648.17	3480.58
1649.7	850.337		1649.7	3321.17
1651.23	818.655		1651.23	3166.4
1652.76	791.158		1652.76	3016.4
1654.29	767.427		1654.29	2871.28
1655.82	746.686		1655.82	2731.12
1657.35	727.935		1657.35	2595.92
1658.88	709.964		1658.88	2465.72
1660.41	691.687		1660.41	2340.48
1661.94	672.451		1661.94	2220.19
1663.47	652.247		1663.47	2104.76
1665	631.053		1665	1994.14
1666.53	609.186		1666.53	1888.25
1668.05	588.049		1668.05	1787.66
1669.58	567.452		1669.58	1690.96
1671.11	548.597		1671.11	1598.7
1672.63	532.164		1672.63	1511.37
1674.16	518.142		1674.16	1427.71
1675.69	506.353		1675.69	1348.21
1677.21	496.377		1677.21	1273.22
1678.74	487.895		1678.74	1201.65
1680.26	480.431		1680.26	1134.33
1681.79	473.72		1681.79	1070.26
1683.31	467.773		1683.31	1010.16
1684.84	462.302		1684.84	953.124
1686.36	457.054		1686.36	899.774
1687.89	452.161		1687.89	849.296
1689.41	447.439		1689.41	802.237
1690.93	442.944		1690.93	758.145
1692.45	438.771		1692.45	716.914
1693.98	434.138		1693.98	678.188
1695.5	429.325		1695.5	642.375
1697.02	424.081		1697.02	609.112
1698.54	417.995		1698.54	578.302
1700.07	410.888		1700.07	549.668
1701.59	402.597		1701.59	523.481
1703.11	393.438		1703.11	499.446
1704.63	383.37		1704.63	477.454
1706.15	372.855		1706.15	457.394
1707.67	362.152		1707.67	439.142
1709.19	351.689		1709.19	422.573
1710.71	341.985		1710.71	407.55
1712.23	333.379		1712.23	393.934
1713.75	325.369		1713.75	381.582
1715.27	317.854		1715.27	370.35
1716.79	310.505		1716.79	360.098
1718.3	302.795		1718.3	350.747
1719.82	294.979		1719.82	342.049
1721.34	286.858		1721.34	333.954
1722.85	278.653		1722.85	326.412
1724.37	270.489		1724.37	319.247
1725.89	262.793		1725.89	312.455
1727.4	256.134		1727.4	306.041
1728.92	250.251		1728.92	299.913
1730.44	245.041		1730.44	294.123
1731.95	240.09		1731.95	288.736
1733.47	235.333		1733.47	283.721
1734.98	230.724		1734.98	279.202
1736.5	225.923		1736.5	275.177
1738.01	220.635		1738.01	271.76
1739.53	215.531		1739.53	268.96
1741.04	210.873		1741.04	266.861
1742.55	206.796		1742.55	265.468
1744.07	203.851		1744.07	264.81
1745.58	201.956		1745.58	264.889
1747.09	201.43		1747.09	265.679
1748.6	201.822		1748.6	267.14
1750.12	203.153		1750.12	269.227
1751.63	204.735		1751.63	271.836
1753.14	205.615		1753.14	274.889
1754.65	205.405		1754.65	278.286
1756.16	203.613		1756.16	281.919
1757.67	200.32		1757.67	285.679
1759.12	195.908		1759.12	289.305
1760.64	190.382		1760.64	293.022
1762.15	184.387		1762.15	296.525
1763.67	179.118		1763.67	299.763
1765.19	175.361		1765.19	302.621
1766.7	173.592		1766.7	305.002
1768.22	174.184		1768.22	306.862
1769.73	177.058		1769.73	308.11
1771.25	182.243		1771.25	308.707
1772.76	188.665		1772.76	308.596
1774.28	196.19		1774.28	307.737
1775.79	203.585		1775.79	306.118
1777.3	210.107		1777.3	303.73
1778.82	215.522		1778.82	300.551
1780.33	219.343		1780.33	296.641
1781.84	221.566		1781.84	292.016
1783.36	222.394		1783.36	286.69
1784.87	222.157		1784.87	280.806
1786.38	220.753		1786.38	274.418
1787.89	219.034		1787.89	267.635
1789.4	217.352		1789.4	260.576
1790.92	215.473		1790.92	253.329
1792.43	213.738		1792.43	246.129
1793.94	212.4		1793.94	239.076
1795.45	212.436		1795.45	232.306
1796.96	212.977		1796.96	225.957
1798.47	213.774		1798.47	220.149
1799.98	214.446		1799.98	214.987
1801.49	215.105		1801.49	210.553
1803	216.146		1803	206.91
1804.5	217.721		1804.5	204.107
1806.01	219.856		1806.01	202.119
1807.52	222.691		1807.52	200.951
1809.03	225.817		1809.03	200.567
1810.54	228.252		1810.54	200.904
1812.04	230.015		1812.04	201.875
1813.55	230.922		1813.55	203.4
1815.06	230.386		1815.06	205.366
1816.57	228.773		1816.57	207.661
1818.07	226.651		1818.07	210.148
1819.58	224.446		1819.58	212.745
1821.08	221.109		1821.08	215.303
1822.59	216.978		1822.59	217.75
1824.09	212.353		1824.09	219.952
1825.6	207.384		1825.6	221.851
1827.1	202.434		1827.1	223.343
1828.61	197.262		1828.61	224.386
1830.11	191.808		1830.11	224.92
1831.61	186.027		1831.61	224.922
1833.12	179.553		1833.12	224.372
1834.62	172.492		1834.62	223.277
1836.12	165.634		1836.12	221.656
1837.63	159.397		1837.63	219.528
1839.13	153.807		1839.13	216.971
1840.63	149.665		1840.63	214.036
1842.13	147.236		1842.13	210.799
1843.63	146.133		1843.63	207.342
1845.14	146.061		1845.14	203.733
1846.64	147.047		1846.64	200.115
1848.14	148.685		1848.14	196.56
1849.64	150.914		1849.64	193.158
1851.14	153.766		1851.14	189.995
1852.64	157.055		1852.64	187.147
1854.14	160.983		1854.14	184.675
1855.64	165.561		1855.64	182.63
1857.14	170.615		1857.14	181.041
1858.63	176.019		1858.63	179.927
1860.13	181.523		1860.13	179.268
1861.63	186.49		1861.63	179.045
1863.13	190.317		1863.13	179.221
1864.63	193.106		1864.63	179.736
1866.12	194.405		1866.12	180.513
1867.62	193.851		1867.62	181.483
1869.12	191.808		1869.12	182.552
1870.61	188.613		1870.61	183.621
1872.11	184.514		1872.11	184.616
1873.61	180.223		1873.61	185.442
1875.1	176.384		1875.1	186.02
1876.6	173.382		1876.6	186.29
1878.09	171.606		1878.09	186.197
1879.59	171.035		1879.59	185.705
1881.08	171.586		1881.08	184.802
1882.58	173.11		1882.58	183.472
1884.07	175.217		1884.07	181.753
1885.56	177.698		1885.56	179.667
1887.06	180.619		1887.06	177.242
1888.55	184.293		1888.55	174.573
1890.04	188.666		1890.04	171.71
1891.53	193.57		1891.53	168.726
1893.03	198.987		1893.03	165.677
1894.52	204.202		1894.52	162.683
1896.01	208.955		1896.01	159.794
1897.5	212.847		1897.5	157.08
1898.99	215.776		1898.99	154.598
1900.48	217.349		1900.48	152.398
1901.97	217.622		1901.97	150.518
1903.47	216.858		1903.47	148.975
1904.96	215.251		1904.96	147.803
1906.45	212.959		1906.45	146.994
1907.93	210.284		1907.93	146.538
1909.42	207.386		1909.42	146.415
1910.91	205.125		1910.91	146.6
1912.4	204.222		1912.4	147.063
1913.89	204.132		1913.89	147.765
1915.38	204.46		1915.38	148.667
1916.87	205.014		1916.87	149.728
1918.35	205.538		1918.35	150.9
1919.84	206.21		1919.84	152.159
1921.33	206.757		1921.33	153.463
1922.82	207.407		1922.82	154.781
1924.3	207.752		1924.3	156.074
1925.79	208.254		1925.79	157.339
1927.28	208.955		1927.28	158.548
1928.76	209.44		1928.76	159.677
1930.25	209.327		1930.25	160.731
1931.73	208.466		1931.73	161.686
1933.22	207.41		1933.22	162.548
1934.7	207.134		1934.7	163.299
1936.19	207.614		1936.19	163.943
1937.67	208.072		1937.67	164.467
1939.15	208.64		1939.15	164.87
1940.64	209.455		1940.64	165.146
1942.12	210.475		1942.12	165.286
1943.6	211.723		1943.6	165.286
1945.09	212.965		1945.09	165.136
1946.57	214.316		1946.57	164.832
1948.05	215.376		1948.05	164.367
1949.53	216.493		1949.53	163.737
1951.01	217.19		1951.01	162.937
1952.5	216.977		1952.5	161.96
1953.97	215.951		1953.97	160.827
1955.46	214.441		1955.46	159.512
1956.94	213.186		1956.94	158.046
1958.42	212.258		1958.42	156.433
1959.9	211.412		1959.9	154.685
1961.38	210.49		1961.38	152.82
1962.86	209.557		1962.86	150.86
1964.34	208.434		1964.34	148.829
1965.81	206.634		1965.81	146.768
1967.29	203.873		1967.29	144.681
1968.77	199.91		1968.77	142.615
1970.25	194.981		1970.25	140.605
1971.73	188.96		1971.73	138.69
1973.21	182.345		1973.21	136.909
1974.68	175.285		1974.68	135.31
1976.16	168.116		1976.16	133.91
1977.64	161.498		1977.64	132.756
1979.11	155.821		1979.11	131.887
1980.59	151.194		1980.59	131.317
1982.07	147.575		1982.07	131.078
1983.54	145.096		1983.54	131.183
1985.02	143.831		1985.02	131.642
1986.49	143.995		1986.49	132.447
1987.97	145.505		1987.97	133.602
1989.44	148.104		1989.44	135.072
1990.91	151.888		1990.91	136.84
1992.39	156.811		1992.39	138.886
1993.86	162.583		1993.86	141.139
1995.34	168.783		1995.34	143.586
1996.81	175.277		1996.81	146.141
1998.28	181.671		1998.28	148.769
1999.75	187.701		1999.75	151.417
2001.23	193.099		2001.23	154.053
2002.7	197.376		2002.7	156.593
2004.17	199.986		2004.17	159.015
2005.64	200.467		2005.64	161.283
2007.11	198.782		2007.11	163.373
2008.58	194.901		2008.58	165.265
2010.05	189.467		2010.05	166.952
2011.53	183.107		2011.53	168.441
2013	176.76		2013	169.72
2014.46	171.346		2014.46	170.807
2015.94	167.194		2015.94	171.742
2017.4	164.57		2017.4	172.526
2018.87	163.826		2018.87	173.2
2020.34	165.031		2020.34	173.786
2021.81	167.787		2021.81	174.311
2023.28	171.741		2023.28	174.795
2024.75	176.461		2024.75	175.258
2026.22	181.539		2026.22	175.712
2027.68	186.788		2027.68	176.159
2029.15	191.987		2029.15	176.605
2030.62	197.03		2030.62	177.04
2032.08	201.729		2032.08	177.444
2033.55	206.774		2033.55	177.804
2035.02	212.277		2035.02	178.09
2036.48	218.087		2036.48	178.27
2037.95	223.979		2037.95	178.314
2039.41	229.383		2039.41	178.187
2040.88	234.09		2040.88	177.853
2042.34	238.063		2042.34	177.287
2043.81	240.96		2043.81	176.454
2045.27	242.502		2045.27	175.346
2046.74	242.707		2046.74	173.936
2048.2	241.656		2048.2	172.237
2049.66	239.781		2049.66	170.25
2051.13	237.572		2051.13	167.974
2052.59	234.798		2052.59	165.465
2054.05	231.585		2054.05	162.746
2055.51	227.892		2055.51	159.861
2056.98	224.309		2056.98	156.841
2058.44	220.694		2058.44	153.784
2059.9	216.939		2059.9	150.73
2061.36	212.974		2061.36	147.74
2062.82	208.997		2062.82	144.872
2064.28	205.182		2064.28	142.182
2065.74	201.656		2065.74	139.718
2067.2	198.598		2067.2	137.518
2068.66	195.978		2068.66	135.613
2070.12	193.992		2070.12	134.019
2071.58	192.709		2071.58	132.747
2073.04	192.529		2073.04	131.789
2074.5	193.483		2074.5	131.134
2075.96	195.181		2075.96	130.757
2077.42	197.755		2077.42	130.625
2078.87	201.214		2078.87	130.7
2080.33	206.042		2080.33	130.939
2081.79	211.599		2081.79	131.296
2083.25	217.368		2083.25	131.725
2084.71	222.579		2084.71	132.18
2086.16	226.651		2086.16	132.612
2087.62	229.077		2087.62	132.989
2089.07	229.427		2089.07	133.27
2090.53	227.698		2090.53	133.428
2091.99	223.679		2091.99	133.436
2093.44	217.965		2093.44	133.278
2094.9	211.02		2094.9	132.939
2096.35	204.037		2096.35	132.42
2097.81	197.687		2097.81	131.716
2099.26	192.688		2099.26	130.842
2100.71	189.104		2100.71	129.81
2102.17	187.231		2102.17	128.631
2103.62	187.235		2103.62	127.347
2105.07	188.316		2105.07	125.983
2106.53	190.262		2106.53	124.565
2107.98	192.59		2107.98	123.15
2109.43	195.174		2109.43	121.768
2110.89	198.044		2110.89	120.45
2112.34	201.011		2112.34	119.253
2113.79	204.04		2113.79	118.203
2115.24	206.859		2115.24	117.329
2116.69	209.799		2116.69	116.656
2118.14	212.725		2118.14	116.201
2119.59	215.642		2119.59	115.975
2121.04	217.961		2121.04	115.98
2122.49	219.233		2122.49	116.211
2123.94	218.961		2123.94	116.656
2125.39	217.428		2125.39	117.295
2126.84	214.796		2126.84	118.107
2128.29	210.841		2128.29	119.062
2129.74	205.916		2129.74	120.133
2131.19	200.121		2131.19	121.292
2132.64	193.752		2132.64	122.513
2134.09	187.168		2134.09	123.775
2135.53	180.406		2135.53	125.052
2136.98	173.526		2136.98	126.348
2138.43	166.786		2138.43	127.646
2139.88	160.546		2139.88	128.941
2141.32	154.782		2141.32	130.222
2142.77	149.426		2142.77	131.507
2144.21	144.529		2144.21	132.779
2145.66	140.369		2145.66	134.056
2147.11	137.181		2147.11	135.329
2148.55	135.075		2148.55	136.586
2150	134.071		2150	137.839
2151.44	133.813		2151.44	139.063
2152.89	134.203		2152.89	140.262
2154.33	134.957		2154.33	141.407
2155.77	135.869		2155.77	142.489
2157.22	136.731		2157.22	143.5
2158.66	137.347		2158.66	144.408
2160.11	137.641		2160.11	145.212
2161.55	137.978		2161.55	145.891
2162.99	138.691		2162.99	146.446
2164.43	139.892		2164.43	146.877
2165.87	141.86		2165.87	147.19
2167.32	144.941		2167.32	147.394
2168.76	149.083		2168.76	147.5
2170.2	154.229		2170.2	147.526
2171.64	159.827		2171.64	147.49
2173.08	165.894		2173.08	147.412
2174.52	172.179		2174.52	147.313
2175.96	178.299		2175.96	147.212
2177.4	183.99		2177.4	147.128
2178.84	188.989		2178.84	147.076
2180.28	193.208		2180.28	147.071
2181.72	196.741		2181.72	147.122
2183.16	199.566		2183.16	147.236
2184.6	202.042		2184.6	147.418
2186.04	204.299		2186.04	147.667
2187.48	206.034		2187.48	147.983
2188.91	207.412		2188.91	148.359
2190.35	208.17		2190.35	148.797
2191.79	207.674		2191.79	149.29
2193.23	205.901		2193.23	149.833
2194.66	202.508		2194.66	150.418
2196.1	197.637		2196.1	151.05
2197.54	191.474		2197.54	151.719
2198.97	183.972		2198.97	152.416
2200.41	175.841		2200.41	153.149
2201.84	167.984		2201.84	153.905
2203.28	161.051		2203.28	154.692
2204.72	155.815		2204.72	155.506
2206.15	153.067		2206.15	156.34
2207.58	153.007		2207.58	157.2
2209.02	155.513		2209.02	158.093
2210.45	159.993		2210.45	159.008
2211.89	166.137		2211.89	159.955
2213.32	172.721		2213.32	160.92
2214.75	178.872		2214.75	161.905
2216.19	184.426		2216.19	162.91
2217.62	188.593		2217.62	163.911
2219.05	191.241		2219.05	164.902
2220.48	192.302		2220.48	165.87
2221.92	191.624		2221.92	166.803
2223.35	190.302		2223.35	167.67
2224.78	188.806		2224.78	168.458
2226.21	187.387		2226.21	169.147
2227.64	186.571		2227.64	169.72
2229.07	186.589		2229.07	170.16
2230.5	187.055		2230.5	170.456
2231.93	187.646		2231.93	170.6
2233.36	188.022		2233.36	170.588
2234.79	187.858		2234.79	170.422
2236.22	186.816		2236.22	170.107
2237.65	185.113		2237.65	169.653
2239.08	183.468		2239.08	169.069
2240.51	181.986		2240.51	168.368
2241.94	180.985		2241.94	167.565
2243.36	180.413		2243.36	166.678
2244.79	180.209		2244.79	165.702
2246.22	180.824		2246.22	164.653
2247.65	181.607		2247.65	163.534
2249.07	182.055		2249.07	162.355
2250.5	182.207		2250.5	161.1
2251.93	181.859		2251.93	159.775
2253.35	181.079		2253.35	158.388
2254.78	180.057		2254.78	156.919
2256.2	179.048		2256.2	155.391
2257.63	178.176		2257.63	153.789
2259.05	177.903		2259.05	152.143
2260.48	178.715		2260.48	150.447
2261.91	181.094		2261.91	148.731
2263.33	184.753		2263.33	147.027
2264.75	189.497		2264.75	145.347
2266.18	194.981		2266.18	143.706
2267.6	200.608		2267.6	142.147
2269.02	206.325		2269.02	140.682
2270.45	211.429		2270.45	139.314
2271.87	215.906		2271.87	138.075
2273.29	219.795		2273.29	136.958
2274.72	223.018		2274.72	135.954
2276.14	225.437		2276.14	135.068
2277.56	227.216		2277.56	134.279
2278.98	228.159		2278.98	133.567
2280.4	228.097		2280.4	132.911
2281.82	227.253		2281.82	132.288
2283.24	225.539		2283.24	131.677
2284.67	223.016		2284.67	131.053
2286.09	219.534		2286.09	130.411
2287.51	215.128		2287.51	129.737
2288.93	209.921		2288.93	129.027
2290.34	203.914		2290.34	128.29
2291.76	197.789		2291.76	127.525
2293.18	191.76		2293.18	126.752
2294.6	186.413		2294.6	125.991
2296.02	181.72		2296.02	125.267
2297.44	177.598		2297.44	124.604
2298.86	174.058		2298.86	124.031
2300.27	171.209		2300.27	123.577
2301.69	168.63		2301.69	123.262
2303.11	166.148		2303.11	123.111
2304.53	163.941		2304.53	123.146
2305.94	161.845		2305.94	123.378
2307.36	160.159		2307.36	123.822
2308.77	158.999		2308.77	124.479
2310.19	158.575		2310.19	125.357
2311.61	158.985		2311.61	126.449
2313.02	160.535		2313.02	127.736
2314.44	163.885		2314.44	129.225
2315.85	169.022		2315.85	130.879
2317.27	176.089		2317.27	132.704
2318.68	184.383		2318.68	134.654
2320.1	193.519		2320.1	136.736
2321.51	202.977		2321.51	138.901
2322.92	212.205		2322.92	141.141
2324.34	220.409		2324.34	143.454
2325.75	227.135		2325.75	145.789
2327.16	232.366		2327.16	148.144
2328.58	236.026		2328.58	150.521
2329.99	238.13		2329.99	152.873
2331.4	238.756		2331.4	155.203
2332.81	238.105		2332.81	157.501
2334.22	236.412		2334.22	159.758
2335.64	234.165		2335.64	161.982
2337.04	231.577		2337.04	164.118
2338.46	228.554		2338.46	166.222
2339.87	225.142		2339.87	168.243
2341.28	221.114		2341.28	170.192
2342.69	216.444		2342.69	172.065
2344.1	211.361		2344.1	173.862
2345.51	205.965		2345.51	175.581
2346.92	200.43		2346.92	177.223
2348.33	195.53		2348.33	178.789
2349.73	191.814		2349.73	180.271
2351.14	189.568		2351.14	181.689
2352.55	188.734		2352.55	183.032
2353.96	189.323		2353.96	184.295
2355.37	191.404		2355.37	185.469
2356.77	194.811		2356.77	186.534
2358.18	199.091		2358.18	187.486
2359.59	203.388		2359.59	188.296
2360.99	207.16		2360.99	188.932
2362.4	210.006		2362.4	189.374
2363.81	211.458		2363.81	189.585
2365.21	211.671		2365.21	189.534
2366.62	211.015		2366.62	189.194
2368.02	209.765		2368.02	188.543
2369.43	208.445		2369.43	187.557
2370.83	207.826		2370.83	186.242
2372.24	207.761		2372.24	184.583
2373.64	207.943		2373.64	182.619
2375.05	207.812		2375.05	180.351
2376.45	207.199		2376.45	177.853
2377.86	205.859		2377.86	175.141
2379.26	203.665		2379.26	172.316
2380.66	200.442		2380.66	169.427
2382.06	196.246		2382.06	166.546
2383.47	191.774		2383.47	163.725
2384.87	187.695		2384.87	161.077
2386.27	184.596		2386.27	158.647
2387.67	183.63		2387.67	156.494
2389.08	185.086		2389.08	154.658
2390.48	188.847		2390.48	153.208
2391.88	195.478		2391.88	152.161
2393.28	204.856		2393.28	151.541
2394.68	216.356		2394.68	151.362
2396.08	229.932		2396.08	151.631
2397.48	244.834		2397.48	152.348
2398.88	260.647		2398.88	153.508
2400.28	276.702		2400.28	155.107
2401.68	292.888		2401.68	157.135
2403.08	308.621		2403.08	159.587
2404.48	323.39		2404.48	162.456
2405.88	337.212		2405.88	165.74
2407.27	349.767		2407.27	169.41
2408.67	361.036		2408.67	173.519
2410.07	371.506		2410.07	178.046
2411.47	380.641		2411.47	182.994
2412.87	388.41		2412.87	188.367
2414.26	395.311		2414.26	194.122
2415.66	400.589		2415.66	200.342
2417.06	403.817		2417.06	206.978
2418.45	404.829		2418.45	213.964
2419.85	402.802		2419.85	221.376
2421.25	397.89		2421.25	229.132
2422.64	390.081		2422.64	237.128
2424.04	380.071		2424.04	245.423
2425.43	368.242		2425.43	253.83
2426.83	355.509		2426.83	262.397
2428.22	343.274		2428.22	270.913
2429.61	332.392		2429.61	279.353
2431.01	323.27		2431.01	287.683
2432.4	317.33		2432.4	295.694
2433.8	313.832		2433.8	303.418
2435.19	312.696		2435.19	310.666
2436.58	313.799		2436.58	317.433
2437.98	316.104		2437.98	323.712
2439.37	319.504		2439.37	329.389
2440.76	323.914		2440.76	334.496
2442.15	329.173		2442.15	339.05
2443.55	335.527		2443.55	343.103
2444.94	342.646		2444.94	346.646
2446.33	350.746		2446.33	349.769
2447.72	359.558		2447.72	352.539
2449.11	369.054		2449.11	355.032
2450.5	378.545		2450.5	357.325
2451.89	387.288		2451.89	359.492
2453.28	394.645		2453.28	361.605
2454.67	400.941		2454.67	363.726
2456.06	404.713		2456.06	365.913
2457.45	406.05		2457.45	368.213
2458.84	405.338		2458.84	370.665
2460.23	402.257		2460.23	373.303
2461.62	397.654		2461.62	376.157
2463.01	392.198		2463.01	379.249
2464.39	386.53		2464.39	382.578
2465.78	380.976		2465.78	386.219
2467.17	375.696		2467.17	390.172
2468.56	370.908		2468.56	394.466
2469.94	366.884		2469.94	399.094
2471.33	363.747		2471.33	404.155
2472.72	361.444		2472.72	409.643
2474.1	360.629		2474.1	415.541
2475.49	361.766		2475.49	421.949
2476.88	364.983		2476.88	428.837
2478.26	369.322		2478.26	436.154
2479.65	374.981		2479.65	443.99
2481.03	381.493		2481.03	452.212
2482.42	387.719		2482.42	460.905
2483.8	393.291		2483.8	469.902
2485.18	397.511		2485.18	479.21
2486.57	400.166		2486.57	488.843
2487.95	400.965		2487.95	498.599
2489.34	400.132		2489.34	508.558
2490.72	398.214		2490.72	518.51
2492.1	395.824		2492.1	528.471
2493.49	393.57		2493.49	538.454
2494.87	391.59		2494.87	548.271
2496.25	390.726		2496.25	557.947
2497.63	390.752		2497.63	567.447
2499.01	391.697		2499.01	576.742
2500.4	393.599		2500.4	585.869
2501.78	396.653		2501.78	594.679
2503.16	400.599		2503.16	603.215
2504.54	405.13		2504.54	611.464
2505.92	409.983		2505.92	619.408
2507.3	415.075		2507.3	627.032
2508.68	420.792		2508.68	634.318
2510.06	426.685		2510.06	641.252
2511.44	432.647		2511.44	647.814
2512.82	438.694		2512.82	653.99
2514.2	444.563		2514.2	659.761
2515.58	450.401		2515.58	665.117
2516.96	455.394		2516.96	670.043
2518.33	459.714		2518.33	674.504
2519.71	462.7		2519.71	678.559
2521.09	464.522		2521.09	682.178
2522.47	465.268		2522.47	685.367
2523.85	465.152		2523.85	688.137
2525.22	464.115		2525.22	690.491
2526.6	462.363		2526.6	692.486
2527.98	459.49		2527.98	694.132
2529.35	456.155		2529.35	695.454
2530.73	452.632		2530.73	696.508
2532.11	448.708		2532.11	697.322
2533.48	444.971		2533.48	697.934
2534.86	441.865		2534.86	698.396
2536.23	439.23		2536.23	698.742
2537.61	437.515		2537.61	699.016
2538.98	436.056		2538.98	699.253
2540.36	435.226		2540.36	699.489
2541.73	434.67		2541.73	699.754
2543.11	434.191		2543.11	700.078
2544.48	433.341		2544.48	700.482
2545.85	432.001		2545.85	700.989
2547.23	429.761		2547.23	701.622
2548.6	427.069		2548.6	702.388
2549.97	423.712		2549.97	703.302
2551.34	420.843		2551.34	704.376
2552.72	418.582		2552.72	705.625
2554.09	417.22		2554.09	707.04
2555.46	417.144		2555.46	708.63
2556.83	418.215		2556.83	710.398
2558.2	419.589		2558.2	712.338
2559.57	421.801		2559.57	714.444
2560.95	424.214		2560.95	716.715
2562.32	427.475		2562.32	719.099
2563.68	431.998		2563.68	721.565
2565.06	437.87		2565.06	724.135
2566.43	445.383		2566.43	726.71
2567.79	454.718		2567.79	729.247
2569.16	465.513		2569.16	731.736
2570.53	477.573		2570.53	734.112
2571.9	489.312		2571.9	736.335
2573.27	500.393		2573.27	738.367
2574.64	509.819		2574.64	740.184
2576.01	517.391		2576.01	741.771
2577.38	523.104		2577.38	743.127
2578.74	526.936		2578.74	744.262
2580.11	528.979		2580.11	745.23
2581.48	530.248		2581.48	746.071
2582.84	530.254		2582.84	746.852
2584.21	529.993		2584.21	747.666
2585.58	529.426		2585.58	748.602
2586.94	527.817		2586.94	749.751
2588.31	525.286		2588.31	751.228
2589.67	521.443		2589.67	753.107
2591.04	516.34		2591.04	755.501
2592.4	510.676		2592.4	758.446
2593.77	503.916		2593.77	762.036
2595.14	497.663		2595.14	766.281
2596.5	492.626		2596.5	771.153
2597.86	489.532		2597.86	776.661
2599.23	489.169		2599.23	782.809
2600.59	491.658		2600.59	789.447
2601.96	496.864		2601.96	796.586
2603.32	504.316		2603.32	804.02
2604.68	512.988		2604.68	811.683
2606.04	523.037		2606.04	819.453
2607.41	533.514		2607.41	827.257
2608.77	543.842		2608.77	834.854
2610.13	554.528		2610.13	842.178
2611.49	565.256		2611.49	849.118
2612.85	576.536		2612.85	855.569
2614.21	588.205		2614.21	861.444
2615.58	599.511		2615.58	866.702
2616.94	610.799		2616.94	871.21
2618.3	621.474		2618.3	874.965
2619.66	631.545		2619.66	877.943
2621.02	640.856		2621.02	880.134
2622.38	648.87		2622.38	881.542
2623.74	655.533		2623.74	882.189
2625.1	660.911		2625.1	882.108
2626.46	665.394		2626.46	881.346
2627.82	669.292		2627.82	879.962
2629.17	672.691		2629.17	878.04
2630.53	676.015		2630.53	875.629
2631.89	679.307		2631.89	872.823
2633.25	682.276		2633.25	869.712
2634.6	685.099		2634.6	866.413
2635.96	687.465		2635.96	862.969
2637.32	689.014		2637.32	859.494
2638.68	690.371		2638.68	856.078
2640.03	691.301		2640.03	852.821
2641.39	691.885		2641.39	849.748
2642.75	691.579		2642.75	846.943
2644.1	690.141		2644.1	844.47
2645.46	687.619		2645.46	842.326
2646.81	684.161		2646.81	840.562
2648.17	679.715		2648.17	839.156
2649.52	674.538		2649.52	838.122
2650.88	669.211		2650.88	837.428
2652.23	664.255		2652.23	837.058
2653.59	659.509		2653.59	836.978
2654.94	655.303		2654.94	837.154
2656.29	651.75		2656.29	837.552
2657.65	648.591		2657.65	838.147
2659	645.82		2659	838.904
2660.35	643.893		2660.35	839.804
2661.71	642.396		2661.71	840.839
2663.06	641.097		2663.06	841.983
2664.41	639.916		2664.41	843.237
2665.76	639.217		2665.76	844.595
2667.12	639.277		2667.12	846.065
2668.47	640.202		2668.47	847.619
2669.82	641.531		2669.82	849.26
2671.17	643.848		2671.17	850.974
2672.52	647.126		2672.52	852.742
2673.87	651.111		2673.87	854.54
2675.22	654.944		2675.22	856.337
2676.57	658.516		2676.57	858.098
2677.92	661.649		2677.92	859.786
2679.27	664.02		2679.27	861.363
2680.62	665.989		2680.62	862.79
2681.97	667.44		2681.97	864.032
2683.32	667.823		2683.32	865.059
2684.67	666.887		2684.67	865.845
2686.02	664.64		2686.02	866.371
2687.37	661.474		2687.37	866.626
2688.71	657.717		2688.71	866.602
2690.06	653.063		2690.06	866.3
2691.41	647.48		2691.41	865.719
2692.76	641.829		2692.76	864.865
2694.1	635.915		2694.1	863.754
2695.45	629.755		2695.45	862.378
2696.8	622.678		2696.8	860.752
2698.14	615.441		2698.14	858.899
2699.49	608.262		2699.49	856.801
2700.84	601.413		2700.84	854.483
2702.18	595.404		2702.18	851.977
2703.53	590.1		2703.53	849.267
2704.87	585.9		2704.87	846.415
2706.22	582.921		2706.22	843.412
2707.56	581.37		2707.56	840.338
2708.9	581.523		2708.9	837.216
2710.25	583.01		2710.25	834.073
2711.59	585.239		2711.59	831.011
2712.94	588.35		2712.94	828.044
2714.28	592.404		2714.28	825.274
2715.62	597.129		2715.62	822.737
2716.97	602.453		2716.97	820.468
2718.31	607.799		2718.31	818.547
2719.65	613.97		2719.65	816.994
2720.99	620.637		2720.99	815.831
2722.34	627.546		2722.34	815.069
2723.68	633.981		2723.68	814.72
2725.02	639.572		2725.02	814.765
2726.36	643.952		2726.36	815.183
2727.7	646.804		2727.7	815.942
2729.04	647.964		2729.04	817.003
2730.38	647.813		2730.38	818.321
2731.72	646.348		2731.72	819.849
2733.06	644.429		2733.06	821.535
2734.4	642.547		2734.4	823.332
2735.74	641.198		2735.74	825.192
2737.08	640.516		2737.08	827.073
2738.42	640.513		2738.42	828.935
2739.76	641.078		2739.76	830.748
2741.1	642.135		2741.1	832.486
2742.44	643.231		2742.44	834.13
2743.78	644.093		2743.78	835.672
2745.11	644.071		2745.11	837.099
2746.45	643.29		2746.45	838.439
2747.79	641.51		2747.79	839.695
2749.13	639.274		2749.13	840.89
2750.46	637.156		2750.46	842.045
2751.8	635.796		2751.8	843.214
2753.14	635.218		2753.14	844.432
2754.47	635.939		2754.47	845.737
2755.81	637.279		2755.81	847.2
2757.15	638.851		2757.15	848.865
2758.48	639.865		2758.48	850.769
2759.82	639.697		2759.82	852.988
2761.15	637.454		2761.15	855.53
2762.49	632.53		2762.49	858.465
2763.82	625.06		2763.82	861.766
2765.16	615.381		2765.16	865.487
2766.49	603.819		2766.49	869.558
2767.83	590.964		2767.83	874.007
2769.16	577.42		2769.16	878.717
2770.49	564.751		2770.49	883.65
2771.83	553.657		2771.83	888.757
2773.16	544.244		2773.16	893.858
2774.49	536.559		2774.49	898.877
2775.82	530.549		2775.82	903.691
2777.16	525.506		2777.16	908.206
2778.49	521.458		2778.49	912.227
2779.82	518.25		2779.82	915.675
2781.15	515.968		2781.15	918.439
2782.48	514.71		2782.48	920.434
2783.81	515.117		2783.81	921.591
2785.15	517.821		2785.15	921.868
2786.48	523.17		2786.48	921.246
2787.81	530.511		2787.81	919.741
2789.14	539.291		2789.14	917.395
2790.47	549.16		2790.47	914.272
2791.8	560.161		2791.8	910.462
2793.13	570.938		2793.13	906.074
2794.45	580.148		2794.45	901.268
2795.78	587.743		2795.78	896.105
2797.11	592.759		2797.11	890.759
2798.44	595.254		2798.44	885.37
2799.77	596.17		2799.77	880.07
2801.1	595.917		2801.1	874.981
2802.43	595.479		2802.43	870.216
2803.75	595.491		2803.75	865.895
2805.08	596.58		2805.08	862.028
2806.41	598.581		2806.41	858.704
2807.74	600.972		2807.74	855.957
2809.06	602.755		2809.06	853.813
2810.39	603.555		2810.39	852.236
2811.71	603.425		2811.71	851.228
2813.04	602.487		2813.04	850.738
2814.37	600.471		2814.37	850.725
2815.69	598.056		2815.69	851.125
2817.02	595.521		2817.02	851.878
2818.34	592.876		2818.34	852.9
2819.67	590.861		2819.67	854.131
2820.99	590.151		2820.99	855.48
2822.32	590.656		2822.32	856.897
2823.64	592.977		2823.64	858.292
2824.96	596.758		2824.96	859.62
2826.29	601.71		2826.29	860.839
2827.61	606.857		2827.61	861.893
2828.93	611.571		2828.93	862.763
2830.26	615.431		2830.26	863.438
2831.58	618.287		2831.58	863.907
2832.9	620.123		2832.9	864.18
2834.23	621.098		2834.23	864.279
2835.55	621.224		2835.55	864.229
2836.87	620.945		2836.87	864.065
2838.19	620.332		2838.19	863.827
2839.51	619.722		2839.51	863.554
2840.83	619.556		2840.83	863.288
2842.15	620.075		2842.15	863.062
2843.47	620.736		2843.47	862.909
2844.79	621.049		2844.79	862.849
2846.11	620.61		2846.11	862.896
2847.43	618.813		2847.43	863.053
2848.75	615.595		2848.75	863.312
2850.07	611.423		2850.07	863.657
2851.39	606.653		2851.39	864.065
2852.71	601.861		2852.71	864.504
2854.03	597.78		2854.03	864.94
2855.35	594.789		2855.35	865.337
2856.67	592.849		2856.67	865.658
2857.99	592.247		2857.99	865.87
2859.3	592.838		2859.3	865.941
2860.62	594.316		2860.62	865.849
2861.94	596.862		2861.94	865.574
2863.26	600.887		2863.26	865.103
2864.57	605.835		2864.57	864.438
2865.89	611.598		2865.89	863.567
2867.21	618.498		2867.21	862.501
2868.52	625.333		2868.52	861.26
2869.84	632.236		2869.84	859.835
2871.15	638.814		2871.15	858.263
2872.47	644.618		2872.47	856.53
2873.78	649.778		2873.78	854.675
2875.1	654.494		2875.1	852.678
2876.41	657.984		2876.41	850.577
2877.73	660.527		2877.73	848.341
2879.04	662.641		2879.04	846.006
2880.36	663.921		2880.36	843.53
2881.67	663.996		2881.67	840.945
2882.98	663.12		2882.98	838.223
2884.3	661.274		2884.3	835.328
2885.61	657.273		2885.61	832.29
2886.92	651.261		2886.92	829.073
2888.24	643.279		2888.24	825.63
2889.55	633.126		2889.55	822
2890.86	621.84		2890.86	818.14
2892.17	610.032		2892.17	814.039
2893.49	598.163		2893.49	809.652
2894.8	587.803		2894.8	805.04
2896.11	579.144		2896.11	800.172
2897.42	572.405		2897.42	795.055
2898.73	568.683		2898.73	789.702
2900.04	568.321		2900.04	784.137
2901.35	570.446		2901.35	778.388
2902.66	574.364		2902.66	772.497
2903.97	580.046		2903.97	766.507
2905.28	587.084		2905.28	760.473
2906.59	594.163		2906.59	754.455
2907.9	601.688		2907.9	748.519
2909.21	609.286		2909.21	742.73
2910.52	616.941		2910.52	737.16
2911.83	624.651		2911.83	731.877
2913.14	632.051		2913.14	726.948
2914.44	638.692		2914.44	722.465
2915.75	644.815		2915.75	718.411
2917.06	649.578		2917.06	714.868
2918.37	652.923		2918.37	711.87
2919.67	655.101		2919.67	709.46
2920.98	656.534		2920.98	707.616
2922.29	657.152		2922.29	706.366
2923.59	657.302		2923.59	705.711
2924.9	657.879		2924.9	705.634
2926.21	659.019		2926.21	706.127
2927.51	659.765		2927.51	707.161
2928.82	660.701		2928.82	708.729
2930.12	661.04		2930.12	710.781
2931.43	660.637		2931.43	713.32
2932.73	659.328		2932.73	716.279
2934.04	656.929		2934.04	719.669
2935.34	653.729		2935.34	723.408
2936.65	650.282		2936.65	727.519
2937.95	646.568		2937.95	731.908
2939.26	642.878		2939.26	736.602
2940.56	639.705		2940.56	741.485
2941.86	637.696		2941.86	746.546
2943.16	636.521		2943.16	751.726
2944.47	636.265		2944.47	757.009
2945.77	636.532		2945.77	762.248
2947.07	636.973		2947.07	767.415
2948.38	636.46		2948.38	772.481
2949.68	635.458		2949.68	777.302
2950.98	633.351		2950.98	781.854
2952.28	630.614		2952.28	786.082
2953.58	627.663		2953.58	789.939
2954.88	624.733		2954.88	793.384
2956.18	622.341		2956.18	796.395
2957.48	620.824		2957.48	798.957
2958.78	620.015		2958.78	801.068
2960.09	619.695		2960.09	802.746
2961.38	619.842		2961.38	803.982
2962.68	620.074		2962.68	804.839
2963.98	619.314		2963.98	805.343
2965.28	616.922		2965.28	805.538
2966.58	611.908		2966.58	805.466
2967.88	604.812		2967.88	805.163
2969.18	595.294		2969.18	804.664
2970.48	584.458		2970.48	803.993
2971.78	572.757		2971.78	803.166
2973.07	561.379		2973.07	802.198
2974.37	550.711		2974.37	801.072
2975.67	541.465		2975.67	799.787
2976.97	533.659		2976.97	798.322
2978.26	527.249		2978.26	796.67
2979.56	521.945		2979.56	794.778
2980.86	517.325		2980.86	792.629
2982.15	513.602		2982.15	790.213
2983.45	510.534		2983.45	787.464
2984.74	507.791		2984.74	784.4
2986.04	505.201		2986.04	780.952
2987.34	502.846		2987.34	777.127
2988.63	501.01		2988.63	772.951
2989.93	499.095		2989.93	768.356
2991.22	497.469		2991.22	763.418
2992.51	496.193		2992.51	758.115
2993.81	494.996		2993.81	752.421
2995.1	493.795		2995.1	746.448
2996.4	492.489		2996.4	740.131
2997.69	490.286		2997.69	733.6
2998.98	487.114		2998.98	726.844
3000.28	482.853		3000.28	719.849
3001.57	477.482		3001.57	712.761
3002.86	471.141		3002.86	705.568
3004.15	463.704		3004.15	698.311
3005.45	454.587		3005.45	690.968
3006.74	444.642		3006.74	683.686
3008.03	434.726		3008.03	676.436
3009.32	424.958		3009.32	669.245
3010.61	416.147		3010.61	662.127
3011.9	409.122		3011.9	655.097
3013.2	404.29		3013.2	648.104
3014.49	401.414		3014.49	641.256
3015.78	400.35		3015.78	634.497
3017.07	400.583		3017.07	627.82
3018.36	401.068		3018.36	621.216
3019.65	401.36		3019.65	614.675
3020.94	401.474		3020.94	608.186
3022.22	401.393		3022.22	601.788
3023.51	401.201		3023.51	595.372
3024.8	401.043		3024.8	588.981
3026.09	401.259		3026.09	582.609
3027.38	402.946		3027.38	576.25
3028.67	406.109		3028.67	569.897
3029.96	410.223		3029.96	563.547
3031.24	415.326		3031.24	557.241
3032.53	420.838		3032.53	550.873
3033.82	425.757		3033.82	544.482
3035.11	428.909		3035.11	538.048
3036.39	429.752		3036.39	531.627
3037.68	428.263		3037.68	525.091
3038.96	424.299		3038.96	518.519
3040.25	417.816		3040.25	511.785
3041.54	411.553		3041.54	504.92
3042.82	405.777		3042.82	497.959
3044.11	400.355		3044.11	490.777
3045.39	395.332		3045.39	483.471
3046.68	391.025		3046.68	475.911
3047.96	386.577		3047.96	468.211
3048.03	384.783		3048.03	467.773
3049.32	379.421		3049.32	459.795
3050.61	372.515		3050.61	451.626
3051.9	363.932		3051.9	443.293
3053.19	354.172		3053.19	434.831
3054.48	343.386		3054.48	426.292
3055.77	332.67		3055.77	417.736
3057.06	324.044		3057.06	409.233
3058.34	319.15		3058.34	400.918
3059.63	316.287		3059.63	392.742
3060.92	316.875		3060.92	384.861
3062.21	319.84		3062.21	377.4
3063.5	324.575		3063.5	370.489
3064.79	330.057		3064.79	364.199
3066.07	335.46		3066.07	358.661
3067.36	339.405		3067.36	353.868
3068.65	341.54		3068.65	349.93
3069.94	341.989		3069.94	346.889
3071.22	340.076		3071.22	344.776
3072.51	336.478		3072.51	343.55
3073.8	331.5		3073.8	343.186
3075.08	325.259		3075.08	343.611
3076.37	318.34		3076.37	344.733
3077.65	311.349		3077.65	346.413
3078.94	304.233		3078.94	348.542
3080.22	297.361		3080.22	350.934
3081.51	290.459		3081.51	353.468
3082.79	283.578		3082.79	355.943
3084.08	277.357		3084.08	358.246
3085.36	272.62		3085.36	360.205
3086.65	269.787		3086.65	361.732
3087.93	269.194		3087.93	362.709
3089.22	271.086		3089.22	363.083
3090.5	275.227		3090.5	362.813
3091.78	281.018		3091.78	361.896
3093.07	288.498		3093.07	360.341
3094.35	296.604		3094.35	358.217
3095.63	304.8		3095.63	355.589
3096.91	312.729		3096.91	352.543
3098.2	320.172		3098.2	349.157
3099.48	326.784		3099.48	345.597
3100.76	332.358		3100.76	341.957
3102.04	336.474		3102.04	338.358
3103.32	339.387		3103.32	334.916
3104.6	341.18		3104.6	331.744
3105.88	341.935		3105.88	328.944
3107.16	340.814		3107.16	326.608
3108.44	337.602		3108.44	324.812
3109.72	331.782		3109.72	323.622
3111.01	323.835		3111.01	323.079
3112.28	314.759		3112.28	323.217
[truncated: 737 more rows]
