# Supplementary material for: Ion pair sites for efficient electrochemical extraction of uranium in real nuclear wastewater
Source: Nat Commun. 2024 May 16;15:4149. doi: 10.1038/s41467-024-48564-y (PMC11099191; doi:10.1038/s41467-024-48564-y)
Supplement: Supplementary file 5 — Source Data [file 41467_2024_48564_MOESM5_ESM.zip › Source Data/Fig. 2/Fig. 2a.xlsx]

## Sheet: Fig. 2a
Fig. 2a
FT-IR spectra of OH-teriminated Ti3C2: Wavenumber (cm-1)	FT-IR spectra of OH-teriminated Ti3C2: Absorbance (abs.u.)		FT-IR spectra of Ti(OH)PO4: Wavenumber (cm-1)	FT-IR spectra of Ti(OH)PO4: Absorbance (abs.u.)
399.681	0		399.681	0
400.163	1.18		400.163	1.50766
400.646	1.17739		400.646	1.53759
401.128	1.17405		401.128	1.64425
401.61	1.17		401.61	1.78211
402.092	1.16545		402.092	1.84081
402.574	1.16079		402.574	1.75117
403.056	1.15657		403.056	1.61099
403.538	1.15325		403.538	1.50946
404.02	1.15118		404.02	1.47099
404.503	1.15058		404.503	1.49659
404.985	1.15158		404.985	1.57778
405.467	1.15413		405.467	1.68357
405.949	1.15785		405.949	1.74027
406.431	1.16213		406.431	1.69061
406.913	1.16627		406.913	1.58572
407.395	1.16979		407.395	1.49958
407.877	1.17248		407.877	1.46265
408.36	1.17428		408.36	1.47946
408.842	1.17516		408.842	1.54185
409.324	1.1751		409.324	1.62301
409.806	1.17413		409.806	1.66958
410.288	1.17245		410.288	1.64109
410.77	1.17045		410.77	1.56654
411.252	1.16857		411.252	1.50091
411.734	1.16715		411.734	1.47398
412.217	1.16641		412.217	1.49265
412.699	1.16637		412.699	1.54879
413.181	1.16689		413.181	1.61461
413.663	1.16769		413.663	1.64217
414.145	1.16844		414.145	1.60379
414.627	1.16891		414.627	1.52929
415.109	1.16904		415.109	1.46433
415.591	1.16894		415.591	1.43381
416.074	1.16877		416.074	1.44565
416.556	1.16872		416.556	1.49881
417.038	1.16898		417.038	1.57924
417.52	1.16964		417.52	1.64329
418.002	1.17066		418.002	1.62898
418.484	1.17178		418.484	1.54282
418.966	1.17265		418.966	1.45824
419.448	1.17303		419.448	1.42218
419.931	1.17291		419.931	1.44044
420.413	1.17244		420.413	1.49536
420.895	1.17181		420.895	1.55245
421.377	1.17121		421.377	1.57114
421.859	1.17075		421.859	1.53743
422.341	1.17051		422.341	1.47721
422.823	1.17048		422.823	1.42461
423.305	1.17056		423.305	1.3991
423.788	1.17056		423.788	1.40517
424.27	1.17025		424.27	1.43502
424.752	1.16945		424.752	1.46865
425.234	1.16815		425.234	1.48031
425.716	1.1665		425.716	1.45851
426.198	1.16485		426.198	1.41736
426.68	1.16353		426.68	1.38046
427.162	1.1628		427.162	1.36351
427.645	1.16281		427.645	1.37076
428.127	1.16352		428.127	1.3966
428.609	1.16477		428.609	1.42641
429.091	1.16632		429.091	1.44121
429.573	1.16788		429.573	1.43039
430.055	1.16922		430.055	1.40162
430.537	1.17021		430.537	1.37316
431.019	1.17081		431.019	1.35993
431.502	1.17105		431.502	1.36734
431.984	1.17096		431.984	1.39071
432.466	1.1706		432.466	1.41634
432.948	1.17003		432.948	1.42682
433.43	1.16934		433.43	1.41345
433.912	1.16863		433.912	1.38405
434.394	1.16798		434.394	1.35543
434.876	1.16744		434.876	1.34137
435.359	1.16695		435.359	1.34727
435.841	1.16639		435.841	1.36928
436.323	1.16564		436.323	1.3946
436.805	1.16466		436.805	1.40637
437.287	1.16354		437.287	1.39586
437.769	1.16249		437.769	1.37038
438.251	1.1618		438.251	1.3457
438.733	1.16165		438.733	1.33427
439.216	1.16215		439.216	1.34051
439.698	1.16326		439.698	1.36075
440.18	1.16477		440.18	1.38392
440.662	1.16634		440.662	1.39524
441.144	1.16761		441.144	1.38577
441.626	1.16829		441.626	1.36069
442.108	1.16829		442.108	1.33491
442.59	1.16773		442.59	1.3218
443.072	1.16689		443.072	1.32663
443.555	1.16603		443.555	1.34549
444.037	1.16538		444.037	1.36658
444.519	1.16504		444.519	1.37558
445.001	1.16495		445.001	1.36551
445.483	1.16501		445.483	1.34244
445.965	1.16506		445.965	1.31971
446.447	1.16493		446.447	1.30839
446.93	1.16453		446.93	1.31253
447.412	1.16379		447.412	1.32838
447.894	1.16275		447.894	1.34547
448.376	1.16154		448.376	1.35146
448.858	1.16035		448.858	1.3406
449.34	1.15937		449.34	1.31839
449.822	1.15877		449.822	1.29641
450.304	1.1586		450.304	1.28445
450.786	1.15887		450.786	1.28645
451.269	1.15949		451.269	1.29983
451.751	1.16032		451.751	1.31599
452.233	1.1612		452.233	1.32371
452.715	1.16203		452.715	1.31661
453.197	1.16278		453.197	1.29873
453.679	1.16355		453.679	1.28074
454.161	1.16446		454.161	1.272
454.644	1.1656		454.644	1.27624
455.126	1.16698		455.126	1.29102
455.608	1.1685		455.608	1.3085
456.09	1.16993		456.09	1.31793
456.572	1.17096		456.572	1.31187
457.054	1.1713		457.054	1.29283
457.536	1.17085		457.536	1.27204
458.018	1.16972		458.018	1.26084
458.5	1.16821		458.5	1.26368
458.983	1.16663		458.983	1.2767
459.465	1.16524		459.465	1.29028
459.947	1.16417		459.947	1.29466
460.429	1.16348		460.429	1.28613
460.911	1.16318		460.911	1.26928
461.393	1.16322		461.393	1.25302
461.875	1.16357		461.875	1.24495
462.358	1.16411		462.358	1.24795
462.84	1.16475		462.84	1.25929
463.322	1.16534		463.322	1.27153
463.804	1.1658		463.804	1.27635
464.286	1.16613		464.286	1.27003
464.768	1.16639		464.768	1.25625
465.25	1.16673		465.25	1.24308
465.732	1.16726		465.732	1.23783
466.214	1.16803		466.214	1.24357
466.697	1.16895		466.697	1.25786
467.179	1.16983		467.179	1.27323
467.661	1.17041		467.661	1.28047
468.143	1.17052		468.143	1.27484
468.625	1.17015		468.625	1.25988
469.107	1.16945		469.107	1.24434
469.589	1.16865		469.589	1.23615
470.072	1.16795		470.072	1.23876
470.554	1.16749		470.554	1.25032
471.036	1.16726		471.036	1.26407
471.518	1.16713		471.518	1.27097
472	1.16693		472	1.26538
472.482	1.16656		472.482	1.25
472.964	1.16605		472.964	1.23379
473.446	1.16557		473.446	1.22516
473.928	1.16535		473.928	1.2272
474.411	1.16554		474.411	1.23708
474.893	1.16616		474.893	1.24795
475.375	1.16713		475.375	1.25245
475.857	1.16822		475.857	1.24715
476.339	1.16921		476.339	1.23464
476.821	1.1699		476.821	1.22148
477.303	1.17017		477.303	1.21381
477.786	1.17001		477.786	1.21423
478.268	1.16949		478.268	1.22073
478.75	1.16871		478.75	1.2277
479.232	1.16779		479.232	1.22903
479.714	1.16685		479.714	1.22202
480.196	1.16599		480.196	1.20935
480.678	1.1653		480.678	1.19704
481.16	1.16486		481.16	1.19057
481.642	1.16469		481.642	1.19217
482.125	1.16481		482.125	1.19982
482.607	1.16518		482.607	1.20802
483.089	1.1657		483.089	1.21049
483.571	1.16626		483.571	1.20418
484.053	1.16681		484.053	1.19164
484.535	1.16733		484.535	1.17916
485.017	1.16788		485.017	1.1726
485.5	1.16854		485.5	1.17427
485.982	1.16935		485.982	1.18211
486.464	1.17032		486.464	1.19076
486.946	1.17135		486.946	1.19435
487.428	1.17231		487.428	1.19013
487.91	1.17308		487.91	1.1802
488.392	1.17359		488.392	1.16988
488.874	1.17384		488.874	1.1642
489.356	1.17388		489.356	1.16539
489.839	1.17378		489.839	1.17192
490.321	1.17357		490.321	1.17926
490.803	1.17329		490.803	1.18209
491.285	1.1729		491.285	1.1777
491.767	1.1724		491.767	1.16792
492.249	1.17179		492.249	1.15777
492.731	1.17114		492.731	1.15214
493.214	1.17054		493.214	1.15313
493.696	1.17011		493.696	1.15913
494.178	1.16995		494.178	1.16577
494.66	1.17012		494.66	1.16828
495.142	1.17059		495.142	1.16442
495.624	1.1713		495.624	1.15593
496.106	1.17214		496.106	1.14723
496.588	1.17303		496.588	1.1426
497.07	1.17387		497.07	1.14394
497.553	1.17462		497.553	1.14992
498.035	1.17524		498.035	1.1566
498.517	1.17572		498.517	1.1596
498.999	1.17604		498.999	1.15676
499.481	1.17621		499.481	1.1495
499.963	1.17622		499.963	1.14181
500.445	1.17607		500.445	1.13774
500.928	1.17575		500.928	1.13926
501.41	1.17526		501.41	1.14515
501.892	1.17463		501.892	1.15145
502.374	1.17394		502.374	1.15354
502.856	1.17327		502.856	1.14935
503.338	1.17271		503.338	1.14084
503.82	1.17234		503.82	1.13249
504.302	1.17218		504.302	1.1283
504.784	1.17225		504.784	1.12984
505.267	1.17253		505.267	1.13573
505.749	1.17298		505.749	1.14228
506.231	1.17355		506.231	1.14531
506.713	1.17419		506.713	1.14259
507.195	1.17483		507.195	1.1354
507.677	1.17542		507.677	1.12759
508.159	1.17591		508.159	1.12298
508.642	1.17627		508.642	1.12318
509.124	1.17646		509.124	1.12698
509.606	1.17647		509.606	1.13105
510.088	1.17628		510.088	1.13188
510.57	1.1759		510.57	1.12786
511.052	1.17537		511.052	1.12042
511.534	1.17474		511.534	1.11296
512.016	1.17407		512.016	1.1088
512.499	1.1734		512.499	1.10927
512.981	1.17278		512.981	1.11318
513.463	1.17221		513.463	1.11739
513.945	1.17172		513.945	1.11853
514.427	1.17133		514.427	1.11494
514.909	1.17108		514.909	1.10773
515.391	1.171		515.391	1.10002
515.873	1.17113		515.873	1.09504
516.356	1.17148		516.356	1.0943
516.838	1.17205		516.838	1.09684
517.32	1.17279		517.32	1.09966
517.802	1.1736		517.802	1.09944
518.284	1.17436		518.284	1.0947
518.766	1.17496		518.766	1.08679
519.248	1.1753		519.248	1.07888
519.73	1.1753		519.73	1.07386
520.212	1.17495		520.212	1.07278
520.695	1.17426		520.695	1.07441
521.177	1.17329		521.177	1.07602
521.659	1.17217		521.659	1.07493
522.141	1.17103		522.141	1.07014
522.623	1.17002		522.623	1.06288
523.105	1.1692		523.105	1.05574
523.587	1.1686		523.587	1.05116
524.069	1.16817		524.069	1.05006
524.552	1.16782		524.552	1.0514
525.034	1.16748		525.034	1.05256
525.516	1.16711		525.516	1.05074
525.998	1.16671		525.998	1.04475
526.48	1.16638		526.48	1.03589
526.962	1.16622		526.962	1.02706
527.444	1.16631		527.444	1.02084
527.927	1.16666		527.927	1.01818
528.409	1.16722		528.409	1.01809
528.891	1.16789		528.891	1.01827
529.373	1.16853		529.373	1.01639
529.855	1.16903		529.855	1.01137
530.337	1.16931		530.337	1.00397
530.819	1.16936		530.819	0.99625
531.301	1.16918		531.301	0.99028
531.783	1.1688		531.783	0.98702
532.266	1.16827		532.266	0.9859
532.748	1.16759		532.748	0.98516
533.23	1.16678		533.23	0.98294
533.712	1.16585		533.712	0.97835
534.194	1.16483		534.194	0.97199
534.676	1.1638		534.676	0.96553
535.158	1.16283		535.158	0.96061
535.64	1.16203		535.64	0.95792
536.123	1.16147		536.123	0.95685
536.605	1.16124		536.605	0.95584
537.087	1.16134		537.087	0.95332
537.569	1.16177		537.569	0.94869
538.051	1.16245		538.051	0.94268
538.533	1.16329		538.533	0.9369
539.015	1.16417		539.015	0.93283
539.497	1.16499		539.497	0.93097
539.98	1.16565		539.98	0.93063
540.462	1.16608		540.462	0.93022
540.944	1.16627		540.944	0.92816
541.426	1.16622		541.426	0.92379
541.908	1.16596		541.908	0.91779
542.39	1.16554		542.39	0.9117
542.872	1.16499		542.872	0.90707
543.354	1.16428		543.354	0.90458
543.837	1.16339		543.837	0.90374
544.319	1.16227		544.319	0.90324
544.801	1.16091		544.801	0.9016
545.283	1.15937		545.283	0.89811
545.765	1.15776		545.765	0.89318
546.247	1.15622		546.247	0.88807
546.729	1.15492		546.729	0.88408
547.211	1.15395		547.211	0.88178
547.694	1.15339		547.694	0.88073
548.176	1.15321		548.176	0.87976
548.658	1.15339		548.658	0.87767
549.14	1.15384		549.14	0.87396
549.622	1.15448		549.622	0.86915
550.104	1.15525		550.104	0.86447
550.586	1.15609		550.586	0.8611
551.068	1.15695		551.068	0.8595
551.551	1.15776		551.551	0.85918
552.033	1.15844		552.033	0.85899
552.515	1.1589		552.515	0.8577
552.997	1.15907		552.997	0.85479
553.479	1.15889		553.479	0.85066
553.961	1.15835		553.961	0.84645
554.443	1.15751		554.443	0.8433
554.925	1.15644		554.925	0.84179
555.408	1.15526		555.408	0.84164
555.89	1.15406		555.89	0.84187
556.372	1.15294		556.372	0.84142
556.854	1.15198		556.854	0.83974
557.336	1.15122		557.336	0.83706
557.818	1.15069		557.818	0.83425
558.3	1.15038		558.3	0.8322
558.783	1.1503		558.783	0.83129
559.264	1.15047		559.264	0.83118
559.747	1.15088		559.747	0.83102
560.229	1.15153		560.229	0.82995
560.711	1.15237		560.711	0.82766
561.193	1.15336		561.193	0.82463
561.675	1.1544		561.675	0.82185
562.157	1.15542		562.157	0.82024
562.639	1.1563		562.639	0.8201
563.122	1.15698		563.122	0.82097
563.604	1.15737		563.604	0.8218
564.086	1.15746		564.086	0.82153
564.568	1.15724		564.568	0.8197
565.05	1.15675		565.05	0.81671
565.532	1.15601		565.532	0.81358
566.014	1.15508		566.014	0.81136
566.496	1.15398		566.496	0.81059
566.979	1.15275		566.979	0.81103
567.461	1.15145		567.461	0.8118
567.943	1.15015		567.943	0.81191
568.425	1.14896		568.425	0.8108
568.907	1.14799		568.907	0.80868
569.389	1.14733		569.389	0.80639
569.871	1.14702		569.871	0.8048
570.353	1.14705		570.353	0.80434
570.836	1.14738		570.836	0.80474
571.318	1.14794		571.318	0.80525
571.8	1.14865		571.8	0.80506
572.282	1.14945		572.282	0.80384
572.764	1.15028		572.764	0.80192
573.246	1.1511		573.246	0.80013
573.728	1.15187		573.728	0.79922
574.21	1.15251		574.21	0.79951
574.692	1.15294		574.692	0.80062
575.175	1.15303		575.175	0.80164
575.657	1.15271		575.657	0.80165
576.139	1.15195		576.139	0.80021
576.621	1.15081		576.621	0.79773
577.103	1.14942		577.103	0.79517
577.585	1.14792		577.585	0.7935
578.067	1.14645		578.067	0.7932
578.55	1.14509		578.55	0.79403
579.032	1.14387		579.032	0.79519
579.514	1.14282		579.514	0.79578
579.996	1.14191		579.996	0.79529
580.478	1.14118		580.478	0.79384
580.96	1.14064		580.96	0.79212
581.442	1.14032		581.442	0.7909
581.924	1.14026		581.924	0.79057
582.407	1.14047		582.407	0.79093
582.889	1.14091		582.889	0.79131
583.371	1.14152		583.371	0.79103
583.853	1.14223		583.853	0.78978
584.335	1.14295		584.335	0.78787
584.817	1.14359		584.817	0.78603
585.299	1.1441		585.299	0.78498
585.781	1.14441		585.781	0.78498
586.264	1.14447		586.264	0.7857
586.746	1.14422		586.746	0.78632
587.228	1.14364		587.228	0.78606
587.71	1.14271		587.71	0.78457
588.192	1.14148		588.192	0.78217
588.674	1.14004		588.674	0.77966
589.156	1.13852		589.156	0.77789
589.638	1.13705		589.638	0.77728
590.12	1.13574		590.12	0.77766
590.603	1.13468		590.603	0.77834
591.085	1.13388		591.085	0.77851
591.567	1.13334		591.567	0.77768
592.049	1.13303		592.049	0.776
592.531	1.13294		592.531	0.7741
593.013	1.13306		593.013	0.77271
593.495	1.1334		593.495	0.77218
593.977	1.13397		593.977	0.77237
594.46	1.13473		594.46	0.77269
594.942	1.13561		594.942	0.77252
595.424	1.13648		595.424	0.7716
595.906	1.13721		595.906	0.77015
596.388	1.13771		596.388	0.76879
596.87	1.13789		596.87	0.76814
597.352	1.13778		597.352	0.76844
597.835	1.13742		597.835	0.76943
598.317	1.13686		598.317	0.77041
598.799	1.13615		598.799	0.77069
599.281	1.13532		599.281	0.76993
599.763	1.13437		599.763	0.7684
600.245	1.1333		600.245	0.7668
600.727	1.13214		600.727	0.76589
601.209	1.13095		601.209	0.76604
601.692	1.12982		601.692	0.76709
602.174	1.12886		602.174	0.76844
602.656	1.12818		602.656	0.76939
603.138	1.12782		603.138	0.76955
603.62	1.12781		603.62	0.76904
604.102	1.12813		604.102	0.7684
604.584	1.12875		604.584	0.76821
605.066	1.12961		605.066	0.76878
605.548	1.13064		605.548	0.76996
606.031	1.13176		606.031	0.77122
606.513	1.13287		606.513	0.772
606.995	1.13386		606.995	0.77206
607.477	1.13463		607.477	0.77163
607.959	1.13507		607.959	0.7713
608.441	1.13515		608.441	0.77165
608.923	1.13486		608.923	0.77291
609.405	1.13424		609.405	0.7748
609.888	1.13336		609.888	0.77668
610.37	1.13231		610.37	0.77788
610.852	1.13114		610.852	0.7781
611.334	1.12994		611.334	0.77758
611.816	1.12875		611.816	0.77699
612.298	1.12762		612.298	0.77704
612.78	1.12664		612.78	0.77809
613.263	1.12586		613.263	0.77999
613.745	1.12535		613.745	0.78215
614.227	1.12513		614.227	0.78392
614.709	1.12521		614.709	0.7849
615.191	1.12557		615.191	0.78521
615.673	1.12615		615.673	0.78536
616.155	1.12691		616.155	0.78594
616.637	1.1278		616.637	0.78726
617.12	1.12879		617.12	0.78916
617.602	1.12982		617.602	0.79109
618.084	1.13084		618.084	0.79247
618.566	1.13175		618.566	0.79308
619.048	1.13247		619.048	0.79316
619.53	1.13293		619.53	0.79332
620.012	1.13306		620.012	0.79411
620.494	1.13285		620.494	0.79574
620.976	1.13235		620.976	0.79791
621.459	1.1316		621.459	0.79997
621.941	1.1307		621.941	0.80127
622.423	1.12972		622.423	0.80156
622.905	1.12873		622.905	0.80113
623.387	1.12778		623.387	0.80064
623.869	1.1269		623.869	0.80079
624.351	1.12612		624.351	0.80188
624.833	1.12548		624.833	0.80368
625.316	1.12502		625.316	0.80555
625.798	1.12477		625.798	0.80676
626.28	1.12477		626.28	0.80698
626.762	1.12501		626.762	0.80641
627.244	1.12549		627.244	0.80567
627.726	1.12618		627.726	0.8054
628.208	1.12703		628.208	0.80591
628.691	1.128		628.691	0.80697
629.173	1.12901		629.173	0.80803
629.655	1.12997		629.655	0.80848
630.137	1.13079		630.137	0.80805
630.619	1.13139		630.619	0.80699
631.101	1.13172		631.101	0.8059
631.583	1.13175		631.583	0.80539
632.065	1.13151		632.065	0.80569
632.548	1.13104		632.548	0.80653
633.03	1.1304		633.03	0.80723
633.512	1.12965		633.512	0.80715
633.994	1.12881		633.994	0.80596
634.476	1.12793		634.476	0.80394
634.958	1.12702		634.958	0.80174
635.44	1.12612		635.44	0.80005
635.922	1.12532		635.922	0.79918
636.404	1.1247		636.404	0.79895
636.887	1.12434		636.887	0.79876
637.369	1.1243		637.369	0.79796
637.851	1.12457		637.851	0.79623
638.333	1.12511		638.333	0.79374
638.815	1.12584		638.815	0.79101
639.297	1.12664		639.297	0.78857
639.779	1.12745		639.779	0.78669
640.261	1.12821		640.261	0.78519
640.744	1.1289		640.744	0.78357
641.226	1.12951		641.226	0.78137
641.708	1.13004		641.708	0.77844
642.19	1.13049		642.19	0.77505
642.672	1.13084		642.672	0.77176
643.154	1.13103		643.154	0.76904
643.636	1.13105		643.636	0.76702
644.119	1.13087		644.119	0.76537
644.601	1.13047		644.601	0.76347
645.083	1.1299		645.083	0.76073
645.565	1.12917		645.565	0.75697
646.047	1.12836		646.047	0.75249
646.529	1.12751		646.529	0.74791
647.011	1.1267		647.011	0.74385
647.493	1.126		647.493	0.7406
647.976	1.1255		647.976	0.73798
648.458	1.12525		648.458	0.73549
648.94	1.1253		648.94	0.73256
649.422	1.12564		649.422	0.72892
649.904	1.12623		649.904	0.72473
650.386	1.12701		650.386	0.72044
650.868	1.12791		650.868	0.7165
651.35	1.12886		651.35	0.71311
651.832	1.1298		651.832	0.71013
652.315	1.13067		652.315	0.70716
652.797	1.13139		652.797	0.70385
653.279	1.13193		653.279	0.70007
653.761	1.13224		653.761	0.69607
654.243	1.13232		654.243	0.69228
654.725	1.13219		654.725	0.68906
655.207	1.13189		655.207	0.6865
655.689	1.1315		655.689	0.68432
656.172	1.13106		656.172	0.68201
656.654	1.13062		656.654	0.67913
657.136	1.13019		657.136	0.67553
657.618	1.12977		657.618	0.67143
658.1	1.12933		658.1	0.66735
658.582	1.12886		658.582	0.66375
659.064	1.1284		659.064	0.66088
659.546	1.12799		659.546	0.65863
660.029	1.12769		660.029	0.65661
660.511	1.12758		660.511	0.6544
660.993	1.12769		660.993	0.65176
661.475	1.12802		661.475	0.64875
661.957	1.12856		661.957	0.64563
662.439	1.12925		662.439	0.64274
662.921	1.13001		662.921	0.64024
663.403	1.13078		663.403	0.6381
663.886	1.13149		663.886	0.63614
664.368	1.13208		664.368	0.63418
664.85	1.13253		664.85	0.63215
665.332	1.13283		665.332	0.63017
665.814	1.133		665.814	0.62847
666.296	1.13303		666.296	0.62731
666.778	1.13294		666.778	0.62677
667.26	1.13272		667.26	0.62657
667.743	1.13239		667.743	0.62592
668.225	1.13198		668.225	0.62388
668.707	1.13155		668.707	0.62044
669.189	1.13116		669.189	0.61667
669.671	1.13082		669.671	0.61367
670.153	1.13052		670.153	0.6119
670.635	1.13027		670.635	0.61118
671.117	1.13011		671.117	0.61112
671.6	1.13006		671.6	0.61124
672.082	1.13016		672.082	0.61113
672.564	1.13041		672.564	0.61059
673.046	1.1308		673.046	0.60964
673.528	1.13128		673.528	0.60854
674.01	1.1318		674.01	0.60761
674.492	1.13233		674.492	0.60702
674.975	1.13286		674.975	0.60675
675.457	1.13337		675.457	0.6066
675.939	1.13386		675.939	0.60637
676.421	1.13432		676.421	0.60599
676.903	1.13471		676.903	0.60558
677.385	1.13498		677.385	0.60545
677.867	1.13511		677.867	0.60584
678.349	1.13507		678.349	0.60678
678.831	1.1349		678.831	0.60806
679.314	1.13463		679.314	0.60926
679.796	1.13429		679.796	0.61001
680.278	1.13395		680.278	0.61016
680.76	1.13362		680.76	0.60989
681.242	1.13334		681.242	0.60961
681.724	1.13312		681.724	0.60977
682.206	1.13298		682.206	0.61062
682.688	1.13293		682.688	0.61208
683.17	1.13299		683.17	0.61384
683.653	1.13317		683.653	0.61549
684.135	1.13346		684.135	0.61674
684.617	1.13384		684.617	0.61759
685.099	1.13428		685.099	0.61829
685.581	1.13476		685.581	0.61915
686.063	1.13528		686.063	0.62039
686.545	1.13583		686.545	0.62198
687.028	1.13641		687.028	0.62371
687.51	1.137		687.51	0.62534
687.992	1.13754		687.992	0.62672
688.474	1.13797		688.474	0.62795
688.956	1.13824		688.956	0.62928
689.438	1.13831		689.438	0.63096
689.92	1.13819		689.92	0.63307
690.403	1.13793		690.403	0.6354
690.885	1.13756		690.885	0.63762
691.367	1.13717		691.367	0.63936
691.849	1.13679		691.849	0.64049
692.331	1.13645		692.331	0.6412
692.813	1.13615		692.813	0.6419
693.295	1.13589		693.295	0.64304
693.777	1.1357		693.777	0.64486
694.259	1.13559		694.259	0.64728
694.742	1.13561		694.742	0.64997
695.224	1.13579		695.224	0.65248
695.706	1.13614		695.706	0.65451
696.188	1.13663		696.188	0.65605
696.67	1.13721		696.67	0.65734
697.152	1.13782		697.152	0.65875
697.634	1.1384		697.634	0.6605
698.116	1.13891		698.116	0.6626
698.598	1.13933		698.598	0.66482
699.081	1.13967		699.081	0.66689
699.563	1.13992		699.563	0.66867
700.045	1.1401		700.045	0.67023
700.527	1.1402		700.527	0.67186
701.009	1.14021		701.009	0.67384
701.491	1.14014		701.491	0.67627
701.973	1.13998		701.973	0.67899
702.456	1.13975		702.456	0.68165
702.938	1.13948		702.938	0.68384
703.42	1.13919		703.42	0.68541
703.902	1.13892		703.902	0.68649
704.384	1.13869		704.384	0.68748
704.866	1.1385		704.866	0.68884
705.348	1.13838		705.348	0.69083
705.83	1.13833		705.83	0.69337
706.312	1.13836		706.312	0.69611
706.795	1.13847		706.795	0.6986
707.277	1.13866		707.277	0.70055
707.759	1.13893		707.759	0.70197
708.241	1.13925		708.241	0.70319
708.723	1.13962		708.723	0.70459
709.205	1.13999		709.205	0.70644
709.687	1.14036		709.687	0.70872
710.17	1.1407		710.17	0.71114
710.652	1.14099		710.652	0.71338
711.134	1.14121		711.134	0.71521
711.616	1.14135		711.616	0.71672
712.098	1.14138		712.098	0.7182
712.58	1.14132		712.58	0.72001
713.062	1.14115		713.062	0.7223
713.544	1.14091		713.544	0.72492
714.027	1.1406		714.027	0.72749
714.509	1.14027		714.509	0.72956
714.991	1.13994		714.991	0.73092
715.473	1.13962		715.473	0.73172
715.955	1.13935		715.955	0.73238
716.437	1.13913		716.437	0.7334
716.919	1.13898		716.919	0.73507
717.401	1.1389		717.401	0.73733
717.884	1.1389		717.884	0.73981
718.366	1.13898		718.366	0.742
718.848	1.13915		718.848	0.74357
719.33	1.1394		719.33	0.74454
719.812	1.13971		719.812	0.74524
720.294	1.14004		720.294	0.74615
720.776	1.14037		720.776	0.74757
721.258	1.14067		721.258	0.74947
721.74	1.14091		721.74	0.75155
722.223	1.14107		722.223	0.75338
722.705	1.14114		722.705	0.75475
723.187	1.14111		723.187	0.75573
723.669	1.14101		723.669	0.75665
724.151	1.14084		724.151	0.75788
724.633	1.14063		724.633	0.75962
725.115	1.14038		725.115	0.7617
725.597	1.14011		725.597	0.7637
726.08	1.13982		726.08	0.76516
726.562	1.13953		726.562	0.76584
727.044	1.13925		727.044	0.76592
727.526	1.13899		727.526	0.76588
728.008	1.13878		728.008	0.76625
728.49	1.13865		728.49	0.76736
728.972	1.13861		728.972	0.76915
729.455	1.13867		729.455	0.77119
729.937	1.13882		729.937	0.77296
730.419	1.13902		730.419	0.77408
730.901	1.13925		730.901	0.77458
731.383	1.13946		731.383	0.77481
731.865	1.13964		731.865	0.77525
732.347	1.13977		732.347	0.77619
732.829	1.13988		732.829	0.77758
733.312	1.13997		733.312	0.77912
733.794	1.14005		733.794	0.78037
734.276	1.1401		734.276	0.78113
734.758	1.14012		734.758	0.78148
735.24	1.14008		735.24	0.78182
735.722	1.13996		735.722	0.78257
736.204	1.13976		736.204	0.78392
736.686	1.1395		736.686	0.78572
737.168	1.13921		737.168	0.7875
737.651	1.13891		737.651	0.78877
738.133	1.13863		738.133	0.78925
738.615	1.13838		738.615	0.78912
739.097	1.13816		739.097	0.78886
739.579	1.13796		739.579	0.78905
740.061	1.1378		740.061	0.79001
740.543	1.13769		740.543	0.79168
741.025	1.13765		741.025	0.79362
741.508	1.13768		741.508	0.79529
741.99	1.13779		741.99	0.79632
742.472	1.13797		742.472	0.79676
742.954	1.13821		742.954	0.79698
743.436	1.13846		743.436	0.79747
743.918	1.13872		743.918	0.79853
744.4	1.13897		744.4	0.80011
744.883	1.13919		744.883	0.80187
745.365	1.13937		745.365	0.80335
745.847	1.13952		745.847	0.80433
746.329	1.13962		746.329	0.80491
746.811	1.13965		746.811	0.8055
747.293	1.13962		747.293	0.80655
747.775	1.13952		747.775	0.80827
748.257	1.13936		748.257	0.81048
748.74	1.13917		748.74	0.81268
749.222	1.13896		749.222	0.81434
749.704	1.13875		749.704	0.81517
750.186	1.13856		750.186	0.81535
750.668	1.13838		750.668	0.81541
751.15	1.13824		751.15	0.81595
751.632	1.13811		751.632	0.81734
752.114	1.13803		752.114	0.81948
752.596	1.13799		752.596	0.82192
753.079	1.13801		753.079	0.82406
753.561	1.13808		753.561	0.82553
754.043	1.13821		754.043	0.82637
754.525	1.13839		754.525	0.82698
755.007	1.1386		755.007	0.82791
755.489	1.13882		755.489	0.82948
755.971	1.13904		755.971	0.83164
756.453	1.13923		756.453	0.83397
756.936	1.13938		756.936	0.83599
757.418	1.13947		757.418	0.83742
757.9	1.13949		757.9	0.83836
758.382	1.13945		758.382	0.8393
758.864	1.13936		758.864	0.84074
759.346	1.13924		759.346	0.84297
759.828	1.13914		759.828	0.84582
760.311	1.13905		760.311	0.84876
760.793	1.13901		760.793	0.85117
761.275	1.13899		761.275	0.85272
761.757	1.13898		761.757	0.85352
762.239	1.13896		762.239	0.85412
762.721	1.13892		762.721	0.85519
763.203	1.13886		763.203	0.85711
763.685	1.13879		763.685	0.85983
764.168	1.13871		764.168	0.86287
764.65	1.13865		764.65	0.86559
765.132	1.1386		765.132	0.86759
765.614	1.13855		765.614	0.86888
766.096	1.13849		766.096	0.86993
766.578	1.1384		766.578	0.87133
767.06	1.1383		767.06	0.87345
767.542	1.13819		767.542	0.87624
768.024	1.13809		768.024	0.87925
768.507	1.13801		768.507	0.88191
768.989	1.13797		768.989	0.88388
769.471	1.13797		769.471	0.88528
769.953	1.13797		769.953	0.88659
770.435	1.13798		770.435	0.88839
770.917	1.13799		770.917	0.89101
771.399	1.13799		771.399	0.89427
771.881	1.138		771.881	0.89761
772.364	1.13802		772.364	0.90037
772.846	1.13808		772.846	0.90217
773.328	1.13814		773.328	0.90316
773.81	1.13821		773.81	0.90394
774.292	1.13826		774.292	0.90523
774.774	1.13827		774.774	0.90745
775.256	1.13824		775.256	0.91053
775.739	1.13818		775.739	0.9139
776.221	1.13808		776.221	0.91684
776.703	1.13796		776.703	0.91888
777.185	1.13782		777.185	0.92008
777.667	1.13766		777.667	0.92097
778.149	1.13749		778.149	0.92223
778.631	1.13731		778.631	0.92428
779.113	1.13712		779.113	0.92706
779.596	1.13696		779.596	0.93004
780.078	1.13684		780.078	0.93256
780.56	1.13677		780.56	0.93423
781.042	1.13676		781.042	0.93516
781.524	1.13679		781.524	0.93593
782.006	1.13686		782.006	0.93721
782.488	1.13694		782.488	0.9394
782.97	1.13704		782.97	0.94235
783.452	1.13716		783.452	0.94541
783.935	1.13729		783.935	0.94784
784.417	1.13744		784.417	0.94918
784.899	1.1376		784.899	0.94954
785.381	1.13775		785.381	0.94958
785.863	1.13787		785.863	0.95007
786.345	1.13793		786.345	0.95148
786.827	1.13793		786.827	0.95372
787.309	1.13786		787.309	0.95622
787.792	1.13774		787.792	0.95821
788.274	1.13759		788.274	0.95921
788.756	1.13741		788.756	0.95929
789.238	1.13722		789.238	0.95904
789.72	1.13702		789.72	0.95916
790.202	1.13682		790.202	0.9601
790.684	1.13661		790.684	0.96173
791.167	1.13641		791.167	0.96349
791.649	1.13621		791.649	0.96465
792.131	1.13602		792.131	0.96483
792.613	1.13586		792.613	0.96418
793.095	1.13573		793.095	0.96337
793.577	1.13565		793.577	0.96312
794.059	1.13563		794.059	0.96385
794.541	1.13567		794.541	0.96536
795.023	1.1358		795.023	0.96696
795.506	1.13601		795.506	0.96786
795.988	1.13627		795.988	0.96756
796.47	1.13657		796.47	0.96623
796.952	1.13688		796.952	0.96453
797.434	1.13715		797.434	0.96328
797.916	1.13736		797.916	0.96295
798.398	1.1375		798.398	0.96345
798.88	1.13756		798.88	0.96414
799.362	1.13754		799.362	0.96426
799.845	1.13745		799.845	0.96331
800.327	1.13729		800.327	0.96139
800.809	1.13704		800.809	0.95911
801.291	1.13671		801.291	0.95717
801.773	1.13632		801.773	0.95601
802.255	1.13586		802.255	0.95551
802.737	1.13539		802.737	0.95509
803.22	1.13493		803.22	0.95407
803.702	1.13452		803.702	0.95209
804.184	1.13418		804.184	0.94931
804.666	1.13394		804.666	0.94637
805.148	1.1338		805.148	0.94395
805.63	1.13377		805.63	0.94241
806.112	1.13384		806.112	0.94157
806.595	1.13401		806.595	0.94077
807.077	1.13427		807.077	0.93926
807.559	1.13461		807.559	0.93665
808.041	1.13499		808.041	0.93307
808.523	1.13539		808.523	0.92914
809.005	1.13576		809.005	0.92558
809.487	1.13609		809.487	0.92282
809.969	1.13634		809.969	0.92073
810.451	1.13651		810.451	0.91879
810.934	1.13659		810.934	0.91633
811.416	1.13658		811.416	0.91298
811.898	1.13646		811.898	0.90882
812.38	1.13624		812.38	0.90436
812.862	1.13591		812.862	0.90019
813.344	1.13548		813.344	0.89662
813.826	1.13499		813.826	0.89353
814.308	1.13448		814.308	0.89043
814.79	1.13401		814.79	0.88679
815.273	1.13361		815.273	0.88235
815.755	1.13333		815.755	0.87732
816.237	1.13317		816.237	0.87224
816.719	1.13313		816.719	0.8677
817.201	1.13319		817.201	0.86397
817.683	1.13333		817.683	0.86087
818.165	1.13352		818.165	0.85787
818.648	1.13378		818.648	0.85435
819.13	1.13408		819.13	0.84997
819.612	1.13441		819.612	0.84483
820.094	1.13477		820.094	0.83939
820.576	1.13513		820.576	0.83422
821.058	1.13546		821.058	0.82965
821.54	1.13571		821.54	0.82565
822.023	1.13585		822.023	0.82184
822.505	1.13587		822.505	0.81779
822.987	1.13576		822.987	0.81323
823.469	1.13551		823.469	0.80823
823.951	1.13515		823.951	0.80312
824.433	1.1347		824.433	0.7983
824.915	1.13419		824.915	0.79393
825.397	1.13365		825.397	0.78992
825.879	1.1331		825.879	0.78591
826.362	1.13256		826.362	0.78155
826.844	1.13207		826.844	0.77671
827.326	1.13164		827.326	0.77156
827.808	1.13129		827.808	0.76655
828.29	1.13107		828.29	0.76207
828.772	1.13099		828.772	0.75833
829.254	1.13107		829.254	0.75518
829.736	1.13131		829.736	0.7522
830.218	1.1317		830.218	0.74895
830.701	1.1322		830.701	0.74517
831.183	1.13277		831.183	0.74093
831.665	1.13332		831.665	0.73658
832.147	1.13382		832.147	0.73252
832.629	1.13422		832.629	0.729
833.111	1.1345		833.111	0.726
833.593	1.13464		833.593	0.72327
834.076	1.13466		834.076	0.72049
834.558	1.13455		834.558	0.71745
835.04	1.13433		835.04	0.71417
835.522	1.13401		835.522	0.71086
836.004	1.1336		836.004	0.70779
836.486	1.13311		836.486	0.70507
836.968	1.13259		836.968	0.70264
837.45	1.13205		837.45	0.70026
837.933	1.13153		837.933	0.6977
838.415	1.13108		838.415	0.69489
838.897	1.13072		838.897	0.69199
839.379	1.13047		839.379	0.68932
839.861	1.13035		839.861	0.68719
840.343	1.13037		840.343	0.6857
840.825	1.13052		840.825	0.68472
841.307	1.13079		841.307	0.68388
841.79	1.13118		841.79	0.68282
842.272	1.13165		842.272	0.68133
842.754	1.13217		842.754	0.67946
843.236	1.1327		843.236	0.6775
843.718	1.13318		843.718	0.67581
844.2	1.13359		844.2	0.67462
844.682	1.1339		844.682	0.67394
845.164	1.13409		845.164	0.67355
845.646	1.13416		845.646	0.67319
846.129	1.13411		846.129	0.67266
846.611	1.13394		846.611	0.67195
847.093	1.13366		847.093	0.67122
847.575	1.13329		847.575	0.67066
848.057	1.13284		848.057	0.67039
848.539	1.13233		848.539	0.67033
849.021	1.1318		849.021	0.6703
849.504	1.13129		849.504	0.67008
849.986	1.13081		849.986	0.66962
850.468	1.13041		850.468	0.66906
850.95	1.1301		850.95	0.66869
851.432	1.12991		851.432	0.66879
851.914	1.12985		851.914	0.66948
852.396	1.12992		852.396	0.67061
852.878	1.13012		852.878	0.67188
853.361	1.13045		853.361	0.67293
853.843	1.13086		853.843	0.67356
854.325	1.13132		854.325	0.67382
854.807	1.13179		854.807	0.67399
855.289	1.13222		855.289	0.67443
855.771	1.13256		855.771	0.67535
856.253	1.13279		856.253	0.67677
856.735	1.13291		856.735	0.67847
857.217	1.13289		857.217	0.68015
857.7	1.13276		857.7	0.6816
858.182	1.13253		858.182	0.6828
858.664	1.13222		858.664	0.6839
859.146	1.13186		859.146	0.68513
859.628	1.13147		859.628	0.68663
860.11	1.13108		860.11	0.68838
860.592	1.13073		860.592	0.69017
861.074	1.13043		861.074	0.69181
861.557	1.1302		861.557	0.69319
862.039	1.13005		862.039	0.69443
862.521	1.12997		862.521	0.6958
863.003	1.12997		863.003	0.69759
863.485	1.13003		863.485	0.6999
863.967	1.13015		863.967	0.70262
864.449	1.13031		864.449	0.70543
864.932	1.13049		864.932	0.70796
865.414	1.1307		865.414	0.71001
865.896	1.1309		865.896	0.71165
866.378	1.13111		866.378	0.7132
866.86	1.1313		866.86	0.71506
867.342	1.13149		867.342	0.71749
867.824	1.13169		867.824	0.7205
868.306	1.13188		868.306	0.72385
868.788	1.13206		868.788	0.72719
869.271	1.1322		869.271	0.73024
869.753	1.13227		869.753	0.73294
870.235	1.13225		870.235	0.73549
870.717	1.13213		870.717	0.73814
871.199	1.13192		871.199	0.74109
871.681	1.13165		871.681	0.74431
872.163	1.13137		872.163	0.74759
872.645	1.13112		872.645	0.75068
873.128	1.13093		873.128	0.75344
873.61	1.13083		873.61	0.75597
874.092	1.13081		874.092	0.75858
874.574	1.13086		874.574	0.76159
875.056	1.13098		875.056	0.76518
875.538	1.13117		875.538	0.76923
876.02	1.13142		876.02	0.7734
876.503	1.13173		876.503	0.77728
876.985	1.1321		876.985	0.78064
877.467	1.1325		877.467	0.78354
877.949	1.1329		877.949	0.78634
878.431	1.13327		878.431	0.78949
878.913	1.13358		878.913	0.79325
879.395	1.1338		879.395	0.79762
879.877	1.13392		879.877	0.80227
880.36	1.13395		880.36	0.80676
880.842	1.13389		880.842	0.8108
881.324	1.13374		881.324	0.81437
881.806	1.13353		881.806	0.81776
882.288	1.13328		882.288	0.82138
882.77	1.133		882.77	0.82549
883.252	1.13273		883.252	0.83008
883.734	1.1325		883.734	0.83485
884.216	1.13233		884.216	0.83941
884.699	1.13222		884.699	0.84352
885.181	1.13219		885.181	0.84726
885.663	1.13222		885.663	0.851
886.145	1.1323		886.145	0.85517
886.627	1.13244		886.627	0.86004
887.109	1.13263		887.109	0.86551
887.591	1.13286		887.591	0.87116
888.073	1.13315		888.073	0.8765
888.556	1.13348		888.556	0.88121
889.038	1.13383		889.038	0.88536
889.52	1.13417		889.52	0.88941
890.002	1.13447		890.002	0.89391
890.484	1.13471		890.484	0.89921
890.966	1.13488		890.966	0.9053
891.448	1.13499		891.448	0.91174
891.931	1.13503		891.931	0.91797
892.413	1.13503		892.413	0.92357
892.895	1.13499		892.895	0.92855
893.377	1.13491		893.377	0.93333
893.859	1.13479		893.859	0.93845
894.341	1.13464		894.341	0.94428
894.823	1.13447		894.823	0.95081
895.305	1.13429		895.305	0.9576
895.788	1.13415		895.788	0.96408
896.27	1.13405		896.27	0.9699
896.752	1.13402		896.752	0.97515
897.234	1.13406		897.234	0.98035
897.716	1.13415		897.716	0.98614
898.198	1.13428		898.198	0.99292
898.68	1.13443		898.68	1.00059
899.162	1.13458		899.162	1.00857
899.644	1.13474		899.644	1.01613
900.127	1.13488		900.127	1.0228
900.609	1.13502		900.609	1.02865
901.091	1.13514		901.091	1.03432
901.573	1.13524		901.573	1.04061
902.055	1.1353		902.055	1.04808
902.537	1.13533		902.537	1.05669
903.019	1.13531		903.019	1.06584
903.501	1.13524		903.501	1.07466
903.984	1.13513		903.984	1.08254
904.466	1.13498		904.466	1.08947
904.948	1.13481		904.948	1.09605
905.43	1.13461		905.43	1.10314
905.912	1.13441		905.912	1.11134
906.394	1.13422		906.394	1.12063
906.876	1.13406		906.876	1.13035
907.359	1.13395		907.359	1.13961
907.841	1.13389		907.841	1.14778
908.323	1.13389		908.323	1.15492
908.805	1.13397		908.805	1.16181
909.287	1.1341		909.287	1.16948
909.769	1.13427		909.769	1.17859
910.251	1.13447		910.251	1.18906
910.733	1.13467		910.733	1.20007
911.216	1.13485		911.216	1.21045
911.698	1.13499		911.698	1.21943
912.18	1.13506		912.18	1.22709
912.662	1.13507		912.662	1.23438
913.144	1.13502		913.144	1.24255
913.626	1.13492		913.626	1.25248
914.108	1.13477		914.108	1.26409
914.59	1.13461		914.59	1.27641
915.072	1.13443		915.072	1.28803
915.555	1.13424		915.555	1.29794
916.037	1.13406		916.037	1.30617
916.519	1.13387		916.519	1.31382
917.001	1.13369		917.001	1.32237
917.483	1.13351		917.483	1.33287
917.965	1.13336		917.965	1.34527
918.447	1.13324		918.447	1.35838
918.929	1.13316		918.929	1.37054
919.412	1.13313		919.412	1.38058
919.894	1.13314		919.894	1.38859
920.376	1.13317		920.376	1.39596
920.858	1.13322		920.858	1.40455
921.34	1.13327		921.34	1.41564
921.822	1.13333		921.822	1.42914
922.304	1.1334		922.304	1.44358
922.786	1.13346		922.786	1.45683
923.269	1.13352		923.269	1.46737
923.751	1.13355		923.751	1.47525
924.233	1.13355		924.233	1.48217
924.715	1.13349		924.715	1.4905
925.197	1.13336		925.197	1.50183
925.679	1.13318		925.679	1.51617
926.161	1.13295		926.161	1.53178
926.643	1.13271		926.643	1.5461
927.125	1.13247		927.125	1.55724
927.608	1.13226		927.608	1.56525
928.09	1.13209		928.09	1.5722
928.572	1.13197		928.572	1.58089
929.054	1.1319		929.054	1.59325
929.536	1.13187		929.536	1.60918
930.018	1.13191		930.018	1.6265
930.5	1.132		930.5	1.64195
930.983	1.13214		930.983	1.65317
931.465	1.13231		931.465	1.66029
931.947	1.13251		931.947	1.66599
932.429	1.13271		932.429	1.67391
932.911	1.13289		932.911	1.6865
933.393	1.13304		933.393	1.70369
933.875	1.13315		933.875	1.72274
934.357	1.13322		934.357	1.73952
934.84	1.13322		934.84	1.75092
935.322	1.13316		935.322	1.75701
935.804	1.13303		935.804	1.7611
936.286	1.13284		936.286	1.76774
936.768	1.13261		936.768	1.78002
937.25	1.13238		937.25	1.79798
937.732	1.13219		937.732	1.81832
938.214	1.13209		938.214	1.83599
938.697	1.13208		938.697	1.84712
939.179	1.13218		939.179	1.85177
939.661	1.13235		939.661	1.85405
940.143	1.13257		940.143	1.85944
940.625	1.13279		940.625	1.87157
941.107	1.13296		941.107	1.89028
941.589	1.13309		941.589	1.91147
942.071	1.13318		942.071	1.92889
942.554	1.13324		942.554	1.93783
943.036	1.13331		943.036	1.93859
943.518	1.13341		943.518	1.93647
944	1.13355		944	1.93835
944.482	1.13373		944.482	1.94866
944.964	1.13394		944.964	1.96724
945.446	1.13414		945.446	1.98913
945.928	1.13432		945.928	2.00678
946.411	1.13443		946.411	2.01446
946.893	1.13447		946.893	2.01246
947.375	1.13441		947.375	2.00703
947.857	1.13427		947.857	2.00603
948.339	1.13408		948.339	2.01442
948.821	1.13386		948.821	2.03191
949.303	1.13366		949.303	2.05287
949.785	1.13352		949.785	2.06881
950.268	1.13346		950.268	2.07342
950.75	1.13349		950.75	2.06741
951.232	1.13361		951.232	2.05812
951.714	1.1338		951.714	2.05438
952.196	1.13404		952.196	2.06155
952.678	1.13432		952.678	2.07914
953.16	1.13461		953.16	2.10084
953.643	1.13491		953.643	2.11713
954.125	1.13521		954.125	2.12103
954.607	1.1355		954.607	2.1134
955.089	1.13577		955.089	2.10244
955.571	1.136		955.571	2.09783
956.053	1.13619		956.053	2.10528
956.535	1.13631		956.535	2.12406
957.017	1.13638		957.017	2.14706
957.5	1.13637		957.5	2.1636
957.982	1.13631		957.982	2.16588
958.464	1.1362		958.464	2.15509
958.946	1.13605		958.946	2.14056
959.428	1.1359		959.428	2.13294
959.91	1.13576		959.91	2.13829
960.392	1.13567		960.392	2.15572
960.874	1.13562		960.874	2.17757
961.356	1.13565		961.356	2.19257
961.839	1.13574		961.839	2.19262
962.321	1.13591		962.321	2.17929
962.803	1.13613		962.803	2.16256
963.285	1.1364		963.285	2.15353
963.767	1.13672		963.767	2.1584
964.249	1.13707		964.249	2.17617
964.731	1.13746		964.731	2.19879
965.213	1.13786		965.213	2.21427
965.696	1.13827		965.696	2.21381
966.178	1.13865		966.178	2.19877
966.66	1.13897		966.66	2.17948
967.142	1.13922		967.142	2.16748
967.624	1.13937		967.624	2.1692
968.106	1.13941		968.106	2.18366
968.588	1.13935		968.588	2.20292
969.07	1.1392		969.07	2.21534
969.553	1.13898		969.553	2.21264
970.035	1.13872		970.035	2.19635
970.517	1.13844		970.517	2.17647
970.999	1.13816		970.999	2.16405
971.481	1.13791		971.481	2.16506
971.963	1.1377		971.963	2.17834
972.445	1.13754		972.445	2.19601
972.927	1.13745		972.927	2.20679
973.409	1.13743		973.409	2.20292
973.892	1.13748		973.892	2.18623
974.374	1.1376		974.374	2.16659
974.856	1.13779		974.856	2.15475
975.338	1.13803		975.338	2.15659
975.82	1.1383		975.82	2.17109
976.302	1.13861		976.302	2.19065
976.784	1.13891		976.784	2.20419
977.266	1.1392		977.266	2.20372
977.749	1.13945		977.749	2.19045
978.231	1.13964		978.231	2.1738
978.713	1.13975		978.713	2.16447
979.195	1.13978		979.195	2.16854
979.677	1.13973		979.677	2.18516
980.159	1.1396		980.159	2.20673
980.641	1.13942		980.641	2.2219
981.124	1.13918		981.124	2.22234
981.606	1.13891		981.606	2.20929
982.088	1.13862		982.088	2.19252
982.57	1.13834		982.57	2.18318
983.052	1.13809		983.052	2.1876
983.534	1.13788		983.534	2.20496
984.016	1.13776		984.016	2.22745
984.498	1.13772		984.498	2.24329
984.981	1.13779		984.981	2.24381
985.463	1.13795		985.463	2.23031
985.945	1.1382		985.945	2.21306
986.427	1.13852		986.427	2.20368
986.909	1.13888		986.909	2.20881
987.391	1.13927		987.391	2.22768
987.873	1.13966		987.873	2.25219
988.355	1.14004		988.355	2.26991
988.837	1.14039		988.837	2.27144
989.32	1.14068		989.32	2.25796
989.802	1.14089		989.802	2.24028
990.284	1.14103		990.284	2.23076
990.766	1.14107		990.766	2.23646
991.248	1.14102		991.248	2.25667
991.73	1.14088		991.73	2.28286
992.212	1.14066		992.212	2.30176
992.694	1.14039		992.694	2.30329
993.177	1.1401		993.177	2.2888
993.659	1.1398		993.659	2.27007
994.141	1.13952		994.141	2.26031
994.623	1.1393		994.623	2.26699
995.105	1.13915		995.105	2.28926
995.587	1.13909		995.587	2.31782
996.069	1.13913		996.069	2.33804
996.552	1.13929		996.552	2.33872
997.034	1.13955		997.034	2.32149
997.516	1.1399		997.516	2.29948
997.998	1.14032		997.998	2.28716
998.48	1.14078		998.48	2.29257
998.962	1.14127		998.962	2.31483
999.444	1.14175		999.444	2.34419
999.926	1.14218		999.926	2.36505
1000.41	1.14256		1000.41	2.36522
1000.89	1.14285		1000.89	2.3462
1001.37	1.14304		1001.37	2.32183
1001.86	1.14313		1001.86	2.30729
1002.34	1.14311		1002.34	2.31079
1002.82	1.14301		1002.82	2.33122
1003.3	1.14283		1003.3	2.35821
1003.78	1.14259		1003.78	2.37566
1004.27	1.14233		1004.27	2.37153
1004.75	1.14208		1004.75	2.34824
1005.23	1.14185		1005.23	2.32048
1005.71	1.14168		1005.71	2.30364
1006.19	1.14159		1006.19	2.30586
1006.68	1.1416		1006.68	2.32599
1007.16	1.14172		1007.16	2.3538
1007.64	1.14195		1007.64	2.37314
1008.12	1.14228		1008.12	2.37143
1008.61	1.1427		1008.61	2.3502
1009.09	1.14319		1009.09	2.32365
1009.57	1.14372		1009.57	2.30716
1010.05	1.14427		1010.05	2.30903
1010.53	1.14481		1010.53	2.32817
1011.01	1.14532		1011.01	2.35433
1011.5	1.14578		1011.5	2.37151
1011.98	1.14615		1011.98	2.3676
1012.46	1.14642		1012.46	2.34471
1012.94	1.14657		1012.94	2.31717
1013.43	1.1466		1013.43	2.30015
1013.91	1.1465		1013.91	2.30164
1014.39	1.14631		1014.39	2.32025
1014.87	1.14604		1014.87	2.34551
1015.35	1.14572		1015.35	2.36128
1015.84	1.14539		1015.84	2.35558
1016.32	1.14507		1016.32	2.33076
1016.8	1.14481		1016.8	2.3012
1017.28	1.14462		1017.28	2.28194
1017.76	1.14452		1017.76	2.28074
1018.25	1.14451		1018.25	2.29621
1018.73	1.14461		1018.73	2.31831
1019.21	1.14481		1019.21	2.33198
1019.69	1.14512		1019.69	2.32616
1020.18	1.14551		1020.18	2.30301
1020.66	1.14599		1020.66	2.27577
1021.14	1.14653		1021.14	2.25846
1021.62	1.14711		1021.62	2.2584
1022.1	1.1477		1022.1	2.27419
1022.59	1.14826		1022.59	2.29606
1023.07	1.14876		1023.07	2.30937
1023.55	1.14915		1023.55	2.30347
1024.03	1.14941		1024.03	2.28041
1024.52	1.14951		1024.52	2.25301
1025	1.14948		1025	2.23481
1025.48	1.14933		1025.48	2.23289
1025.96	1.14909		1025.96	2.24587
1026.44	1.14879		1026.44	2.26444
1026.92	1.14849		1026.92	2.27502
1027.41	1.14821		1027.41	2.26801
1027.89	1.14796		1027.89	2.24555
1028.37	1.14778		1028.37	2.2195
1028.85	1.14766		1028.85	2.20241
1029.34	1.14764		1029.34	2.20083
1029.82	1.14771		1029.82	2.21337
1030.3	1.14788		1030.3	2.23112
1030.78	1.14817		1030.78	2.24124
1031.26	1.14858		1031.26	2.23465
1031.75	1.14909		1031.75	2.21322
1032.23	1.14968		1032.23	2.18798
1032.71	1.15032		1032.71	2.17075
1033.19	1.15097		1033.19	2.16778
1033.67	1.1516		1033.67	2.1777
1034.16	1.15217		1034.16	2.19221
1034.64	1.15265		1034.64	2.19955
1035.12	1.15301		1035.12	2.19167
1035.6	1.15324		1035.6	2.17049
1036.09	1.15335		1036.09	2.14612
1036.57	1.15334		1036.57	2.12939
1037.05	1.15322		1037.05	2.12601
1037.53	1.15301		1037.53	2.1347
1038.01	1.15273		1038.01	2.14783
1038.5	1.1524		1038.5	2.15465
1038.98	1.15205		1038.98	2.14789
1039.46	1.15172		1039.46	2.12917
1039.94	1.15144		1039.94	2.10764
1040.42	1.15126		1040.42	2.09324
1040.91	1.1512		1040.91	2.09135
1041.39	1.15129		1041.39	2.10077
1041.87	1.15153		1041.87	2.11422
1042.35	1.1519		1042.35	2.12152
1042.84	1.1524		1042.84	2.11568
1043.32	1.15298		1043.32	2.09817
1043.8	1.15362		1043.8	2.07764
1044.28	1.1543		1044.28	2.06366
1044.76	1.15499		1044.76	2.06149
1045.25	1.15564		1045.25	2.07015
1045.73	1.15624		1045.73	2.08286
1046.21	1.15675		1046.21	2.09005
1046.69	1.15714		1046.69	2.08507
1047.17	1.15738		1047.17	2.06914
1047.66	1.15748		1047.66	2.05023
1048.14	1.15744		1048.14	2.03738
1048.62	1.15729		1048.62	2.03571
1049.1	1.15705		1049.1	2.04439
1049.59	1.15676		1049.59	2.05706
1050.07	1.15643		1050.07	2.06468
1050.55	1.15608		1050.55	2.06091
1051.03	1.15576		1051.03	2.0467
1051.51	1.15549		1051.51	2.02954
1052	1.15531		1052	2.01803
1052.48	1.15524		1052.48	2.01711
1052.96	1.15531		1052.96	2.02601
1053.44	1.15553		1053.44	2.03862
1053.92	1.15589		1053.92	2.04626
1054.41	1.15638		1054.41	2.04288
1054.89	1.15697		1054.89	2.0295
1055.37	1.15762		1055.37	2.0134
1055.85	1.1583		1055.85	2.00298
1056.34	1.15896		1056.34	2.00312
1056.82	1.15959		1056.82	2.01316
1057.3	1.16015		1057.3	2.0272
1057.78	1.16061		1057.78	2.03673
1058.26	1.16094		1058.26	2.03564
1058.75	1.16111		1058.75	2.02464
1059.23	1.16114		1059.23	2.01072
1059.71	1.16103		1059.71	2.00213
1060.19	1.1608		1060.19	2.00373
1060.67	1.16049		1060.67	2.01485
1061.16	1.16013		1061.16	2.0295
1061.64	1.15975		1061.64	2.03904
1062.12	1.15939		1062.12	2.03734
1062.6	1.15908		1062.6	2.02536
1063.09	1.15883		1063.09	2.01038
1063.57	1.15866		1063.57	2.00089
1064.05	1.15861		1064.05	2.00187
1064.53	1.15869		1064.53	2.01264
1065.01	1.1589		1065.01	2.02717
1065.49	1.15925		1065.49	2.0367
1065.98	1.15974		1065.98	2.03498
1066.46	1.16032		1066.46	2.02285
1066.94	1.16098		1066.94	2.00756
1067.42	1.16165		1067.42	1.99758
1067.91	1.1623		1067.91	1.99782
1068.39	1.16287		1068.39	2.00756
1068.87	1.16334		1068.87	2.02071
1069.35	1.16368		1069.35	2.02859
1069.83	1.16387		1069.83	2.02515
1070.32	1.16394		1070.32	2.01142
1070.8	1.16389		1070.8	1.99468
1071.28	1.16373		1071.28	1.98331
1071.76	1.16349		1071.76	1.98216
1072.24	1.16319		1072.24	1.99054
1072.73	1.16284		1072.73	2.00262
1073.21	1.16245		1073.21	2.01004
1073.69	1.16206		1073.69	2.00693
1074.17	1.1617		1074.17	1.99407
1074.66	1.16139		1074.66	1.97826
1075.14	1.16118		1075.14	1.96746
1075.62	1.16108		1075.62	1.96623
1076.1	1.16112		1076.1	1.97383
1076.58	1.16128		1076.58	1.98457
1077.07	1.16155		1077.07	1.99052
1077.55	1.16191		1077.55	1.98629
1078.03	1.16233		1078.03	1.97296
1078.51	1.16279		1078.51	1.9572
1078.99	1.16326		1078.99	1.94664
1079.48	1.16372		1079.48	1.9456
1079.96	1.16414		1079.96	1.95329
1080.44	1.16448		1080.44	1.96417
1080.92	1.16473		1080.92	1.97051
1081.41	1.16486		1081.41	1.96703
1081.89	1.16487		1081.89	1.9546
1082.37	1.16477		1082.37	1.93956
1082.85	1.16458		1082.85	1.92931
1083.33	1.16431		1083.33	1.92811
1083.82	1.16399		1083.82	1.93534
1084.3	1.16364		1084.3	1.94578
1084.78	1.16328		1084.78	1.95208
1085.26	1.16292		1085.26	1.94912
1085.74	1.1626		1085.74	1.93758
1086.23	1.16233		1086.23	1.92336
1086.71	1.16213		1086.71	1.91345
1087.19	1.16202		1087.19	1.91192
1087.67	1.162		1087.67	1.91814
1088.15	1.16208		1088.15	1.92707
1088.64	1.16224		1088.64	1.93176
1089.12	1.16248		1089.12	1.92749
1089.6	1.16277		1089.6	1.9151
1090.08	1.1631		1090.08	1.9003
1090.57	1.16347		1090.57	1.88976
1091.05	1.16383		1091.05	1.88729
1091.53	1.16418		1091.53	1.89225
1092.01	1.16446		1092.01	1.89985
1092.49	1.16465		1092.49	1.90352
1092.98	1.16472		1092.98	1.89887
1093.46	1.16466		1093.46	1.88664
1093.94	1.16447		1093.94	1.87217
1094.42	1.16417		1094.42	1.86168
1094.9	1.16381		1094.9	1.8588
1095.39	1.1634		1095.39	1.86297
1095.87	1.16297		1095.87	1.86977
1096.35	1.16255		1096.35	1.87318
1096.83	1.16215		1096.83	1.86908
1097.32	1.16179		1097.32	1.85811
1097.8	1.16147		1097.8	1.84506
1098.28	1.16121		1098.28	1.83563
1098.76	1.161		1098.76	1.83312
1099.24	1.16087		1099.24	1.83692
1099.73	1.16081		1099.73	1.84283
1100.21	1.16081		1100.21	1.84523
1100.69	1.16087		1100.69	1.84044
1101.17	1.16098		1101.17	1.82926
1101.65	1.16112		1101.65	1.81636
1102.14	1.16129		1102.14	1.80721
1102.62	1.16146		1102.62	1.80497
1103.1	1.16161		1103.1	1.80906
1103.58	1.16173		1103.58	1.81549
1104.07	1.16177		1104.07	1.81885
1104.55	1.16173		1104.55	1.81545
1105.03	1.1616		1105.03	1.80581
1105.51	1.16138		1105.51	1.7942
1105.99	1.16109		1105.99	1.78577
1106.48	1.16072		1106.48	1.78359
1106.96	1.16032		1106.96	1.78722
1107.44	1.15988		1107.44	1.79295
1107.92	1.15943		1107.92	1.79573
1108.4	1.15897		1108.4	1.79212
1108.89	1.15853		1108.89	1.78261
1109.37	1.15812		1109.37	1.77121
1109.85	1.15776		1109.85	1.76278
1110.33	1.15746		1110.33	1.76023
1110.82	1.15722		1110.82	1.76316
1111.3	1.15704		1111.3	1.76806
1111.78	1.15692		1111.78	1.77021
1112.26	1.15683		1112.26	1.76638
1112.74	1.15677		1112.74	1.75705
1113.23	1.15673		1113.23	1.74598
1113.71	1.15668		1113.71	1.73769
1114.19	1.15661		1114.19	1.7349
1114.67	1.15651		1114.67	1.7372
1115.15	1.15635		1115.15	1.74127
1115.64	1.15612		1115.64	1.74268
1116.12	1.15579		1116.12	1.73849
1116.6	1.15535		1116.6	1.72922
1117.08	1.15481		1117.08	1.71848
1117.57	1.15416		1117.57	1.71059
1118.05	1.15343		1118.05	1.7081
1118.53	1.15263		1118.53	1.71057
1119.01	1.15177		1119.01	1.71475
1119.49	1.15087		1119.49	1.71627
1119.97	1.14994		1119.97	1.7122
1120.46	1.14899		1120.46	1.70299
1120.94	1.14803		1120.94	1.69213
1121.42	1.14705		1121.42	1.68392
1121.9	1.14606		1121.9	1.68097
1122.39	1.14506		1122.39	1.68301
1122.87	1.14406		1122.87	1.68696
1123.35	1.14305		1123.35	1.68861
1123.83	1.14205		1123.83	1.68503
1124.31	1.14106		1124.31	1.67652
1124.8	1.14008		1124.8	1.66639
1125.28	1.13911		1125.28	1.65879
1125.76	1.13814		1125.76	1.65633
1126.24	1.13718		1126.24	1.65872
1126.72	1.13621		1126.72	1.66293
1127.21	1.13524		1127.21	1.66475
1127.69	1.13427		1127.69	1.6613
1128.17	1.13327		1128.17	1.65291
1128.65	1.13223		1128.65	1.64295
1129.14	1.13115		1129.14	1.63561
1129.62	1.13002		1129.62	1.63346
1130.1	1.12883		1130.1	1.6362
1130.58	1.12759		1130.58	1.64078
1131.06	1.12633		1131.06	1.64296
1131.55	1.12505		1131.55	1.63982
1132.03	1.12377		1132.03	1.63164
1132.51	1.1225		1132.51	1.62176
1132.99	1.12125		1132.99	1.61438
1133.47	1.12003		1133.47	1.61217
1133.96	1.11888		1133.96	1.61491
1134.44	1.11781		1134.44	1.61962
1134.92	1.11683		1134.92	1.62206
1135.4	1.11593		1135.4	1.61925
1135.88	1.11506		1135.88	1.61144
1136.37	1.11418		1136.37	1.60194
1136.85	1.11323		1136.85	1.59493
1137.33	1.11222		1137.33	1.59309
1137.81	1.1112		1137.81	1.59624
1138.3	1.11031		1138.3	1.60147
1138.78	1.10971		1138.78	1.60464
1139.26	1.10959		1139.26	1.60288
1139.74	1.11005		1139.74	1.59663
1140.22	1.11112		1140.22	1.58933
1140.71	1.11268		1140.71	1.58511
1141.19	1.1146		1141.19	1.58629
1141.67	1.11669		1141.67	1.59218
1142.15	1.11882		1142.15	1.59953
1142.63	1.1209		1142.63	1.60427
1143.12	1.12291		1143.12	1.60389
1143.6	1.12487		1143.6	1.59899
1144.08	1.12683		1144.08	1.59275
1144.56	1.12883		1144.56	1.5889
1145.05	1.13091		1145.05	1.58961
1145.53	1.13305		1145.53	1.5944
1146.01	1.13521		1146.01	1.60057
1146.49	1.13733		1146.49	1.6046
1146.97	1.13933		1146.97	1.60423
1147.46	1.14114		1147.46	1.59985
1147.94	1.14274		1147.94	1.59409
1148.42	1.14411		1148.42	1.59011
1148.9	1.14526		1148.9	1.58982
1149.38	1.14623		1149.38	1.59292
1149.87	1.14703		1149.87	1.5971
1150.35	1.1477		1150.35	1.59928
1150.83	1.14824		1150.83	1.59745
1151.31	1.14868		1151.31	1.59191
1151.8	1.14902		1151.8	1.58505
1152.28	1.14928		1152.28	1.57982
1152.76	1.14946		1152.76	1.57803
1153.24	1.14957		1153.24	1.57941
1153.72	1.14963		1153.72	1.58181
1154.21	1.14965		1154.21	1.58236
1154.69	1.14964		1154.69	1.57916
1155.17	1.14961		1155.17	1.57251
1155.65	1.14958		1155.65	1.56465
1156.13	1.14955		1156.13	1.55834
1156.62	1.14955		1156.62	1.55527
1157.1	1.14959		1157.1	1.55518
1157.58	1.14969		1157.58	1.55605
1158.06	1.14984		1158.06	1.55524
1158.55	1.15004		1158.55	1.55104
1159.03	1.15029		1159.03	1.54378
1159.51	1.15056		1159.51	1.53555
1159.99	1.15083		1159.99	1.52887
1160.47	1.15107		1160.47	1.52528
1160.96	1.15126		1160.96	1.52449
1161.44	1.15137		1161.44	1.52459
1161.92	1.15141		1161.92	1.52313
1162.4	1.15138		1162.4	1.51851
1162.88	1.1513		1162.88	1.51101
1163.37	1.1512		1163.37	1.50255
1163.85	1.15109		1163.85	1.49549
1164.33	1.15101		1164.33	1.49127
1164.81	1.15097		1164.81	1.48966
1165.3	1.15097		1165.3	1.48894
1165.78	1.15098		1165.78	1.48685
1166.26	1.15099		1166.26	1.48194
1166.74	1.15098		1166.74	1.47445
1167.22	1.15092		1167.22	1.46611
1167.71	1.1508		1167.71	1.45902
1168.19	1.15062		1168.19	1.45445
1168.67	1.15039		1168.67	1.45217
1169.15	1.15015		1169.15	1.45064
1169.63	1.14993		1169.63	1.44786
1170.12	1.14977		1170.12	1.44256
1170.6	1.14972		1170.6	1.43499
1171.08	1.14978		1171.08	1.42677
1171.56	1.14997		1171.56	1.41981
1172.05	1.15025		1172.05	1.41529
1172.53	1.1506		1172.53	1.41297
1173.01	1.15095		1173.01	1.41139
1173.49	1.15126		1173.49	1.40868
1173.97	1.1515		1173.97	1.40367
1174.45	1.15165		1174.45	1.39655
1174.94	1.15171		1174.94	1.38873
1175.42	1.1517		1175.42	1.38196
1175.9	1.15162		1175.9	1.37727
1176.38	1.15149		1176.38	1.37447
1176.87	1.15132		1176.87	1.37227
1177.35	1.15111		1177.35	1.369
1177.83	1.15087		1177.83	1.36362
1178.31	1.15061		1178.31	1.35631
1178.8	1.15033		1178.8	1.34837
1179.28	1.15007		1179.28	1.34137
1179.76	1.14983		1179.76	1.33628
1180.24	1.14962		1180.24	1.33294
1180.72	1.14947		1180.72	1.3302
1181.2	1.14936		1181.2	1.32658
1181.69	1.14929		1181.69	1.32114
1182.17	1.14927		1182.17	1.31407
1182.65	1.14928		1182.65	1.30653
1183.13	1.14933		1183.13	1.29992
1183.62	1.14942		1183.62	1.29507
1184.1	1.14953		1184.1	1.29181
1184.58	1.14964		1184.58	1.28907
1185.06	1.14975		1185.06	1.28551
1185.54	1.14985		1185.54	1.28028
1186.03	1.14992		1186.03	1.27354
1186.51	1.14996		1186.51	1.26632
1186.99	1.14998		1186.99	1.25989
1187.47	1.14996		1187.47	1.25503
1187.95	1.14993		1187.95	1.25161
1188.44	1.14986		1188.44	1.2487
1188.92	1.14976		1188.92	1.24509
1189.4	1.14962		1189.4	1.24005
1189.88	1.14944		1189.88	1.23369
1190.37	1.14925		1190.37	1.22695
1190.85	1.14904		1190.85	1.22096
1191.33	1.14885		1191.33	1.21641
1191.81	1.14868		1191.81	1.21318
1192.29	1.14854		1192.29	1.21042
1192.78	1.14844		1192.78	1.20704
1193.26	1.14837		1193.26	1.20236
1193.74	1.14833		1193.74	1.1965
1194.22	1.14832		1194.22	1.19029
1194.7	1.14833		1194.7	1.18479
1195.19	1.14838		1195.19	1.18064
1195.67	1.14847		1195.67	1.17775
1196.15	1.14859		1196.15	1.17535
1196.63	1.14873		1196.63	1.17244
1197.12	1.14887		1197.12	1.16838
1197.6	1.14901		1197.6	1.16323
1198.08	1.14913		1198.08	1.15773
1198.56	1.14921		1198.56	1.15278
1199.04	1.14925		1199.04	1.14897
1199.53	1.14925		1199.53	1.14621
1200.01	1.14921		1200.01	1.14379
1200.49	1.14912		1200.49	1.14082
1200.97	1.14898		1200.97	1.13672
1201.45	1.14881		1201.45	1.13159
1201.94	1.1486		1201.94	1.12611
1202.42	1.14837		1202.42	1.12111
1202.9	1.14813		1202.9	1.11713
1203.38	1.1479		1203.38	1.11407
1203.87	1.14769		1203.87	1.11126
1204.35	1.14751		1204.35	1.1079
1204.83	1.14736		1204.83	1.10346
1205.31	1.14725		1205.31	1.09805
1205.79	1.14718		1205.79	1.09231
1206.28	1.14715		1206.28	1.08703
1206.76	1.14717		1206.76	1.0827
1207.24	1.14724		1207.24	1.07922
1207.72	1.14733		1207.72	1.07598
1208.2	1.14746		1208.2	1.0722
1208.69	1.14758		1208.69	1.06739
1209.17	1.14771		1209.17	1.06163
1209.65	1.14781		1209.65	1.05547
1210.13	1.1479		1210.13	1.04964
1210.62	1.14795		1210.62	1.04457
1211.1	1.14797		1211.1	1.0402
1211.58	1.14795		1211.58	1.036
1212.06	1.14789		1212.06	1.03131
1212.54	1.14778		1212.54	1.02573
1213.03	1.14762		1213.03	1.01937
1213.51	1.1474		1213.51	1.01274
1213.99	1.14715		1213.99	1.00649
1214.47	1.14687		1214.47	1.001
1214.95	1.14658		1214.95	0.99616
1215.44	1.14631		1215.44	0.9915
1215.92	1.14605		1215.92	0.98641
1216.4	1.14583		1216.4	0.98053
1216.88	1.14566		1216.88	0.97397
1217.37	1.14554		1217.37	0.96722
1217.85	1.14547		1217.85	0.96086
1218.33	1.14545		1218.33	0.95526
1218.81	1.14547		1218.81	0.95036
1219.29	1.14553		1219.29	0.94573
1219.78	1.14563		1219.78	0.94083
1220.26	1.14575		1220.26	0.93533
1220.74	1.14588		1220.74	0.92926
1221.22	1.14601		1221.22	0.92304
1221.7	1.14613		1221.7	0.91716
1222.19	1.14623		1222.19	0.91192
1222.67	1.14631		1222.67	0.90727
1223.15	1.14634		1223.15	0.90285
1223.63	1.14632		1223.63	0.89823
1224.11	1.14624		1224.11	0.89312
1224.6	1.14609		1224.6	0.88761
1225.08	1.14589		1225.08	0.88205
1225.56	1.14565		1225.56	0.87687
1226.04	1.14539		1226.04	0.87232
1226.53	1.14512		1226.53	0.86832
1227.01	1.14486		1227.01	0.86452
1227.49	1.14464		1227.49	0.86049
1227.97	1.14445		1227.97	0.85598
1228.45	1.1443		1228.45	0.85107
1228.94	1.14419		1228.94	0.8461
1229.42	1.14413		1229.42	0.84151
1229.9	1.14412		1229.9	0.83753
1230.38	1.14414		1230.38	0.83414
1230.86	1.14421		1230.86	0.83101
1231.35	1.14431		1231.35	0.82775
1231.83	1.14443		1231.83	0.82409
1232.31	1.14456		1232.31	0.82005
1232.79	1.14468		1232.79	0.81589
1233.28	1.1448		1233.28	0.81195
1233.76	1.14489		1233.76	0.80846
1234.24	1.14495		1234.24	0.80538
1234.72	1.14498		1234.72	0.80246
1235.2	1.14498		1235.2	0.79938
1235.68	1.14492		1235.68	0.79597
1236.17	1.14483		1236.17	0.79228
1236.65	1.1447		1236.65	0.78859
1237.13	1.14453		1237.13	0.7852
1237.61	1.14433		1237.61	0.7823
1238.1	1.14412		1238.1	0.7798
1238.58	1.1439		1238.58	0.77743
1239.06	1.14368		1239.06	0.77486
1239.54	1.14349		1239.54	0.77189
1240.02	1.14332		1240.02	0.76859
1240.51	1.1432		1240.51	0.76525
1240.99	1.14313		1240.99	0.76221
1241.47	1.14311		1241.47	0.7597
1241.95	1.14317		1241.95	0.75769
1242.43	1.14327		1242.43	0.75592
1242.92	1.14342		1242.92	0.75407
1243.4	1.14359		1243.4	0.75193
1243.88	1.14377		1243.88	0.74947
1244.36	1.14394		1244.36	0.74692
1244.85	1.14408		1244.85	0.74453
1245.33	1.1442		1245.33	0.74249
1245.81	1.14428		1245.81	0.74077
1246.29	1.14433		1246.29	0.73916
1246.77	1.14435		1246.77	0.73739
1247.26	1.14432		1247.26	0.73531
1247.74	1.14424		1247.74	0.73295
1248.22	1.14413		1248.22	0.73052
1248.7	1.14398		1248.7	0.72828
1249.18	1.14381		1249.18	0.72635
1249.67	1.14363		1249.67	0.72466
1250.15	1.14347		1250.15	0.72294
1250.63	1.14333		1250.63	0.72091
1251.11	1.14322		1251.11	0.71837
1251.6	1.14313		1251.6	0.71537
1252.08	1.14309		1252.08	0.71216
1252.56	1.14308		1252.56	0.70903
1253.04	1.14311		1253.04	0.70617
1253.52	1.14317		1253.52	0.70357
1254.01	1.14327		1254.01	0.70101
1254.49	1.1434		1254.49	0.69822
1254.97	1.14354		1254.97	0.69503
1255.45	1.14368		1255.45	0.69143
1255.93	1.14381		1255.93	0.6876
1256.42	1.14391		1256.42	0.68378
1256.9	1.14399		1256.9	0.68012
1257.38	1.14406		1257.38	0.67662
1257.86	1.14411		1257.86	0.6731
1258.35	1.14415		1258.35	0.66939
1258.83	1.14417		1258.83	0.66536
1259.31	1.14416		1259.31	0.66109
1259.79	1.14412		1259.79	0.65675
1260.27	1.14404		1260.27	0.65258
1260.76	1.14392		1260.76	0.64868
1261.24	1.14376		1261.24	0.64499
1261.72	1.1436		1261.72	0.64132
1262.2	1.14344		1262.2	0.63744
1262.68	1.1433		1262.68	0.63322
1263.17	1.14321		1263.17	0.62873
1263.65	1.14317		1263.65	0.62415
1264.13	1.14318		1264.13	0.61974
1264.61	1.14323		1264.61	0.61563
1265.1	1.14332		1265.1	0.61184
1265.58	1.14344		1265.58	0.60822
1266.06	1.14357		1266.06	0.60457
1266.54	1.14371		1266.54	0.60077
1267.02	1.14383		1267.02	0.59682
1267.51	1.14395		1267.51	0.59281
1267.99	1.14405		1267.99	0.58891
1268.47	1.14414		1268.47	0.58519
1268.95	1.14421		1268.95	0.58163
1269.43	1.14427		1269.43	0.57813
1269.92	1.14432		1269.92	0.57455
1270.4	1.14435		1270.4	0.57084
1270.88	1.14435		1270.88	0.56706
1271.36	1.1443		1271.36	0.56337
1271.85	1.14422		1271.85	0.5599
1272.33	1.14409		1272.33	0.55673
1272.81	1.14395		1272.81	0.55378
1273.29	1.1438		1273.29	0.55087
1273.77	1.14367		1273.77	0.54783
1274.26	1.14356		1274.26	0.54455
1274.74	1.1435		1274.74	0.54108
1275.22	1.14348		1275.22	0.53757
1275.7	1.1435		1275.7	0.53421
1276.18	1.14356		1276.18	0.53114
1276.67	1.14364		1276.67	0.52835
1277.15	1.14374		1277.15	0.52576
1277.63	1.14385		1277.63	0.52322
1278.11	1.14395		1278.11	0.52061
1278.59	1.14405		1278.59	0.51791
1279.08	1.14413		1279.08	0.51516
1279.56	1.1442		1279.56	0.51246
1280.04	1.14424		1280.04	0.50984
1280.52	1.14426		1280.52	0.50731
1281.01	1.14425		1281.01	0.5048
1281.49	1.14424		1281.49	0.50225
1281.97	1.1442		1281.97	0.49966
1282.45	1.14416		1282.45	0.49709
1282.93	1.14412		1282.93	0.49466
1283.42	1.14407		1283.42	0.49248
1283.9	1.14404		1283.9	0.49056
1284.38	1.14404		1284.38	0.48882
1284.86	1.14406		1284.86	0.48709
1285.34	1.1441		1285.34	0.48522
1285.83	1.14418		1285.83	0.48311
1286.31	1.14427		1286.31	0.4808
1286.79	1.14437		1286.79	0.4784
1287.27	1.14447		1287.27	0.47608
1287.76	1.14455		1287.76	0.47397
1288.24	1.14461		1288.24	0.47208
1288.72	1.14466		1288.72	0.47036
1289.2	1.14469		1289.2	0.4687
1289.68	1.14471		1289.68	0.46701
1290.16	1.14472		1290.16	0.46524
1290.65	1.14472		1290.65	0.46344
1291.13	1.14471		1291.13	0.46164
1291.61	1.14469		1291.61	0.45989
1292.09	1.14468		1292.09	0.45816
1292.58	1.14465		1292.58	0.45641
1293.06	1.14462		1293.06	0.45461
1293.54	1.1446		1293.54	0.45278
1294.02	1.14458		1294.02	0.45099
1294.5	1.14457		1294.5	0.44935
1294.99	1.14458		1294.99	0.44792
1295.47	1.1446		1295.47	0.44672
1295.95	1.14464		1295.95	0.44563
1296.43	1.14468		1296.43	0.44453
1296.91	1.14474		1296.91	0.44324
1297.4	1.1448		1297.4	0.44171
1297.88	1.14487		1297.88	0.43998
1298.36	1.14494		1298.36	0.43816
1298.84	1.14501		1298.84	0.43641
1299.33	1.14509		1299.33	0.43486
1299.81	1.14517		1299.81	0.43352
1300.29	1.14525		1300.29	0.43234
1300.77	1.14534		1300.77	0.43124
1301.25	1.14542		1301.25	0.43012
1301.74	1.1455		1301.74	0.42893
1302.22	1.14556		1302.22	0.42768
1302.7	1.14562		1302.7	0.42641
1303.18	1.14567		1303.18	0.42511
1303.66	1.1457		1303.66	0.42379
1304.15	1.1457		1304.15	0.42242
1304.63	1.14569		1304.63	0.42099
1305.11	1.14565		1305.11	0.41954
1305.59	1.1456		1305.59	0.41814
1306.08	1.14555		1306.08	0.41689
1306.56	1.14551		1306.56	0.41586
1307.04	1.14549		1307.04	0.41504
1307.52	1.14549		1307.52	0.41432
1308	1.14552		1308	0.41356
1308.49	1.14557		1308.49	0.41262
1308.97	1.14564		1308.97	0.41145
1309.45	1.14573		1309.45	0.41008
1309.93	1.14586		1309.93	0.40865
1310.41	1.14602		1310.41	0.40728
1310.9	1.14623		1310.9	0.40609
1311.38	1.14647		1311.38	0.40511
1311.86	1.14673		1311.86	0.40427
1312.34	1.14698		1312.34	0.40349
1312.83	1.14719		1312.83	0.40267
1313.31	1.14734		1313.31	0.40177
1313.79	1.14742		1313.79	0.4008
1314.27	1.14744		1314.27	0.39979
1314.75	1.14741		1314.75	0.39875
1315.24	1.14735		1315.24	0.39769
1315.72	1.1473		1315.72	0.39659
1316.2	1.14727		1316.2	0.39544
1316.68	1.14726		1316.68	0.39427
1317.16	1.14726		1317.16	0.39315
1317.65	1.14727		1317.65	0.39217
1318.13	1.14728		1318.13	0.39137
1318.61	1.14726		1318.61	0.39074
1319.09	1.14722		1319.09	0.39018
1319.58	1.14715		1319.58	0.38954
1320.06	1.14707		1320.06	0.38871
1320.54	1.14697		1320.54	0.38762
1321.02	1.14688		1321.02	0.38634
1321.5	1.14682		1321.5	0.38499
1321.99	1.14679		1321.99	0.38371
1322.47	1.1468		1322.47	0.38259
1322.95	1.14683		1322.95	0.38168
1323.43	1.14689		1323.43	0.38093
1323.91	1.14696		1323.91	0.38029
1324.4	1.14701		1324.4	0.37966
1324.88	1.14704		1324.88	0.37901
1325.36	1.14706		1325.36	0.37831
1325.84	1.14706		1325.84	0.37757
1326.33	1.14705		1326.33	0.37677
1326.81	1.14703		1326.81	0.3759
1327.29	1.147		1327.29	0.37493
1327.77	1.14697		1327.77	0.37388
1328.25	1.14692		1328.25	0.3728
1328.73	1.14687		1328.73	0.37179
1329.22	1.1468		1329.22	0.37094
1329.7	1.14674		1329.7	0.37031
1330.18	1.14668		1330.18	0.36989
1330.66	1.14664		1330.66	0.36956
1331.15	1.14662		1331.15	0.3692
1331.63	1.14661		1331.63	0.36866
1332.11	1.14661		1332.11	0.3679
1332.59	1.14662		1332.59	0.36693
1333.07	1.14667		1333.07	0.36586
1333.56	1.14676		1333.56	0.36484
1334.04	1.1469		1334.04	0.36397
1334.52	1.14711		1334.52	0.3633
1335	1.14737		1335	0.36282
1335.48	1.14767		1335.48	0.36249
1335.97	1.148		1335.97	0.36224
1336.45	1.14835		1336.45	0.36204
1336.93	1.14872		1336.93	0.36184
1337.41	1.14911		1337.41	0.36161
1337.9	1.14951		1337.9	0.3613
1338.38	1.14988		1338.38	0.3608
1338.86	1.15018		1338.86	0.36004
1339.34	1.15033		1339.34	0.359
1339.82	1.15026		1339.82	0.35775
1340.31	1.14997		1340.31	0.35646
1340.79	1.14948		1340.79	0.3553
1341.27	1.14888		1341.27	0.3544
1341.75	1.14825		1341.75	0.35378
1342.23	1.14768		1342.23	0.35337
1342.72	1.14723		1342.72	0.353
1343.2	1.1469		1343.2	0.35256
1343.68	1.14669		1343.68	0.35193
1344.16	1.14658		1344.16	0.35112
1344.65	1.14654		1344.65	0.35019
1345.13	1.14653		1345.13	0.34925
1345.61	1.14655		1345.61	0.34841
1346.09	1.14659		1346.09	0.34773
1346.57	1.14666		1346.57	0.34722
1347.06	1.14675		1347.06	0.34684
1347.54	1.14686		1347.54	0.34654
1348.02	1.14696		1348.02	0.34625
1348.5	1.14703		1348.5	0.34593
1348.98	1.14706		1348.98	0.34554
1349.47	1.14703		1349.47	0.34505
1349.95	1.14696		1349.95	0.34442
1350.43	1.14686		1350.43	0.34367
1350.91	1.14675		1350.91	0.34281
1351.39	1.14665		1351.39	0.34192
1351.88	1.14657		1351.88	0.34113
1352.36	1.14653		1352.36	0.34053
1352.84	1.14653		1352.84	0.34017
1353.32	1.14655		1353.32	0.34003
1353.81	1.1466		1353.81	0.34
1354.29	1.14664		1354.29	0.33995
1354.77	1.14667		1354.77	0.33972
1355.25	1.14669		1355.25	0.33925
1355.73	1.14668		1355.73	0.33854
1356.22	1.14666		1356.22	0.33769
1356.7	1.14663		1356.7	0.33684
1357.18	1.14663		1357.18	0.33609
1357.66	1.14665		1357.66	0.33551
1358.14	1.14672		1358.14	0.33513
1358.63	1.14685		1358.63	0.33492
1359.11	1.14703		1359.11	0.33484
1359.59	1.14727		1359.59	0.33488
1360.07	1.1476		1360.07	0.33499
1360.56	1.14802		1360.56	0.33511
1361.04	1.14852		1361.04	0.33517
1361.52	1.14905		1361.52	0.33502
1362	1.14952		1362	0.33457
1362.48	1.14984		1362.48	0.33377
[truncated: 5,471 more rows]
