# Supplementary material for: Ion pair sites for efficient electrochemical extraction of uranium in real nuclear wastewater
Source: Nat Commun. 2024 May 16;15:4149. doi: 10.1038/s41467-024-48564-y (PMC11099191; doi:10.1038/s41467-024-48564-y)
Supplement: Supplementary file 5 — Source Data [file 41467_2024_48564_MOESM5_ESM.zip › Source Data/Fig. 2/Fig. 2b.xlsx]

## Sheet: Fig. 2b
Fig. 2b
ESR spectra of OH-terminated Ti3C2: g-factor	ESR spectra of OH-terminated Ti3C2: Intensity (arb.u.)		ESR spectra of Ti(OH)PO4: g-factor	ESR spectra of OH-terminated Ti(OH)PO4: Intensity (arb.u.)
2.06195	0.00561		2.06207	0.03423
2.06183	0.00223		2.06195	0.07119
2.06171	0.00124		2.06183	0.05331
2.06159	0.04019		2.06171	0.05251
2.06147	0.01197		2.06159	0.06304
2.06135	0.01455		2.06147	0.05191
2.06123	0.038		2.06135	0.06543
2.06111	0.00621		2.06123	0.04337
2.06099	-0.00294		2.06111	0.07417
2.06087	-0.01605		2.06099	0.04834
2.06075	0.01435		2.06087	0.07278
2.06062	0.02469		2.06075	0.0704
2.0605	-0.00254		2.06062	0.05788
2.06038	0.00124		2.0605	0.02429
2.06026	-0.000550449		2.06038	0.04615
2.06014	0.00402		2.06026	0.03741
2.06002	-0.00333		2.06014	0.03105
2.0599	-0.03711		2.06002	0.04556
2.05978	0.02767		2.0599	0.02608
2.05966	-0.000351731		2.05978	0.03443
2.05954	-0.0244		2.05966	0.03959
2.05942	-0.00611		2.05954	0.04277
2.0593	0.02866		2.05942	0.05231
2.05918	0.00283		2.0593	0.02727
2.05906	-0.000947886		2.05918	0.04357
2.05894	0.00223		2.05906	0.05112
2.05882	0.01614		2.05894	0.03562
2.0587	-0.02579		2.05882	0.06463
2.05857	-0.01983		2.0587	0.03463
2.05845	-0.00135		2.05857	0.03423
2.05833	-0.00413		2.05845	0.01456
2.05821	0.05728		2.05833	0.04317
2.05809	0.0225		2.05821	0.04138
2.05797	0.03999		2.05809	0.04834
2.05785	0.00263		2.05797	0.06563
2.05773	0.01475		2.05785	0.03681
2.05761	0.0074		2.05773	0.03522
2.05749	-0.00333		2.05761	0.03502
2.05737	-0.01605		2.05749	0.00164
2.05725	-0.01486		2.05737	0.05211
2.05713	-0.01585		2.05725	0.03383
2.05701	0.02111		2.05713	0.02708
2.05689	0.0074		2.05701	0.0225
2.05677	0.01574		2.05689	0.03065
2.05665	0.0231		2.05677	0.04953
2.05653	0.00581		2.05665	0.02012
2.05641	0.02071		2.05653	0.01356
2.05629	-0.01029		2.05641	-0.00353
2.05617	-0.0246		2.05629	0.03483
2.05605	-0.02738		2.05617	0.03065
2.05593	0.0068		2.05605	0.03383
2.05581	-0.00194		2.05593	0.02708
2.05569	-0.01466		2.05581	0.04774
2.05557	-0.00651		2.05569	0.01933
2.05545	0.00839		2.05557	0.03145
2.05533	-0.01426		2.05545	0.02469
2.05521	0.01336		2.05533	0.03542
2.05509	-0.01267		2.05521	0.01118
2.05497	-0.00452		2.05509	0.038
2.05485	-0.0087		2.05497	0.03641
2.05473	-0.00452		2.05485	0.04993
2.05461	0.01555		2.05473	0.04218
2.05449	0.0078		2.05461	0.01853
2.05437	0.01078		2.05449	0.02827
2.05425	0.00323		2.05437	0.04635
2.05413	0.02767		2.05425	0.05311
2.05401	0.01078		2.05413	0.04357
2.05389	0.04714		2.05401	0.01774
2.05377	-0.01426		2.05389	0.03324
2.05365	-0.00452		2.05377	0.04138
2.05353	0.01078		2.05365	0.06006
2.05341	-0.01625		2.05353	0.01774
2.05329	0.03621		2.05341	0.03264
2.05317	0.0078		2.05329	0.04893
2.05305	0.0231		2.05317	0.02866
2.05293	0.00223		2.05305	0.01237
2.05281	0.03899		2.05293	0.04595
2.05269	0.01654		2.05281	0.04099
2.05257	0.04635		2.05269	0.04913
2.05245	-0.00333		2.05257	0.0394
2.05233	0.00263		2.05245	0.05549
2.05221	-0.01247		2.05233	0.03125
2.05209	0.00859		2.05221	0.0394
2.05197	-0.00313		2.05209	0.03959
2.05185	-0.0079		2.05197	0.06205
2.05173	0.00422		2.05185	0.04079
2.05161	-0.01168		2.05173	0.03542
2.05149	0.00263		2.05161	0.03781
2.05137	-0.02181		2.05149	0.04456
2.05125	0.00064186		2.05137	0.04893
2.05113	0.0233		2.05125	0.04178
2.05101	-0.02261		2.05113	0.08351
2.0509	0.01276		2.05101	0.03383
2.05078	-0.00254		2.0509	0.05827
2.05066	-0.01724		2.05078	0.03025
2.05054	-0.01665		2.05066	0.06602
2.05042	-0.00393		2.05054	0.0696
2.0503	0.00859		2.05042	0.03979
2.05018	-0.03413		2.0503	0.0392
2.05006	0.01992		2.05018	0.04357
2.04994	-0.00512		2.05006	0.04039
2.04982	0.00144		2.04994	0.05271
2.0497	-0.00452		2.04982	0.03065
2.04958	0.000840578		2.0497	0.06205
2.04946	0.02469		2.04958	0.05867
2.04934	0.02866		2.04946	0.04595
2.04922	-0.000351731		2.04934	0.04099
2.0491	-0.01943		2.04922	0.05092
2.04898	0.0078		2.0491	0.01714
2.04886	0.01873		2.04898	0.02409
2.04875	-0.01903		2.04886	0.05231
2.04863	0.01873		2.04875	0.04556
2.04851	-0.01764		2.04863	0.0535
2.04839	0.01813		2.04851	0.01356
2.04827	-0.02479		2.04839	0.03224
2.04815	0.0074		2.04827	0.04615
2.04803	-0.02142		2.04815	0.02111
2.04791	-0.00274		2.04803	0.04874
2.04779	0.01892		2.04791	0.05291
2.04767	-0.01426		2.04779	0.08212
2.04755	-0.00433		2.04767	0.04933
2.04743	-0.01069		2.04755	0.05748
2.04732	0.01296		2.04743	0.05668
2.0472	0.02906		2.04732	0.02807
2.04708	-0.01943		2.0472	0.04436
2.04696	-0.00214		2.04708	0.01873
2.04684	0.00919		2.04696	0.038
2.04672	-0.00234		2.04684	0.04416
2.0466	0.01753		2.04672	0.04456
2.04648	0.00342		2.0466	0.01396
2.04636	0.01753		2.04648	0.01694
2.04624	-0.02201		2.04636	0.03542
2.04612	-0.01486		2.04624	0.05052
2.04601	-0.01903		2.04612	0.01734
2.04589	-0.00592		2.04601	0.04993
2.04577	0.01117		2.04589	0.01853
2.04565	0.000840578		2.04577	0.03502
2.04553	0.00958		2.04565	0.0386
2.04541	-0.00592		2.04553	0.03502
2.04529	-0.00333		2.04541	0.00363
2.04517	0.02548		2.04529	0.03065
2.04505	-0.01168		2.04517	0.04436
2.04494	-0.01506		2.04505	0.01018
2.04482	-0.00631		2.04494	0.01833
2.0447	-0.00552		2.04482	0.01118
2.04458	0.03542		2.0447	0.01913
2.04446	-0.00631		2.04458	0.01714
2.04434	0.00998		2.04446	0.03542
2.04422	-0.00711		2.04434	0.03483
2.0441	-0.00194		2.04422	0.03224
2.04398	0.00303		2.0441	0.01396
2.04387	0.00481		2.04398	0.03105
2.04375	0.00382		2.04387	0.0392
2.04363	-0.02817		2.04375	0.01456
2.04351	0.00501		2.04363	0.02807
2.04339	0.0229		2.04351	0.02847
2.04327	-0.03612		2.04339	0.04933
2.04315	-0.03433		2.04327	0.02131
2.04304	-0.00214		2.04315	0.03403
2.04292	0.01018		2.04304	0.01893
2.0428	-0.00929		2.04292	0.03502
2.04268	-0.00214		2.0428	0.04377
2.04256	0.01714		2.04268	0.04158
2.04244	0.01237		2.04256	0.04754
2.04232	-0.01486		2.04244	0.05052
2.04221	0.01952		2.04232	0.01913
2.04209	-0.01108		2.04221	0.05013
2.04197	0.00203		2.04209	0.02827
2.04185	-0.00294		2.04197	0.03781
2.04173	0.02628		2.04185	0.01952
2.04161	0.01714		2.04173	0.02588
2.04149	0.01694		2.04161	0.02151
2.04138	0.00879		2.04149	0.03165
2.04126	0.00183		2.04138	0.04516
2.04114	-0.00751		2.04126	0.04476
2.04102	0.01594		2.04114	0.01952
2.0409	0.02111		2.04102	0.04556
2.04078	0.01296		2.0409	0.03383
2.04067	-0.02181		2.04078	0.05191
2.04055	-0.01009		2.04067	0.03483
2.04043	-0.00631		2.04055	0.02727
2.04031	-0.000153013		2.04043	0.03284
2.04019	-0.00532		2.04031	0.02568
2.04007	0.0227		2.04019	0.05609
2.03996	0.01634		2.04007	0.04973
2.03984	-0.01665		2.03996	0.03264
2.03972	0.02528		2.03984	0.0696
2.0396	0.01873		2.03972	0.04118
2.03948	0.00521		2.0396	0.03721
2.03936	0.00998		2.03948	0.05927
2.03925	-0.02658		2.03936	0.05152
2.03913	-0.00969		2.03925	0.01813
2.03901	0.02588		2.03913	0.05052
2.03889	-0.000351731		2.03901	0.03582
2.03877	0.00323		2.03889	0.03125
2.03866	-0.01029		2.03877	0.04019
2.03854	0.02012		2.03866	0.03622
2.03842	0.01217		2.03854	0.03781
2.0383	-0.01446		2.03842	0.07954
2.03818	0.00263		2.0383	0.04933
2.03807	-0.04248		2.03818	0.07497
2.03795	0.02369		2.03807	0.04953
2.03783	-0.01645		2.03795	0.02469
2.03771	0.01256		2.03783	0.0225
2.03759	-0.00989		2.03771	0.03522
2.03747	0.02985		2.03759	0.04456
2.03736	0.0078		2.03747	0.02549
2.03724	0.02648		2.03736	0.02469
2.03712	0.01574		2.03724	0.04715
2.037	-0.00333		2.03712	0.06304
2.03689	0.01634		2.037	0.05589
2.03677	0.01237		2.03689	0.03979
2.03665	0.02091		2.03677	0.04456
2.03653	-0.01585		2.03665	0.03423
2.03641	0.00164		2.03653	0.02668
2.0363	-0.0083		2.03641	0.03443
2.03618	0.02429		2.0363	0.03045
2.03606	-0.04149		2.03618	0.02509
2.03594	-0.04427		2.03606	0.03304
2.03582	0.01714		2.03594	0.04575
2.03571	-0.00234		2.03582	0.02151
2.03559	-0.01307		2.03571	0.03741
2.03547	0.02648		2.03559	0.03542
2.03535	-0.00572		2.03547	0.0231
2.03524	0.00621		2.03535	0.04218
2.03512	0.00481		2.03524	0.01396
2.035	-0.04546		2.03512	0.02688
2.03488	0.00521		2.035	0.03562
2.03476	0.02389		2.03488	0.03184
2.03465	0.007		2.03476	0.01277
2.03453	-0.01247		2.03465	0.05748
2.03441	0.03999		2.03453	0.0225
2.03429	0.00283		2.03441	0.05708
2.03418	-0.00433		2.03429	0.03284
2.03406	-0.00492		2.03418	0.01615
2.03394	-0.04288		2.03406	0.01714
2.03382	0.01396		2.03394	0.06245
2.03371	-0.01227		2.03382	0.02231
2.03359	-0.00214		2.03371	0.04416
2.03347	-0.01287		2.03359	0.03502
2.03335	0.00621		2.03347	0.01654
2.03324	0.00342		2.03335	0.03045
2.03312	-0.00989		2.03324	0.02072
2.033	0.02429		2.03312	0.01158
2.03288	0.01773		2.033	0.03125
2.03277	0.01177		2.03288	0.04874
2.03265	0.01296		2.03277	0.01952
2.03253	0.00263		2.03265	0.04874
2.03241	-0.00989		2.03253	0.02449
2.0323	0.00462		2.03241	0.03602
2.03218	0.0068		2.0323	0.01952
2.03206	-0.0085		2.03218	0.03204
2.03194	0.00104		2.03206	0.05112
2.03183	0.01018		2.03194	0.03264
2.03171	-0.02042		2.03183	0.03045
2.03159	0.01197		2.03171	0.03085
2.03148	-0.0244		2.03159	0.05668
2.03136	-0.00751		2.03148	0.06046
2.03124	-0.00949		2.03136	0.03542
2.03112	0.00402		2.03124	0.06245
2.03101	-0.01247		2.03112	0.04118
2.03089	0.01972		2.03101	0.04039
2.03077	0.01773		2.03089	0.03701
2.03065	-0.06056		2.03077	0.04814
2.03054	0.01296		2.03065	0.04277
2.03042	-0.00433		2.03054	0.02509
2.0303	0.0223		2.03042	0.0235
2.03019	0.00481		2.0303	0.02549
2.03007	0.01038		2.03019	0.02151
2.02995	-0.03076		2.03007	0.05052
2.02983	-0.04029		2.02995	0.01575
2.02972	-0.01029		2.02983	0.03105
2.0296	0.02965		2.02972	0.0543
2.02948	-0.00254		2.0296	0.05231
2.02937	-0.000153013		2.02948	0.02787
2.02925	0.00442		2.02937	0.04039
2.02913	0.02886		2.02925	0.03502
2.02902	0.01356		2.02913	0.02509
2.0289	0.00859		2.02902	0.02568
2.02878	-0.01108		2.0289	0.02568
2.02866	-0.03076		2.02878	0.05311
2.02855	-0.01724		2.02866	0.02012
2.02843	-0.02221		2.02855	0.08908
2.02831	0.01932		2.02843	0.02986
2.0282	-0.000351731		2.02831	0.04039
2.02808	0.01535		2.0282	0.03959
2.02796	-0.00611		2.02808	0.02588
2.02785	0.00124		2.02796	0.03522
2.02773	0.00919		2.02785	0.04575
2.02761	0.03482		2.02773	0.04973
2.0275	-0.00393		2.02761	0.05092
2.02738	-0.03771		2.0275	0.02588
2.02726	-0.02936		2.02738	0.04357
2.02714	0.00521		2.02726	0.02906
2.02703	-0.01188		2.02714	0.02588
2.02691	-0.00333		2.02703	0.06364
2.02679	0.01932		2.02691	0.02111
2.02668	-0.00711		2.02679	0.0543
2.02656	-0.00512		2.02668	0.05847
2.02644	-0.01347		2.02656	0.0392
2.02633	0.01396		2.02644	0.0549
2.02621	-0.03413		2.02633	0.03304
2.02609	0.01336		2.02621	0.01992
2.02598	-0.0085		2.02609	0.05629
2.02586	0.0068		2.02598	0.03483
2.02574	0.01475		2.02586	0.03582
2.02563	-0.01227		2.02574	0.05509
2.02551	-0.01804		2.02563	0.04019
2.02539	-0.01486		2.02551	0.01952
2.02528	0.01157		2.02539	0.05708
2.02516	-0.000153013		2.02528	0.05549
2.02504	0.00223		2.02516	0.02588
2.02493	0.00342		2.02504	0.00522
2.02481	-0.01466		2.02493	0.01118
2.0247	-0.01625		2.02481	0.02827
2.02458	0.0066		2.0247	0.03145
2.02446	0.00323		2.02458	0.00462
2.02435	0.01078		2.02446	0.04019
2.02423	0.00919		2.02435	0.02787
2.02411	0.00442		2.02423	0.05152
2.024	-0.01585		2.02411	0.03701
2.02388	-0.01466		2.024	0.06205
2.02376	0.02886		2.02388	0.04814
2.02365	0.00263		2.02376	0.05231
2.02353	-0.00572		2.02365	0.04158
2.02341	-0.03076		2.02353	0.06384
2.0233	-0.02877		2.02341	0.06006
2.02318	-0.00413		2.0233	0.03284
2.02307	-0.000153013		2.02318	0.04158
2.02295	-0.00472		2.02307	0.05788
2.02283	0.01296		2.02295	0.02469
2.02272	-0.0232		2.02283	0.0231
2.0226	0.02031		2.02272	0.04218
2.02248	-0.00512		2.0226	0.02727
2.02237	0.01535		2.02248	0.03522
2.02225	0.01455		2.02237	0.03184
2.02214	0.01078		2.02225	0.03105
2.02202	-0.0091		2.02214	0.04794
2.0219	0.03144		2.02202	0.04893
2.02179	0.0231		2.0219	0.06821
2.02167	0.03244		2.02179	0.04893
2.02155	-0.00711		2.02167	0.05291
2.02144	0.01793		2.02155	0.05966
2.02132	0.00323		2.02144	0.06563
2.02121	0.01098		2.02132	0.06602
2.02109	-0.01069		2.02121	0.04536
2.02097	0.00501		2.02109	0.04516
2.02086	-0.00989		2.02097	0.0545
2.02074	-0.01386		2.02086	0.05827
2.02063	0.03164		2.02074	0.07397
2.02051	0.00382		2.02063	0.05132
2.02039	-0.01227		2.02051	0.06026
2.02028	0.00879		2.02039	0.01297
2.02016	0.0066		2.02028	0.04814
2.02005	-0.000749167		2.02016	0.05211
2.01993	0.00104		2.02005	0.06046
2.01981	-0.00631		2.01993	0.0702
2.0197	0.0068		2.01981	0.04774
2.01958	-0.04387		2.0197	0.06602
2.01947	-0.01069		2.01958	0.05052
2.01935	-0.00671		2.01947	0.05331
2.01923	0.03581		2.01935	0.06881
2.01912	0.0223		2.01923	0.04774
2.019	0.01634		2.01912	0.07258
2.01889	-0.00929		2.019	0.06404
2.01877	0.01256		2.01889	0.05311
2.01865	-0.01287		2.01877	0.06006
2.01854	-0.01565		2.01865	0.03522
2.01842	0.01356		2.01854	0.07397
2.01831	-0.00671		2.01842	0.07636
2.01819	-0.03533		2.01831	0.05271
2.01808	-0.04526		2.01819	0.07934
2.01796	-0.01923		2.01808	0.07775
2.01784	0.00621		2.01796	0.0704
2.01773	0.01058		2.01784	0.06741
2.01761	0.02389		2.01773	0.05827
2.0175	0.0078		2.01761	0.08073
2.01738	0.01018		2.0175	0.07
2.01727	0.01654		2.01738	0.06841
2.01715	0.01773		2.01727	0.08212
2.01703	-0.0246		2.01715	0.08391
2.01692	0.05191		2.01703	0.08272
2.0168	-0.00691		2.01692	0.08808
2.01669	-0.02062		2.0168	0.10736
2.01657	0.01316		2.01669	0.10954
2.01646	-0.02042		2.01657	0.0849
2.01634	0.02727		2.01646	0.0859
2.01623	0.0068		2.01634	0.08967
2.01611	0.00859		2.01623	0.08311
2.01599	-0.01545		2.01611	0.101
2.01588	0.02926		2.01599	0.11491
2.01576	-0.01088		2.01588	0.10736
2.01565	-0.04308		2.01576	0.12524
2.01553	-0.00333		2.01565	0.10517
2.01542	0.01773		2.01553	0.12306
2.0153	0.02349		2.01542	0.12266
2.01519	-0.01108		2.0153	0.11272
2.01507	0.0072		2.01519	0.12763
2.01496	0.00998		2.01507	0.15147
2.01484	0.0068		2.01496	0.1318
2.01472	0.0066		2.01484	0.1322
2.01461	0.01892		2.01472	0.13975
2.01449	0.04078		2.01461	0.15147
2.01438	-0.00532		2.01449	0.16379
2.01426	0.02806		2.01438	0.15783
2.01415	0.000244423		2.01426	0.15465
2.01403	-0.00413		2.01415	0.18347
2.01392	-0.00294		2.01403	0.17711
2.0138	-0.02956		2.01392	0.18227
2.01369	-0.01128		2.0138	0.18108
2.01357	-0.00214		2.01369	0.21387
2.01346	-0.02042		2.01357	0.19658
2.01334	0.0066		2.01346	0.1934
2.01323	-0.03473		2.01334	0.22122
2.01311	-0.00631		2.01323	0.24209
2.013	-0.01963		2.01311	0.23911
2.01288	-0.00452		2.013	0.24527
2.01277	0.0076		2.01288	0.25043
2.01265	-0.01665		2.01277	0.27408
2.01253	0.01475		2.01265	0.29932
2.01242	0.00422		2.01253	0.30667
2.0123	-0.00631		2.01242	0.2868
2.01219	-0.04049		2.0123	0.33489
2.01207	0.00442		2.01219	0.33668
2.01196	0.0225		2.01207	0.3174
2.01184	0.01376		2.01196	0.37523
2.01173	0.00561		2.01184	0.36887
2.01161	0.03105		2.01173	0.39808
2.0115	0.01495		2.01161	0.41736
2.01138	0.00621		2.0115	0.43981
2.01127	-0.00154		2.01138	0.47757
2.01115	-0.00413		2.01127	0.49684
2.01104	0.01515		2.01115	0.50599
2.01092	0.00481		2.01104	0.53003
2.01081	0.01574		2.01092	0.57156
2.01069	0.00263		2.01081	0.59759
2.01058	0.00581		2.01069	0.6431
2.01046	0.00263		2.01058	0.69536
2.01035	-0.000947886		2.01046	0.7051
2.01024	0.00223		2.01035	0.7669
2.01012	0.00541		2.01024	0.78697
2.01001	-0.00135		2.01012	0.82354
2.00989	0.000443141		2.01001	0.86626
2.00978	-0.000947886		2.00989	0.94118
2.00966	0.00879		2.00978	0.98609
2.00955	-0.01406		2.00966	1.05663
2.00943	0.01714		2.00955	1.10035
2.00932	-0.00393		2.00943	1.16672
2.0092	0.00621		2.00932	1.2484
2.00909	0.03423		2.0092	1.34756
2.00897	0.0064		2.00909	1.42148
2.00886	-0.01923		2.00897	1.49799
2.00874	0.00362		2.00886	1.62974
2.00863	0.00263		2.00874	1.71896
2.00851	0.00243		2.00863	1.81912
2.0084	-0.000947886		2.00851	1.95246
2.00828	0.00521		2.0084	2.12435
2.00817	0.0072		2.00828	2.25808
2.00806	0.00183		2.00817	2.42521
2.00794	0.01992		2.00806	2.5812
2.00783	-0.01804		2.00794	2.77654
2.00771	-0.01386		2.00783	2.95698
2.0076	-0.05838		2.00771	3.13682
2.00748	-0.01685		2.0076	3.35541
2.00737	-0.000351731		2.00748	3.59466
2.00725	0.02548		2.00737	3.79855
2.00714	0.01515		2.00725	4.03919
2.00702	0.00998		2.00714	4.224
2.00691	0.01952		2.00702	4.4261
2.0068	-0.01168		2.00691	4.64509
2.00668	0.03701		2.0068	4.85791
2.00657	-0.01844		2.00668	5.0157
2.00645	0.01455		2.00657	5.1552
2.00634	-0.00532		2.00645	5.26886
2.00622	0.03283		2.00634	5.38531
2.00611	-0.03851		2.00622	5.41611
2.00599	0.00183		2.00611	5.41273
2.00588	-0.024		2.00599	5.36445
2.00577	0.03363		2.00588	5.25277
2.00565	-0.000947886		2.00577	5.093
2.00554	-0.02579		2.00565	4.86089
2.00542	-0.01029		2.00554	4.56779
2.00531	0.00422		2.00542	4.22678
2.00519	-0.02102		2.00531	3.83173
2.00508	-0.01784		2.00519	3.36773
2.00497	0.00581		2.00508	2.86557
2.00485	-0.000550449		2.00497	2.29485
2.00474	0.00958		2.00485	1.74956
2.00462	-0.01764		2.00474	1.13274
2.00451	0.00442		2.00462	0.53222
2.00439	0.00283		2.00451	-0.08858
2.00428	-0.01784		2.00439	-0.70222
2.00417	-0.00949		2.00428	-1.29122
2.00405	-0.02777		2.00417	-1.88201
2.00394	-0.000153013		2.00405	-2.43624
2.00382	-0.01844		2.00394	-2.92508
2.00371	-0.00592		2.00382	-3.39684
2.0036	-0.01685		2.00371	-3.82826
2.00348	-0.01883		2.0036	-4.1778
2.00337	-0.02837		2.00348	-4.52099
2.00325	-0.01824		2.00337	-4.7833
2.00314	0.01058		2.00325	-4.94465
2.00303	0.00442		2.00314	-5.12171
2.00291	0.0078		2.00303	-5.21769
2.0028	-0.02917		2.00291	-5.26857
2.00268	0.01634		2.0028	-5.24313
2.00257	-0.024		2.00268	-5.19385
2.00246	-0.01466		2.00257	-5.1086
2.00234	0.0066		2.00246	-4.99851
2.00223	0.03025		2.00234	-4.85146
2.00211	-0.00353		2.00223	-4.70341
2.002	-0.01963		2.00211	-4.50191
2.00189	-0.03592		2.002	-4.33658
2.00177	0.03105		2.00189	-4.11501
2.00166	0.02449		2.00177	-3.9143
2.00154	-0.000153013		2.00166	-3.72095
2.00143	-0.00254		2.00154	-3.51885
2.00132	0.02707		2.00143	-3.32172
2.0012	0.02588		2.00132	-3.13175
2.00109	-0.04367		2.0012	-2.95231
2.00098	0.01336		2.00109	-2.76372
2.00086	0.03601		2.00098	-2.59998
2.00075	0.02429		2.00086	-2.43842
2.00063	-0.00572		2.00075	-2.29097
2.00052	0.0078		2.00063	-2.18108
2.00041	-0.00472		2.00052	-2.01893
2.00029	-0.03254		2.00041	-1.88857
2.00018	0.0227		2.00029	-1.78186
2.00007	0.0378		2.00018	-1.66302
1.99995	0.02906		2.00007	-1.5581
1.99984	0.00124		1.99995	-1.43966
1.99972	0.00303		1.99984	-1.36038
1.99961	0.01773		1.99972	-1.295
1.9995	0.03681		1.99961	-1.21392
1.99938	0.02906		1.9995	-1.10979
1.99927	-0.02301		1.99938	-1.04998
1.99916	0.01733		1.99927	-0.96751
1.99904	-0.00472		1.99916	-0.93055
1.99893	0.01932		1.99904	-0.85265
1.99882	-0.01665		1.99893	-0.80953
1.9987	0.03224		1.99882	-0.77416
1.99859	0.007		1.9987	-0.68732
1.99847	-0.01188		1.99859	-0.65532
1.99836	0.04714		1.99847	-0.6436
1.99825	-0.0081		1.99836	-0.59948
1.99813	-0.00651		1.99825	-0.56769
1.99802	0.007		1.99813	-0.54861
1.99791	0.03025		1.99802	-0.50489
1.99779	-0.01148		1.99791	-0.488
1.99768	-0.01208		1.99779	-0.43574
1.99757	0.01356		1.99768	-0.41885
1.99745	0.00164		1.99757	-0.3958
1.99734	-0.01307		1.99745	-0.41169
1.99723	0.00859		1.99734	-0.37672
1.99711	0.000244423		1.99723	-0.35486
1.997	-0.01943		1.99711	-0.33419
1.99689	0.04118		1.997	-0.31353
1.99677	0.0074		1.99689	-0.33161
1.99666	-0.03413		1.99677	-0.29823
1.99655	-0.0083		1.99666	-0.29028
1.99643	-0.02499		1.99655	-0.26305
1.99632	0.01952		1.99643	-0.24835
1.99621	-0.02161		1.99632	-0.2557
1.99609	-0.00353		1.99621	-0.2245
1.99598	0.00144		1.99609	-0.23543
1.99587	-0.05083		1.99598	-0.23861
1.99575	-0.00751		1.99587	-0.21099
1.99564	-0.02281		1.99575	-0.19728
1.99553	-0.02002		1.99564	-0.18913
1.99541	0.0076		1.99553	-0.19946
1.9953	0.00541		1.99541	-0.19132
1.99519	0.04257		1.9953	-0.17085
1.99508	0.02369		1.99519	-0.15197
1.99496	0.01495		1.99508	-0.16966
1.99485	0.00362		1.99496	-0.16846
1.99474	-0.00731		1.99485	-0.14283
1.99462	0.01376		1.99474	-0.15694
1.99451	0.0074		1.99462	-0.14124
1.9944	0.0078		1.99451	-0.1466
1.99428	0.00978		1.9944	-0.12355
1.99417	-0.02758		1.99428	-0.14303
1.99406	0.00501		1.99417	-0.117
1.99394	-0.02102		1.99406	-0.10964
1.99383	0.00919		1.99394	-0.12117
1.99372	0.05112		1.99383	-0.10309
1.99361	-0.00154		1.99372	-0.09911
1.99349	-0.00135		1.99361	-0.08858
1.99338	-0.01545		1.99349	-0.0856
1.99327	-0.02877		1.99338	-0.09534
1.99315	-0.00492		1.99327	-0.08778
1.99304	-0.0089		1.99315	-0.07546
1.99293	-0.00373		1.99304	-0.08441
1.99282	0.00839		1.99293	-0.08282
1.9927	0.03264		1.99282	-0.08619
1.99259	0.01217		1.9927	-0.09275
1.99248	-0.00631		1.99259	-0.06612
1.99236	0.00958		1.99248	-0.08977
1.99225	0.01058		1.99236	-0.09593
1.99214	0.00263		1.99225	-0.06632
1.99203	0.00442		1.99214	-0.08798
1.99191	0.04337		1.99203	-0.06672
1.9918	-0.00254		1.99191	-0.04824
1.99169	-0.00254		1.9918	-0.0703
1.99157	-0.02062		1.99169	-0.07228
1.99146	0.04754		1.99157	-0.0699
1.99135	-0.00174		1.99146	-0.08222
1.99124	0.03124		1.99135	-0.07467
1.99112	0.01495		1.99124	-0.06294
1.99101	0.0231		1.99112	-0.05519
1.9909	-0.00154		1.99101	-0.04744
1.99079	0.02369		1.9909	-0.05778
1.99067	-0.03612		1.99079	-0.05301
1.99056	0.03283		1.99067	-0.05857
1.99045	0.03204		1.99056	-0.06016
1.99034	0.00541		1.99045	-0.05539
1.99022	-0.0242		1.99034	-0.03671
1.99011	-0.02718		1.99022	-0.05957
1.99	-0.00274		1.99011	-0.05261
1.98988	0.00958		1.99	-0.05281
1.98977	-0.03572		1.98988	-0.05738
1.98966	0.04158		1.98977	-0.04267
1.98955	-0.02122		1.98966	-0.04327
1.98943	-0.01029		1.98955	-0.05798
1.98932	0.01197		1.98943	-0.0542
1.98921	-0.0232		1.98932	-0.02638
1.9891	0.01256		1.98921	-0.04307
1.98898	-0.01208		1.9891	-0.06255
1.98887	-0.01009		1.98898	-0.03016
1.98876	-0.01665		1.98887	-0.03194
1.98865	0.00819		1.98876	-0.04347
1.98854	0.01873		1.98865	-0.05023
1.98842	0.01276		1.98854	-0.03651
1.98831	0.00462		1.98842	-0.02777
1.9882	-0.00452		1.98831	-0.03492
1.98809	-0.01049		1.9882	-0.04546
1.98797	-0.01625		1.98809	-0.05321
1.98786	-0.01287		1.98797	-0.03969
1.98775	0.007		1.98786	-0.04665
1.98764	-0.00989		1.98775	-0.03135
1.98752	-0.01168		1.98764	-0.01545
1.98741	-0.02062		1.98752	-0.03016
1.9873	-0.00254		1.98741	-0.04387
1.98719	-0.000749167		1.9873	-0.06751
1.98708	0.00859		1.98719	-0.04963
1.98696	-0.01088		1.98708	-0.03214
1.98685	-0.01406		1.98696	-0.05539
1.98674	0.04138		1.98685	-0.03135
1.98663	0.0076		1.98674	-0.03771
1.98651	0.01256		1.98663	-0.03214
1.9864	0.01336		1.98651	-0.02598
1.98629	-0.0087		1.9864	-0.04446
1.98618	-0.02599		1.98629	-0.04188
1.98607	-0.02102		1.98618	-0.02439
1.98595	0.01813		1.98607	-0.01625
1.98584	-0.00929		1.98595	-0.03711
1.98573	0.00442		1.98584	-0.03016
1.98562	-0.04645		1.98573	-0.01744
1.98551	-0.01069		1.98562	-0.0381
1.98539	-0.01526		1.98551	-0.024
1.98528	0.01733		1.98539	-0.0075
1.98517	0.01217		1.98528	-0.03373
1.98506	0.00978		1.98517	-0.04168
1.98495	0.02389		1.98506	-0.03075
1.98483	-0.00711		1.98495	-0.01545
1.98472	0.02051		1.98483	-0.02221
1.98461	-0.00452		1.98472	-0.03751
1.9845	-0.01267		1.98461	-0.02559
1.98439	0.03363		1.9845	-0.02161
1.98427	0.00124		1.98439	-0.0544
1.98416	0.01972		1.98427	-0.04685
1.98405	-0.000153013		1.98416	-0.0393
1.98394	-0.00214		1.98405	-0.02876
1.98383	0.00303		1.98394	-0.0391
1.98371	0.01912		1.98383	-0.0393
1.9836	0.02031		1.98371	-0.03512
1.98349	-0.01625		1.9836	-0.0548
1.98338	0.01952		1.98349	-0.04466
1.98327	0.01078		1.98338	-0.04725
1.98316	0.01455		1.98327	-0.024
1.98304	-0.00413		1.98316	-0.05321
1.98293	0.03999		1.98304	-0.06175
1.98282	-0.00631		1.98293	-0.03791
1.98271	0.04913		1.98282	-0.04585
1.9826	-0.00691		1.98271	-0.03711
1.98248	-0.00154		1.9826	-0.05201
1.98237	0.01932		1.98248	-0.0705
1.98226	-0.0087		1.98237	-0.0544
1.98215	-0.0087		1.98226	-0.04029
1.98204	-0.02658		1.98215	-0.05738
1.98193	0.03721		1.98204	-0.05996
1.98181	0.00342		1.98193	-0.04466
1.9817	-0.00989		1.98181	-0.04546
1.98159	-0.0246		1.9817	-0.01803
1.98148	0.0076		1.98159	-0.0383
1.98137	-0.02857		1.98148	-0.04049
1.98126	0.04694		1.98137	-0.02519
1.98115	-0.01585		1.98126	-0.04764
1.98103	0.01018		1.98115	-0.03135
1.98092	0.01177		1.98103	-0.04347
1.98081	0.04058		1.98092	-0.05718
1.9807	-0.01565		1.98081	-0.03651
1.98059	-0.02479		1.9807	-0.04744
1.98048	-0.04029		1.98059	-0.02698
1.98036	0.01336		1.98048	-0.03035
1.98025	0.02012		1.98036	-0.02559
1.98014	-0.01943		1.98025	-0.04148
1.98003	-0.00115		1.98014	-0.05241
1.97992	0.01952		1.98003	-0.04963
1.97981	-0.00572		1.97992	-0.04446
1.9797	-0.02638		1.97981	-0.04685
1.97958	-0.00254		1.9797	-0.0381
1.97947	0.03005		1.97958	-0.04764
1.97936	-0.02142		1.97947	-0.03671
1.97925	0.01952		1.97936	-0.03334
1.97914	0.01535		1.97925	-0.0232
1.97903	-0.01347		1.97914	-0.04367
1.97892	-0.04367		1.97903	-0.03274
1.97881	-0.00492		1.97892	-0.03473
1.97869	0.00124		1.97881	-0.04943
1.97858	0.01833		1.97869	-0.04148
1.97847	-0.01506		1.97858	-0.01843
1.97836	0.01634		1.97847	-0.02459
1.97825	-0.01545		1.97836	-0.07487
1.97814	-0.01247		1.97825	-0.04764
1.97803	0.01753		1.97814	-0.03194
1.97792	0.000443141		1.97803	-0.02916
1.9778	-0.02877		1.97792	-0.02976
1.97769	-0.00472		1.9778	-0.0383
1.97758	0.0223		1.97769	-0.01247
1.97747	0.01316		1.97758	-0.01227
1.97736	0.00303		1.97747	-0.00253
1.97725	0.00958		1.97736	-0.03194
1.97714	-0.00234		1.97725	-0.01923
1.97703	-0.0391		1.97714	-0.03194
1.97692	-0.000153013		1.97703	-0.04168
1.9768	-0.00929		1.97692	-0.03016
1.97669	0.02171		1.9768	-0.0238
1.97658	0.01237		1.97669	-0.04446
1.97647	-0.01943		1.97658	-0.0389
1.97636	-0.01486		1.97647	-0.04566
1.97625	-0.00671		1.97636	-0.02956
1.97614	-0.01903		1.97625	-0.03135
1.97603	0.03303		1.97614	-0.03373
1.97592	-0.04506		1.97603	-0.03552
1.97581	-0.00671		1.97592	-0.03572
1.97569	-0.01327		1.97581	-0.00313
1.97558	-0.02797		1.97569	-0.04426
1.97547	-0.00592		1.97558	-0.04287
1.97536	-0.00433		1.97547	-0.04109
1.97525	0.04019		1.97536	-0.01565
1.97514	0.0066		1.97525	-0.03691
1.97503	0.02767		1.97514	-0.02559
1.97492	0.02111		1.97503	-0.03552
1.97481	0.00382		1.97492	-0.01803
1.9747	-0.0089		1.97481	-0.04744
1.97459	-0.00611		1.9747	-0.0389
1.97447	0.00223		1.97459	-0.04327
1.97436	0.00839		1.97447	-0.04387
1.97425	-0.02579		1.97436	-0.07149
1.97414	-0.0387		1.97425	-0.02717
1.97403	0.01892		1.97414	-0.02678
1.97392	0.01058		1.97403	-0.04168
1.97381	0.00124		1.97392	-0.02082
1.9737	0.01217		1.97381	-0.04665
1.97359	0.00422		1.9737	-0.02757
1.97348	0.00382		1.97359	-0.06712
1.97337	0.02866		1.97348	-0.01744
1.97326	-0.04268		1.97337	-0.0393
1.97315	-0.00512		1.97326	-0.06096
1.97304	0.03045		1.97315	-0.05678
1.97292	-0.01069		1.97304	-0.06155
1.97281	0.00303		1.97292	-0.04426
1.9727	0.02071		1.97281	-0.02976
1.97259	0.0076		1.9727	-0.04824
1.97248	-0.00433		1.97259	-0.05698
1.97237	-0.000351731		1.97248	-0.03135
1.97226	0.00561		1.97237	-0.03572
1.97215	0.00998		1.97226	-0.04307
1.97204	-0.01247		1.97215	-0.05957
1.97193	0.0229		1.97204	-0.04208
1.97182	-0.00711		1.97193	-0.05599
1.97171	0.01674		1.97182	-0.04784
1.9716	0.02628		1.97171	-0.01962
1.97149	0.04098		1.9716	-0.04327
1.97138	0.07079		1.97149	-0.0073
1.97127	-0.01327		1.97138	-0.04526
1.97116	-0.00433		1.97127	-0.04566
1.97105	0.0231		1.97116	-0.03791
1.97094	0.02389		1.97105	-0.04923
1.97082	0.02985		1.97094	-0.05102
1.97071	0.01813		1.97082	-0.05917
1.9706	-0.0399		1.97071	-0.04784
1.97049	-0.03215		1.9706	-0.04049
1.97038	-0.0395		1.97049	-0.04824
1.97027	-0.01844		1.97038	-0.02936
1.97016	-0.02161		1.97027	-0.04923
1.97005	-0.00929		1.97016	-0.04148
1.96994	0.01117		1.97005	-0.02698
1.96983	-0.00691		1.96994	-0.05122
1.96972	-0.01704		1.96983	-0.04426
1.96961	0.02886		1.96972	-0.08361
1.9695	0.03005		1.96961	-0.05579
1.96939	-0.01486		1.9695	-0.04486
1.96928	0.03601		1.96939	-0.05321
1.96917	-0.00254		1.96928	-0.0383
1.96906	-0.03751		1.96917	-0.05619
1.96895	-0.00274		1.96906	-0.03095
1.96884	-0.01506		1.96895	-0.05659
1.96873	0.03343		1.96884	-0.05003
1.96862	0.00859		1.96873	-0.05201
1.96851	0.02886		1.96862	-0.06096
1.9684	-0.000947886		1.96851	-0.05539
1.96829	0.00203		1.9684	-0.04665
1.96818	-0.02062		1.96829	-0.0391
1.96807	0.02886		1.96818	-0.05659
1.96796	-0.01069		1.96807	-0.03592
1.96785	4.57052e-05		1.96796	-0.04387
1.96774	0.01217		1.96785	-0.03731
1.96763	-0.000153013		1.96774	-0.04923
1.96752	-0.02082		1.96763	-0.06215
1.96741	-0.03374		1.96752	-0.03731
1.9673	-0.00254		1.96741	-0.02857
1.96719	-0.01625		1.9673	-0.04347
1.96708	-0.01088		1.96719	-0.0385
1.96697	-0.00671		1.96708	-0.02797
1.96686	0.01614		1.96697	-0.05162
1.96675	0.02071		1.96686	-0.04824
1.96664	-0.00552		1.96675	-0.05659
1.96653	-0.01625		1.96664	-0.05241
1.96642	0.01058		1.96653	-0.01724
1.96631	-0.00294		1.96642	-0.02658
1.9662	-0.00711		1.96631	-0.03552
1.96609	-0.01406		1.9662	-0.03731
1.96598	-0.00969		1.96609	-0.04884
1.96587	-0.00333		1.96598	-0.03671
1.96576	-0.00751		1.96587	-0.03612
1.96565	-0.03115		1.96576	-0.02916
1.96554	-0.01545		1.96565	-0.05062
1.96543	-0.01744		1.96554	-0.03711
1.96532	-0.02261		1.96543	-0.02857
1.96521	-0.01704		1.96532	-0.01903
1.9651	-0.01724		1.96521	-0.04009
1.96499	-0.00194		1.9651	-0.05241
1.96488	-0.01188		1.96499	-0.03989
1.96477	0.01177		1.96488	-0.04148
1.96466	0.01594		1.96477	-0.02221
1.96455	-0.04467		1.96466	-0.02678
1.96444	-0.02499		1.96455	-0.0238
1.96433	-0.01267		1.96444	-0.05082
1.96422	-0.03552		1.96433	-0.04884
1.96411	-0.01168		1.96422	-0.03413
1.964	-0.0234		1.96411	-0.05957
1.96389	0.000840578		1.964	-0.0391
1.96379	0.00958		1.96389	-0.04009
1.96368	-0.03374		1.96379	-0.05321
1.96357	-0.000351731		1.96368	-0.03592
1.96346	-0.03453		1.96357	-0.02797
1.96335	-0.02837		1.96346	-0.05042
1.96324	-0.04904		1.96335	-0.0383
1.96313	0.00859		1.96324	-0.0548
1.96302	-0.00592		1.96313	-0.04764
1.96291	-0.02122		1.96302	-0.05917
1.9628	0.01396		1.96291	-0.0705
1.96269	0.01237		1.9628	-0.05122
1.96258	-0.01029		1.96269	-0.07606
1.96247	-0.03195		1.96258	-0.07069
1.96236	-0.01526		1.96247	-0.055
1.96225	-0.0395		1.96236	-0.06096
1.96214	-0.01327		1.96225	-0.03016
1.96203	-0.000351731		1.96214	-0.05798
1.96192	-0.01963		1.96203	-0.04486
1.96181	-0.01585		1.96192	-0.02499
1.9617	-0.0087		1.96181	-0.06771
1.9616	0.02349		1.9617	-0.08003
1.96149	0.00362		1.9616	-0.05042
1.96138	-0.00433		1.96149	-0.07169
1.96127	-0.0087		1.96138	-0.04685
1.96116	-0.04467		1.96127	-0.03751
1.96105	0.01137		1.96116	-0.0538
1.96094	-0.01108		1.96105	-0.03532
1.96083	-0.02519		1.96094	-0.04903
1.96072	-0.01227		1.96083	-0.04347
1.96061	-0.00154		1.96072	-0.06036
1.9605	0.00223		1.96061	-0.05142
1.96039	0.00958		1.9605	-0.05003
1.96028	-0.00989		1.96039	-0.02141
1.96017	-0.01307		1.96028	-0.0705
1.96007	0.02111		1.96017	-0.07626
1.95996	-0.04367		1.96007	-0.0542
1.95985	-0.01724		1.95996	-0.03373
1.95974	0.01654		1.95985	-0.03612
1.95963	0.00819		1.95974	-0.04824
1.95952	-0.03394		1.95963	-0.04923
1.95941	-0.03851		1.95952	-0.04585
1.9593	-0.00691		1.95941	-0.03254
1.95919	0.02429		1.9593	-0.04665
1.95908	-0.0083		1.95919	-0.02817
1.95897	0.000443141		1.95908	-0.04605
1.95887	0.01674		1.95897	-0.04784
1.95876	-0.00929		1.95887	-0.04884
1.95865	-0.01824		1.95876	-0.04506
1.95854	-0.00135		1.95865	-0.04109
1.95843	0.02091		1.95854	-0.05519
1.95832	0.01634		1.95843	-0.0858
1.95821	-0.03612		1.95832	-0.04923
1.9581	-0.01863		1.95821	-0.0544
1.95799	-0.01506		1.9581	-0.04466
1.95788	-0.01605		1.95799	-0.05659
1.95778	-0.02221		1.95788	-0.02618
1.95767	0.01793		1.95778	-0.04983
1.95756	0.00601		1.95767	-0.04566
1.95745	-0.02936		1.95756	-0.05877
1.95734	-0.01605		1.95745	-0.04128
1.95723	-0.00611		1.95734	-0.04407
1.95712	-0.01784		1.95723	-0.03731
1.95701	-0.01883		1.95712	-0.05301
1.9569	-0.01585		1.95701	-0.09076
1.9568	0.03105		1.9569	-0.0542
1.95669	-0.02221		1.9568	-0.04824
1.95658	-0.03235		1.95669	-0.04705
1.95647	-0.00154		1.95658	-0.0542
1.95636	-0.00751		1.95647	-0.06195
1.95625	-0.00492		1.95636	-0.07089
1.95614	-0.03195		1.95625	-0.04089
1.95603	-0.01287		1.95614	-0.06751
1.95592	-0.01863		1.95603	-0.04784
1.95582	0.00541		1.95592	-0.06175
1.95571	-0.02479		1.95582	-0.08381
1.9556	0.00263		1.95571	-0.06036
1.95549	-0.02718		1.9556	-0.07546
1.95538	-0.01943		1.95549	-0.05321
1.95527	0.01336		1.95538	-0.04784
1.95516	0.00561		1.95527	-0.07328
1.95506	-0.03692		1.95516	-0.0238
1.95495	0.00243		1.95506	-0.04963
1.95484	0.05489		1.95495	-0.04844
1.95473	-0.01983		1.95484	-0.06612
1.95462	-0.05242		1.95473	-0.04665
1.95451	-0.00631		1.95462	-0.07387
1.9544	0.0076		1.95451	-0.04784
1.9543	0.02409		1.9544	-0.06056
1.95419	-0.04824		1.9543	-0.03115
1.95408	0.01912		1.95419	-0.04347
1.95397	-0.0395		1.95408	-0.06751
1.95386	-0.04506		1.95397	-0.03075
1.95375	-0.00234		1.95386	-0.05976
1.95364	0.01117		1.95375	-0.07626
1.95354	-0.01863		1.95364	-0.06831
1.95343	-0.00472		1.95354	-0.04764
1.95332	-0.01208		1.95343	-0.02996
1.95321	0.04595		1.95332	-0.06394
1.9531	-0.02082		1.95321	-0.03175
1.95299	0.01733		1.9531	-0.06016
1.95289	-0.0089		1.95299	-0.04228
1.95278	-0.01406		1.95289	-0.04446
1.95267	0.00104		1.95278	-0.0538
1.95256	0.01753		1.95267	-0.05877
1.95245	-0.01049		1.95256	-0.04943
1.95234	-0.00313		1.95245	-0.06672
1.95224	-0.01446		1.95234	-0.04387
1.95213	-0.01188		1.95224	-0.07248
1.95202	-0.00969		1.95213	-0.06076
1.95191	-0.01963		1.95202	-0.07169
1.9518	0.00144		1.95191	-0.07467
1.95169	0.00899		1.9518	-0.03473
1.95159	-0.01724		1.95169	-0.05857
1.95148	0.01137		1.95159	-0.07109
1.95137	-0.01168		1.95148	-0.04864
1.95126	-0.01088		1.95137	-0.0391
1.95115	-0.00294		1.95126	-0.054
1.95104	0.0378		1.95115	-0.04248
1.95094	0.00243		1.95104	-0.05778
1.95083	0.00303		1.95094	-0.05182
1.95072	0.00382		1.95083	-0.04844
1.95061	0.01197		1.95072	-0.05957
1.9505	0.05807		1.95061	-0.05996
1.9504	-0.02102		1.9505	-0.05082
1.95029	-0.02002		1.9504	-0.01823
1.95018	-0.02917		1.95029	-0.03254
1.95007	0.02111		1.95018	-0.06473
1.94996	-0.000351731		1.95007	-0.03969
1.94985	-0.01585		1.94996	-0.04705
1.94975	0.00561		1.94985	-0.03334
1.94964	-0.00294		1.94975	-0.03969
1.94953	-0.03592		1.94964	-0.07149
1.94942	-0.00154		1.94953	-0.02598
1.94931	-0.01406		1.94942	-0.04089
1.94921	-0.02002		1.94931	-0.04566
1.9491	0.00819		1.94921	-0.05519
1.94899	0.01972		1.9491	-0.04347
1.94888	0.01733		1.94899	-0.05162
1.94877	0.01574		1.94888	-0.03294
1.94867	-0.00254		1.94877	-0.04824
1.94856	0.02369		1.94867	-0.04725
1.94845	0.02926		1.94856	-0.04645
1.94834	-0.02996		1.94845	-0.03373
1.94824	0.03601		1.94834	-0.02956
1.94813	0.05668		1.94824	-0.02976
1.94802	0.01217		1.94813	-0.04049
1.94813	-0.04049		1.94802	-0.04506
1.94802	-0.04506
