# Supplementary material for: Ion pair sites for efficient electrochemical extraction of uranium in real nuclear wastewater
Source: Nat Commun. 2024 May 16;15:4149. doi: 10.1038/s41467-024-48564-y (PMC11099191; doi:10.1038/s41467-024-48564-y)
Supplement: Supplementary file 5 — Source Data [file 41467_2024_48564_MOESM5_ESM.zip › Source Data/Fig. 2/Fig. 2c.xlsx]

## Sheet: Fig. 2c
Fig. 2c
Ti 2p XPS spctrum of OH-teriminated Ti3C2: Binding energy (eV)	Ti 2p XPS spctrum of OH-teriminated Ti3C2: Intensity (arb.u.)	Ti 2p XPS spctrum of OH-teriminated Ti3C2: Intensity (arb.u.)	Ti 2p XPS spctrum of OH-teriminated Ti3C2: Intensity (arb.u.)	Ti 2p XPS spctrum of OH-teriminated Ti3C2: Intensity (arb.u.)	Ti 2p XPS spctrum of OH-teriminated Ti3C2: Intensity (arb.u.)	Ti 2p XPS spctrum of OH-teriminated Ti3C2: Intensity (arb.u.)	Ti 2p XPS spctrum of OH-teriminated Ti3C2: Intensity (arb.u.)	Ti 2p XPS spctrum of OH-teriminated Ti3C2: Intensity (arb.u.)	Ti 2p XPS spctrum of OH-teriminated Ti3C2: Intensity (arb.u.)		Ti 2p XPS spctrum of Ti(OH)PO4: Binding energy (eV)	Ti 2p XPS spctrum of Ti(OH)PO4: Intensity (arb.u.)	Ti 2p XPS spctrum of Ti(OH)PO4: Intensity (arb.u.)	Ti 2p XPS spctrum of Ti(OH)PO4: Intensity (arb.u.)	Ti 2p XPS spctrum of Ti(OH)PO4: Intensity (arb.u.)	Ti 2p XPS spctrum of Ti(OH)PO4: Intensity (arb.u.)	Ti 2p XPS spctrum of Ti(OH)PO4: Intensity (arb.u.)	Ti 2p XPS spctrum of Ti(OH)PO4: Intensity (arb.u.)	Ti 2p XPS spctrum of Ti(OH)PO4: Intensity (arb.u.)	Ti 2p XPS spctrum of Ti(OH)PO4: Intensity (arb.u.)
470.8	10524.8	0	0	0	0	0	0	0	10541.4		475.7	18722.7	0	0	0	0	0	0	0	19336.5
470.7	10943.1	10561.2	10556.9	10554.4	10554.5	10561.9	10554.4	10554.4	10571.3		475.6	18117	18926.7	18569.1	18464.5	18456.3	18450.6	18450.6	18450.6	19064.6
470.6	10620.3	10555.5	10551.1	10548.6	10548.7	10556.2	10548.6	10548.6	10565.7		475.5	18193.1	18924.3	18566.6	18462.2	18453.8	18448.2	18448.2	18448.2	19062.5
470.5	10129.4	10553.3	10548.8	10546.3	10546.4	10554.1	10546.3	10546.3	10563.7		475.4	18769.7	18911.6	18553.8	18449.6	18441	18435.4	18435.4	18435.4	19049.9
470.4	10501.5	10550.2	10545.7	10543.2	10543.3	10551.1	10543.2	10543.2	10560.8		475.3	18793.9	18885.4	18527.4	18423.4	18414.7	18409	18409	18409	19023.8
470.3	10576.9	10546.9	10542.4	10539.8	10539.9	10547.8	10539.8	10539.8	10557.7		475.2	18553.5	18811.2	18453.2	18349.3	18340.4	18334.7	18334.7	18334.7	18949.9
470.2	10917.3	10539.2	10534.6	10532	10532.2	10540.2	10532	10532	10550.2		475.1	18622.7	18706.7	18348.6	18244.9	18235.8	18230.1	18230.1	18230.1	18845.6
470.1	10933.6	10523.7	10519	10516.4	10516.6	10524.7	10516.4	10516.4	10534.9		475	18261.1	18634.3	18276	18172.5	18163.2	18157.6	18157.6	18157.6	18773.3
470	10704.3	10503.7	10499	10496.3	10496.5	10504.8	10496.3	10496.3	10515.2		474.9	17854.4	18599.6	18241.3	18138	18128.5	18122.8	18122.8	18122.8	18738.9
469.9	10770.4	10481.3	10476.5	10473.8	10474	10482.4	10473.8	10473.8	10493		474.8	17947.3	18584.7	18226.2	18123.1	18113.4	18107.8	18107.8	18107.8	18724.1
469.8	10664.1	10462.8	10457.9	10455.1	10455.4	10464	10455.1	10455.1	10474.7		474.7	18128.1	18581.7	18223.1	18120.3	18110.3	18104.7	18104.7	18104.7	18721.4
469.7	10468	10441.8	10436.9	10434.1	10434.4	10443.1	10434.1	10434.1	10453.9		474.6	18348	18576	18217.3	18114.7	18104.5	18098.9	18098.9	18098.9	18715.9
469.6	11023.8	10415.3	10410.3	10407.5	10407.8	10416.6	10407.5	10407.5	10427.7		474.5	18534.9	18563.7	18204.8	18102.4	18092	18086.4	18086.4	18086.4	18703.7
469.5	11038.6	10389.8	10384.7	10381.8	10382.2	10391.2	10381.8	10381.8	10402.4		474.4	18585	18545.5	18186.5	18084.3	18073.8	18068.1	18068.1	18068.1	18685.8
469.4	10547.6	10358.2	10353.1	10350.1	10350.5	10359.7	10350.1	10350.1	10371.1		474.3	18541.2	18523.3	18164.2	18062.2	18051.5	18045.8	18045.8	18045.8	18663.8
469.3	11022	10320	10314.9	10311.9	10312.3	10321.6	10311.9	10311.9	10333.2		474.2	18490.9	18496.5	18137.3	18035.5	18024.5	18018.9	18018.9	18018.9	18637.3
469.2	10842	10284.6	10279.3	10276.3	10276.8	10286.2	10276.3	10276.3	10298.1		474.1	18761.3	18465.8	18106.4	18004.9	17993.7	17988	17988	17988	18606.8
469.1	10618.1	10250.6	10245.2	10242.2	10242.8	10252.3	10242.2	10242.2	10264.4		474	18850	18430.4	18071	17969.6	17958.2	17952.5	17952.5	17952.5	18571.6
469	10739.3	10211.2	10205.8	10202.7	10203.3	10213.1	10202.7	10202.7	10225.3		473.9	18964.2	18388.4	18028.8	17927.7	17916	17910.4	17910.4	17910.4	18529.9
468.9	10818.5	10176.5	10171	10167.8	10168.6	10178.4	10167.8	10167.8	10190.9		473.8	19144.6	18340	17980.2	17879.4	17867.4	17861.8	17861.8	17861.8	18481.7
468.8	10450.6	10142	10136.5	10133.2	10134	10144	10133.2	10133.2	10156.8		473.7	19040.8	18288.3	17928.4	17827.8	17815.6	17810	17810	17810	18430.3
468.7	10648.2	10104.3	10098.7	10095.4	10096.3	10106.5	10095.4	10095.4	10119.5		473.6	18903	18234.6	17874.5	17774.2	17761.7	17756.1	17756.1	17756.1	18376.8
468.6	10710.9	10067.8	10062.1	10058.8	10059.8	10070.1	10058.8	10058.8	10083.4		473.5	18839.5	18182.2	17822	17721.9	17709.2	17703.6	17703.6	17703.6	18324.7
468.5	10462.6	10034.3	10028.6	10025.2	10026.3	10036.7	10025.2	10025.2	10050.3		473.4	18534.1	18133.6	17773.3	17673.4	17660.5	17654.8	17654.8	17654.8	18276.3
468.4	10391.9	9999.64	9993.78	9990.37	9991.6	10002.2	9990.37	9990.37	10016.1		473.3	18427	18086.7	17726.1	17626.6	17613.3	17607.7	17607.7	17607.7	18229.7
468.3	10388.6	9966.51	9960.56	9957.1	9958.48	9969.15	9957.1	9957.1	9983.41		473.2	18602.2	18039.4	17678.7	17579.4	17565.9	17560.3	17560.3	17560.3	18182.7
468.2	10351.5	9937.33	9931.3	9927.78	9929.31	9940.11	9927.78	9927.78	9954.72		473.1	18703.7	17992	17631.1	17532.1	17518.3	17512.7	17512.7	17512.7	18135.5
468.1	10225.7	9906.17	9900.05	9896.47	9898.18	9909.09	9896.48	9896.47	9924.07		473	18622.9	17941.6	17580.5	17481.8	17467.7	17462.1	17462.1	17462.1	18085.4
468	10481.6	9874.34	9868.13	9864.5	9866.4	9877.4	9864.5	9864.5	9892.79		472.9	18652.6	17887.4	17526.2	17427.8	17413.4	17407.8	17407.8	17407.8	18031.5
467.9	10295.4	9839.66	9833.36	9829.67	9831.79	9842.88	9829.68	9829.67	9858.69		472.8	18624.7	17831.7	17470.3	17372.2	17357.5	17351.9	17351.9	17351.9	17976.2
467.8	10469.6	9804.53	9798.14	9794.39	9796.74	9807.91	9794.4	9794.39	9824.18		472.7	18524.7	17775.4	17413.8	17316	17301	17295.4	17295.4	17295.4	17920.2
467.7	10225.7	9771.39	9764.91	9761.09	9763.72	9774.94	9761.12	9761.09	9791.72		472.6	18511.6	17719.2	17357.4	17259.9	17244.6	17239	17239	17239	17864.3
467.6	9898.07	9742.7	9736.12	9732.24	9735.16	9746.43	9732.3	9732.24	9763.76		472.5	18340.4	17665.4	17303.4	17206.3	17190.6	17185	17185	17185	17810.8
467.5	9961.45	9713.44	9706.76	9702.82	9706.07	9717.36	9702.94	9702.82	9735.3		472.4	18094.6	17611.6	17249.3	17152.5	17136.6	17130.9	17130.9	17130.9	17757.3
467.4	10205.6	9683.6	9676.82	9672.81	9676.44	9687.71	9673.03	9672.81	9706.36		472.3	18378.3	17558	17195.6	17099.1	17082.8	17077.1	17077.1	17077.1	17704
467.3	10379.5	9655.48	9648.6	9644.52	9648.55	9659.8	9644.92	9644.52	9679.28		472.2	18233	17506.2	17143.5	17047.4	17030.7	17025.1	17025.1	17025.1	17652.5
467.2	9945.61	9624	9617.01	9612.86	9617.36	9628.54	9613.55	9612.86	9649.01		472.1	18045.3	17456.7	17093.8	16998	16981	16975.4	16975.4	16975.4	17603.4
467.1	10042.6	9593.52	9586.42	9582.2	9587.21	9598.28	9583.37	9582.2	9620		472	17816.6	17406.8	17043.7	16948.3	16930.9	16925.3	16925.3	16925.3	17553.9
467	9735.89	9567.27	9560.06	9555.76	9561.34	9572.27	9557.7	9555.76	9595.57		471.9	17908.1	17360.2	16996.8	16901.8	16884.1	16878.4	16878.4	16878.4	17507.6
466.9	9720.13	9547.14	9539.82	9535.45	9541.66	9552.4	9538.57	9535.45	9577.78		471.8	17754.3	17316.4	16952.9	16858.2	16840.1	16834.4	16834.4	16834.4	17464.3
466.8	9755.16	9528.43	9520.99	9516.55	9523.46	9533.95	9521.44	9516.55	9562.08		471.7	17665.4	17270.8	16907	16812.7	16794.2	16788.6	16788.6	16788.6	17419.1
466.7	9733.88	9511.02	9503.46	9498.94	9506.63	9516.82	9506.42	9498.94	9548.6		471.6	18060.1	17222.5	16858.5	16764.6	16745.7	16740	16740	16740	17371.2
466.6	9846.47	9490.44	9482.76	9478.15	9486.72	9496.53	9489.31	9478.15	9533.15		471.5	17926.5	17176.2	16811.8	16718.4	16699.1	16693.4	16693.4	16693.4	17325.2
466.5	9912.77	9466.84	9459.03	9454.34	9463.88	9473.23	9470.57	9454.34	9516.19		471.4	17451.7	17129.6	16765	16672	16652.2	16646.6	16646.6	16646.6	17279.1
466.4	9872.18	9441.69	9433.75	9428.97	9439.6	9448.41	9451.99	9428.97	9499.54		471.3	17563.9	17082.1	16717.2	16624.6	16604.5	16598.8	16598.8	16598.8	17232
466.3	9775.57	9416.45	9408.39	9403.52	9415.35	9423.52	9435.34	9403.52	9484.97		471.2	17564.2	17038	16672.8	16580.6	16560	16554.4	16554.4	16554.4	17188.3
466.2	9628.87	9392.15	9383.95	9379	9392.16	9399.58	9421.89	9379	9473.76		471.1	17444.4	16997.8	16632.4	16540.7	16519.6	16513.9	16513.9	16513.9	17148.7
466.1	9658.54	9368.31	9359.97	9354.92	9369.58	9376.12	9411.31	9354.92	9465.61		471	17240	16960	16594.2	16502.9	16481.4	16475.8	16475.8	16475.8	17111.3
466	9768.77	9346.11	9337.63	9332.48	9348.81	9354.32	9404.74	9332.48	9461.68		470.9	16996.8	16925.4	16559.3	16468.5	16446.5	16440.8	16440.8	16440.8	17077.1
465.9	9633.9	9327.4	9318.78	9313.53	9331.71	9336.04	9403.82	9313.53	9463.63		470.8	16999.7	16893.6	16527.2	16436.9	16414.4	16408.8	16408.8	16408.8	17045.9
465.8	9391.8	9305.77	9297	9291.65	9311.9	9314.87	9401.65	9291.65	9464.58		470.7	17060	16863.9	16497.1	16407.3	16384.3	16378.7	16378.7	16378.7	17016.6
465.7	9787.57	9282.15	9273.23	9267.78	9290.32	9291.73	9398.44	9267.78	9464.76		470.6	17060.5	16835.3	16468.2	16378.9	16355.4	16349.8	16349.8	16349.8	16988.6
465.6	9730.02	9263.97	9254.89	9249.33	9274.43	9274.05	9400.65	9249.33	9470.68		470.5	16959	16805.1	16437.6	16348.9	16324.8	16319.2	16319.2	16319.2	16958.9
465.5	9223.2	9248.15	9238.91	9233.24	9261.18	9258.77	9404.11	9233.24	9478.18		470.4	17064	16775.5	16407.6	16319.5	16294.8	16289.2	16289.2	16289.2	16929.8
465.4	9363.34	9233.96	9224.56	9218.77	9249.88	9245.15	9406.89	9218.77	9485.37		470.3	16788.3	16747.8	16379.5	16291.9	16266.7	16261.1	16261.1	16261.1	16902.7
465.3	9191.52	9224.75	9215.18	9209.27	9243.92	9236.54	9411.2	9209.27	9494.52		470.2	16699.4	16721.1	16352.4	16265.4	16239.6	16234	16234	16234	16876.6
465.2	9319.2	9217.74	9207.99	9201.96	9240.54	9230.17	9413.3	9201.96	9501.9		470.1	16809.2	16696.3	16327.2	16240.8	16214.4	16208.8	16208.8	16208.8	16852.4
465.1	9510.83	9207.63	9197.7	9191.55	9234.5	9220.74	9407.21	9191.55	9501.6		470	16614.5	16675	16305.4	16219.6	16192.6	16187	16187	16187	16831.7
465	9447.18	9198.95	9188.84	9182.55	9230.38	9212.79	9397.12	9182.55	9497.87		469.9	16535.9	16655.6	16285.6	16200.5	16172.9	16167.2	16167.2	16167.2	16813
464.9	9204.25	9192.63	9182.33	9175.91	9229.17	9207.24	9384.05	9175.91	9491.78		469.8	16449.8	16633.4	16263	16178.4	16150.2	16144.5	16144.5	16144.5	16791.4
464.8	8961.83	9187.62	9177.13	9170.57	9229.87	9203.06	9367.43	9170.57	9482.83		469.7	16957	16609	16238.1	16154.2	16125.3	16119.7	16119.7	16119.7	16767.7
464.7	9185.43	9185.32	9174.62	9167.92	9233.95	9201.63	9349.46	9167.92	9473.3		469.6	16967.1	16585.4	16213.9	16130.7	16101.2	16095.5	16095.5	16095.5	16744.7
464.6	9268.6	9185.19	9174.3	9167.45	9240.97	9202.44	9330.67	9167.45	9463.79		469.5	16422.3	16563	16191.1	16108.6	16078.3	16072.6	16072.6	16072.6	16723.1
464.5	9258.08	9185	9173.89	9166.89	9248.76	9203.25	9309.97	9166.89	9453.32		469.4	16274.6	16541.6	16169.1	16087.3	16056.3	16050.6	16050.6	16050.6	16702.3
464.4	9163.3	9184.45	9173.12	9165.97	9257.12	9203.77	9288.26	9165.96	9442.87		469.3	16246	16525.4	16152.4	16071.3	16039.6	16033.9	16033.9	16033.9	16687
464.3	9331.84	9183.78	9172.23	9164.91	9266.41	9204.24	9266.82	9164.91	9433.86		469.2	16223.6	16511.3	16137.6	16057.4	16024.8	16019.2	16019.2	16019.2	16673.6
464.2	9309.74	9182.94	9171.17	9163.68	9276.69	9204.64	9246.48	9163.67	9427.23		469.1	16657.5	16494	16119.7	16040.3	16006.9	16001.3	16001.3	16001.3	16657.1
464.1	9438.57	9181.96	9169.95	9162.29	9288.13	9204.97	9227.88	9162.28	9423.78		469	16735.2	16475.6	16100.7	16022.1	15987.9	15982.2	15982.3	15982.2	16639.6
464	9406.97	9180.68	9168.42	9160.59	9300.7	9205.11	9211.25	9160.57	9423.87		468.9	16337.6	16455.8	16080.2	16002.5	15967.5	15961.8	15961.9	15961.8	16620.7
463.9	9477.62	9179.13	9166.62	9158.6	9314.61	9205.08	9196.75	9158.59	9427.86		468.8	16328	16432.2	16055.9	15979	15943.1	15937.5	15937.6	15937.5	16598
463.8	9604.42	9177.05	9164.29	9156.08	9329.78	9204.64	9184.07	9156.05	9435.64		468.7	16603.6	16411.2	16034.2	15958.2	15921.4	15915.7	15915.9	15915.7	16577.9
463.7	9860.59	9174.89	9161.86	9153.46	9346.87	9204.24	9173.48	9153.42	9447.68		468.6	16249.1	16397.9	16020.2	15945.1	15907.4	15901.8	15902	15901.8	16565.6
463.6	9518.52	9172.56	9159.26	9150.67	9366.01	9203.82	9164.62	9150.62	9463.86		468.5	15712	16390	16011.5	15937.4	15898.7	15893.1	15893.4	15893.1	16558.8
463.5	9572.9	9170.24	9156.65	9147.88	9387.62	9203.56	9157.32	9147.79	9484.32		468.4	15642.8	16384.9	16005.5	15932.5	15892.8	15887.1	15887.6	15887.1	16554.8
463.4	9473.27	9167.82	9153.93	9145	9411.9	9203.37	9151.17	9144.85	9508.93		468.3	15966.5	16384	16003.8	15931.8	15891.1	15885.4	15886.1	15885.4	16555.2
463.3	9702.28	9165.39	9151.21	9142.13	9439.25	9203.36	9145.98	9141.89	9537.87		468.2	16068.6	16381.1	16000.1	15929.1	15887.3	15881.6	15882.7	15881.6	16553.7
463.2	9862.22	9162.91	9148.41	9139.28	9469.98	9203.5	9141.44	9138.86	9571.25		468.1	16037.3	16377.7	15995.7	15925.8	15882.9	15877.3	15878.8	15877.3	16551.9
463.1	9570.19	9160.34	9145.52	9136.45	9504.5	9203.79	9137.3	9135.71	9609.36		468	16044.2	16373.7	15990.7	15922	15878	15872.3	15874.7	15872.3	16549.9
463	9666.95	9157.64	9142.49	9133.76	9543.34	9204.2	9133.37	9132.42	9652.72		467.9	15980.6	16369.8	15985.8	15918.3	15873.1	15867.4	15871.1	15867.4	16548.5
462.9	9602.92	9154.94	9139.45	9131.54	9587.45	9204.9	9129.66	9129.1	9702.44		467.8	15855.3	16365.7	15980.7	15914.4	15867.9	15862.3	15868.1	15862.3	16547.7
462.8	9704.32	9152.57	9136.72	9130.54	9638.48	9206.24	9126.41	9126.09	9760.52		467.7	16152.3	16361.1	15975	15909.9	15862.2	15856.6	15865.6	15856.5	16547.6
462.7	9525.76	9150.17	9133.95	9131.1	9698.27	9207.9	9123.2	9123.02	9829.47		467.6	16385.6	16356.2	15968.9	15905.2	15856.2	15850.5	15864.5	15850.5	16549
462.6	9601.89	9147.45	9130.86	9134.06	9769.98	9209.66	9119.71	9119.62	9913.63		467.5	16155.2	16351.5	15963.1	15900.7	15850.3	15844.7	15866.2	15844.7	16553.3
462.5	9995.58	9144.36	9127.37	9141.18	9858.41	9211.48	9115.86	9115.81	10019.6		467.4	15777.6	16346.9	15957.2	15896.3	15844.4	15838.9	15871.5	15838.8	16561.3
462.4	10001.9	9140.7	9123.3	9155.05	9968.95	9213.24	9111.43	9111.41	10155.6		467.3	15795.4	16342.5	15951.4	15892	15838.7	15833.2	15882.2	15833	16574.9
462.3	10290.1	9136.11	9118.29	9179.32	10105.5	9214.64	9106.05	9106.04	10329.7		467.2	15985.2	16338.2	15945.8	15887.9	15833	15827.7	15900.2	15827.4	16595.9
462.2	10500.4	9130.52	9112.27	9219.59	10267.3	9215.7	9099.66	9099.66	10546.8		467.1	16215.3	16333.2	15939.3	15883	15826.6	15821.3	15927.2	15820.9	16626
462.1	10624.5	9124.1	9105.39	9283.46	10445.4	9216.66	9092.4	9092.4	10805.4		467	16655.5	16327	15931.7	15877	15818.9	15813.9	15965.9	15813.3	16668.1
462	10866.4	9116.56	9097.38	9380.01	10620.2	9217.34	9083.99	9083.98	11095.6		466.9	16499.3	16320	15923.1	15870.2	15810.4	15805.7	16020.1	15804.7	16726
461.9	11156.5	9107.85	9088.19	9520.12	10766.1	9217.83	9074.37	9074.37	11402.7		466.8	16373.4	16312.1	15913.6	15862.4	15800.8	15796.7	16094	15795.1	16803.9
461.8	11492	9097.86	9077.69	9715.45	10860.5	9218.15	9063.43	9063.43	11716		466.7	16574.4	16303.3	15903.1	15853.8	15790.3	15787	16191.9	15784.6	16906.2
461.7	11822.5	9086.45	9065.76	9977.14	10896.4	9218.35	9051.04	9051.04	12039.9		466.6	16790.6	16294	15891.9	15844.6	15779.1	15777	16318.4	15773.5	17037.6
461.6	12073.2	9073.74	9052.5	10314.1	10890.9	9218.73	9037.3	9037.3	12400.7		466.5	16982.4	16283.4	15879.4	15834.1	15766.6	15766.1	16476.7	15761	17201.4
461.5	12207.6	9059.58	9037.78	10730	10804.5	9219.41	9022.07	9022.07	12763		466.4	17350.5	16270.7	15864.8	15821.6	15752	15753.9	16668.6	15746.4	17399.8
461.4	12628.3	9043.79	9021.4	11220.8	10583.5	9220.49	9005.15	9005.15	13069.4		466.3	17752.8	16256	15847.9	15807	15735.1	15740.4	16895.3	15729.5	17634.2
461.3	13166	9026.21	9003.2	11772.3	10273.4	9222.17	8986.39	8986.39	13351.7		466.2	18008.9	16238.9	15828.7	15790	15715.9	15725.7	17155.4	15710.2	17903.4
461.2	13645.3	9006.58	8982.94	12358.1	9931.95	9224.62	8965.54	8965.54	13642.1		466.1	18353.8	16219.2	15806.7	15770.4	15693.9	15710.2	17444.4	15688.3	18203.6
461.1	14158	8984.51	8960.21	12939.8	9610.39	9227.97	8942.19	8942.19	13954.1		466	18729.1	16197.6	15782.7	15749	15669.9	15695	17755.6	15664.3	18528.5
461	14702.8	8960.65	8935.67	13470	9342.43	9233.5	8916.99	8916.99	14274.4		465.9	18608.1	16174	15756.6	15725.5	15643.8	15680.8	18077.4	15638.1	18867.3
460.9	14433.4	8934.79	8909.09	13897.5	9139.16	9241.75	8889.72	8889.72	14563.4		465.8	19105.5	16147.8	15727.8	15699.4	15615	15667.9	18394.7	15609.3	19206
460.8	15190.4	8907.13	8880.68	14179.1	8995.24	9253.84	8860.57	8860.57	14773.7		465.7	19697.7	16119.3	15696.4	15671	15583.6	15657.6	18690.2	15578	19528.2
460.7	15462.8	8878.37	8851.15	14298.8	8897.22	9271.6	8830.26	8830.26	14876.1		465.6	19931.3	16088.7	15663	15640.6	15550.2	15651.6	18945.7	15544.5	19817.1
460.6	15226.1	8849.32	8821.29	14295.5	8830.23	9297.13	8799.58	8799.58	14895.2		465.5	20033.6	16056.2	15627.4	15608.2	15514.6	15651.5	19143.4	15509	20056.5
460.5	14953.8	8820.09	8791.21	14182.7	8781.55	9332.09	8768.63	8768.63	14833.1		465.4	19890.4	16022.3	15590.3	15574.5	15477.5	15659.6	19270.8	15471.8	20235.8
460.4	14562.1	8791.76	8761.99	13911	8743.51	9379.28	8738.49	8738.49	14633.6		465.3	19982	15987.6	15552.2	15539.9	15439.4	15678.7	19324.4	15433.7	20353.4
460.3	14208.8	8764.69	8734.01	13502.2	8711.31	9440.91	8709.52	8709.52	14315.1		465.2	20176.3	15952	15513	15504.4	15400.2	15710.8	19315.5	15394.6	20423
460.2	14109.1	8738.8	8707.16	12988.5	8682.22	9518.62	8681.63	8681.63	13908.8		465.1	20416.2	15916	15473.3	15468.6	15360.5	15759	19268.8	15354.9	20471.8
460.1	13972.6	8714.13	8681.48	12408.4	8655.02	9613.6	8654.84	8654.84	13453.3		465	20205.3	15879.7	15433.1	15432.5	15320.3	15825.8	19154.5	15314.6	20472.7
460	13677.7	8691.01	8657.31	11802.1	8629.53	9726.06	8629.48	8629.48	12988.1		464.9	20031.8	15842.7	15392	15395.8	15279.2	15913.6	18967.5	15273.6	20422.9
459.9	12955.3	8669.45	8634.66	11206.4	8605.57	9853.36	8605.56	8605.56	12547.2		464.8	20331.6	15805.4	15350.3	15358.7	15237.6	16025.1	18716.1	15231.9	20333.7
459.8	12599.2	8649.83	8613.89	10651.2	8583.44	9988.98	8583.44	8583.44	12153.6		464.7	20363.1	15768	15308.4	15321.6	15195.7	16163	18412.5	15190	20219.3
459.7	12126.8	8632.42	8595.28	10157.7	8563.37	10119.8	8563.37	8563.37	11815.1		464.6	20341	15730.8	15266.4	15284.8	15153.7	16329.5	18070.3	15148	20095.5
459.6	11739.1	8616.86	8578.46	9737.22	8545	10223.9	8545	8545	11521.4		464.5	20034.1	15693.9	15224.5	15248.3	15111.8	16526.1	17704.6	15106.1	19978.8
459.5	11827.1	8602.84	8563.13	9392.65	8527.99	10273.7	8527.99	8527.99	11248.4		464.4	19733.2	15658.1	15183.4	15212.9	15070.9	16754.4	17330.5	15065	19885.3
459.4	11443.8	8590.66	8549.58	9120.81	8512.63	10264.9	8512.63	8512.63	10988.1		464.3	19512.2	15623.1	15142.8	15178.4	15030.6	17013.8	16961.2	15024.4	19827.9
459.3	10811.7	8580.4	8537.88	8913.87	8498.99	10203.2	8498.99	8498.99	10738.3		464.2	19772.4	15588.8	15102.6	15144.7	14990.9	17303.1	16607.7	14984.2	19816.8
459.2	10272.6	8571.68	8527.66	8761.14	8486.67	10089.6	8486.67	8486.67	10490.1		464.1	19835.7	15554.6	15062.3	15111.3	14951.5	17619.2	16278.2	14943.8	19857.9
459.1	10303	8564.61	8519.01	8651.85	8475.74	9942.38	8475.74	8475.74	10250.6		464	19917.3	15520.1	15021.3	15077.7	14912.4	17958.3	15978.2	14902.9	19953.6
459	10317.6	8558.67	8511.44	8575.29	8465.69	9780.2	8465.69	8465.69	10028.5		463.9	19913.7	15484.5	14978.9	15043.1	14873.2	18314.5	15710.2	14860.5	20102
458.9	10477.8	8553.83	8504.88	8522.59	8456.45	9618.44	8456.45	8456.45	9830.41		463.8	20305.7	15447.8	14934.9	15007.5	14834.8	18681.5	15474.9	14816.5	20298.8
458.8	9931.06	8549.67	8498.93	8486.28	8447.56	9466.56	8447.56	8447.56	9658.75		463.7	20592.8	15410	14889.6	14971.1	14798.8	19052.1	15271.3	14771.1	20537.2
458.7	9846.66	8546.36	8493.75	8461.15	8439.18	9329.6	8439.18	8439.18	9513.33		463.6	20594.7	15370.8	14842.4	14933.5	14767	19417.8	15096.5	14723.9	20808.3
458.6	9741.06	8543.77	8489.22	8443.23	8431.13	9208.91	8431.13	8431.13	9391.74		463.5	20936	15329.8	14793	14894.4	14742.2	19769.4	14946.7	14674.5	21102.7
458.5	9928.5	8542.44	8485.87	8430.38	8423.92	9104.52	8423.92	8423.92	9291.46		463.4	21212.3	15287.6	14741.9	14854.4	14729.3	20098.2	14818.4	14623.5	21412.3
458.4	9564.08	8541.98	8483.31	8420.45	8417.1	9014.55	8417.1	8417.1	9208.99		463.3	21176	15244.1	14689	14813.4	14734.1	20394.8	14707.5	14570.6	21729.9
458.3	9480.62	8542.59	8481.76	8412.52	8410.84	8937.38	8410.84	8410.84	9141.72		463.2	21592.1	15198	14633.1	14770.3	14762.9	20649.1	14608.9	14514.7	22048.9
458.2	9236.94	8544.22	8481.17	8405.85	8405.03	8871.11	8405.03	8405.03	9087.26		463.1	22459.3	15148.9	14573.7	14724.7	14824.3	20851.2	14518.9	14455.2	22365.4
458.1	9242.3	8547.08	8481.76	8400.18	8399.8	8814.24	8399.8	8399.8	9043.88		463	23082.8	15097.4	14511.3	14677.3	14929.3	20991.1	14434.9	14392.8	22677.2
458	9294.41	8550.98	8483.35	8395.06	8394.88	8765.1	8394.88	8394.88	9009.85		462.9	22995	15043.2	14445.6	14627.9	15089	21056.4	14354.5	14327.1	22980.8
457.9	9206.35	8555.75	8485.83	8390.13	8390.05	8722.25	8390.05	8390.05	8983.81		462.8	23147.1	14986.5	14376.8	14576.8	15314.3	21039.6	14275.7	14258.3	23278.1
457.8	9368.18	8561.15	8488.95	8384.96	8384.93	8684.3	8384.93	8384.93	8964.58		462.7	23426.3	14927.9	14305.4	14524.9	15615.3	20962.2	14197.8	14187	23598.7
457.7	9503.18	8567.49	8493.09	8379.75	8379.73	8650.64	8379.73	8379.73	8951.76		462.6	23899.2	14867.5	14231.5	14472.3	15997.6	20819	14119.7	14113	23942.3
457.6	9297.3	8575.03	8498.58	8374.59	8374.59	8620.69	8374.59	8374.59	8945.14		462.5	24533.6	14804.6	14154.4	14418.8	16461.4	20605.9	14040	14036	24305.1
457.5	9209.67	8583.75	8505.47	8369.3	8369.3	8593.71	8369.3	8369.3	8944.33		462.4	24802.8	14739.3	14074.2	14364.8	17000.2	20326.8	13958.1	13955.7	24684.8
457.4	9326.53	8594.19	8514.46	8364.25	8364.24	8569.58	8364.24	8364.24	8949.75		462.3	25003.1	14671.6	13990.6	14311	17599	19987.7	13873.5	13872.2	25072.5
457.3	9096.06	8606.65	8525.98	8359.48	8359.48	8547.99	8359.48	8359.48	8961.66		462.2	25323.4	14601.6	13904	14258.3	18234.6	19596.1	13786.4	13785.6	25453
457.2	9175.22	8621.44	8540.58	8355.04	8355.04	8528.64	8355.04	8355.04	8980.58		462.1	25631.3	14530.3	13815.2	14208.8	18876	19161.3	13697.2	13696.7	25805.2
457.1	8929.91	8638.6	8558.6	8350.62	8350.62	8510.95	8350.62	8350.62	9006.92		462	25699.4	14457.9	13724.2	14164.4	19485.5	18692.7	13606	13605.7	26102
457	9165.61	8658.47	8580.78	8346.07	8346.07	8494.56	8346.07	8346.07	9041.67		461.9	25846.9	14384.3	13631.1	14127.6	20021.6	18200	13512.8	13512.6	26314.1
456.9	9430.39	8681.66	8608.26	8341.32	8341.32	8479.19	8341.32	8341.32	9086.47		461.8	26051.1	14310.3	13536.4	14102.1	20444.4	17693.1	13418	13418	26414.5
456.8	9286.75	8709.4	8643.09	8336.59	8336.59	8464.92	8336.59	8336.59	9144.23		461.7	25970.6	14236.3	13440.6	14093	20718.6	17181.8	13322.2	13322.2	26381.5
456.7	9120.92	8742.69	8687.5	8331.27	8331.27	8450.99	8331.27	8331.27	9218.65		461.6	25927.1	14162.8	13344.2	14106.3	20818	16674.7	13225.8	13225.8	26203.1
456.6	9518.1	8784.16	8746.19	8325.46	8325.46	8437.39	8325.46	8325.46	9316.82		461.5	25710.7	14090.6	13247.9	14150.4	20728.8	16180.1	13129.4	13129.4	25880.2
456.5	9641.92	8838.06	8826.75	8319.38	8319.38	8424.25	8319.38	8319.38	9450.28		461.4	25347.9	14020.5	13152.2	14234.8	20450.9	15704.6	13033.6	13033.6	25428.5
456.4	9675.4	8910.46	8940.47	8312.82	8312.82	8411.25	8312.82	8312.82	9636.54		461.3	25122.9	13953	13057.8	14371.5	19998.6	15254	12939.2	12939.2	24878.1
456.3	9764.15	9010.09	9103.3	8304.92	8304.92	8397.48	8304.92	8304.92	9901.04		461.2	24575.4	13889.9	12966.2	14574.4	19399.1	14833.2	12847.5	12847.5	24272.6
456.2	10467	9151	9337.74	8295.79	8295.79	8382.99	8295.79	8295.79	10280.1		461.1	23566.5	13831.5	12877.9	14858.1	18687.9	14445.1	12759.1	12759.1	23664.3
456.1	10745.3	9352.24	9670.04	8285.18	8285.18	8367.46	8285.18	8285.18	10819.4		461	23017.4	13778.2	12793.2	15237.6	17905.9	14091.1	12674	12674	23109.8
456	11141.8	9638.56	10125.6	8272.49	8272.49	8350.25	8272.49	8272.49	11569.5		460.9	22496.7	13730.4	12712.3	15727.4	17094.6	13771.6	12592.7	12592.7	22665.4
455.9	11773.2	10040.1	10718.6	8256.81	8256.81	8330.4	8256.81	8256.81	12575.4		460.8	22121.3	13687.5	12634.6	16339.7	16291.7	13485.1	12514.4	12514.4	22381.1
455.8	12812.8	10591.4	11428	8237.64	8237.64	8307.39	8237.64	8237.64	13851.5		460.7	22067.7	13648.7	12559.4	17083.4	15528.7	13229.4	12438.2	12438.2	22296.8
455.7	14001.6	11326.8	12148.4	8213.72	8213.72	8279.92	8213.72	8213.72	15327.7		460.6	21683.4	13612.6	12485.3	17961.9	14828.3	13001	12362.7	12362.7	22438.6
455.6	15585.8	12276.1	12650.9	8184.08	8184.08	8246.98	8184.08	8184.08	16805.8		460.5	22174.7	13577.5	12410.7	18971.5	14204	12795.6	12285.8	12285.8	22816.1
455.5	16972.4	13457.1	12748.3	8147.7	8147.7	8207.54	8147.7	8147.7	18117.5		460.4	23083.1	13541.5	12334	20100.3	13660.9	12608.7	12205.7	12205.7	23422.5
455.4	18619.8	14867.8	12475.1	8103.94	8103.94	8160.94	8103.94	8103.94	19295.9		460.3	23940.2	13503.3	12254.1	21326.1	13197.4	12436.3	12121	12121	24233.2
455.3	20299.4	16478	11837.8	8053.09	8053.09	8107.45	8053.09	8053.09	20317		460.2	24966.8	13461	12169.6	22612.6	12805.8	12273.6	12029.4	12029.4	25204.9
455.2	21154.7	18217.6	11063.1	7995.26	7995.26	8047.16	7995.26	7995.26	21337.3		460.1	26071.9	13414	12080.6	23909.1	12476.5	12117.6	11930.4	11930.4	26276.1
455.1	22600	19965.2	10317.3	7930.62	7930.62	7980.21	7930.62	7930.62	22401.4		460	26941.9	13361.4	11987.2	25144.2	12197.5	11965	11822.9	11822.9	27363.6
455	23779.4	21537.4	9674.69	7859.99	7859.99	7907.42	7859.99	7859.99	23399.6		459.9	28566.5	13303.3	11890.7	26226.3	11957.2	11813.4	11706.7	11706.7	28364
454.9	24542.9	22699.6	9153.32	7785.24	7785.24	7830.65	7785.24	7785.24	24113.1		459.8	29532	13241.1	11794.1	27049.4	11746.4	11662.4	11583.1	11583.1	29161.1
454.8	24254.5	23246.5	8743.26	7707.14	7707.14	7750.67	7707.14	7707.14	24326.1		459.7	29635.2	13176.4	11701.2	27517.8	11557.3	11511.8	11453.4	11453.4	29650.8
454.7	24287.6	23248	8425.27	7627.87	7627.87	7669.62	7627.87	7627.87	24087.1		459.6	29734.4	13110.6	11616	27607.8	11383.4	11361.5	11319	11319	29803.4
454.6	23475.4	22732.3	8177.79	7549.26	7549.26	7589.33	7549.26	7549.26	23400.9		459.5	29680	13047.4	11545.5	27444.8	11222	11213.8	11183.1	11183.1	29741.1
454.5	22736.4	21644.7	7982.45	7473.67	7473.67	7512.16	7473.67	7473.67	22192		459.4	28927.2	12989.4	11496	26951.7	11071.1	11070.1	11048.2	11048.2	29385.6
454.4	21068.6	20144.7	7824.56	7402.38	7402.38	7439.4	7402.38	7402.38	20603.9		459.3	28260	12938.2	11473.9	26124.1	10928.9	10931.1	10915.7	10915.7	28733.5
454.3	19443.6	18415	7694.54	7337	7337	7372.61	7337	7337	18808.1		459.2	27310.8	12895.9	11486.2	25027.8	10794.7	10798.1	10787.3	10787.3	27853.5
454.2	17856.4	16619.5	7585.88	7278.25	7278.25	7312.54	7278.25	7278.25	16961.4		459.1	26271.3	12864.2	11540.6	23741.6	10668.6	10672	10664.5	10664.5	26828.9
454.1	16299.8	14887.4	7494.58	7226.68	7226.68	7259.72	7226.68	7226.68	15188.3		459	25103	12844	11644	22343	10550	10552.9	10547.8	10547.8	25742.7
454	15024.3	13309.3	7417.67	7182.15	7182.15	7214	7182.15	7182.15	13576.6		458.9	24150.5	12835.7	11803.5	20901.5	10438.5	10440.8	10437.4	10437.4	24670.6
453.9	13538.6	11939.9	7353.22	7144.55	7144.55	7175.28	7144.55	7144.55	12179.3		458.8	23311.7	12839.6	12025.7	19474.7	10333.6	10335.4	10333	10333	23676.8
453.8	12065.9	10801.8	7299.17	7113.04	7113.04	7142.7	7113.04	7113.04	11017.6		458.7	22526.8	12855.1	12316	18107.3	10234	10235.3	10233.8	10233.8	22812.6
453.7	11364.7	9892.67	7254.45	7087.44	7087.44	7116.09	7087.44	7087.44	10088.3		458.6	22228.5	12881.4	12679	16831.8	10138.5	10139.4	10138.4	10138.4	22116.6
453.6	10029.7	9192.12	7217.98	7067.33	7067.33	7095.02	7067.33	7067.33	9370.47		458.5	21905.7	12918.3	13118.7	15670.6	10046.3	10046.9	10046.3	10046.3	21615.8
453.5	9215.8	8668.43	7188.05	7051.49	7051.49	7078.28	7051.49	7051.49	8831.77		458.4	21430.7	12966	13637.3	14635.8	9956.85	9957.25	9956.82	9956.82	21325.9
453.4	9014.84	8286.53	7163.36	7039.04	7039.04	7064.96	7039.04	7039.04	8436.76		458.3	20989	13023.8	14234.1	13730.4	9868.73	9868.99	9868.71	9868.71	21251.2
453.3	8486.95	8013.21	7143.33	7029.69	7029.69	7054.77	7029.69	7029.69	8151.94		458.2	21179.6	13091.7	14906.2	12951	9781.17	9781.34	9781.17	9781.17	21386.7
453.2	8098.98	7819.05	7126.81	7022.54	7022.54	7046.84	7022.54	7022.54	7947.62		458.1	21419.6	13170.2	15647.6	12288.8	9693.51	9693.61	9693.5	9693.5	21719.7
453.1	7695.28	7680.21	7112.67	7016.66	7016.66	7040.21	7016.66	7016.66	7799.76		458	21576.8	13259	16448	11730.5	9604.05	9604.11	9604.05	9604.05	22229.5
453	7864.36	7579.27	7100.48	7011.81	7011.81	7034.64	7011.81	7011.81	7690.77		457.9	22275.1	13358.5	17293.5	11261	9511.22	9511.26	9511.22	9511.22	22890.6
452.9	7933.5	7503.83	7089.89	7007.75	7007.75	7029.9	7007.75	7007.75	7608.12		457.8	22934.7	13470.9	18167.8	10865.6	9414.58	9414.6	9414.58	9414.58	23675.1
452.8	7634.42	7445.1	7080.26	7003.96	7003.96	7025.45	7003.96	7003.96	7542.89		457.7	23416	13598.5	19050.7	10529.2	9312.93	9312.95	9312.93	9312.93	24552.6
452.7	7806.34	7397.46	7071.26	7000.2	7000.2	7021.07	7000.2	7000.2	7489.39		457.6	24483.6	13744.8	19919	10237.8	9204.9	9204.91	9204.9	9204.9	25491.8
452.6	7642.63	7357.64	7062.97	6996.63	6996.63	7016.89	6996.63	6996.63	7444.24		457.5	25583	13915.2	20747.9	9979.89	9089.84	9089.85	9089.84	9089.84	26463.3
452.5	7656.32	7323.47	7055.29	6993.22	6993.22	7012.91	6993.22	6993.22	7405.23		457.4	26703.4	14117.3	21512.2	9745.66	8967.35	8967.35	8967.35	8967.35	27440.5
452.4	7748.73	7293.72	7048.29	6990.09	6990.09	7009.23	6990.09	6990.09	7371.06		457.3	27617.8	14360.4	22185.8	9526.83	8836.62	8836.62	8836.62	8836.62	28399.8
452.3	7324.69	7267.71	7042.13	6987.46	6987.46	7006.07	6987.46	6987.46	7340.99		457.2	28635.7	14655.9	22744.6	9317.35	8697.5	8697.5	8697.5	8697.5	29322.9
452.2	7282.2	7244.49	7036.41	6984.96	6984.96	7003.06	6984.96	6984.96	7314.05		457.1	29774.5	15018	23167.3	9113.17	8550.44	8550.44	8550.44	8550.44	30197.6
452.1	7489.55	7223.66	7031.14	6982.62	6982.62	7000.24	6982.62	6982.62	7289.79		457	30522.3	15461.1	23435.8	8911.07	8395.61	8395.61	8395.61	8395.61	31016.7
452	7472.92	7205.58	7026.97	6981.15	6981.15	6998.3	6981.15	6981.15	7268.55		456.9	31493	15999.7	23536	8708.58	8233.01	8233.01	8233.01	8233.01	31778.2
451.9	6847.61	7188.99	7022.86	6979.52	6979.52	6996.23	6979.52	6979.52	7249.04		456.8	32372	16647	23459.9	8504.51	8063.22	8063.22	8063.22	8063.22	32485.1
451.8	7475.73	7173.89	7019	6977.94	6977.94	6994.22	6977.94	6977.94	7231.22		456.7	32950.6	17413.1	23204.2	8298.18	7886.84	7886.84	7886.84	7886.84	33141.8
451.7	7223.36	7160.45	7015.74	6976.79	6976.79	6992.65	6976.79	6976.79	7215.26		456.6	33640.6	18300.8	22770.2	8088.03	7703.23	7703.23	7703.23	7703.23	33752.5
451.6	7045.07	7148.35	7012.85	6975.86	6975.86	6991.31	6975.86	6975.86	7200.81		456.5	34809.8	19305.4	22166	7873.06	7512.04	7512.04	7512.04	7512.04	34320.3
451.5	7238.22	7136.99	7009.88	6974.69	6974.69	6989.76	6974.69	6974.69	7187.26		456.4	36003.4	20413.7	21405.9	7653.5	7313.96	7313.96	7313.96	7313.96	34845.1
451.4	7083.17	7126.84	7007.38	6973.87	6973.87	6988.57	6973.87	6973.87	7175.06		456.3	36351.9	21601.3	20508.5	7429.51	7109.51	7109.51	7109.51	7109.51	35320.3
451.3	7114.08	7117.53	7005.05	6973.1	6973.1	6987.45	6973.1	6973.1	7163.82		456.2	36554	22833.1	19496.5	7201.93	6899.79	6899.79	6899.79	6899.79	35731.9
451.2	7162.17	7108.85	7002.78	6972.28	6972.28	6986.29	6972.28	6972.28	7153.35		456.1	36433.6	24063.1	18395.5	6971.88	6686.14	6686.14	6686.14	6686.14	36058.2
451.1	7092.23	7100.99	7000.81	6971.67	6971.67	6985.34	6971.67	6971.67	7143.8		456	36652.4	25236.5	17232	6740.64	6470.01	6470.01	6470.01	6470.01	36269.1
451	7024.81	7093.75	6998.98	6971.11	6971.11	6984.47	6971.11	6971.11	7134.97		455.9	36813.8	26290.9	16032.2	6508.86	6252.17	6252.17	6252.17	6252.17	36327.6
450.9	7021.96	7086.82	6997.04	6970.37	6970.37	6983.41	6970.37	6970.37	7126.54		455.8	36604	27161	14820.6	6276.75	6032.97	6032.97	6032.97	6032.97	36192.5
450.8	7307.16	7080.21	6995.05	6969.49	6969.49	6982.23	6969.49	6969.49	7118.51		455.7	36563.8	27786.1	13620.4	6045.08	5813.26	5813.26	5813.26	5813.26	35825
450.7	7296.64	7073.93	6993.04	6968.53	6968.53	6980.99	6968.53	6968.53	7110.9		455.6	35837.3	28119.8	12452.4	5815.09	5594.4	5594.4	5594.4	5594.4	35198.5
450.6	7171	7067.98	6991.06	6967.53	6967.53	6979.71	6967.53	6967.53	7103.69		455.5	35109.6	28143	11335	5588.93	5378.58	5378.58	5378.58	5378.58	34309.8
450.5	7063.06	7062.15	6988.92	6966.31	6966.31	6978.22	6966.31	6966.31	7096.66		455.4	33731.1	27796	10283.3	5368.73	5168.03	5168.03	5168.03	5168.03	33111.9
450.4	7244.58	7056.78	6986.98	6965.24	6965.24	6976.89	6965.24	6965.24	7090.16		455.3	31982.3	26910.5	9309.14	5157.45	4965.74	4965.74	4965.74	4965.74	31445.6
450.3	7144.36	7051.98	6985.38	6964.47	6964.47	6975.87	6964.47	6964.47	7084.29		455.2	29859.8	25548.9	8421.27	4958.02	4774.74	4774.74	4774.74	4774.74	29378.8
450.2	6986.33	7047.31	6983.69	6963.56	6963.56	6974.71	6963.56	6963.56	7078.59		455.1	27059.9	23823.2	7625.39	4773.76	4598.36	4598.36	4598.36	4598.36	27025.6
450.1	7308.59	7042.55	6981.73	6962.33	6962.33	6973.25	6962.33	6962.33	7072.87		455	24034.4	21858.5	6924.09	4607.61	4439.59	4439.59	4439.59	4439.59	24511
450	7389.65	7037.78	6979.57	6960.87	6960.87	6971.56	6960.87	6960.87	7067.17		454.9	20626.2	19774.9	6316.38	4461.18	4300.11	4300.11	4300.11	4300.11	21952.2
449.9	7479.66	7032.86	6977.1	6959.06	6959.06	6969.52	6959.06	6959.06	7061.37		454.8	17786.3	17676.6	5798.23	4334.92	4180.36	4180.36	4180.36	4180.36	19449.1
449.8	7506.55	7027.79	6974.33	6956.92	6956.92	6967.16	6956.92	6956.92	7055.46		454.7	15425.5	15648.1	5362.96	4227.8	4079.38	4079.38	4079.38	4079.38	17080.1
449.7	7316.03	7022.97	6971.68	6954.86	6954.86	6964.9	6954.86	6954.86	7049.84		454.6	13392.8	13753.2	5002.26	4137.98	3995.34	3995.34	3995.34	3995.34	14902.8
449.6	7213.7	7018.57	6969.32	6953.06	6953.06	6962.89	6953.06	6953.06	7044.68		454.5	11719.6	12035.5	4706.7	4062.89	3925.7	3925.7	3925.7	3925.7	12953.7
449.5	7112.9	7014.47	6967.13	6951.4	6951.4	6961.04	6951.4	6951.4	7039.84		454.4	10173.8	10520.6	4466.98	4000.07	3868.03	3868.03	3868.03	3868.03	11251.6
449.4	7317.97	7010.83	6965.3	6950.08	6950.08	6959.54	6950.08	6950.08	7035.5		454.3	9098.9	9218.4	4274.74	3947.75	3820.58	3820.58	3820.58	3820.58	9799.74
449.3	7151.72	7007.38	6963.57	6948.83	6948.83	6958.1	6948.83	6948.83	7031.38		454.2	8018.01	8125.85	4122.48	3904.54	3781.97	3781.97	3781.97	3781.97	8588.92
449.2	7241.81	7004.05	6961.85	6947.58	6947.58	6956.66	6947.58	6947.58	7027.41		454.1	6985.82	7229.42	4003.18	3868.96	3750.76	3750.76	3750.76	3750.76	7600.05
449.1	7212.29	7000.84	6960.17	6946.34	6946.34	6955.25	6946.34	6946.34	7023.59		454	6371.38	6508.64	3910.51	3839.57	3725.49	3725.49	3725.49	3725.49	6807.73
449	7085.81	6998.17	6958.95	6945.54	6945.54	6954.28	6945.54	6945.54	7020.33		453.9	5869.78	5939.93	3839.62	3815.68	3705.53	3705.53	3705.53	3705.53	6184.17
448.9	6863.38	6995.65	6957.8	6944.79	6944.79	6953.37	6944.79	6944.79	7017.23		453.8	5272.27	5498.29	3786.09	3796.44	3690.01	3690.01	3690.01	3690.01	5700.8
448.8	7093.91	6993.11	6956.56	6943.94	6943.94	6952.36	6943.94	6943.94	7014.15		453.7	4818.5	5159.38	3745.97	3780.78	3677.89	3677.89	3677.89	3677.89	5330.34
448.7	7340.32	6990.86	6955.55	6943.29	6943.29	6951.56	6943.29	6943.29	7011.38		453.6	4535.95	4901.2	3715.99	3767.83	3668.3	3668.3	3668.3	3668.3	5048.41
448.6	6999.75	6988.84	6954.7	6942.8	6942.8	6950.91	6942.8	6942.8	7008.86		453.5	4547.31	4704.89	3693.55	3756.84	3660.52	3660.52	3660.52	3660.52	4834.24
448.5	6922.23	6986.48	6953.47	6941.9	6941.9	6949.86	6941.9	6941.9	7006.02		453.4	4562.16	4554.68	3676.34	3746.98	3653.72	3653.72	3653.72	3653.72	4670.57
448.4	7284.33	6983.94	6951.99	6940.74	6940.74	6948.57	6940.74	6940.74	7003.01		453.3	4546.3	4438.46	3662.94	3737.97	3647.62	3647.62	3647.62	3647.62	4544.13
448.3	7352.71	6981.6	6950.66	6939.73	6939.73	6947.41	6939.73	6939.73	7000.22		453.2	4301.66	4347.05	3652.33	3729.65	3642.08	3642.08	3642.08	3642.08	4444.88
448.2	7192.69	6979.08	6949.11	6938.47	6938.47	6946.02	6938.47	6938.47	6997.27		453.1	4117.89	4273.72	3643.88	3722.01	3637.09	3637.09	3637.09	3637.09	4365.43
448.1	7242.46	6976.48	6947.43	6937.08	6937.08	6944.49	6937.08	6937.08	6994.25		453	4133.92	4213.67	3637.16	3715.1	3632.71	3632.71	3632.71	3632.71	4300.5
448	7062.47	6974.26	6946.09	6936.01	6936.01	6943.3	6936.01	6936.01	6991.63		452.9	4112.08	4163.62	3631.98	3709.07	3629.1	3629.1	3629.1	3629.1	4246.45
447.9	6934.46	6972.26	6944.94	6935.12	6935.12	6942.28	6935.12	6935.12	6989.24		452.8	3988.47	4120.74	3627.69	3703.5	3625.85	3625.85	3625.85	3625.85	4200.22
447.8	7168.63	6970.37	6943.85	6934.29	6934.29	6941.32	6934.29	6934.29	6986.97		452.7	4036.59	4083.08	3623.83	3698.09	3622.66	3622.66	3622.66	3622.66	4159.67
447.7	7130.91	6968.46	6942.71	6933.39	6933.39	6940.31	6933.39	6933.39	6984.7		452.6	4059.36	4049.56	3620.3	3692.87	3619.58	3619.58	3619.58	3619.58	4123.58
447.6	7303.26	6966.33	6941.32	6932.23	6932.23	6939.04	6932.23	6932.23	6982.23		452.5	4048.61	4019.48	3617.17	3687.98	3616.72	3616.72	3616.72	3616.72	4091.19
447.5	7322.66	6964.25	6939.95	6931.08	6931.08	6937.77	6931.08	6931.08	6979.8		452.4	3939.02	3991.98	3614.04	3683.07	3613.76	3613.76	3613.76	3613.76	4061.56
447.4	6930.22	6962.42	6938.79	6930.15	6930.15	6936.73	6930.15	6930.15	6977.65		452.3	4044.63	3966.8	3611.04	3678.31	3610.88	3610.88	3610.88	3610.88	4034.39
447.3	6938.01	6960.8	6937.82	6929.38	6929.38	6935.86	6929.38	6929.38	6975.71		452.2	3972.36	3943.62	3608.15	3673.68	3608.05	3608.05	3608.05	3608.05	4009.35
447.2	6945.23	6959.74	6937.39	6929.15	6929.15	6935.52	6929.15	6929.15	6974.34		452.1	4003.94	3922.39	3605.53	3669.37	3605.47	3605.47	3605.47	3605.47	3986.34
447.1	6754.87	6962.22	6940.47	6932.43	6932.43	6938.69	6932.43	6932.43	6976.53		452	3869.37	3902.98	3603.25	3665.45	3603.21	3603.21	3603.21	3603.21	3965.26
447	7077.41	6964.74	6943.56	6935.71	6935.71	6941.87	6935.71	6935.71	6978.76		451.9	3697.12	3885.4	3601.45	3662.07	3601.43	3601.43	3601.43	3601.43	3946.06
446.9	7106.11	6967.29	6946.66	6938.99	6938.99	6945.05	6938.99	6938.99	6981.03		451.8	3701.32	3869.18	3599.82	3658.91	3599.81	3599.81	3599.81	3599.81	3928.29
446.8	7233.33	6969.86	6949.76	6942.27	6942.27	6948.24	6942.27	6942.27	6983.33		451.7	3855.57	3854.28	3598.44	3656.05	3598.43	3598.43	3598.43	3598.43	3911.91
446.7	7329.17	6972.46	6952.87	6945.54	6945.54	6951.42	6945.54	6945.54	6985.67		451.6	3826.51	3840.58	3597.27	3653.46	3597.26	3597.26	3597.26	3597.26	3896.77
446.6	7310.89	6975.08	6955.99	6948.82	6948.82	6954.61	6948.82	6948.82	6988.04		451.5	3713.86	3827.69	3596.03	3650.84	3596.02	3596.02	3596.02	3596.02	3882.51
446.5	7179.03	6977.73	6959.11	6952.1	6952.1	6957.8	6952.1	6952.1	6990.44		451.4	3741.93	3815.59	3594.77	3648.26	3594.77	3594.77	3594.77	3594.77	3869.09
446.4	6973.35	6980.4	6962.24	6955.38	6955.38	6960.99	6955.38	6955.38	6992.87		451.3	3709.74	3804.61	3593.89	3646.11	3593.89	3593.89	3593.89	3593.89	3856.83
446.3	7152.88	6983.09	6965.37	6958.66	6958.66	6964.19	6958.66	6958.66	6995.32		451.2	3580.59	3794.59	3593.31	3644.29	3593.31	3593.31	3593.31	3593.31	3845.58
446.2	7009.53	6985.8	6968.5	6961.94	6961.94	6967.38	6961.94	6961.94	6997.81		451.1	3620.55	3785.17	3592.71	3642.5	3592.71	3592.71	3592.71	3592.71	3834.97
446.1	7016.48	6988.53	6971.64	6965.22	6965.22	6970.58	6965.22	6965.22	7000.32		451	3721.38	3776.4	3592.19	3640.84	3592.19	3592.19	3592.19	3592.19	3825.05
446	7130.14	6991.28	6974.79	6968.5	6968.5	6973.78	6968.5	6968.5	7002.86		450.9	3678.95	3768.17	3591.71	3639.25	3591.71	3591.71	3591.71	3591.71	3815.71
445.9	7192.43	6994.05	6977.94	6971.78	6971.78	6976.98	6971.78	6971.78	7005.42		450.8	3684.39	3760.09	3590.9	3637.37	3590.9	3590.9	3590.9	3590.9	3806.56
445.8	7378.97	6996.83	6981.09	6975.06	6975.06	6980.19	6975.06	6975.06	7008		450.7	3809	3752.23	3589.88	3635.31	3589.88	3589.88	3589.88	3589.88	3797.67
445.7	7152.97	6999.64	6984.25	6978.33	6978.33	6983.39	6978.33	6978.33	7010.6		450.6	3765.86	3744.74	3588.81	3633.25	3588.81	3588.81	3588.81	3588.81	3789.17
445.6	7146.48	7002.45	6987.41	6981.61	6981.61	6986.6	6981.61	6981.61	7013.23		450.5	3747.19	3737.57	3587.71	3631.17	3587.71	3587.71	3587.71	3587.71	3781.04
445.5	7276.92	7005.28	6990.57	6984.89	6984.89	6989.81	6984.89	6984.89	7015.87		450.4	3701.16	3730.62	3586.47	3629	3586.47	3586.47	3586.47	3586.47	3773.15
445.4	7285.99	7008.13	6993.74	6988.17	6988.17	6993.01	6988.17	6988.17	7018.54		450.3	3770.78	3723.97	3585.22	3626.83	3585.22	3585.22	3585.22	3585.22	3765.59
445.3	7086.55	7010.99	6996.91	6991.45	6991.45	6996.23	6991.45	6991.45	7021.22		450.2	3821.03	3717.62	3583.97	3624.71	3583.97	3583.97	3583.97	3583.97	3758.36
445.2	7139.5	7013.86	7000.08	6994.73	6994.73	6999.44	6994.73	6994.73	7023.92		450.1	3750.63	3711.45	3582.63	3622.52	3582.63	3582.63	3582.63	3582.63	3751.34
445.1	7293.65	7016.74	7003.26	6998.01	6998.01	7002.65	6998.01	6998.01	7026.64		450	3810.76	3705.56	3581.31	3620.38	3581.31	3581.31	3581.31	3581.31	3744.63
445	7163.25	7019.64	7006.44	7001.29	7001.29	7005.87	7001.29	7001.29	7029.37		449.9	3674.97	3700.29	3580.37	3618.64	3580.37	3580.37	3580.37	3580.37	3738.55
444.9	7168.83	7022.55	7009.62	7004.57	7004.57	7009.08	7004.57	7004.57	7032.12		449.8	3503.01	3695.62	3579.82	3617.31	3579.82	3579.82	3579.82	3579.82	3733.11
444.8	7283.57	7025.47	7012.81	7007.85	7007.85	7012.3	7007.85	7007.85	7034.89		449.7	3548.29	3691.22	3579.33	3616.06	3579.33	3579.33	3579.33	3579.33	3727.96
444.7	7405.39	7028.4	7015.99	7011.12	7011.12	7015.52	7011.12	7011.12	7037.66		449.6	3701.17	3687.19	3579.01	3615.01	3579.01	3579.01	3579.01	3579.01	3723.19
444.6	7289.75	7031.34	7019.18	7014.4	7014.4	7018.74	7014.4	7014.4	7040.46		449.5	3690.99	3683.37	3578.72	3614.01	3578.72	3578.72	3578.72	3578.72	3718.66
444.5	7204.36	7034.29	7022.38	7017.68	7017.68	7021.96	7017.68	7017.68	7043.26		449.4	3651.34	3679.57	3578.28	3612.89	3578.28	3578.28	3578.28	3578.28	3714.18
444.4	6980.87	7037.25	7025.57	7020.96	7020.96	7025.18	7020.96	7020.96	7046.08		449.3	3601.75	3675.97	3577.88	3611.82	3577.88	3577.88	3577.88	3577.88	3709.91
444.3	7316.17	7040.22	7028.77	7024.24	7024.24	7028.41	7024.24	7024.24	7048.91		449.2	3524.44	3672.62	3577.59	3610.88	3577.59	3577.59	3577.59	3577.59	3705.91
444.2	7056.2	7043.2	7031.97	7027.52	7027.52	7031.63	7027.52	7027.52	7051.76		449.1	3624.3	3669.37	3577.26	3609.92	3577.26	3577.26	3577.26	3577.26	3702.03
444.1	6906.45	7046.18	7035.17	7030.8	7030.8	7034.86	7030.8	7030.8	7054.61		449	3715.77	3666.38	3577.06	3609.11	3577.06	3577.06	3577.06	3577.06	3698.43
444	7105.01	7049.18	7038.37	7034.08	7034.08	7038.08	7034.08	7034.08	7057.48		448.9	3559.54	3663.51	3576.85	3608.3	3576.85	3576.85	3576.85	3576.85	3694.97
443.9	7029.27	7052.18	7041.58	7037.36	7037.36	7041.31	7037.36	7037.36	7060.36		448.8	3500.91	3660.57	3576.44	3607.32	3576.44	3576.44	3576.44	3576.44	3691.44
443.8	7108.7	0	0	0	0	0	0	0	7131.31		448.7	3529.56	0	0	0	0	0	0	0	3641.56
