# Supplementary material for: Ion pair sites for efficient electrochemical extraction of uranium in real nuclear wastewater
Source: Nat Commun. 2024 May 16;15:4149. doi: 10.1038/s41467-024-48564-y (PMC11099191; doi:10.1038/s41467-024-48564-y)
Supplement: Supplementary file 5 — Source Data [file 41467_2024_48564_MOESM5_ESM.zip › Source Data/Fig. 2/Fig. 2d.xlsx]

## Sheet: Fig. 2d
Fig. 2d
XANES spectra of OH-terminated Ti3C2: Incident photo energy (eV)	XANES spectra of OH-terminated Ti3C2: Normalized absorption (arb.u.)		XANES spectra of Ti(OH)PO4: Incident photo energy (eV)	XANES spectra of Ti(OH)PO4: Normalized absorption (arb.u.)
454	0		451	0
455	0.00156		452	0.00462
456	0.03099		453	0.01013
457	0.14502		454	0.01158
458	0.40222		455	0.01247
459	0.62914		456	0.01687
459.2	0.74234		457	0.02109
459.4	0.7397		457.2	0.0235
459.6	0.66613		457.4	0.02778
459.8	0.60697		457.6	0.03614
460	0.59152		457.8	0.04896
460.2	0.60816		458	0.06422
460.4	0.63109		458.2	0.06619
460.6	0.69292		458.4	0.06818
460.8	0.73276		458.6	0.08491
461	0.75703		458.8	0.09679
461.2	0.73599		459	0.10759
461.4	0.69633		459.2	0.16605
461.6	0.6584		459.4	0.32365
461.8	0.62804		459.6	0.52605
462	0.60388		459.8	0.52375
462.2	0.58058		460	0.31806
462.4	0.5672		460.2	0.15745
462.6	0.56949		460.4	0.11401
462.8	0.57781		460.6	0.10519
463	0.62018		460.8	0.1148
463.2	0.66296		461	0.14992
463.4	0.71753		461.2	0.18663
463.6	0.7657		461.4	0.30456
463.8	0.8155		461.6	0.50578
464	0.86919		461.8	0.79625
464.2	0.92268		462	0.9385
464.4	0.97133		462.2	0.79419
464.6	1		462.4	0.53021
464.8	0.99818		462.6	0.34622
465	0.97697		462.8	0.23951
465.2	0.943		463	0.19362
465.4	0.92049		463.2	0.17181
465.6	0.90881		463.4	0.16433
465.8	0.90906		463.6	0.16847
466	0.91694		463.8	0.17985
466.2	0.92452		464	0.20838
466.4	0.9277		464.2	0.24863
466.6	0.91377		464.4	0.31468
466.8	0.88151		464.6	0.41352
467	0.8256		464.8	0.54078
467.2	0.76475		465	0.64473
467.4	0.72503		465.2	0.6398
467.6	0.64032		465.4	0.52723
467.8	0.58234		465.6	0.40516
468	0.53407		465.8	0.33084
469	0.38937		466	0.30941
470	0.32115		466.2	0.32749
471	0.27667		466.4	0.37328
472	0.25426		466.6	0.46786
473	0.24178		466.8	0.56438
			467	0.71997
			467.2	0.92467
			467.4	1
			467.6	0.8903
			467.8	0.68698
			468	0.51447
			469	0.20715
			470	0.14792
			471	0.13583
			472	0.13014
			473	0.12882
			474	0.1304
