# Supplementary material for: Ion pair sites for efficient electrochemical extraction of uranium in real nuclear wastewater
Source: Nat Commun. 2024 May 16;15:4149. doi: 10.1038/s41467-024-48564-y (PMC11099191; doi:10.1038/s41467-024-48564-y)
Supplement: Supplementary file 5 — Source Data [file 41467_2024_48564_MOESM5_ESM.zip › Source Data/Fig. 3/Fig. 3a.xlsx]

## Sheet: Fia. 3a
Fig. 3a
LSV tests on bare graphite felt electrode: E (V vs. Ag/AgCl)	LSV tests on bare graphite felt electrode: Current density (mA cm-2)		LSV tests on OH-terminated Ti3C2 electrode: E (V vs. Ag/AgCl)	LSV tests on OH-terminated Ti3C2 electrode: Current density (mA cm-2)		LSV tests on Ti(OH)PO4 electrode: E (V vs. Ag/AgCl)	LSV tests on Ti(OH)PO4 electrode: Current density (mA cm-2)
0	0.1078		0	0.621		0	-0.1255
-0.001	0.1029		-0.001	0.5395		-0.001	-0.1117
-0.002	0.09897		-0.002	0.4966		-0.002	-0.1063
-0.003	0.09541		-0.003	0.46555		-0.003	-0.10195
-0.004	0.0921		-0.004	0.4437		-0.004	-0.0954
-0.005	0.08909		-0.005	0.42345		-0.005	-0.09205
-0.006	0.08623		-0.006	0.4076		-0.006	-0.09045
-0.007	0.08359		-0.007	0.39075		-0.007	-0.08545
-0.008	0.08116		-0.008	0.3789		-0.008	-0.08585
-0.009	0.07883		-0.009	0.36535		-0.009	-0.084
-0.01	0.07662		-0.01	0.352		-0.01	-0.0825
-0.011	0.07456		-0.011	0.34225		-0.011	-0.0832
-0.012	0.07257		-0.012	0.3306		-0.012	-0.07965
-0.013	0.07069		-0.013	0.31825		-0.013	-0.0805
-0.014	0.06894		-0.014	0.30965		-0.014	-0.0792
-0.015	0.06722		-0.015	0.30085		-0.015	-0.07675
-0.016	0.06566		-0.016	0.2913		-0.016	-0.07615
-0.017	0.06409		-0.017	0.28255		-0.017	-0.0784
-0.018	0.06265		-0.018	0.27565		-0.018	-0.0761
-0.019	0.06123		-0.019	0.26715		-0.019	-0.07655
-0.02	0.05988		-0.02	0.2583		-0.02	-0.0736
-0.021	0.05853		-0.021	0.25		-0.021	-0.07305
-0.022	0.05727		-0.022	0.2437		-0.022	-0.0745
-0.023	0.05605		-0.023	0.2378		-0.023	-0.0745
-0.024	0.05488		-0.024	0.2302		-0.024	-0.0736
-0.025	0.05371		-0.025	0.22125		-0.025	-0.0727
-0.026	0.05251		-0.026	0.2124		-0.026	-0.0756
-0.027	0.05147		-0.027	0.2089		-0.027	-0.0725
-0.028	0.05043		-0.028	0.20235		-0.028	-0.0716
-0.029	0.04944		-0.029	0.19085		-0.029	-0.07275
-0.03	0.04849		-0.03	0.18645		-0.03	-0.06975
-0.031	0.04757		-0.031	0.182		-0.031	-0.0725
-0.032	0.04671		-0.032	0.1755		-0.032	-0.0722
-0.033	0.04582		-0.033	0.17045		-0.033	-0.07275
-0.034	0.04496		-0.034	0.1662		-0.034	-0.0721
-0.035	0.04416		-0.035	0.15965		-0.035	-0.07245
-0.036	0.04336		-0.036	0.1536		-0.036	-0.07055
-0.037	0.0426		-0.037	0.1501		-0.037	-0.07255
-0.038	0.04186		-0.038	0.14045		-0.038	-0.07135
-0.039	0.04112		-0.039	0.13715		-0.039	-0.0707
-0.04	0.04045		-0.04	0.13255		-0.04	-0.0717
-0.041	0.03971		-0.041	0.128		-0.041	-0.0701
-0.042	0.03906		-0.042	0.12215		-0.042	-0.0725
-0.043	0.03839		-0.043	0.11665		-0.043	-0.0734
-0.044	0.03771		-0.044	0.11155		-0.044	-0.07165
-0.045	0.03713		-0.045	0.1085		-0.045	-0.07045
-0.046	0.03652		-0.046	0.10255		-0.046	-0.0707
-0.047	0.03587		-0.047	0.10275		-0.047	-0.07355
-0.048	0.03529		-0.048	0.09505		-0.048	-0.0713
-0.049	0.03473		-0.049	0.0911		-0.049	-0.0734
-0.05	0.03421		-0.05	0.0851		-0.05	-0.07085
-0.051	0.03363		-0.051	0.08105		-0.051	-0.07425
-0.052	0.03311		-0.052	0.0785		-0.052	-0.0729
-0.053	0.03262		-0.053	0.07605		-0.053	-0.07155
-0.054	0.03209		-0.054	0.07085		-0.054	-0.07185
-0.055	0.03157		-0.055	0.0653		-0.055	-0.0746
-0.056	0.03114		-0.056	0.0606		-0.056	-0.07255
-0.057	0.03062		-0.057	0.05895		-0.057	-0.073
-0.058	0.03013		-0.058	0.05525		-0.058	-0.071
-0.059	0.0297		-0.059	0.05145		-0.059	-0.073
-0.06	0.02921		-0.06	0.04865		-0.06	-0.0741
-0.061	0.02875		-0.061	0.04538		-0.061	-0.07495
-0.062	0.02832		-0.062	0.04129		-0.062	-0.07435
-0.063	0.02786		-0.063	0.03962		-0.063	-0.07485
-0.064	0.02746		-0.064	0.03601		-0.064	-0.07435
-0.065	0.02703		-0.065	0.03047		-0.065	-0.07275
-0.066	0.0266		-0.066	0.03041		-0.066	-0.0752
-0.067	0.0262		-0.067	0.02903		-0.067	-0.07565
-0.068	0.0258		-0.068	0.02434		-0.068	-0.07335
-0.069	0.0254		-0.069	0.01978		-0.069	-0.0747
-0.07	0.025		-0.07	0.01934		-0.07	-0.0742
-0.071	0.0246		-0.071	0.015		-0.071	-0.0751
-0.072	0.02426		-0.072	0.0128		-0.072	-0.0753
-0.073	0.02386		-0.073	0.01		-0.073	-0.07595
-0.074	0.0235		-0.074	0.00909		-0.074	-0.0767
-0.075	0.0231		-0.075	0.00676		-0.075	-0.07595
-0.076	0.02273		-0.076	0.00374		-0.076	-0.0759
-0.077	0.02239		-0.077	-0.000912		-0.077	-0.075
-0.078	0.02205		-0.078	-0.00223		-0.078	-0.0744
-0.079	0.02171		-0.079	-0.00601		-0.079	-0.0765
-0.08	0.02141		-0.08	-0.0078		-0.08	-0.07865
-0.081	0.02107		-0.081	-0.0084		-0.081	-0.0755
-0.082	0.02076		-0.082	-0.01255		-0.082	-0.07745
-0.083	0.02049		-0.083	-0.015		-0.083	-0.07745
-0.084	0.02015		-0.084	-0.01475		-0.084	-0.0806
-0.085	0.01987		-0.085	-0.01733		-0.085	-0.0767
-0.086	0.0196		-0.086	-0.02186		-0.086	-0.07895
-0.087	0.01929		-0.087	-0.02393		-0.087	-0.0786
-0.088	0.01901		-0.088	-0.02557		-0.088	-0.08215
-0.089	0.01874		-0.089	-0.02815		-0.089	-0.07765
-0.09	0.01843		-0.09	-0.03154		-0.09	-0.08115
-0.091	0.01818		-0.091	-0.03047		-0.091	-0.08025
-0.092	0.01791		-0.092	-0.03274		-0.092	-0.0792
-0.093	0.01763		-0.093	-0.03597		-0.093	-0.0833
-0.094	0.01738		-0.094	-0.0384		-0.094	-0.0794
-0.095	0.01711		-0.095	-0.04013		-0.095	-0.07825
-0.096	0.01686		-0.096	-0.04242		-0.096	-0.08195
-0.097	0.01662		-0.097	-0.04346		-0.097	-0.08095
-0.098	0.01637		-0.098	-0.04355		-0.098	-0.08115
-0.099	0.01616		-0.099	-0.04553		-0.099	-0.0845
-0.1	0.01588		-0.1	-0.04871		-0.1	-0.08195
-0.101	0.01567		-0.101	-0.0503		-0.101	-0.0857
-0.102	0.01542		-0.102	-0.052		-0.102	-0.0815
-0.103	0.01517		-0.103	-0.0548		-0.103	-0.0837
-0.104	0.01496		-0.104	-0.05585		-0.104	-0.0858
-0.105	0.01471		-0.105	-0.0592		-0.105	-0.08535
-0.106	0.0145		-0.106	-0.05775		-0.106	-0.08265
-0.107	0.01428		-0.107	-0.0592		-0.107	-0.08435
-0.108	0.01404		-0.108	-0.06315		-0.108	-0.08485
-0.109	0.01385		-0.109	-0.06305		-0.109	-0.08655
-0.11	0.01364		-0.11	-0.06605		-0.11	-0.0836
-0.111	0.01342		-0.111	-0.0691		-0.111	-0.08775
-0.112	0.01324		-0.112	-0.06875		-0.112	-0.0851
-0.113	0.01299		-0.113	-0.0703		-0.113	-0.0873
-0.114	0.01281		-0.114	-0.07075		-0.114	-0.08755
-0.115	0.01259		-0.115	-0.0732		-0.115	-0.08725
-0.116	0.0124		-0.116	-0.07545		-0.116	-0.0884
-0.117	0.01225		-0.117	-0.07385		-0.117	-0.0875
-0.118	0.01205		-0.118	-0.07795		-0.118	-0.089
-0.119	0.01184		-0.119	-0.0802		-0.119	-0.08965
-0.12	0.01165		-0.12	-0.0792		-0.12	-0.0914
-0.121	0.01145		-0.121	-0.08325		-0.121	-0.08905
-0.122	0.01124		-0.122	-0.08445		-0.122	-0.0885
-0.123	0.01108		-0.123	-0.08415		-0.123	-0.09115
-0.124	0.01087		-0.124	-0.0864		-0.124	-0.0916
-0.125	0.01071		-0.125	-0.08845		-0.125	-0.09365
-0.126	0.01053		-0.126	-0.08965		-0.126	-0.0918
-0.127	0.01033		-0.127	-0.0908		-0.127	-0.09095
-0.128	0.01016		-0.128	-0.09325		-0.128	-0.09155
-0.129	0.00998		-0.129	-0.09385		-0.129	-0.09235
-0.13	0.00981		-0.13	-0.09445		-0.13	-0.09545
-0.131	0.00965		-0.131	-0.0953		-0.131	-0.0947
-0.132	0.00945		-0.132	-0.09995		-0.132	-0.09375
-0.133	0.00929		-0.133	-0.10095		-0.133	-0.0935
-0.134	0.00911		-0.134	-0.1007		-0.134	-0.09575
-0.135	0.00892		-0.135	-0.1042		-0.135	-0.09715
-0.136	0.00876		-0.136	-0.1034		-0.136	-0.09775
-0.137	0.00859		-0.137	-0.1047		-0.137	-0.09655
-0.138	0.00841		-0.138	-0.106		-0.138	-0.09965
-0.139	0.00828		-0.139	-0.1065		-0.139	-0.0974
-0.14	0.00808		-0.14	-0.1068		-0.14	-0.0984
-0.141	0.00793		-0.141	-0.1089		-0.141	-0.09595
-0.142	0.00778		-0.142	-0.1107		-0.142	-0.0992
-0.143	0.00759		-0.143	-0.1138		-0.143	-0.09755
-0.144	0.00745		-0.144	-0.1163		-0.144	-0.09965
-0.145	0.00728		-0.145	-0.1154		-0.145	-0.09995
-0.146	0.00713		-0.146	-0.1179		-0.146	-0.10215
-0.147	0.00696		-0.147	-0.11845		-0.147	-0.1012
-0.148	0.0068		-0.148	-0.11975		-0.148	-0.10275
-0.149	0.00666		-0.149	-0.12045		-0.149	-0.1024
-0.15	0.0065		-0.15	-0.12135		-0.15	-0.1029
-0.151	0.00633		-0.151	-0.12445		-0.151	-0.1046
-0.152	0.00622		-0.152	-0.12505		-0.152	-0.1023
-0.153	0.00605		-0.153	-0.1241		-0.153	-0.1061
-0.154	0.00588		-0.154	-0.12655		-0.154	-0.106
-0.155	0.00575		-0.155	-0.1289		-0.155	-0.10635
-0.156	0.00559		-0.156	-0.1297		-0.156	-0.1046
-0.157	0.00545		-0.157	-0.13155		-0.157	-0.10585
-0.158	0.00531		-0.158	-0.13145		-0.158	-0.10935
-0.159	0.00514		-0.159	-0.13145		-0.159	-0.10755
-0.16	0.00502		-0.16	-0.1348		-0.16	-0.10915
-0.161	0.00485		-0.161	-0.13415		-0.161	-0.1078
-0.162	0.0047		-0.162	-0.13715		-0.162	-0.1084
-0.163	0.00456		-0.163	-0.13655		-0.163	-0.1112
-0.164	0.0044		-0.164	-0.13855		-0.164	-0.1102
-0.165	0.00428		-0.165	-0.14155		-0.165	-0.11235
-0.166	0.00413		-0.166	-0.14		-0.166	-0.1123
-0.167	0.00396		-0.167	-0.1444		-0.167	-0.1121
-0.168	0.00385		-0.168	-0.1441		-0.168	-0.11365
-0.169	0.00369		-0.169	-0.14435		-0.169	-0.11715
-0.17	0.00355		-0.17	-0.14775		-0.17	-0.11435
-0.171	0.00342		-0.171	-0.1502		-0.171	-0.11465
-0.172	0.00327		-0.172	-0.1513		-0.172	-0.1141
-0.173	0.0031		-0.173	-0.14765		-0.173	-0.11605
-0.174	0.00299		-0.174	-0.1524		-0.174	-0.1168
-0.175	0.00283		-0.175	-0.15395		-0.175	-0.11835
-0.176	0.00272		-0.176	-0.1539		-0.176	-0.1194
-0.177	0.00255		-0.177	-0.1546		-0.177	-0.11895
-0.178	0.00242		-0.178	-0.1577		-0.178	-0.118
-0.179	0.00228		-0.179	-0.16075		-0.179	-0.1219
-0.18	0.00213		-0.18	-0.15985		-0.18	-0.1225
-0.181	0.002		-0.181	-0.16155		-0.181	-0.12295
-0.182	0.00186		-0.182	-0.16305		-0.182	-0.12155
-0.183	0.00171		-0.183	-0.16135		-0.183	-0.12405
-0.184	0.00161		-0.184	-0.16475		-0.184	-0.1248
-0.185	0.00145		-0.185	-0.1685		-0.185	-0.126
-0.186	0.00131		-0.186	-0.16885		-0.186	-0.1263
-0.187	0.00118		-0.187	-0.1721		-0.187	-0.128
-0.188	0.00102		-0.188	-0.16995		-0.188	-0.12635
-0.189	0.0008971		-0.189	-0.1712		-0.189	-0.12945
-0.19	0.0007324		-0.19	-0.17475		-0.19	-0.1302
-0.191	0.0006219		-0.191	-0.1721		-0.191	-0.1322
-0.192	0.0004877		-0.192	-0.1791		-0.192	-0.1339
-0.193	0.0003532		-0.193	-0.1781		-0.193	-0.13275
-0.194	0.0002119		-0.194	-0.1779		-0.194	-0.13335
-0.195	8.971e-05		-0.195	-0.17895		-0.195	-0.13415
-0.196	-7.703e-05		-0.196	-0.18525		-0.196	-0.13585
-0.197	-0.0001808		-0.197	-0.1827		-0.197	-0.1368
-0.198	-0.0003169		-0.198	-0.187		-0.198	-0.13755
-0.199	-0.0004695		-0.199	-0.18785		-0.199	-0.1403
-0.2	-0.0005831		-0.2	-0.1876		-0.2	-0.1386
-0.201	-0.0007336		-0.201	-0.1891		-0.201	-0.1408
-0.202	-0.0008702		-0.202	-0.1919		-0.202	-0.14165
-0.203	-0.0009823		-0.203	-0.19265		-0.203	-0.14135
-0.204	-0.00114		-0.204	-0.19295		-0.204	-0.14385
-0.205	-0.00128		-0.205	-0.1979		-0.205	-0.147
-0.206	-0.00141		-0.206	-0.19705		-0.206	-0.14595
-0.207	-0.00155		-0.207	-0.20065		-0.207	-0.15085
-0.208	-0.00166		-0.208	-0.2016		-0.208	-0.15155
-0.209	-0.00182		-0.209	-0.20115		-0.209	-0.1534
-0.21	-0.00195		-0.21	-0.20365		-0.21	-0.15365
-0.211	-0.00208		-0.211	-0.2084		-0.211	-0.15315
-0.212	-0.00223		-0.212	-0.2085		-0.212	-0.156
-0.213	-0.00235		-0.213	-0.20855		-0.213	-0.1566
-0.214	-0.00248		-0.214	-0.2141		-0.214	-0.1581
-0.215	-0.00262		-0.215	-0.21255		-0.215	-0.1594
-0.216	-0.00274		-0.216	-0.21295		-0.216	-0.1628
-0.217	-0.00295		-0.217	-0.21515		-0.217	-0.16545
-0.218	-0.00304		-0.218	-0.215		-0.218	-0.1669
-0.219	-0.00315		-0.219	-0.2177		-0.219	-0.16985
-0.22	-0.00331		-0.22	-0.2216		-0.22	-0.1705
-0.221	-0.00344		-0.221	-0.22085		-0.221	-0.1711
-0.222	-0.00357		-0.222	-0.22365		-0.222	-0.1719
-0.223	-0.00371		-0.223	-0.22355		-0.223	-0.1777
-0.224	-0.00384		-0.224	-0.226		-0.224	-0.1801
-0.225	-0.00398		-0.225	-0.22735		-0.225	-0.1826
-0.226	-0.0041		-0.226	-0.2307		-0.226	-0.1841
-0.227	-0.00424		-0.227	-0.23375		-0.227	-0.1881
-0.228	-0.0044		-0.228	-0.2349		-0.228	-0.1894
-0.229	-0.00451		-0.229	-0.2368		-0.229	-0.1918
-0.23	-0.00467		-0.23	-0.2393		-0.23	-0.1958
-0.231	-0.00481		-0.231	-0.23795		-0.231	-0.1985
-0.232	-0.00492		-0.232	-0.24105		-0.232	-0.20085
-0.233	-0.00508		-0.233	-0.2449		-0.233	-0.20275
-0.234	-0.00522		-0.234	-0.24415		-0.234	-0.21
-0.235	-0.00534		-0.235	-0.249		-0.235	-0.21215
-0.236	-0.0055		-0.236	-0.24945		-0.236	-0.21495
-0.237	-0.00563		-0.237	-0.24625		-0.237	-0.2171
-0.238	-0.00576		-0.238	-0.2551		-0.238	-0.2209
-0.239	-0.00591		-0.239	-0.25745		-0.239	-0.22575
-0.24	-0.00603		-0.24	-0.2611		-0.24	-0.23185
-0.241	-0.0062		-0.241	-0.2598		-0.241	-0.2374
-0.242	-0.00633		-0.242	-0.25805		-0.242	-0.23835
-0.243	-0.00645		-0.243	-0.2629		-0.243	-0.24705
-0.244	-0.00662		-0.244	-0.2677		-0.244	-0.25145
-0.245	-0.00675		-0.245	-0.26865		-0.245	-0.2545
-0.246	-0.0069		-0.246	-0.27125		-0.246	-0.2619
-0.247	-0.00706		-0.247	-0.271		-0.247	-0.2673
-0.248	-0.00718		-0.248	-0.275		-0.248	-0.2714
-0.249	-0.00735		-0.249	-0.27635		-0.249	-0.281
-0.25	-0.00749		-0.25	-0.27865		-0.25	-0.286
-0.251	-0.0076		-0.251	-0.2799		-0.251	-0.2955
-0.252	-0.00779		-0.252	-0.28655		-0.252	-0.30145
-0.253	-0.00792		-0.253	-0.28605		-0.253	-0.31285
-0.254	-0.00805		-0.254	-0.2912		-0.254	-0.31615
-0.255	-0.00821		-0.255	-0.29285		-0.255	-0.3258
-0.256	-0.00836		-0.256	-0.2943		-0.256	-0.33505
-0.257	-0.00851		-0.257	-0.2958		-0.257	-0.34
-0.258	-0.00867		-0.258	-0.29775		-0.258	-0.351
-0.259	-0.0088		-0.259	-0.30235		-0.259	-0.36065
-0.26	-0.00897		-0.26	-0.3028		-0.26	-0.3677
-0.261	-0.00911		-0.261	-0.3063		-0.261	-0.378
-0.262	-0.00926		-0.262	-0.30685		-0.262	-0.38895
-0.263	-0.00942		-0.263	-0.31265		-0.263	-0.4016
-0.264	-0.00953		-0.264	-0.31365		-0.264	-0.40685
-0.265	-0.00973		-0.265	-0.31455		-0.265	-0.418
-0.266	-0.00988		-0.266	-0.31675		-0.266	-0.4288
-0.267	-0.01001		-0.267	-0.32005		-0.267	-0.44215
-0.268	-0.01019		-0.268	-0.32355		-0.268	-0.45505
-0.269	-0.01033		-0.269	-0.32625		-0.269	-0.46655
-0.27	-0.01048		-0.27	-0.3268		-0.27	-0.47905
-0.271	-0.01066		-0.271	-0.3282		-0.271	-0.4931
-0.272	-0.01078		-0.272	-0.33045		-0.272	-0.5055
-0.273	-0.01094		-0.273	-0.3356		-0.273	-0.5185
-0.274	-0.01111		-0.274	-0.33535		-0.274	-0.532
-0.275	-0.01126		-0.275	-0.34195		-0.275	-0.548
-0.276	-0.01143		-0.276	-0.3422		-0.276	-0.5675
-0.277	-0.01157		-0.277	-0.3431		-0.277	-0.5795
-0.278	-0.01173		-0.278	-0.3473		-0.278	-0.5985
-0.279	-0.0119		-0.279	-0.348		-0.279	-0.6145
-0.28	-0.01203		-0.28	-0.35085		-0.28	-0.6285
-0.281	-0.01221		-0.281	-0.35515		-0.281	-0.6505
-0.282	-0.01237		-0.282	-0.35785		-0.282	-0.6675
-0.283	-0.01251		-0.283	-0.35945		-0.283	-0.6855
-0.284	-0.01268		-0.284	-0.3629		-0.284	-0.707
-0.285	-0.01284		-0.285	-0.3646		-0.285	-0.7255
-0.286	-0.01301		-0.286	-0.3654		-0.286	-0.7455
-0.287	-0.01317		-0.287	-0.37125		-0.287	-0.766
-0.288	-0.01331		-0.288	-0.3739		-0.288	-0.7915
-0.289	-0.01349		-0.289	-0.37575		-0.289	-0.809
-0.29	-0.01366		-0.29	-0.37985		-0.29	-0.835
-0.291	-0.0138		-0.291	-0.38235		-0.291	-0.8605
-0.292	-0.01397		-0.292	-0.3865		-0.292	-0.8845
-0.293	-0.01413		-0.293	-0.3881		-0.293	-0.907
-0.294	-0.01429		-0.294	-0.39385		-0.294	-0.933
-0.295	-0.01446		-0.295	-0.3951		-0.295	-0.9575
-0.296	-0.01459		-0.296	-0.39665		-0.296	-0.9825
-0.297	-0.01478		-0.297	-0.3996		-0.297	-1.011
-0.298	-0.01494		-0.298	-0.40495		-0.298	-1.038
-0.299	-0.01507		-0.299	-0.40755		-0.299	-1.0635
-0.3	-0.01527		-0.3	-0.41065		-0.3	-1.094
-0.301	-0.01541		-0.301	-0.41355		-0.301	-1.12
-0.302	-0.01556		-0.302	-0.41885		-0.302	-1.146
-0.303	-0.01574		-0.303	-0.41845		-0.303	-1.175
-0.304	-0.01589		-0.304	-0.4256		-0.304	-1.2035
-0.305	-0.01606		-0.305	-0.4252		-0.305	-1.2315
-0.306	-0.01622		-0.306	-0.43115		-0.306	-1.2615
-0.307	-0.01638		-0.307	-0.4331		-0.307	-1.2925
-0.308	-0.01655		-0.308	-0.44155		-0.308	-1.323
-0.309	-0.01668		-0.309	-0.43995		-0.309	-1.3525
-0.31	-0.01685		-0.31	-0.44345		-0.31	-1.385
-0.311	-0.01702		-0.311	-0.45165		-0.311	-1.4175
-0.312	-0.01714		-0.312	-0.45295		-0.312	-1.446
-0.313	-0.01733		-0.313	-0.45495		-0.313	-1.4775
-0.314	-0.0175		-0.314	-0.46015		-0.314	-1.511
-0.315	-0.01763		-0.315	-0.46435		-0.315	-1.5435
-0.316	-0.01781		-0.316	-0.4663		-0.316	-1.5835
-0.317	-0.01795		-0.317	-0.4727		-0.317	-1.617
-0.318	-0.0181		-0.318	-0.4772		-0.318	-1.6555
-0.319	-0.01828		-0.319	-0.47935		-0.319	-1.6885
-0.32	-0.01841		-0.32	-0.48435		-0.32	-1.724
-0.321	-0.01858		-0.321	-0.4883		-0.321	-1.763
-0.322	-0.01873		-0.322	-0.4927		-0.322	-1.801
-0.323	-0.01887		-0.323	-0.49455		-0.323	-1.8415
-0.324	-0.01905		-0.324	-0.5005		-0.324	-1.883
-0.325	-0.01919		-0.325	-0.507		-0.325	-1.9225
-0.326	-0.01934		-0.326	-0.509		-0.326	-1.9605
-0.327	-0.01949		-0.327	-0.516		-0.327	-1.9985
-0.328	-0.01962		-0.328	-0.5235		-0.328	-2.046
-0.329	-0.01981		-0.329	-0.527		-0.329	-2.084
-0.33	-0.01995		-0.33	-0.5285		-0.33	-2.1255
-0.331	-0.02009		-0.331	-0.534		-0.331	-2.1655
-0.332	-0.02025		-0.332	-0.539		-0.332	-2.2125
-0.333	-0.02041		-0.333	-0.542		-0.333	-2.2585
-0.334	-0.02055		-0.334	-0.5465		-0.334	-2.307
-0.335	-0.02071		-0.335	-0.553		-0.335	-2.353
-0.336	-0.02084		-0.336	-0.558		-0.336	-2.4005
-0.337	-0.021		-0.337	-0.565		-0.337	-2.4495
-0.338	-0.02115		-0.338	-0.5695		-0.338	-2.497
-0.339	-0.02129		-0.339	-0.574		-0.339	-2.5495
-0.34	-0.02145		-0.34	-0.58		-0.34	-2.6055
-0.341	-0.02159		-0.341	-0.584		-0.341	-2.656
-0.342	-0.02173		-0.342	-0.5925		-0.342	-2.7055
-0.343	-0.02187		-0.343	-0.596		-0.343	-2.762
-0.344	-0.02199		-0.344	-0.6035		-0.344	-2.816
-0.345	-0.02216		-0.345	-0.609		-0.345	-2.8715
-0.346	-0.0223		-0.346	-0.615		-0.346	-2.926
-0.347	-0.02242		-0.347	-0.6205		-0.347	-2.9795
-0.348	-0.02259		-0.348	-0.6245		-0.348	-3.036
-0.349	-0.02272		-0.349	-0.6305		-0.349	-3.0925
-0.35	-0.02285		-0.35	-0.6375		-0.35	-3.151
-0.351	-0.02299		-0.351	-0.643		-0.351	-3.2095
-0.352	-0.02313		-0.352	-0.6455		-0.352	-3.266
-0.353	-0.02327		-0.353	-0.6535		-0.353	-3.327
-0.354	-0.0234		-0.354	-0.6585		-0.354	-3.384
-0.355	-0.02353		-0.355	-0.665		-0.355	-3.4445
-0.356	-0.02368		-0.356	-0.6705		-0.356	-3.5085
-0.357	-0.02381		-0.357	-0.6765		-0.357	-3.568
-0.358	-0.02395		-0.358	-0.682		-0.358	-3.625
-0.359	-0.02409		-0.359	-0.694		-0.359	-3.6865
-0.36	-0.02419		-0.36	-0.696		-0.36	-3.7535
-0.361	-0.02436		-0.361	-0.7055		-0.361	-3.818
-0.362	-0.02448		-0.362	-0.7065		-0.362	-3.867
-0.363	-0.0246		-0.363	-0.716		-0.363	-3.928
-0.364	-0.02475		-0.364	-0.7275		-0.364	-3.9965
-0.365	-0.02486		-0.365	-0.727		-0.365	-4.061
-0.366	-0.02498		-0.366	-0.7325		-0.366	-4.1245
-0.367	-0.02512		-0.367	-0.7355		-0.367	-4.189
-0.368	-0.02524		-0.368	-0.741		-0.368	-4.261
-0.369	-0.02539		-0.369	-0.7485		-0.369	-4.3285
-0.37	-0.02551		-0.37	-0.756		-0.37	-4.398
-0.371	-0.02562		-0.371	-0.762		-0.371	-4.4655
-0.372	-0.02575		-0.372	-0.7665		-0.372	-4.5245
-0.373	-0.02586		-0.373	-0.777		-0.373	-4.5865
-0.374	-0.02599		-0.374	-0.7775		-0.374	-4.648
-0.375	-0.02612		-0.375	-0.7805		-0.375	-4.709
-0.376	-0.02621		-0.376	-0.7865		-0.376	-4.7695
-0.377	-0.02635		-0.377	-0.7925		-0.377	-4.819
-0.378	-0.02648		-0.378	-0.7975		-0.378	-4.881
-0.379	-0.02657		-0.379	-0.8035		-0.379	-4.935
-0.38	-0.02672		-0.38	-0.8085		-0.38	-4.991
-0.381	-0.02682		-0.381	-0.8125		-0.381	-5.045
-0.382	-0.02692		-0.382	-0.817		-0.382	-5.085
-0.383	-0.02704		-0.383	-0.8225		-0.383	-5.135
-0.384	-0.02717		-0.384	-0.825		-0.384	-5.18
-0.385	-0.02728		-0.385	-0.837		-0.385	-5.225
-0.386	-0.02738		-0.386	-0.8425		-0.386	-5.265
-0.387	-0.02749		-0.387	-0.8435		-0.387	-5.3
-0.388	-0.02762		-0.388	-0.846		-0.388	-5.33
-0.389	-0.02771		-0.389	-0.8515		-0.389	-5.36
-0.39	-0.02782		-0.39	-0.859		-0.39	-5.385
-0.391	-0.02795		-0.391	-0.863		-0.391	-5.405
-0.392	-0.02803		-0.392	-0.867		-0.392	-5.435
-0.393	-0.02815		-0.393	-0.8725		-0.393	-5.45
-0.394	-0.02825		-0.394	-0.8735		-0.394	-5.475
-0.395	-0.02834		-0.395	-0.8815		-0.395	-5.48
-0.396	-0.02848		-0.396	-0.8875		-0.396	-5.485
-0.397	-0.02855		-0.397	-0.8915		-0.397	-5.485
-0.398	-0.02865		-0.398	-0.9005		-0.398	-5.49
-0.399	-0.02877		-0.399	-0.9025		-0.399	-5.475
-0.4	-0.02887		-0.4	-0.9045		-0.4	-5.45
-0.401	-0.02898		-0.401	-0.914		-0.401	-5.425
-0.402	-0.02907		-0.402	-0.9155		-0.402	-5.39
-0.403	-0.02918		-0.403	-0.923		-0.403	-5.345
-0.404	-0.02929		-0.404	-0.929		-0.404	-5.3
-0.405	-0.02937		-0.405	-0.933		-0.405	-5.245
-0.406	-0.02947		-0.406	-0.938		-0.406	-5.18
-0.407	-0.02959		-0.407	-0.945		-0.407	-5.115
-0.408	-0.02965		-0.408	-0.9505		-0.408	-5.04
-0.409	-0.02979		-0.409	-0.953		-0.409	-4.95
-0.41	-0.0299		-0.41	-0.961		-0.41	-4.8545
-0.411	-0.02995		-0.411	-0.9655		-0.411	-4.7445
-0.412	-0.03018		-0.412	-0.97		-0.412	-4.628
-0.413	-0.03021		-0.413	-0.9765		-0.413	-4.494
-0.414	-0.03027		-0.414	-0.9805		-0.414	-4.3545
-0.415	-0.0304		-0.415	-0.984		-0.415	-4.2005
-0.416	-0.03046		-0.416	-0.992		-0.416	-4.0305
-0.417	-0.03058		-0.417	-0.9915		-0.417	-3.8585
-0.418	-0.03064		-0.418	-0.9945		-0.418	-3.681
-0.419	-0.03073		-0.419	-1		-0.419	-3.4915
-0.42	-0.03083		-0.42	-1.0035		-0.42	-3.2985
-0.421	-0.03092		-0.421	-1.006		-0.421	-3.0985
-0.422	-0.03098		-0.422	-1.012		-0.422	-2.89
-0.423	-0.03107		-0.423	-1.016		-0.423	-2.6825
-0.424	-0.03113		-0.424	-1.018		-0.424	-2.4735
-0.425	-0.03123		-0.425	-1.0225		-0.425	-2.2595
-0.426	-0.03132		-0.426	-1.026		-0.426	-2.0525
-0.427	-0.03141		-0.427	-1.0285		-0.427	-1.843
-0.428	-0.0315		-0.428	-1.0335		-0.428	-1.6485
-0.429	-0.03156		-0.429	-1.036		-0.429	-1.459
-0.43	-0.03166		-0.43	-1.037		-0.43	-1.287
-0.431	-0.03172		-0.431	-1.041		-0.431	-1.1245
-0.432	-0.03178		-0.432	-1.0415		-0.432	-0.9765
-0.433	-0.0319		-0.433	-1.0475		-0.433	-0.849
-0.434	-0.03196		-0.434	-1.0475		-0.434	-0.731
-0.435	-0.03205		-0.435	-1.0505		-0.435	-0.635
-0.436	-0.03215		-0.436	-1.055		-0.436	-0.553
-0.437	-0.03221		-0.437	-1.056		-0.437	-0.48955
-0.438	-0.0323		-0.438	-1.061		-0.438	-0.4381
-0.439	-0.03239		-0.439	-1.06		-0.439	-0.3983
-0.44	-0.03242		-0.44	-1.063		-0.44	-0.36525
-0.441	-0.03251		-0.441	-1.0655		-0.441	-0.3393
-0.442	-0.03261		-0.442	-1.066		-0.442	-0.3225
-0.443	-0.03267		-0.443	-1.067		-0.443	-0.3061
-0.444	-0.03276		-0.444	-1.0685		-0.444	-0.2937
-0.445	-0.03282		-0.445	-1.0695		-0.445	-0.2849
-0.446	-0.03288		-0.446	-1.0725		-0.446	-0.27675
-0.447	-0.03301		-0.447	-1.0735		-0.447	-0.2695
-0.448	-0.03304		-0.448	-1.074		-0.448	-0.2634
-0.449	-0.03313		-0.449	-1.076		-0.449	-0.25705
-0.45	-0.03322		-0.45	-1.0735		-0.45	-0.25195
-0.451	-0.03328		-0.451	-1.075		-0.451	-0.2477
-0.452	-0.03337		-0.452	-1.0765		-0.452	-0.2482
-0.453	-0.03347		-0.453	-1.0755		-0.453	-0.24195
-0.454	-0.03353		-0.454	-1.076		-0.454	-0.24105
-0.455	-0.03362		-0.455	-1.0755		-0.455	-0.2355
-0.456	-0.03365		-0.456	-1.0785		-0.456	-0.2316
-0.457	-0.03374		-0.457	-1.0795		-0.457	-0.2308
-0.458	-0.0338		-0.458	-1.075		-0.458	-0.22975
-0.459	-0.03387		-0.459	-1.0785		-0.459	-0.22575
-0.46	-0.03399		-0.46	-1.076		-0.46	-0.22515
-0.461	-0.03405		-0.461	-1.0755		-0.461	-0.2231
-0.462	-0.03411		-0.462	-1.077		-0.462	-0.2224
-0.463	-0.0342		-0.463	-1.078		-0.463	-0.21675
-0.464	-0.03427		-0.464	-1.0755		-0.464	-0.21655
-0.465	-0.03433		-0.465	-1.0735		-0.465	-0.21645
-0.466	-0.03439		-0.466	-1.0715		-0.466	-0.21295
-0.467	-0.03445		-0.467	-1.075		-0.467	-0.2119
-0.468	-0.03454		-0.468	-1.074		-0.468	-0.2118
-0.469	-0.03463		-0.469	-1.068		-0.469	-0.21135
-0.47	-0.0347		-0.47	-1.0665		-0.47	-0.2084
-0.471	-0.03479		-0.471	-1.068		-0.471	-0.20445
-0.472	-0.03482		-0.472	-1.07		-0.472	-0.20485
-0.473	-0.03491		-0.473	-1.067		-0.473	-0.20665
-0.474	-0.035		-0.474	-1.065		-0.474	-0.20365
-0.475	-0.03506		-0.475	-1.066		-0.475	-0.2021
-0.476	-0.03513		-0.476	-1.064		-0.476	-0.20025
-0.477	-0.03522		-0.477	-1.062		-0.477	-0.20205
-0.478	-0.03525		-0.478	-1.0585		-0.478	-0.1984
-0.479	-0.03534		-0.479	-1.0565		-0.479	-0.20045
-0.48	-0.03543		-0.48	-1.0555		-0.48	-0.1985
-0.481	-0.03549		-0.481	-1.054		-0.481	-0.1964
-0.482	-0.03559		-0.482	-1.0485		-0.482	-0.1962
-0.483	-0.03565		-0.483	-1.0485		-0.483	-0.1938
-0.484	-0.03574		-0.484	-1.042		-0.484	-0.19695
-0.485	-0.0358		-0.485	-1.037		-0.485	-0.1929
-0.486	-0.03589		-0.486	-1.032		-0.486	-0.19325
-0.487	-0.03598		-0.487	-1.029		-0.487	-0.1946
-0.488	-0.03602		-0.488	-1.0265		-0.488	-0.19065
-0.489	-0.03614		-0.489	-1.0215		-0.489	-0.1916
-0.49	-0.0362		-0.49	-1.016		-0.49	-0.1916
-0.491	-0.03626		-0.491	-1.0105		-0.491	-0.1881
-0.492	-0.03638		-0.492	-1.0105		-0.492	-0.1874
-0.493	-0.03645		-0.493	-1.004		-0.493	-0.1895
-0.494	-0.03654		-0.494	-0.9975		-0.494	-0.18845
-0.495	-0.03663		-0.495	-0.9955		-0.495	-0.18615
-0.496	-0.03669		-0.496	-0.9905		-0.496	-0.18685
-0.497	-0.03678		-0.497	-0.99		-0.497	-0.1869
-0.498	-0.03688		-0.498	-0.9865		-0.498	-0.1839
-0.499	-0.03697		-0.499	-0.9785		-0.499	-0.18425
-0.5	-0.03706		-0.5	-0.9745		-0.5	-0.18495
-0.501	-0.03715		-0.501	-0.9675		-0.501	-0.18515
-0.502	-0.03724		-0.502	-0.9635		-0.502	-0.18595
-0.503	-0.03734		-0.503	-0.961		-0.503	-0.18265
-0.504	-0.03743		-0.504	-0.956		-0.504	-0.1814
-0.505	-0.03752		-0.505	-0.9515		-0.505	-0.1839
-0.506	-0.03761		-0.506	-0.947		-0.506	-0.18185
-0.507	-0.03767		-0.507	-0.9405		-0.507	-0.1803
-0.508	-0.0378		-0.508	-0.9365		-0.508	-0.1823
-0.509	-0.03789		-0.509	-0.932		-0.509	-0.18175
-0.51	-0.03795		-0.51	-0.926		-0.51	-0.18195
-0.511	-0.03807		-0.511	-0.9215		-0.511	-0.18
-0.512	-0.03817		-0.512	-0.9235		-0.512	-0.17875
-0.513	-0.03829		-0.513	-0.917		-0.513	-0.1814
-0.514	-0.03838		-0.514	-0.9105		-0.514	-0.18335
-0.515	-0.03847		-0.515	-0.908		-0.515	-0.1778
-0.516	-0.0386		-0.516	-0.9045		-0.516	-0.1778
-0.517	-0.03869		-0.517	-0.898		-0.517	-0.18185
-0.518	-0.03878		-0.518	-0.8925		-0.518	-0.1795
-0.519	-0.0389		-0.519	-0.8895		-0.519	-0.1807
-0.52	-0.03899		-0.52	-0.8835		-0.52	-0.17825
-0.521	-0.03912		-0.521	-0.8815		-0.521	-0.1762
-0.522	-0.03921		-0.522	-0.8775		-0.522	-0.17965
-0.523	-0.03933		-0.523	-0.8735		-0.523	-0.17625
-0.524	-0.03949		-0.524	-0.8655		-0.524	-0.1744
-0.525	-0.03958		-0.525	-0.8615		-0.525	-0.1777
-0.526	-0.03967		-0.526	-0.8565		-0.526	-0.17775
-0.527	-0.03982		-0.527	-0.854		-0.527	-0.17705
-0.528	-0.03992		-0.528	-0.8445		-0.528	-0.1755
-0.529	-0.04004		-0.529	-0.8425		-0.529	-0.17685
-0.53	-0.04016		-0.53	-0.841		-0.53	-0.1755
-0.531	-0.04028		-0.531	-0.8355		-0.531	-0.1739
-0.532	-0.04044		-0.532	-0.832		-0.532	-0.17755
-0.533	-0.04062		-0.533	-0.8245		-0.533	-0.17465
-0.534	-0.04071		-0.534	-0.818		-0.534	-0.1761
-0.535	-0.04087		-0.535	-0.814		-0.535	-0.1739
-0.536	-0.04096		-0.536	-0.8095		-0.536	-0.17215
-0.537	-0.04114		-0.537	-0.8075		-0.537	-0.17505
-0.538	-0.04133		-0.538	-0.8035		-0.538	-0.17365
-0.539	-0.04145		-0.539	-0.799		-0.539	-0.1723
-0.54	-0.04157		-0.54	-0.796		-0.54	-0.1718
-0.541	-0.0417		-0.541	-0.792		-0.541	-0.1724
-0.542	-0.04182		-0.542	-0.787		-0.542	-0.1756
-0.543	-0.042		-0.543	-0.785		-0.543	-0.1728
-0.544	-0.0421		-0.544	-0.777		-0.544	-0.1736
-0.545	-0.04228		-0.545	-0.7755		-0.545	-0.175
-0.546	-0.04243		-0.546	-0.7735		-0.546	-0.1721
-0.547	-0.04256		-0.547	-0.7705		-0.547	-0.17375
-0.548	-0.04274		-0.548	-0.7675		-0.548	-0.1744
-0.549	-0.04286		-0.549	-0.761		-0.549	-0.17155
-0.55	-0.04302		-0.55	-0.763		-0.55	-0.17325
-0.551	-0.04323		-0.551	-0.7575		-0.551	-0.17165
-0.552	-0.04332		-0.552	-0.752		-0.552	-0.1713
-0.553	-0.04351		-0.553	-0.749		-0.553	-0.17325
-0.554	-0.04366		-0.554	-0.7455		-0.554	-0.1718
-0.555	-0.04382		-0.555	-0.741		-0.555	-0.1719
-0.556	-0.044		-0.556	-0.741		-0.556	-0.17195
-0.557	-0.04415		-0.557	-0.7375		-0.557	-0.1727
-0.558	-0.04431		-0.558	-0.732		-0.558	-0.1706
-0.559	-0.04449		-0.559	-0.723		-0.559	-0.16975
-0.56	-0.04464		-0.56	-0.7195		-0.56	-0.17105
-0.561	-0.04483		-0.561	-0.715		-0.561	-0.17315
-0.562	-0.04501		-0.562	-0.7145		-0.562	-0.17225
-0.563	-0.0452		-0.563	-0.708		-0.563	-0.1701
-0.564	-0.04541		-0.564	-0.7055		-0.564	-0.17205
-0.565	-0.04557		-0.565	-0.6985		-0.565	-0.1728
-0.566	-0.04575		-0.566	-0.6965		-0.566	-0.17145
-0.567	-0.04596		-0.567	-0.6945		-0.567	-0.17415
-0.568	-0.04615		-0.568	-0.6895		-0.568	-0.17355
-0.569	-0.04633		-0.569	-0.6855		-0.569	-0.1711
-0.57	-0.04658		-0.57	-0.6835		-0.57	-0.17255
-0.571	-0.04673		-0.571	-0.6785		-0.571	-0.1717
-0.572	-0.04695		-0.572	-0.678		-0.572	-0.1718
-0.573	-0.04713		-0.573	-0.672		-0.573	-0.1723
-0.574	-0.04735		-0.574	-0.669		-0.574	-0.1712
-0.575	-0.04756		-0.575	-0.667		-0.575	-0.17045
-0.576	-0.04775		-0.576	-0.6665		-0.576	-0.1717
-0.577	-0.04799		-0.577	-0.661		-0.577	-0.17245
-0.578	-0.04818		-0.578	-0.6585		-0.578	-0.16975
-0.579	-0.04839		-0.579	-0.6555		-0.579	-0.17245
-0.58	-0.04861		-0.58	-0.651		-0.58	-0.17175
-0.581	-0.04882		-0.581	-0.6505		-0.581	-0.1701
-0.582	-0.04907		-0.582	-0.6445		-0.582	-0.17325
-0.583	-0.04928		-0.583	-0.6435		-0.583	-0.17075
-0.584	-0.04947		-0.584	-0.6415		-0.584	-0.16865
-0.585	-0.04971		-0.585	-0.6405		-0.585	-0.17125
-0.586	-0.04993		-0.586	-0.635		-0.586	-0.17325
-0.587	-0.05014		-0.587	-0.635		-0.587	-0.17305
-0.588	-0.05042		-0.588	-0.635		-0.588	-0.1706
-0.589	-0.05063		-0.589	-0.63		-0.589	-0.1733
-0.59	-0.05085		-0.59	-0.6265		-0.59	-0.17085
-0.591	-0.05109		-0.591	-0.6265		-0.591	-0.1697
-0.592	-0.05131		-0.592	-0.6245		-0.592	-0.1728
-0.593	-0.05155		-0.593	-0.6215		-0.593	-0.17315
-0.594	-0.05177		-0.594	-0.621		-0.594	-0.1742
-0.595	-0.05201		-0.595	-0.6155		-0.595	-0.1739
-0.596	-0.05229		-0.596	-0.6155		-0.596	-0.17355
-0.597	-0.05254		-0.597	-0.6185		-0.597	-0.17025
-0.598	-0.05272		-0.598	-0.616		-0.598	-0.17245
-0.599	-0.053		-0.599	-0.6135		-0.599	-0.1711
-0.6	-0.05321		-0.6	-0.61		-0.6	-0.1718
-0.601	-0.05349		-0.601	-0.6085		-0.601	-0.1739
-0.602	-0.05373		-0.602	-0.6075		-0.602	-0.1738
-0.603	-0.05398		-0.603	-0.605		-0.603	-0.1718
-0.604	-0.05423		-0.604	-0.604		-0.604	-0.1742
-0.605	-0.05447		-0.605	-0.6015		-0.605	-0.17305
-0.606	-0.05472		-0.606	-0.6		-0.606	-0.17165
-0.607	-0.05499		-0.607	-0.597		-0.607	-0.17265
-0.608	-0.05524		-0.608	-0.596		-0.608	-0.17585
-0.609	-0.05551		-0.609	-0.5955		-0.609	-0.17415
-0.61	-0.05579		-0.61	-0.5945		-0.61	-0.1733
-0.611	-0.05604		-0.611	-0.5905		-0.611	-0.17345
-0.612	-0.05634		-0.612	-0.5935		-0.612	-0.1748
-0.613	-0.05656		-0.613	-0.5895		-0.613	-0.174
-0.614	-0.05687		-0.614	-0.59		-0.614	-0.1739
-0.615	-0.0573		-0.615	-0.59		-0.615	-0.1768
-0.616	-0.05745		-0.616	-0.5845		-0.616	-0.1746
-0.617	-0.05776		-0.617	-0.584		-0.617	-0.17545
-0.618	-0.058		-0.618	-0.5825		-0.618	-0.17585
-0.619	-0.05828		-0.619	-0.583		-0.619	-0.17635
-0.62	-0.05938		-0.62	-0.5825		-0.62	-0.176
-0.621	-0.06215		-0.621	-0.5775		-0.621	-0.1767
-0.622	-0.0615		-0.622	-0.582		-0.622	-0.17665
-0.623	-0.0611		-0.623	-0.5775		-0.623	-0.17585
-0.624	-0.06113		-0.624	-0.575		-0.624	-0.1738
-0.625	-0.06132		-0.625	-0.5795		-0.625	-0.1774
-0.626	-0.06144		-0.626	-0.5755		-0.626	-0.17635
-0.627	-0.06166		-0.627	-0.5735		-0.627	-0.17765
-0.628	-0.06218		-0.628	-0.5745		-0.628	-0.17595
-0.629	-0.06212		-0.629	-0.5745		-0.629	-0.1806
-0.63	-0.06273		-0.63	-0.5725		-0.63	-0.1768
-0.631	-0.06279		-0.631	-0.5695		-0.631	-0.1782
-0.632	-0.06295		-0.632	-0.571		-0.632	-0.1772
-0.633	-0.06316		-0.633	-0.568		-0.633	-0.1795
-0.634	-0.06347		-0.634	-0.57		-0.634	-0.17715
-0.635	-0.06384		-0.635	-0.5655		-0.635	-0.1781
-0.636	-0.06411		-0.636	-0.5675		-0.636	-0.1777
-0.637	-0.0643		-0.637	-0.564		-0.637	-0.1815
-0.638	-0.0646		-0.638	-0.566		-0.638	-0.1797
-0.639	-0.06494		-0.639	-0.564		-0.639	-0.179
-0.64	-0.06531		-0.64	-0.5605		-0.64	-0.1791
-0.641	-0.06577		-0.641	-0.563		-0.641	-0.17975
-0.642	-0.06596		-0.642	-0.561		-0.642	-0.17995
-0.643	-0.06617		-0.643	-0.5625		-0.643	-0.17955
-0.644	-0.06651		-0.644	-0.563		-0.644	-0.18025
-0.645	-0.06685		-0.645	-0.5595		-0.645	-0.1823
-0.646	-0.06728		-0.646	-0.5585		-0.646	-0.183
-0.647	-0.06752		-0.647	-0.562		-0.647	-0.18065
-0.648	-0.06777		-0.648	-0.5595		-0.648	-0.1821
-0.649	-0.06801		-0.649	-0.5595		-0.649	-0.18115
-0.65	-0.06835		-0.65	-0.5565		-0.65	-0.1811
-0.651	-0.06863		-0.651	-0.5555		-0.651	-0.1806
-0.652	-0.06906		-0.652	-0.5555		-0.652	-0.183
-0.653	-0.06924		-0.653	-0.557		-0.653	-0.18635
-0.654	-0.06955		-0.654	-0.5525		-0.654	-0.1824
-0.655	-0.06989		-0.655	-0.556		-0.655	-0.1846
-0.656	-0.07013		-0.656	-0.5525		-0.656	-0.18185
-0.657	-0.07059		-0.657	-0.552		-0.657	-0.18555
-0.658	-0.07087		-0.658	-0.554		-0.658	-0.18415
-0.659	-0.0713		-0.659	-0.5535		-0.659	-0.1852
-0.66	-0.07357		-0.66	-0.5525		-0.66	-0.18455
-0.661	-0.07296		-0.661	-0.5485		-0.661	-0.1851
-0.662	-0.07277		-0.662	-0.5515		-0.662	-0.1857
-0.663	-0.07296		-0.663	-0.5485		-0.663	-0.18705
-0.664	-0.07314		-0.664	-0.5465		-0.664	-0.18555
-0.665	-0.07357		-0.665	-0.5485		-0.665	-0.1872
-0.666	-0.07382		-0.666	-0.547		-0.666	-0.1874
-0.667	-0.07406		-0.667	-0.5465		-0.667	-0.185
-0.668	-0.0744		-0.668	-0.5455		-0.668	-0.18655
-0.669	-0.07483		-0.669	-0.5445		-0.669	-0.18805
-0.67	-0.07504		-0.67	-0.5425		-0.67	-0.1918
-0.671	-0.07554		-0.671	-0.5415		-0.671	-0.1874
-0.672	-0.07584		-0.672	-0.543		-0.672	-0.1883
-0.673	-0.07621		-0.673	-0.5425		-0.673	-0.1889
-0.674	-0.07649		-0.674	-0.542		-0.674	-0.1894
-0.675	-0.0768		-0.675	-0.5395		-0.675	-0.1907
-0.676	-0.07716		-0.676	-0.54		-0.676	-0.18925
-0.677	-0.07756		-0.677	-0.5405		-0.677	-0.19295
-0.678	-0.07787		-0.678	-0.538		-0.678	-0.1909
-0.679	-0.07821		-0.679	-0.537		-0.679	-0.19065
-0.68	-0.07851		-0.68	-0.54		-0.68	-0.1904
-0.681	-0.07894		-0.681	-0.5375		-0.681	-0.19135
-0.682	-0.07934		-0.682	-0.5385		-0.682	-0.19315
-0.683	-0.07974		-0.683	-0.538		-0.683	-0.19185
-0.684	-0.08011		-0.684	-0.5365		-0.684	-0.1917
-0.685	-0.08048		-0.685	-0.5345		-0.685	-0.1929
-0.686	-0.08082		-0.686	-0.538		-0.686	-0.1954
-0.687	-0.08131		-0.687	-0.5365		-0.687	-0.19385
-0.688	-0.08162		-0.688	-0.534		-0.688	-0.19355
-0.689	-0.08198		-0.689	-0.537		-0.689	-0.19145
-0.69	-0.08241		-0.69	-0.5315		-0.69	-0.19595
-0.691	-0.08275		-0.691	-0.531		-0.691	-0.19215
-0.692	-0.08321		-0.692	-0.5345		-0.692	-0.19605
-0.693	-0.08367		-0.693	-0.538		-0.693	-0.1953
-0.694	-0.08407		-0.694	-0.5375		-0.694	-0.1938
-0.695	-0.0845		-0.695	-0.5325		-0.695	-0.1955
-0.696	-0.08487		-0.696	-0.529		-0.696	-0.1961
-0.697	-0.0853		-0.697	-0.5315		-0.697	-0.19795
-0.698	-0.08588		-0.698	-0.5325		-0.698	-0.19735
-0.699	-0.0861		-0.699	-0.53		-0.699	-0.19645
-0.7	-0.08674		-0.7	-0.531		-0.7	-0.19895
-0.701	-0.08693		-0.701	-0.526		-0.701	-0.19895
-0.702	-0.08751		-0.702	-0.527		-0.702	-0.1979
-0.703	-0.08782		-0.703	-0.528		-0.703	-0.1984
-0.704	-0.08819		-0.704	-0.526		-0.704	-0.19995
-0.705	-0.08865		-0.705	-0.5255		-0.705	-0.2004
-0.706	-0.08899		-0.706	-0.5265		-0.706	-0.2001
-0.707	-0.0896		-0.707	-0.523		-0.707	-0.20095
-0.708	-0.09018		-0.708	-0.5265		-0.708	-0.19895
-0.709	-0.09037		-0.709	-0.5215		-0.709	-0.2038
-0.71	-0.09071		-0.71	-0.5235		-0.71	-0.2024
-0.711	-0.0912		-0.711	-0.522		-0.711	-0.20125
-0.712	-0.0915		-0.712	-0.5225		-0.712	-0.2014
-0.713	-0.092		-0.713	-0.5235		-0.713	-0.20355
-0.714	-0.09233		-0.714	-0.52		-0.714	-0.2031
-0.715	-0.09273		-0.715	-0.522		-0.715	-0.2031
-0.716	-0.09316		-0.716	-0.5205		-0.716	-0.20405
-0.717	-0.09362		-0.717	-0.5195		-0.717	-0.20405
-0.718	-0.09402		-0.718	-0.519		-0.718	-0.20585
-0.719	-0.09445		-0.719	-0.5195		-0.719	-0.20475
-0.72	-0.09479		-0.72	-0.5195		-0.72	-0.20485
-0.721	-0.09525		-0.721	-0.5185		-0.721	-0.2068
-0.722	-0.09565		-0.722	-0.518		-0.722	-0.20585
-0.723	-0.09614		-0.723	-0.516		-0.723	-0.2071
-0.724	-0.09651		-0.724	-0.518		-0.724	-0.2074
-0.725	-0.09697		-0.725	-0.515		-0.725	-0.2087
-0.726	-0.09731		-0.726	-0.5165		-0.726	-0.20825
-0.727	-0.09774		-0.727	-0.5145		-0.727	-0.20905
-0.728	-0.09814		-0.728	-0.515		-0.728	-0.2097
-0.729	-0.09863		-0.729	-0.5145		-0.729	-0.2088
-0.73	-0.09897		-0.73	-0.5135		-0.73	-0.21205
-0.731	-0.09946		-0.731	-0.515		-0.731	-0.2105
-0.732	-0.09983		-0.732	-0.5155		-0.732	-0.2091
-0.733	-0.1003		-0.733	-0.5145		-0.733	-0.21085
-0.734	-0.101		-0.734	-0.512		-0.734	-0.21135
-0.735	-0.1015		-0.735	-0.5135		-0.735	-0.21275
-0.736	-0.1017		-0.736	-0.514		-0.736	-0.21265
-0.737	-0.1021		-0.737	-0.511		-0.737	-0.2123
-0.738	-0.1025		-0.738	-0.512		-0.738	-0.216
-0.739	-0.1029		-0.739	-0.514		-0.739	-0.21215
-0.74	-0.1033		-0.74	-0.512		-0.74	-0.21695
-0.741	-0.1037		-0.741	-0.5085		-0.741	-0.21645
-0.742	-0.1041		-0.742	-0.513		-0.742	-0.2162
-0.743	-0.1046		-0.743	-0.5135		-0.743	-0.21515
-0.744	-0.105		-0.744	-0.509		-0.744	-0.2183
-0.745	-0.1054		-0.745	-0.511		-0.745	-0.21755
-0.746	-0.1058		-0.746	-0.5105		-0.746	-0.216
-0.747	-0.1062		-0.747	-0.512		-0.747	-0.21905
-0.748	-0.1067		-0.748	-0.511		-0.748	-0.21695
-0.749	-0.1071		-0.749	-0.51		-0.749	-0.2192
-0.75	-0.1075		-0.75	-0.5095		-0.75	-0.2208
-0.751	-0.1079		-0.751	-0.5105		-0.751	-0.2219
-0.752	-0.1084		-0.752	-0.51		-0.752	-0.2212
-0.753	-0.1091		-0.753	-0.51		-0.753	-0.22345
-0.754	-0.1093		-0.754	-0.511		-0.754	-0.22155
-0.755	-0.1097		-0.755	-0.5085		-0.755	-0.2238
-0.756	-0.1101		-0.756	-0.5105		-0.756	-0.22375
-0.757	-0.1105		-0.757	-0.5125		-0.757	-0.221
-0.758	-0.111		-0.758	-0.5095		-0.758	-0.2273
-0.759	-0.1114		-0.759	-0.512		-0.759	-0.2241
-0.76	-0.1118		-0.76	-0.51		-0.76	-0.2241
-0.761	-0.1123		-0.761	-0.509		-0.761	-0.22415
-0.762	-0.1126		-0.762	-0.5085		-0.762	-0.2265
-0.763	-0.1131		-0.763	-0.5105		-0.763	-0.229
-0.764	-0.1137		-0.764	-0.5095		-0.764	-0.22755
-0.765	-0.114		-0.765	-0.5095		-0.765	-0.22865
-0.766	-0.1144		-0.766	-0.51		-0.766	-0.22695
-0.767	-0.115		-0.767	-0.5115		-0.767	-0.231
-0.768	-0.1153		-0.768	-0.5125		-0.768	-0.2274
-0.769	-0.1157		-0.769	-0.512		-0.769	-0.2306
-0.77	-0.1161		-0.77	-0.513		-0.77	-0.23245
-0.771	-0.1165		-0.771	-0.514		-0.771	-0.2285
-0.772	-0.1169		-0.772	-0.515		-0.772	-0.22995
-0.773	-0.1173		-0.773	-0.5135		-0.773	-0.23235
-0.774	-0.1177		-0.774	-0.512		-0.774	-0.23195
-0.775	-0.1182		-0.775	-0.515		-0.775	-0.2346
-0.776	-0.1186		-0.776	-0.516		-0.776	-0.2338
-0.777	-0.119		-0.777	-0.5145		-0.777	-0.23405
-0.778	-0.1195		-0.778	-0.5155		-0.778	-0.23435
-0.779	-0.1199		-0.779	-0.516		-0.779	-0.2327
-0.78	-0.1205		-0.78	-0.5175		-0.78	-0.2353
-0.781	-0.1209		-0.781	-0.517		-0.781	-0.2369
-0.782	-0.1218		-0.782	-0.518		-0.782	-0.2377
-0.783	-0.1218		-0.783	-0.517		-0.783	-0.2353
-0.784	-0.1222		-0.784	-0.516		-0.784	-0.238
-0.785	-0.1227		-0.785	-0.5225		-0.785	-0.24075
-0.786	-0.1233		-0.786	-0.5195		-0.786	-0.23755
-0.787	-0.1237		-0.787	-0.5215		-0.787	-0.2395
-0.788	-0.1239		-0.788	-0.521		-0.788	-0.2415
-0.789	-0.1246		-0.789	-0.524		-0.789	-0.2389
-0.79	-0.1249		-0.79	-0.5215		-0.79	-0.2405
-0.791	-0.1253		-0.791	-0.5235		-0.791	-0.2427
-0.792	-0.1259		-0.792	-0.5235		-0.792	-0.24165
-0.793	-0.1263		-0.793	-0.5255		-0.793	-0.2415
-0.794	-0.1266		-0.794	-0.524		-0.794	-0.2433
-0.795	-0.1271		-0.795	-0.5265		-0.795	-0.24515
-0.796	-0.1276		-0.796	-0.527		-0.796	-0.24435
-0.797	-0.128		-0.797	-0.527		-0.797	-0.2432
-0.798	-0.1284		-0.798	-0.527		-0.798	-0.24555
-0.799	-0.129		-0.799	-0.528		-0.799	-0.24385
-0.8	-0.1294		-0.8	-0.5275		-0.8	-0.24585
-0.801	-0.1303		-0.801	-0.53		-0.801	-0.24605
-0.802	-0.1307		-0.802	-0.529		-0.802	-0.2465
-0.803	-0.1307		-0.803	-0.5345		-0.803	-0.24575
-0.804	-0.1312		-0.804	-0.532		-0.804	-0.24665
-0.805	-0.1314		-0.805	-0.5315		-0.805	-0.24765
-0.806	-0.132		-0.806	-0.5305		-0.806	-0.24895
-0.807	-0.1326		-0.807	-0.533		-0.807	-0.2525
-0.808	-0.1329		-0.808	-0.535		-0.808	-0.2487
-0.809	-0.1334		-0.809	-0.5345		-0.809	-0.24905
-0.81	-0.134		-0.81	-0.535		-0.81	-0.25125
-0.811	-0.1344		-0.811	-0.533		-0.811	-0.24955
-0.812	-0.1347		-0.812	-0.5345		-0.812	-0.2523
-0.813	-0.1352		-0.813	-0.5335		-0.813	-0.251
-0.814	-0.1359		-0.814	-0.5365		-0.814	-0.25125
-0.815	-0.1362		-0.815	-0.5355		-0.815	-0.25245
-0.816	-0.1366		-0.816	-0.5325		-0.816	-0.25465
-0.817	-0.138		-0.817	-0.5355		-0.817	-0.25365
-0.818	-0.1383		-0.818	-0.536		-0.818	-0.2537
-0.819	-0.1387		-0.819	-0.5385		-0.819	-0.25745
-0.82	-0.139		-0.82	-0.5385		-0.82	-0.2563
-0.821	-0.1395		-0.821	-0.5335		-0.821	-0.25585
-0.822	-0.1399		-0.822	-0.5365		-0.822	-0.2577
-0.823	-0.1406		-0.823	-0.535		-0.823	-0.2573
-0.824	-0.1412		-0.824	-0.534		-0.824	-0.25715
-0.825	-0.1416		-0.825	-0.533		-0.825	-0.25825
-0.826	-0.142		-0.826	-0.5335		-0.826	-0.2593
-0.827	-0.1425		-0.827	-0.5325		-0.827	-0.2601
-0.828	-0.143		-0.828	-0.5335		-0.828	-0.261
-0.829	-0.1436		-0.829	-0.531		-0.829	-0.25845
-0.83	-0.144		-0.83	-0.532		-0.83	-0.26
-0.831	-0.1447		-0.831	-0.5305		-0.831	-0.25825
-0.832	-0.1452		-0.832	-0.5265		-0.832	-0.26175
-0.833	-0.1458		-0.833	-0.527		-0.833	-0.2613
-0.834	-0.1463		-0.834	-0.528		-0.834	-0.2634
-0.835	-0.1472		-0.835	-0.5265		-0.835	-0.2619
-0.836	-0.1478		-0.836	-0.528		-0.836	-0.262
-0.837	-0.1483		-0.837	-0.525		-0.837	-0.26425
-0.838	-0.1488		-0.838	-0.524		-0.838	-0.2658
-0.839	-0.1494		-0.839	-0.525		-0.839	-0.26305
-0.84	-0.15		-0.84	-0.521		-0.84	-0.26485
-0.841	-0.1506		-0.841	-0.5175		-0.841	-0.2653
-0.842	-0.1515		-0.842	-0.5195		-0.842	-0.2624
-0.843	-0.1521		-0.843	-0.5165		-0.843	-0.2661
-0.844	-0.1528		-0.844	-0.5165		-0.844	-0.2635
-0.845	-0.1535		-0.845	-0.5125		-0.845	-0.26875
-0.846	-0.154		-0.846	-0.5165		-0.846	-0.26695
-0.847	-0.1548		-0.847	-0.51		-0.847	-0.26605
-0.848	-0.1555		-0.848	-0.512		-0.848	-0.2693
-0.849	-0.1562		-0.849	-0.5105		-0.849	-0.2683
-0.85	-0.1576		-0.85	-0.5095		-0.85	-0.2679
-0.851	-0.1578		-0.851	-0.509		-0.851	-0.26955
-0.852	-0.1586		-0.852	-0.509		-0.852	-0.269
-0.853	-0.1594		-0.853	-0.506		-0.853	-0.2692
-0.854	-0.1603		-0.854	-0.504		-0.854	-0.27215
-0.855	-0.161		-0.855	-0.5045		-0.855	-0.2684
-0.856	-0.1617		-0.856	-0.5025		-0.856	-0.2717
-0.857	-0.1627		-0.857	-0.5015		-0.857	-0.2732
-0.858	-0.1635		-0.858	-0.5005		-0.858	-0.27465
-0.859	-0.1643		-0.859	-0.502		-0.859	-0.27265
-0.86	-0.1652		-0.86	-0.501		-0.86	-0.27415
-0.861	-0.1661		-0.861	-0.49845		-0.861	-0.2708
-0.862	-0.1671		-0.862	-0.5		-0.862	-0.2749
-0.863	-0.1681		-0.863	-0.49905		-0.863	-0.27585
-0.864	-0.1691		-0.864	-0.49595		-0.864	-0.27725
-0.865	-0.1704		-0.865	-0.49735		-0.865	-0.27335
-0.866	-0.1715		-0.866	-0.49285		-0.866	-0.27245
-0.867	-0.1721		-0.867	-0.49585		-0.867	-0.279
-0.868	-0.1742		-0.868	-0.4941		-0.868	-0.27785
-0.869	-0.1746		-0.869	-0.4919		-0.869	-0.2782
-0.87	-0.1758		-0.87	-0.4951		-0.87	-0.2795
-0.871	-0.1767		-0.871	-0.4956		-0.871	-0.2788
-0.872	-0.1777		-0.872	-0.4948		-0.872	-0.27915
-0.873	-0.179		-0.873	-0.49345		-0.873	-0.27815
-0.874	-0.1802		-0.874	-0.4936		-0.874	-0.27925
-0.875	-0.182		-0.875	-0.49205		-0.875	-0.2817
-0.876	-0.1829		-0.876	-0.4973		-0.876	-0.283
-0.877	-0.1841		-0.877	-0.49195		-0.877	-0.283
-0.878	-0.1853		-0.878	-0.4937		-0.878	-0.2844
-0.879	-0.1866		-0.879	-0.49585		-0.879	-0.2847
-0.88	-0.1879		-0.88	-0.4941		-0.88	-0.28245
-0.881	-0.1895		-0.881	-0.4957		-0.881	-0.28565
-0.882	-0.1909		-0.882	-0.4939		-0.882	-0.2856
-0.883	-0.1924		-0.883	-0.4949		-0.883	-0.28605
-0.884	-0.1939		-0.884	-0.49925		-0.884	-0.28755
-0.885	-0.1954		-0.885	-0.49485		-0.885	-0.288
-0.886	-0.197		-0.886	-0.49545		-0.886	-0.28755
-0.887	-0.1987		-0.887	-0.5		-0.887	-0.2919
-0.888	-0.2002		-0.888	-0.4987		-0.888	-0.28945
-0.889	-0.2019		-0.889	-0.4997		-0.889	-0.29015
-0.89	-0.2037		-0.89	-0.5005		-0.89	-0.29025
-0.891	-0.2056		-0.891	-0.501		-0.891	-0.2914
-0.892	-0.2072		-0.892	-0.501		-0.892	-0.29275
-0.893	-0.2089		-0.893	-0.504		-0.893	-0.2948
-0.894	-0.2109		-0.894	-0.5015		-0.894	-0.29525
-0.895	-0.2127		-0.895	-0.5035		-0.895	-0.29295
-0.896	-0.2147		-0.896	-0.509		-0.896	-0.29785
-0.897	-0.2167		-0.897	-0.507		-0.897	-0.2948
-0.898	-0.2189		-0.898	-0.505		-0.898	-0.298
-0.899	-0.221		-0.899	-0.5105		-0.899	-0.29735
-0.9	-0.2231		-0.9	-0.513		-0.9	-0.3012
-0.901	-0.2256		-0.901	-0.512		-0.901	-0.30145
-0.902	-0.2275		-0.902	-0.5145		-0.902	-0.2998
-0.903	-0.2301		-0.903	-0.513		-0.903	-0.3026
-0.904	-0.2322		-0.904	-0.5155		-0.904	-0.302
-0.905	-0.2344		-0.905	-0.516		-0.905	-0.30545
-0.906	-0.2368		-0.906	-0.5155		-0.906	-0.3033
-0.907	-0.2394		-0.907	-0.5175		-0.907	-0.30565
-0.908	-0.2419		-0.908	-0.5245		-0.908	-0.30915
-0.909	-0.2442		-0.909	-0.5245		-0.909	-0.30885
-0.91	-0.2468		-0.91	-0.525		-0.91	-0.3085
-0.911	-0.2494		-0.911	-0.5275		-0.911	-0.30885
-0.912	-0.2522		-0.912	-0.5285		-0.912	-0.3117
-0.913	-0.255		-0.913	-0.5305		-0.913	-0.31315
-0.914	-0.2582		-0.914	-0.5325		-0.914	-0.3136
-0.915	-0.2604		-0.915	-0.532		-0.915	-0.31505
-0.916	-0.2634		-0.916	-0.539		-0.916	-0.3155
-0.917	-0.2664		-0.917	-0.535		-0.917	-0.31655
-0.918	-0.2691		-0.918	-0.5395		-0.918	-0.32005
-0.919	-0.2721		-0.919	-0.5445		-0.919	-0.3216
-0.92	-0.2753		-0.92	-0.543		-0.92	-0.3205
-0.921	-0.2784		-0.921	-0.545		-0.921	-0.32205
-0.922	-0.2817		-0.922	-0.5485		-0.922	-0.3217
-0.923	-0.2851		-0.923	-0.5465		-0.923	-0.3248
-0.924	-0.2883		-0.924	-0.5545		-0.924	-0.32845
-0.925	-0.2917		-0.925	-0.5535		-0.925	-0.3285
-0.926	-0.2951		-0.926	-0.5555		-0.926	-0.32915
-0.927	-0.2985		-0.927	-0.5565		-0.927	-0.33265
-0.928	-0.3021		-0.928	-0.563		-0.928	-0.332
-0.929	-0.3061		-0.929	-0.563		-0.929	-0.332
-0.93	-0.3098		-0.93	-0.564		-0.93	-0.33435
-0.931	-0.3132		-0.931	-0.569		-0.931	-0.3351
-0.932	-0.3169		-0.932	-0.5705		-0.932	-0.33655
-0.933	-0.3209		-0.933	-0.5725		-0.933	-0.341
-0.934	-0.3245		-0.934	-0.578		-0.934	-0.34095
-0.935	-0.3291		-0.935	-0.5805		-0.935	-0.3444
-0.936	-0.3331		-0.936	-0.5815		-0.936	-0.3441
-0.937	-0.3368		-0.937	-0.5835		-0.937	-0.34565
-0.938	-0.3405		-0.938	-0.5845		-0.938	-0.34685
-0.939	-0.3451		-0.939	-0.589		-0.939	-0.3486
-0.94	-0.3491		-0.94	-0.594		-0.94	-0.35145
-0.941	-0.3534		-0.941	-0.597		-0.941	-0.3533
-0.942	-0.3574		-0.942	-0.5995		-0.942	-0.35465
-0.943	-0.362		-0.943	-0.601		-0.943	-0.35855
-0.944	-0.3666		-0.944	-0.6045		-0.944	-0.3598
-0.945	-0.3706		-0.945	-0.608		-0.945	-0.35785
-0.946	-0.3761		-0.946	-0.613		-0.946	-0.3649
-0.947	-0.3804		-0.947	-0.612		-0.947	-0.36625
-0.948	-0.3844		-0.948	-0.6165		-0.948	-0.3671
-0.949	-0.389		-0.949	-0.62		-0.949	-0.36945
-0.95	-0.3936		-0.95	-0.6225		-0.95	-0.37365
-0.951	-0.3985		-0.951	-0.629		-0.951	-0.3747
-0.952	-0.4044		-0.952	-0.631		-0.952	-0.3758
-0.953	-0.4084		-0.953	-0.6325		-0.953	-0.3778
-0.954	-0.4127		-0.954	-0.6355		-0.954	-0.3817
-0.955	-0.4179		-0.955	-0.638		-0.955	-0.3871
-0.956	-0.4225		-0.956	-0.6435		-0.956	-0.3873
-0.957	-0.4274		-0.957	-0.646		-0.957	-0.38995
-0.958	-0.4326		-0.958	-0.6505		-0.958	-0.39295
-0.959	-0.4378		-0.959	-0.6555		-0.959	-0.3946
-0.96	-0.4428		-0.96	-0.6575		-0.96	-0.3991
-0.961	-0.4483		-0.961	-0.661		-0.961	-0.40065
-0.962	-0.4535		-0.962	-0.666		-0.962	-0.40245
-0.963	-0.4593		-0.963	-0.669		-0.963	-0.4067
-0.964	-0.4639		-0.964	-0.674		-0.964	-0.40815
-0.965	-0.4695		-0.965	-0.6805		-0.965	-0.41315
-0.966	-0.475		-0.966	-0.6815		-0.966	-0.4177
-0.967	-0.4808		-0.967	-0.688		-0.967	-0.42065
-0.968	-0.4861		-0.968	-0.691		-0.968	-0.42045
-0.969	-0.4922		-0.969	-0.695		-0.969	-0.4256
-0.97	-0.4971		-0.97	-0.701		-0.97	-0.4288
-0.971	-0.5026		-0.971	-0.7035		-0.971	-0.4327
-0.972	-0.5085		-0.972	-0.7055		-0.972	-0.4348
-0.973	-0.514		-0.973	-0.713		-0.973	-0.4396
-0.974	-0.5198		-0.974	-0.7165		-0.974	-0.44385
-0.975	-0.5254		-0.975	-0.72		-0.975	-0.44735
-0.976	-0.5312		-0.976	-0.7255		-0.976	-0.45
-0.977	-0.5373		-0.977	-0.728		-0.977	-0.45225
-0.978	-0.5432		-0.978	-0.7325		-0.978	-0.46005
-0.979	-0.549		-0.979	-0.739		-0.979	-0.46225
-0.98	-0.5548		-0.98	-0.7455		-0.98	-0.46785
-0.981	-0.561		-0.981	-0.7455		-0.981	-0.47045
-0.982	-0.5674		-0.982	-0.754		-0.982	-0.4747
-0.983	-0.5733		-0.983	-0.7575		-0.983	-0.4797
-0.984	-0.5797		-0.984	-0.765		-0.984	-0.48335
-0.985	-0.5855		-0.985	-0.768		-0.985	-0.48855
-0.986	-0.5914		-0.986	-0.7715		-0.986	-0.49515
-0.987	-0.5978		-0.987	-0.776		-0.987	-0.4961
-0.988	-0.6037		-0.988	-0.784		-0.988	-0.505
-0.989	-0.6095		-0.989	-0.785		-0.989	-0.507
-0.99	-0.6159		-0.99	-0.791		-0.99	-0.5105
-0.991	-0.6227		-0.991	-0.801		-0.991	-0.5175
-0.992	-0.6288		-0.992	-0.803		-0.992	-0.5235
-0.993	-0.6353		-0.993	-0.809		-0.993	-0.528
-0.994	-0.6421		-0.994	-0.8135		-0.994	-0.5335
-0.995	-0.6485		-0.995	-0.82		-0.995	-0.5405
-0.996	-0.6549		-0.996	-0.827		-0.996	-0.5435
-0.997	-0.6617		-0.997	-0.8295		-0.997	-0.5495
-0.998	-0.6685		-0.998	-0.8345		-0.998	-0.5565
-0.999	-0.6749		-0.999	-0.845		-0.999	-0.562
			-1	-0.8485		-1	-0.567
			-1.001	-0.8575		-1.001	-0.575
			-1.002	-0.86		-1.002	-0.581
			-1.003	-0.8685		-1.003	-0.5845
			-1.004	-0.8745		-1.004	-0.595
			-1.005	-0.882		-1.005	-0.6025
			-1.006	-0.887		-1.006	-0.606
			-1.007	-0.894		-1.007	-0.615
			-1.008	-0.8975		-1.008	-0.6215
			-1.009	-0.9075		-1.009	-0.6245
			-1.01	-0.9115		-1.01	-0.6325
			-1.011	-0.9195		-1.011	-0.6405
			-1.012	-0.926		-1.012	-0.647
			-1.013	-0.934		-1.013	-0.6565
			-1.014	-0.9405		-1.014	-0.663
			-1.015	-0.946		-1.015	-0.669
			-1.016	-0.9525		-1.016	-0.68
			-1.017	-0.96		-1.017	-0.686
			-1.018	-0.971		-1.018	-0.6925
			-1.019	-0.9765		-1.019	-0.701
			-1.02	-0.9865		-1.02	-0.71
			-1.021	-0.994		-1.021	-0.7165
			-1.022	-0.9975		-1.022	-0.7285
			-1.023	-1.007		-1.023	-0.732
			-1.024	-1.015		-1.024	-0.742
			-1.025	-1.02		-1.025	-0.7505
			-1.026	-1.0265		-1.026	-0.759
			-1.027	-1.04		-1.027	-0.767
			-1.028	-1.045		-1.028	-0.7805
			-1.029	-1.0455		-1.029	-0.787
			-1.03	-1.063		-1.03	-0.8
			-1.031	-1.0725		-1.031	-0.8095
			-1.032	-1.081		-1.032	-0.819
			-1.033	-1.09		-1.033	-0.8275
			-1.034	-1.095		-1.034	-0.8375
			-1.035	-1.105		-1.035	-0.8475
			-1.036	-1.1155		-1.036	-0.8585
			-1.037	-1.1215		-1.037	-0.867
			-1.038	-1.128		-1.038	-0.8775
			-1.039	-1.143		-1.039	-0.8875
			-1.04	-1.151		-1.04	-0.899
			-1.041	-1.1635		-1.041	-0.9095
			-1.042	-1.1725		-1.042	-0.92
			-1.043	-1.186		-1.043	-0.9315
			-1.044	-1.1995		-1.044	-0.9425
			-1.045	-1.2085		-1.045	-0.948
			-1.046	-1.2185		-1.046	-0.9675
			-1.047	-1.2305		-1.047	-0.9745
			-1.048	-1.24		-1.048	-0.9855
			-1.049	-1.25		-1.049	-0.9995
			-1.05	-1.257		-1.05	-1.0105
			-1.051	-1.264		-1.051	-1.021
			-1.052	-1.276		-1.052	-1.033
			-1.053	-1.286		-1.053	-1.046
			-1.054	-1.302		-1.054	-1.058
			-1.055	-1.314		-1.055	-1.068
			-1.056	-1.3245		-1.056	-1.0795
			-1.057	-1.337		-1.057	-1.091
			-1.058	-1.3455		-1.058	-1.1035
			-1.059	-1.3555		-1.059	-1.116
			-1.06	-1.3645		-1.06	-1.129
			-1.061	-1.379		-1.061	-1.141
			-1.062	-1.391		-1.062	-1.152
			-1.063	-1.407		-1.063	-1.165
			-1.064	-1.417		-1.064	-1.1785
			-1.065	-1.424		-1.065	-1.193
			-1.066	-1.437		-1.066	-1.2055
			-1.067	-1.4505		-1.067	-1.2145
			-1.068	-1.4605		-1.068	-1.228
			-1.069	-1.472		-1.069	-1.2415
			-1.07	-1.4915		-1.07	-1.257
			-1.071	-1.5115		-1.071	-1.2685
			-1.072	-1.5175		-1.072	-1.278
			-1.073	-1.5255		-1.073	-1.2895
			-1.074	-1.5385		-1.074	-1.2985
			-1.075	-1.5495		-1.075	-1.313
			-1.076	-1.5675		-1.076	-1.326
			-1.077	-1.583		-1.077	-1.3425
			-1.078	-1.593		-1.078	-1.353
			-1.079	-1.6065		-1.079	-1.3695
			-1.08	-1.6185		-1.08	-1.387
			-1.081	-1.6255		-1.081	-1.4005
			-1.082	-1.644		-1.082	-1.412
			-1.083	-1.6615		-1.083	-1.4235
			-1.084	-1.681		-1.084	-1.434
			-1.085	-1.6955		-1.085	-1.4505
			-1.086	-1.708		-1.086	-1.4795
			-1.087	-1.7205		-1.087	-1.492
			-1.088	-1.7365		-1.088	-1.4975
			-1.089	-1.748		-1.089	-1.508
			-1.09	-1.755		-1.09	-1.522
			-1.091	-1.774		-1.091	-1.5385
			-1.092	-1.7905		-1.092	-1.5505
			-1.093	-1.798		-1.093	-1.561
			-1.094	-1.8095		-1.094	-1.572
			-1.095	-1.8155		-1.095	-1.5915
			-1.096	-1.83		-1.096	-1.599
			-1.097	-1.8465		-1.097	-1.614
			-1.098	-1.8715		-1.098	-1.6315
			-1.099	-1.894		-1.099	-1.637
			-1.1	-1.9075		-1.1	-1.658
			-1.101	-1.919		-1.101	-1.6695
			-1.102	-1.9405		-1.102	-1.6855
			-1.103	-1.953		-1.103	-1.701
			-1.104	-1.963		-1.104	-1.724
			-1.105	-1.9855		-1.105	-1.7565
			-1.106	-2.007		-1.106	-1.7795
			-1.107	-2.0215		-1.107	-1.8
			-1.108	-2.0315		-1.108	-1.8265
			-1.109	-2.055		-1.109	-1.8365
			-1.11	-2.064		-1.11	-1.852
			-1.111	-2.079		-1.111	-1.8645
			-1.112	-2.1335		-1.112	-1.8745
			-1.113	-2.1555		-1.113	-1.885
			-1.114	-2.164		-1.114	-1.914
			-1.115	-2.1715		-1.115	-1.9745
			-1.116	-2.1955		-1.116	-1.994
			-1.117	-2.2125		-1.117	-2.013
			-1.118	-2.2205		-1.118	-2.027
			-1.119	-2.2345		-1.119	-2.0395
			-1.12	-2.2605		-1.12	-2.0525
			-1.121	-2.27		-1.121	-2.057
			-1.122	-2.2735		-1.122	-2.0715
			-1.123	-2.302		-1.123	-2.0805
			-1.124	-2.3315		-1.124	-2.095
			-1.125	-2.346		-1.125	-2.117
			-1.126	-2.3515		-1.126	-2.1235
			-1.127	-2.366		-1.127	-2.128
			-1.128	-2.374		-1.128	-2.1325
			-1.129	-2.395		-1.129	-2.202
			-1.13	-2.433		-1.13	-2.2455
			-1.131	-2.459		-1.131	-2.2595
			-1.132	-2.4695		-1.132	-2.27
			-1.133	-2.4735		-1.133	-2.2885
			-1.134	-2.4855		-1.134	-2.3175
			-1.135	-2.5165		-1.135	-2.338
			-1.136	-2.5225		-1.136	-2.347
			-1.137	-2.5235		-1.137	-2.346
			-1.138	-2.53		-1.138	-2.35
			-1.139	-2.5655		-1.139	-2.3625
			-1.14	-2.5865		-1.14	-2.377
			-1.141	-2.5925		-1.141	-2.384
			-1.142	-2.6045		-1.142	-2.402
			-1.143	-2.628		-1.143	-2.4205
			-1.144	-2.6335		-1.144	-2.4345
			-1.145	-2.6625		-1.145	-2.4515
			-1.146	-2.684		-1.146	-2.4785
			-1.147	-2.699		-1.147	-2.494
			-1.148	-2.7405		-1.148	-2.5035
			-1.149	-2.754		-1.149	-2.511
			-1.15	-2.7685		-1.15	-2.5435
			-1.151	-2.81		-1.151	-2.6245
			-1.152	-2.843		-1.152	-2.676
			-1.153	-2.858		-1.153	-2.684
			-1.154	-2.884		-1.154	-2.697
			-1.155	-2.9195		-1.155	-2.699
			-1.156	-2.931		-1.156	-2.709
			-1.157	-2.928		-1.157	-2.7175
			-1.158	-2.947		-1.158	-2.7255
			-1.159	-2.9785		-1.159	-2.747
			-1.16	-3.0065		-1.16	-2.755
			-1.161	-3.023		-1.161	-2.7575
			-1.162	-3.0375		-1.162	-2.762
			-1.163	-3.0355		-1.163	-2.763
			-1.164	-3.053		-1.164	-2.7775
			-1.165	-3.075		-1.165	-2.795
			-1.166	-3.099		-1.166	-2.8145
			-1.167	-3.106		-1.167	-2.8425
			-1.168	-3.1215		-1.168	-2.8455
			-1.169	-3.1345		-1.169	-2.928
			-1.17	-3.168		-1.17	-2.9835
			-1.171	-3.192		-1.171	-2.9885
			-1.172	-3.2		-1.172	-2.9965
			-1.173	-3.2155		-1.173	-3.0135
			-1.174	-3.2295		-1.174	-3.0195
			-1.175	-3.2605		-1.175	-3.042
			-1.176	-3.29		-1.176	-3.046
			-1.177	-3.316		-1.177	-3.0595
			-1.178	-3.3525		-1.178	-3.051
			-1.179	-3.3775		-1.179	-3.0565
			-1.18	-3.4225		-1.18	-3.0735
			-1.181	-3.4425		-1.181	-3.065
			-1.182	-3.4615		-1.182	-3.057
			-1.183	-3.4795		-1.183	-3.0765
			-1.184	-3.515		-1.184	-3.073
			-1.185	-3.5305		-1.185	-3.143
			-1.186	-3.5465		-1.186	-3.306
			-1.187	-3.569		-1.187	-3.307
			-1.188	-3.589		-1.188	-3.309
			-1.189	-3.5885		-1.189	-3.384
			-1.19	-3.598		-1.19	-3.48
			-1.191	-3.629		-1.191	-3.498
			-1.192	-3.632		-1.192	-3.509
			-1.193	-3.6605		-1.193	-3.5255
			-1.194	-3.6775		-1.194	-3.5295
			-1.195	-3.695		-1.195	-3.5325
			-1.196	-3.708		-1.196	-3.5195
			-1.197	-3.728		-1.197	-3.5185
			-1.198	-3.7545		-1.198	-3.5125
			-1.199	-3.7605		-1.199	-3.517
			-1.2	-3.7605		-1.2	-3.5105
			-1.201	-3.765		-1.201	-3.5255
			-1.202	-3.7815		-1.202	-3.5505
			-1.203	-3.817		-1.203	-3.5465
			-1.204	-3.851		-1.204	-3.675
			-1.205	-3.9565		-1.205	-3.6715
			-1.206	-4.0825		-1.206	-3.659
			-1.207	-4.0875		-1.207	-3.6535
			-1.208	-4.0925		-1.208	-3.6725
			-1.209	-4.1325		-1.209	-3.8
			-1.21	-4.163		-1.21	-3.9785
			-1.211	-4.1935		-1.211	-3.956
			-1.212	-4.229		-1.212	-3.9655
			-1.213	-4.2385		-1.213	-3.969
			-1.214	-4.2605		-1.214	-3.963
			-1.215	-4.2825		-1.215	-3.968
			-1.216	-4.3295		-1.216	-4.091
			-1.217	-4.377		-1.217	-4.1315
			-1.218	-4.3835		-1.218	-4.135
			-1.219	-4.397		-1.219	-4.138
			-1.22	-4.421		-1.22	-4.1325
			-1.221	-4.4285		-1.221	-4.1425
			-1.222	-4.433		-1.222	-4.135
			-1.223	-4.438		-1.223	-4.1225
			-1.224	-4.4765		-1.224	-4.1355
			-1.225	-4.498		-1.225	-4.149
			-1.226	-4.4935		-1.226	-4.143
			-1.227	-4.506		-1.227	-4.1555
			-1.228	-4.5315		-1.228	-4.1525
			-1.229	-4.5575		-1.229	-4.2255
			-1.23	-4.5525		-1.23	-4.3085
			-1.231	-4.586		-1.231	-4.2985
			-1.232	-4.651		-1.232	-4.3025
			-1.233	-4.654		-1.233	-4.2965
			-1.234	-4.6635		-1.234	-4.2855
			-1.235	-4.681		-1.235	-4.287
			-1.236	-4.805		-1.236	-4.582
			-1.237	-4.913		-1.237	-4.6705
			-1.238	-4.924		-1.238	-4.657
			-1.239	-4.935		-1.239	-4.6465
			-1.24	-4.961		-1.24	-4.625
			-1.241	-4.98		-1.241	-4.6965
			-1.242	-5.035		-1.242	-4.7745
			-1.243	-5.04		-1.243	-4.773
			-1.244	-5.075		-1.244	-4.784
			-1.245	-5.06		-1.245	-4.7875
			-1.246	-5.075		-1.246	-4.777
			-1.247	-5.1		-1.247	-4.7585
			-1.248	-5.275		-1.248	-4.7565
			-1.249	-5.39		-1.249	-4.772
			-1.25	-5.41		-1.25	-4.7515
			-1.251	-5.435		-1.251	-4.7565
			-1.252	-5.425		-1.252	-4.7355
			-1.253	-5.43		-1.253	-5.02
			-1.254	-5.47		-1.254	-5.03
			-1.255	-5.505		-1.255	-5.14
			-1.256	-5.51		-1.256	-5.18
			-1.257	-5.52		-1.257	-5.175
			-1.258	-5.535		-1.258	-5.18
			-1.259	-5.56		-1.259	-5.195
			-1.26	-5.58		-1.26	-5.195
			-1.261	-5.57		-1.261	-5.185
			-1.262	-5.58		-1.262	-5.19
			-1.263	-5.575		-1.263	-5.15
			-1.264	-5.78		-1.264	-5.145
			-1.265	-5.835		-1.265	-5.15
			-1.266	-5.855		-1.266	-5.325
			-1.267	-5.945		-1.267	-5.32
			-1.268	-5.945		-1.268	-5.3
			-1.269	-5.955		-1.269	-5.625
			-1.27	-5.96		-1.27	-5.73
			-1.271	-5.965		-1.271	-5.755
			-1.272	-5.985		-1.272	-5.775
			-1.273	-5.975		-1.273	-5.77
			-1.274	-5.98		-1.274	-5.84
			-1.275	-5.98		-1.275	-5.975
			-1.276	-6.04		-1.276	-5.975
			-1.277	-6.12		-1.277	-5.915
			-1.278	-6.15		-1.278	-5.885
			-1.279	-6.2		-1.279	-5.85
			-1.28	-6.215		-1.28	-5.86
			-1.281	-6.25		-1.281	-5.84
			-1.282	-6.345		-1.282	-5.815
			-1.283	-6.54		-1.283	-5.81
			-1.284	-6.6		-1.284	-5.815
			-1.285	-6.6		-1.285	-5.79
			-1.286	-6.615		-1.286	-5.89
			-1.287	-6.61		-1.287	-5.935
			-1.288	-6.615		-1.288	-5.93
			-1.289	-6.66		-1.289	-6.345
			-1.29	-6.665		-1.29	-6.33
			-1.291	-6.665		-1.291	-6.36
			-1.292	-6.7		-1.292	-6.345
			-1.293	-6.655		-1.293	-6.36
			-1.294	-6.735		-1.294	-6.38
			-1.295	-7.07		-1.295	-6.395
			-1.296	-7.105		-1.296	-6.37
			-1.297	-7.165		-1.297	-6.49
			-1.298	-7.225		-1.298	-6.575
			-1.299	-7.35		-1.299	-6.58
			-1.3	-7.415		-1.3	-6.58
			-1.301	-7.42		-1.301	-6.565
			-1.302	-7.415		-1.302	-6.565
			-1.303	-7.39		-1.303	-6.55
			-1.304	-7.395		-1.304	-6.525
			-1.305	-7.39		-1.305	-6.54
			-1.306	-7.415		-1.306	-6.54
			-1.307	-7.42		-1.307	-6.485
			-1.308	-7.435		-1.308	-6.46
			-1.309	-7.455		-1.309	-6.615
			-1.31	-7.475		-1.31	-6.605
			-1.311	-7.5		-1.311	-6.555
			-1.312	-7.51		-1.312	-6.54
			-1.313	-7.53		-1.313	-6.555
			-1.314	-7.52		-1.314	-6.505
			-1.315	-7.535		-1.315	-6.685
			-1.316	-7.62		-1.316	-6.895
			-1.317	-8.005		-1.317	-6.87
			-1.318	-8.105		-1.318	-6.88
			-1.319	-8.115		-1.319	-6.89
			-1.32	-8.15		-1.32	-7.02
			-1.321	-8.165		-1.321	-7.075
			-1.322	-8.165		-1.322	-7.03
			-1.323	-8.185		-1.323	-7.005
			-1.324	-8.225		-1.324	-7.005
			-1.325	-8.255		-1.325	-6.96
			-1.326	-8.25		-1.326	-6.96
			-1.327	-8.195		-1.327	-7.01
			-1.328	-8.155		-1.328	-7.185
			-1.329	-8.155		-1.329	-7.14
			-1.33	-8.175		-1.33	-7.095
			-1.331	-8.485		-1.331	-7.09
			-1.332	-8.705		-1.332	-7.055
			-1.333	-8.765		-1.333	-7.05
			-1.334	-8.815		-1.334	-7.02
			-1.335	-8.825		-1.335	-6.995
			-1.336	-8.88		-1.336	-6.935
			-1.337	-8.91		-1.337	-6.91
			-1.338	-8.935		-1.338	-7.035
			-1.339	-8.915		-1.339	-7.39
			-1.34	-8.885		-1.34	-7.565
			-1.341	-8.895		-1.341	-7.54
			-1.342	-8.925		-1.342	-7.505
			-1.343	-8.95		-1.343	-7.495
			-1.344	-8.99		-1.344	-7.47
			-1.345	-8.99		-1.345	-7.44
			-1.346	-9.005		-1.346	-7.425
			-1.347	-8.98		-1.347	-7.405
			-1.348	-9.08		-1.348	-7.65
			-1.349	-9.12		-1.349	-7.67
			-1.35	-9.12		-1.35	-7.64
			-1.351	-9.175		-1.351	-7.625
			-1.352	-9.195		-1.352	-7.615
			-1.353	-9.17		-1.353	-7.595
			-1.354	-9.285		-1.354	-7.505
			-1.355	-9.3		-1.355	-7.75
			-1.356	-9.265		-1.356	-7.9
			-1.357	-9.25		-1.357	-7.85
			-1.358	-9.215		-1.358	-7.94
			-1.359	-9.605		-1.359	-8.06
			-1.36	-9.795		-1.36	-8.03
			-1.361	-9.85		-1.361	-7.985
			-1.362	-9.895		-1.362	-7.9
			-1.363	-9.885		-1.363	-7.855
			-1.364	-9.9		-1.364	-7.82
			-1.365	-9.9		-1.365	-7.805
			-1.366	-9.915		-1.366	-7.795
			-1.367	-9.935		-1.367	-8.26
			-1.368	-9.945		-1.368	-8.46
			-1.369	-9.96		-1.369	-8.44
			-1.37	-9.945		-1.37	-8.47
			-1.371	-9.99		-1.371	-8.475
			-1.372	-10.035		-1.372	-8.43
			-1.373	-10.025		-1.373	-8.38
			-1.374	-10.04		-1.374	-8.37
			-1.375	-10.09		-1.375	-8.555
			-1.376	-10.135		-1.376	-8.55
			-1.377	-10.185		-1.377	-8.465
			-1.378	-10.235		-1.378	-8.475
			-1.379	-10.255		-1.379	-8.415
			-1.38	-10.295		-1.38	-8.39
			-1.381	-10.645		-1.381	-8.33
			-1.382	-10.705		-1.382	-8.3
			-1.383	-10.79		-1.383	-8.29
			-1.384	-10.89		-1.384	-9.06
			-1.385	-10.965		-1.385	-9.235
			-1.386	-11.33		-1.386	-9.155
			-1.387	-11.355		-1.387	-9.07
			-1.388	-11.385		-1.388	-9.095
			-1.389	-11.425		-1.389	-9.025
			-1.39	-11.49		-1.39	-8.99
			-1.391	-11.56		-1.391	-8.935
			-1.392	-11.565		-1.392	-8.945
			-1.393	-11.605		-1.393	-9.055
			-1.394	-11.59		-1.394	-8.98
			-1.395	-11.565		-1.395	-8.94
			-1.396	-11.66		-1.396	-8.87
			-1.397	-11.69		-1.397	-8.89
			-1.398	-11.725		-1.398	-9.165
			-1.399	-11.815		-1.399	-9.11
