# Supplementary material for: Ion pair sites for efficient electrochemical extraction of uranium in real nuclear wastewater
Source: Nat Commun. 2024 May 16;15:4149. doi: 10.1038/s41467-024-48564-y (PMC11099191; doi:10.1038/s41467-024-48564-y)
Supplement: Supplementary file 5 — Source Data [file 41467_2024_48564_MOESM5_ESM.zip › Source Data/Fig. 3/Fig. 3b.xlsx]

## Sheet: Fig. 3b
Fig. 3b
The electrochemical extraction efficiency of U(VI) on bare graphite felt electrodes: Time (h)	The electrochemical extraction efficiency of U(VI) on bare graphite felt electrodes: Electrochemical extraction efficiency (%, Repeat test 1)	The electrochemical extraction efficiency of U(VI) on bare graphite felt electrodes: Electrochemical extraction efficiency (%, Repeat test 2)	The electrochemical extraction efficiency of U(VI) on bare graphite felt electrodes: Electrochemical extraction efficiency (%, Repeat test 3)	The electrochemical extraction efficiency of U(VI) on bare graphite felt electrodes: Mean value (%)	The electrochemical extraction efficiency of U(VI) on bare graphite felt electrodes: Standard deviation (%)		The electrochemical extraction efficiency of U(VI) on OH-terminated Ti3C2 electrodes: Time (h)	The electrochemical extraction efficiency of U(VI) on OH-terminated Ti3C2 electrodes: Electrochemical extraction efficiency (%, Repeat test 1)	The electrochemical extraction efficiency of U(VI) on OH-terminated Ti3C2 electrodes: Electrochemical extraction efficiency (%, Repeat test 2)	The electrochemical extraction efficiency of U(VI) on OH-terminated Ti3C2 electrodes: Electrochemical extraction efficiency (%, Repeat test 3)	The electrochemical extraction efficiency of U(VI) on OH-terminated Ti3C2 electrodes: Mean value (%)	The electrochemical extraction efficiency of U(VI) on OH-terminated Ti3C2 electrodes: Standard deviation (%)		The electrochemical extraction efficiency of U(VI) on Ti(OH)PO4 electrodes: Time (h)	The electrochemical extraction efficiency of U(VI) on Ti(OH)PO4 electrodes: Electrochemical extraction efficiency (%, Repeat test 1)	The electrochemical extraction efficiency of U(VI) on Ti(OH)PO4 electrodes: Electrochemical extraction efficiency (%, Repeat test 2)	The electrochemical extraction efficiency of U(VI) on Ti(OH)PO4 electrodes: Electrochemical extraction efficiency (%, Repeat test 3)	The electrochemical extraction efficiency of U(VI) on Ti(OH)PO4 electrodes: Mean value (%)	The electrochemical extraction efficiency of U(VI) on Ti(OH)PO4 electrodes: Standard deviation (%)
0	0	0	0	0	0		0	0	0	0	0	0		0	0	0	0	0	0
1	11	10.5	12.1	11.2	0.81854		1	16.4	13.2	18.4	16	2.62298		1	38.2	39.4	40.3	39.3	1.05357
2	22.5	20.4	24.3	22.4	1.95192		2	23.6	20.1	25.4	23.0333	2.69506		2	59.4	61.2	63.7	61.4333	2.15948
3	30.3	28.5	29.2	29.3333	0.90738		3	31.9	33.4	30.8	32.0333	1.30512		3	74.6	75.5	76.8	75.6333	1.10604
4	40.4	38.8	39.1	39.4333	0.85049		4	45.1	46.8	42.8	44.9	2.00749		4	90	92.1	93.2	91.7667	1.62583
5	45.5	44.1	43.6	44.4	0.98489		5	53.1	55.8	51.6	53.5	2.12838		5	94.1	95	96.1	95.0667	1.00167
6	48.7	49.8	50.1	49.5333	0.73711		6	66.3	63.4	68.1	65.9333	2.37136		6	96.8	96.9	97.8	97.1667	0.55076
7	57.8	55.8	59.1	57.5667	1.66233		7	71.3	73.6	72.3	72.4	1.15326		7	98.8	99.1	98.7	98.8667	0.20817
8	58.5	59.1	58.8	58.8	0.3		8	75.5	77.1	78.4	77	1.45258		8	99.1	99.6	99.4	99.3667	0.25166
9	59.1	59.5	60.1	59.5667	0.50332		9	76	77.8	78.6	77.4667	1.33167		9	99.3	99.5	99.8	99.5333	0.25166
