# Supplementary material for: Ion pair sites for efficient electrochemical extraction of uranium in real nuclear wastewater
Source: Nat Commun. 2024 May 16;15:4149. doi: 10.1038/s41467-024-48564-y (PMC11099191; doi:10.1038/s41467-024-48564-y)
Supplement: Supplementary file 5 — Source Data [file 41467_2024_48564_MOESM5_ESM.zip › Source Data/Fig. 3/Fig. 3c.xlsx]

## Sheet: Fig. 3c
Fig. 3c
The stability of electrochemical extraction of U(VI) on Ti(OH)PO4 electrode under different pH conditions: pH value	The stability of electrochemical extraction of U(VI) on Ti(OH)PO4 electrode under different pH conditions: Electrochemical extraction efficiency (%, Repeat test 1)	The stability of electrochemical extraction of U(VI) on Ti(OH)PO4 electrode under different pH conditions: Electrochemical extraction efficiency (%, Repeat test 2)	The stability of electrochemical extraction of U(VI) on Ti(OH)PO4 electrode under different pH conditions: Electrochemical extraction efficiency (%, Repeat test 3)	The stability of electrochemical extraction of U(VI) on Ti(OH)PO4 electrode under different pH conditions: Mean value (%)	The stability of electrochemical extraction of U(VI) on Ti(OH)PO4 electrode under different pH conditions: Standard deviation (%)
4	95.2	96.6	97.2	96.3333	1.02632
5	96.4	97.1	95.3	96.2667	0.90738
6	98	98.6	97.2	97.9333	0.70238
7	98.3	98.9	97.4	98.2	0.75498
8	97.1	98.2	96.8	97.3667	0.73711
9	94.8	94.1	93.8	94.2333	0.51316
10	92.3	93.1	90.8	92.0667	1.16762
