# Supplementary material for: Ion pair sites for efficient electrochemical extraction of uranium in real nuclear wastewater
Source: Nat Commun. 2024 May 16;15:4149. doi: 10.1038/s41467-024-48564-y (PMC11099191; doi:10.1038/s41467-024-48564-y)
Supplement: Supplementary file 5 — Source Data [file 41467_2024_48564_MOESM5_ESM.zip › Source Data/Fig. 3/Fig. 3d.xlsx]

## Sheet: Fig. 3d
Fig. 3d
The stability of electrochemical extraction of U(VI) on Ti(OH)PO4 electrode with different co-existing ionic species: Ion species	The stability of electrochemical extraction of U(VI) on Ti(OH)PO4 electrode with different co-existing ionic species: Electrochemical extraction efficiency (%, Repeat test 1)	The stability of electrochemical extraction of U(VI) on Ti(OH)PO4 electrode with different co-existing ionic species: Electrochemical extraction efficiency (%, Repeat test 2)	The stability of electrochemical extraction of U(VI) on Ti(OH)PO4 electrode with different co-existing ionic species: Electrochemical extraction efficiency (%, Repeat test 3)	The stability of electrochemical extraction of U(VI) on Ti(OH)PO4 electrode with different co-existing ionic species: Mean value (%)	The stability of electrochemical extraction of U(VI) on Ti(OH)PO4 electrode with different co-existing ionic species: Standard deviation (%)
SO42-	98.5	98.9	97.6	98.3333	0.66583
CO32-	99.7	99.2	99.4	99.4333	0.25166
Cl-	99.8	99.2	99.6	99.5333	0.30551
C2O42-	99.7	98.9	99.1	99.2333	0.41633
NO3-	98.5	98.9	97.8	98.4	0.55678
NH4+	98.7	99.4	97.8	98.6333	0.80208
