# Supplementary material for: Ion pair sites for efficient electrochemical extraction of uranium in real nuclear wastewater
Source: Nat Commun. 2024 May 16;15:4149. doi: 10.1038/s41467-024-48564-y (PMC11099191; doi:10.1038/s41467-024-48564-y)
Supplement: Supplementary file 5 — Source Data [file 41467_2024_48564_MOESM5_ESM.zip › Source Data/Fig. 3/Fig. 3e.xlsx]

## Sheet: Fig. 3e
	Fig. 3e
The change in uranium concentration after electrochemical extraction under the presence of electrolytes with different F- concentrations: F- concentrations (g L-1)	The change in uranium concentration after electrochemical extraction under the presence of electrolytes with different F- concentrations: Uranium concentrations before reaction (mg L-1, Repeat test 1)	The change in uranium concentration after electrochemical extraction under the presence of electrolytes with different F- concentrations: Uranium concentrations before reaction (mg L-1, Repeat test 2)	The change in uranium concentration after electrochemical extraction under the presence of electrolytes with different F- concentrations: Uranium concentrations before reaction (mg L-1, Repeat test 3)	The change in uranium concentration after electrochemical extraction under the presence of electrolytes with different F- concentrations: Uranium concentrations before reaction (mg L-1, Mean value)	The change in uranium concentration after electrochemical extraction under the presence of electrolytes with different F- concentrations: Uranium concentrations before reaction (mg L-1, Standard deviation)	The change in uranium concentration after electrochemical extraction under the presence of electrolytes with different F- concentrations: Uranium concentrations after reaction (mg L-1, Repeat test 1)	The change in uranium concentration after electrochemical extraction under the presence of electrolytes with different F- concentrations: Uranium concentrations after reaction (mg L-1, Repeat test 2)	The change in uranium concentration after electrochemical extraction under the presence of electrolytes with different F- concentrations: Uranium concentrations after reaction (mg L-1, Repeat test 3)	The change in uranium concentration after electrochemical extraction under the presence of electrolytes with different F- concentrations: Uranium concentrations after reaction (mg L-1, Mean value)	The change in uranium concentration after electrochemical extraction under the presence of electrolytes with different F- concentrations: Uranium concentrations after reaction (mg L-1, Standard deviation)
5	100.7	100.4	100.5	100.533	0.15275	0.4	0.3	0.4	0.36667	0.05774
10	106.5	106.8	106.5	106.6	0.17321	1.4	1.4	1.3	1.36667	0.05774
15	104.7	104.4	104.5	104.533	0.15275	0.5	0.5	0.4	0.46667	0.05774
20	109.1	109.4	109.3	109.267	0.15275	0.5	0.6	0.6	0.56667	0.05774
25	108.7	108.7	108.6	108.667	0.05774	1.7	1.7	1.5	1.63333	0.11547
30	105.5	106	105.8	105.767	0.25166	0.2	0.2	0.3	0.23333	0.05774
