# Supplementary material for: Ion pair sites for efficient electrochemical extraction of uranium in real nuclear wastewater
Source: Nat Commun. 2024 May 16;15:4149. doi: 10.1038/s41467-024-48564-y (PMC11099191; doi:10.1038/s41467-024-48564-y)
Supplement: Supplementary file 5 — Source Data [file 41467_2024_48564_MOESM5_ESM.zip › Source Data/Fig. 3/Fig. 3f.xlsx]

## Sheet: Fig. 3f
Fig. 3f
The electrochemical extraction efficiency of U(VI) on Ti(OH)PO4 (as the initial concentration of U(VI) varied from 50 mg L-1 to 600 mg L-1)	The electrochemical extraction efficiency of U(VI) on Ti(OH)PO4: Electrochemical extraction efficiency (%, Repeat test 1)	The electrochemical extraction efficiency of U(VI) on Ti(OH)PO4: Electrochemical extraction efficiency (%, Repeat test 2)	The electrochemical extraction efficiency of U(VI) on Ti(OH)PO4: Electrochemical extraction efficiency (%, Repeat test 3)	The electrochemical extraction efficiency of U(VI) on Ti(OH)PO4: Electrochemical extraction efficiency (%, Mean value)	The electrochemical extraction efficiency of U(VI) on Ti(OH)PO4: Electrochemical extraction efficiency (Standard deviation)	The electrochemical extraction efficiency of U(VI) on Ti(OH)PO4: Extraction mass (mg g-1)
50	99.8	99.3	99.5	99.5333	0.25166	497.66
100	99.3	99.6	99	99.3	0.3	993
200	99.5	99.4	98.9	99.2667	0.32146	1985.33
300	99.6	98.9	99.1	99.2	0.36056	2976
400	99.6	99.1	99.8	99.5	0.36056	3980
500	99.7	99.5	98.4	99.2	0.7	4960
600	99.4	99.2	98.9	99.1667	0.25166	5950
