# Supplementary material for: Ion pair sites for efficient electrochemical extraction of uranium in real nuclear wastewater
Source: Nat Commun. 2024 May 16;15:4149. doi: 10.1038/s41467-024-48564-y (PMC11099191; doi:10.1038/s41467-024-48564-y)
Supplement: Supplementary file 5 — Source Data [file 41467_2024_48564_MOESM5_ESM.zip › Source Data/Fig. 4/Fig. 4b.xlsx]

## Sheet: Fig. 4b
Fig. 4b
XRD pattern of the collected solid deposits at different time points: 1h point (2θ, °)	XRD pattern of the collected solid deposits at different time points: 1h point (Intensity, arb.u.)		XRD pattern of the collected solid deposits at different time points: 3h point (2θ, °)	XRD pattern of the collected solid deposits at different time points: 3h point (Intensity, arb.u.)		XRD pattern of the collected solid deposits at different time points: 5h point (2θ, °)	XRD pattern of the collected solid deposits at different time points: 5h point (Intensity, arb.u.)		XRD pattern of the collected solid deposits at different time points: 7h point (2θ, °)	XRD pattern of the collected solid deposits at different time points: 7h point (Intensity, arb.u.)		JCPDS #42-1215 of U3O7: 2θ (°)	JCPDS #42-1215 U3O7: Intensity (arb.u.)		JCPDS #38-0023 of K3UO2F5: 2θ (°)	JCPDS #38-0023 of K3UO2F5: Intensity (arb.u.)
5.01651	1015		5	2085		10	1069		10	1380		28.53	100		16.841	55.6
5.04993	997		5.02	2072		10.02	1033		10.02	1321		32.327	16		17.618	38.9
5.08336	987		5.04	2040		10.04	1055		10.04	1267		33.317	31		19.493	77.8
5.11678	906		5.06	2106		10.06	1082		10.06	1334		47.071	28		22.206	5.6
5.1502	914		5.08	2031		10.08	1011		10.08	1321		47.807	16		26.291	8.3
5.18362	924		5.1	1979		10.1	1004		10.1	1267		55.258	12		27.619	100
5.21705	953		5.12	2015		10.12	1079		10.12	1287		56.553	27		32.472	36.7
5.25047	910		5.14	1985		10.14	1055		10.14	1189		58.846	8		34.088	5.6
5.28389	899		5.16	1951		10.16	996		10.16	1247		67.581	2		35.965	2.8
5.31731	866		5.18	2024		10.18	1052		10.18	1229		69.877	3		38.472	2.8
5.35074	897		5.2	1934		10.2	1040		10.2	1287		75.939	7		39.365	22.2
5.38416	881		5.22	1992		10.22	1018		10.22	1264		77.249	6		39.654	11.1
5.41758	924		5.24	1964		10.24	1047		10.24	1284		79.077	3		41.186	5.6
5.451	881		5.26	2067		10.26	1006		10.26	1234		86.905	2		43.472	11.1
5.48443	863		5.28	1944		10.28	1049		10.28	1310		88.488	4		44.255	22.2
5.51785	878		5.3	1942		10.3	1080		10.3	1280		92.65	2		46.009	11.1
5.55127	871		5.32	1949		10.32	1029		10.32	1277		95.94	4		48.789	44.4
5.58469	887		5.34	1995		10.34	1064		10.34	1194		105.905	1		50.314	22.2
5.61812	845		5.36	2001		10.36	1094		10.36	1250		108.119	1		51.909	8.3
5.65154	855		5.38	1943		10.38	1078		10.38	1191
5.68496	786		5.4	1912		10.4	1052		10.4	1232
5.71838	844		5.42	1928		10.42	1007		10.42	1302
5.75181	848		5.44	1932		10.44	979		10.44	1253
5.78523	816		5.46	1942		10.46	1043		10.46	1272
5.81865	828		5.48	1888		10.48	1033		10.48	1213
5.85207	815		5.5	1948		10.5	1018		10.5	1215
5.8855	787		5.52	1945		10.52	1026		10.52	1214
5.91892	752		5.54	1920		10.54	1072		10.54	1212
5.95234	783		5.56	1920		10.56	1105		10.56	1224
5.98576	730		5.58	1958		10.58	1058		10.58	1214
6.01919	757		5.6	1962		10.6	1030		10.6	1205
6.05261	763		5.62	1893		10.62	1047		10.62	1250
6.08603	776		5.64	1835		10.64	1062		10.64	1185
6.11946	745		5.66	1809		10.66	1079		10.66	1181
6.15288	775		5.68	1837		10.68	1058		10.68	1261
6.1863	779		5.7	1942		10.7	1036		10.7	1194
6.21972	772		5.72	1810		10.72	1081		10.72	1211
6.25315	708		5.74	1856		10.74	1061		10.74	1238
6.28657	701		5.76	1805		10.76	1087		10.76	1240
6.31999	752		5.78	1796		10.78	1041		10.78	1210
6.35341	728		5.8	1873		10.8	1004		10.8	1285
6.38684	703		5.82	1796		10.82	1086		10.82	1182
6.42026	727		5.84	1833		10.84	1080		10.84	1219
6.45368	759		5.86	1808		10.86	1090		10.86	1199
6.4871	720		5.88	1824		10.88	1022		10.88	1231
6.52053	712		5.9	1824		10.9	1075		10.9	1253
6.55395	730		5.92	1809		10.92	1029		10.92	1217
6.58737	712		5.94	1775		10.94	1050		10.94	1241
6.62079	688		5.96	1766		10.96	1097		10.96	1180
6.65422	680		5.98	1797		10.98	1066		10.98	1189
6.68764	723		6	1740		11	1108		11	1233
6.72106	693		6.02	1680		11.02	1093		11.02	1163
6.75448	651		6.04	1789		11.04	1083		11.04	1177
6.78791	653		6.06	1806		11.06	1114		11.06	1196
6.82133	670		6.08	1834		11.08	1075		11.08	1177
6.85475	664		6.1	1740		11.1	1036		11.1	1126
6.88817	609		6.12	1736		11.12	1099		11.12	1172
6.9216	718		6.14	1741		11.14	1076		11.14	1150
6.95502	679		6.16	1780		11.16	1063		11.16	1172
6.98844	646		6.18	1762		11.18	1016		11.18	1191
7.02186	667		6.2	1798		11.2	1023		11.2	1218
7.05529	647		6.22	1719		11.22	1012		11.22	1190
7.08871	645		6.24	1767		11.24	1040		11.24	1141
7.12213	695		6.26	1846		11.26	1052		11.26	1154
7.15555	646		6.28	1764		11.28	1075		11.28	1177
7.18898	619		6.3	1715		11.3	1032		11.3	1190
7.2224	656		6.32	1787		11.32	1062		11.32	1210
7.25582	652		6.34	1734		11.34	1069		11.34	1223
7.28924	602		6.36	1741		11.36	1069		11.36	1128
7.32267	658		6.38	1704		11.38	1039		11.38	1145
7.35609	630		6.4	1723		11.4	1034		11.4	1139
7.38951	651		6.42	1682		11.42	1079		11.42	1179
7.42293	601		6.44	1711		11.44	1078		11.44	1173
7.45636	581		6.46	1705		11.46	1048		11.46	1149
7.48978	586		6.48	1723		11.48	1113		11.48	1187
7.5232	615		6.5	1736		11.5	1143		11.5	1161
7.55662	610		6.52	1734		11.52	1099		11.52	1208
7.59005	613		6.54	1683		11.54	1184		11.54	1208
7.62347	546		6.56	1772		11.56	1234		11.56	1118
7.65689	615		6.58	1610		11.58	1224		11.58	1136
7.69031	590		6.6	1588		11.6	1182		11.6	1165
7.72374	612		6.62	1647		11.62	1256		11.62	1149
7.75716	628		6.64	1672		11.64	1167		11.64	1117
7.79058	521		6.66	1645		11.66	1110		11.66	1154
7.824	580		6.68	1700		11.68	1112		11.68	1158
7.85743	568		6.7	1660		11.7	1101		11.7	1182
7.89085	620		6.72	1746		11.72	1061		11.72	1113
7.92427	601		6.74	1682		11.74	1074		11.74	1167
7.95769	551		6.76	1705		11.76	1092		11.76	1154
7.99112	591		6.78	1683		11.78	1095		11.78	1178
8.02454	546		6.8	1691		11.8	1129		11.8	1136
8.05796	566		6.82	1676		11.82	1101		11.82	1182
8.09138	557		6.84	1680		11.84	1081		11.84	1128
8.12481	589		6.86	1677		11.86	1054		11.86	1160
8.15823	514		6.88	1638		11.88	1065		11.88	1111
8.19165	588		6.9	1676		11.9	1101		11.9	1149
8.22507	572		6.92	1659		11.92	1079		11.92	1192
8.2585	553		6.94	1639		11.94	1089		11.94	1226
8.29192	581		6.96	1700		11.96	1068		11.96	1149
8.32534	606		6.98	1666		11.98	1127		11.98	1115
8.35877	547		7	1656		12	1089		12	1167
8.39219	569		7.02	1689		12.02	1078		12.02	1161
8.42561	526		7.04	1650		12.04	1120		12.04	1177
8.45903	523		7.06	1620		12.06	1133		12.06	1203
8.49246	506		7.08	1633		12.08	1142		12.08	1153
8.52588	539		7.1	1676		12.1	1113		12.1	1128
8.5593	552		7.12	1699		12.12	1101		12.12	1119
8.59272	538		7.14	1739		12.14	1104		12.14	1205
8.62615	523		7.16	1659		12.16	1073		12.16	1177
8.65957	531		7.18	1642		12.18	1109		12.18	1157
8.69299	520		7.2	1604		12.2	1118		12.2	1183
8.72641	503		7.22	1578		12.22	1164		12.22	1219
8.75984	512		7.24	1631		12.24	1174		12.24	1208
8.79326	567		7.26	1570		12.26	1184		12.26	1213
8.82668	503		7.28	1646		12.28	1176		12.28	1260
8.8601	484		7.3	1671		12.3	1148		12.3	1275
8.89353	521		7.32	1681		12.32	1203		12.32	1226
8.92695	496		7.34	1660		12.34	1240		12.34	1205
8.96037	534		7.36	1610		12.36	1271		12.36	1193
8.99379	528		7.38	1618		12.38	1264		12.38	1223
9.02722	521		7.4	1570		12.4	1193		12.4	1194
9.06064	557		7.42	1528		12.42	1208		12.42	1221
9.09406	517		7.44	1574		12.44	1270		12.44	1232
9.12748	514		7.46	1601		12.46	1216		12.46	1205
9.16091	516		7.48	1523		12.48	1244		12.48	1213
9.19433	501		7.5	1580		12.5	1238		12.5	1209
9.22775	518		7.52	1572		12.52	1268		12.52	1255
9.26117	490		7.54	1535		12.54	1229		12.54	1187
9.2946	497		7.56	1555		12.56	1271		12.56	1227
9.32802	493		7.58	1477		12.58	1352		12.58	1216
9.36144	467		7.6	1500		12.6	1261		12.6	1203
9.39486	539		7.62	1463		12.62	1310		12.62	1155
9.42829	511		7.64	1515		12.64	1328		12.64	1198
9.46171	515		7.66	1546		12.66	1375		12.66	1230
9.49513	465		7.68	1534		12.68	1320		12.68	1271
9.52855	483		7.7	1452		12.7	1316		12.7	1247
9.56198	529		7.72	1560		12.72	1325		12.72	1297
9.5954	493		7.74	1521		12.74	1370		12.74	1320
9.62882	493		7.76	1507		12.76	1381		12.76	1306
9.66224	523		7.78	1511		12.78	1383		12.78	1344
9.69567	497		7.8	1542		12.8	1346		12.8	1419
9.72909	506		7.82	1385		12.82	1441		12.82	1371
9.76251	539		7.84	1460		12.84	1382		12.84	1416
9.79593	482		7.86	1468		12.86	1483		12.86	1445
9.82936	469		7.88	1515		12.88	1453		12.88	1431
9.86278	487		7.9	1443		12.9	1466		12.9	1532
9.8962	436		7.92	1502		12.92	1514		12.92	1509
9.92962	465		7.94	1488		12.94	1507		12.94	1478
9.96305	505		7.96	1503		12.96	1572		12.96	1514
9.99647	481		7.98	1510		12.98	1523		12.98	1455
10.0299	478		8	1458		13	1624		13	1346
10.0633	498		8.02	1536		13.02	1628		13.02	1442
10.0967	508		8.04	1498		13.04	1574		13.04	1348
10.1302	486		8.06	1444		13.06	1596		13.06	1398
10.1636	509		8.08	1465		13.08	1588		13.08	1395
10.197	473		8.1	1442		13.1	1632		13.1	1318
10.2304	488		8.12	1475		13.12	1649		13.12	1305
10.2638	493		8.14	1475		13.14	1641		13.14	1359
10.2973	490		8.16	1534		13.16	1655		13.16	1260
10.3307	452		8.18	1459		13.18	1616		13.18	1267
10.3641	456		8.2	1446		13.2	1615		13.2	1301
10.3975	519		8.22	1418		13.22	1671		13.22	1298
10.431	477		8.24	1474		13.24	1684		13.24	1322
10.4644	468		8.26	1442		13.26	1624		13.26	1310
10.4978	480		8.28	1478		13.28	1671		13.28	1371
10.5312	473		8.3	1380		13.3	1647		13.3	1361
10.5647	455		8.32	1511		13.32	1701		13.32	1356
10.5981	480		8.34	1416		13.34	1554		13.34	1362
10.6315	486		8.36	1393		13.36	1720		13.36	1376
10.6649	488		8.38	1415		13.38	1655		13.38	1395
10.6983	470		8.4	1417		13.4	1621		13.4	1371
10.7318	481		8.42	1419		13.42	1541		13.42	1379
10.7652	488		8.44	1407		13.44	1600		13.44	1421
10.7986	502		8.46	1398		13.46	1527		13.46	1348
10.832	501		8.48	1401		13.48	1489		13.48	1357
10.8655	521		8.5	1398		13.5	1446		13.5	1403
10.8989	489		8.52	1379		13.52	1460		13.52	1433
10.9323	529		8.54	1389		13.54	1463		13.54	1372
10.9657	488		8.56	1429		13.56	1473		13.56	1347
10.9992	486		8.58	1410		13.58	1390		13.58	1402
11.0326	469		8.6	1443		13.6	1408		13.6	1366
11.066	472		8.62	1389		13.62	1410		13.62	1373
11.0994	486		8.64	1389		13.64	1328		13.64	1390
11.1328	507		8.66	1429		13.66	1369		13.66	1396
11.1663	507		8.68	1391		13.68	1426		13.68	1406
11.1997	462		8.7	1447		13.7	1352		13.7	1399
11.2331	484		8.72	1445		13.72	1320		13.72	1419
11.2665	484		8.74	1374		13.74	1367		13.74	1375
11.3	507		8.76	1460		13.76	1311		13.76	1368
11.3334	464		8.78	1481		13.78	1317		13.78	1385
11.3668	477		8.8	1443		13.8	1286		13.8	1396
11.4002	501		8.82	1360		13.82	1335		13.82	1351
11.4336	491		8.84	1413		13.84	1177		13.84	1458
11.4671	487		8.86	1409		13.86	1245		13.86	1365
11.5005	506		8.88	1467		13.88	1293		13.88	1401
11.5339	527		8.9	1406		13.9	1212		13.9	1503
11.5673	480		8.92	1444		13.92	1166		13.92	1497
11.6007	497		8.94	1427		13.94	1229		13.94	1416
11.6342	521		8.96	1427		13.96	1174		13.96	1514
11.6676	489		8.98	1408		13.98	1233		13.98	1527
11.701	517		9	1406		14	1221		14	1483
11.7344	536		9.02	1417		14.02	1215		14.02	1496
11.7679	537		9.04	1396		14.04	1183		14.04	1508
11.8013	481		9.06	1355		14.06	1194		14.06	1520
11.8347	495		9.08	1357		14.08	1145		14.08	1526
11.8681	514		9.1	1391		14.1	1149		14.1	1538
11.9016	503		9.12	1377		14.12	1200		14.12	1625
11.935	501		9.14	1401		14.14	1175		14.14	1604
11.9684	540		9.16	1420		14.16	1188		14.16	1586
12.0018	548		9.18	1355		14.18	1156		14.18	1594
12.0352	509		9.2	1413		14.2	1176		14.2	1671
12.0687	559		9.22	1362		14.22	1167		14.22	1715
12.1021	538		9.24	1380		14.24	1152		14.24	1870
12.1355	554		9.26	1409		14.26	1171		14.26	1802
12.1689	545		9.28	1339		14.28	1187		14.28	1861
12.2024	516		9.3	1396		14.3	1209		14.3	1993
12.2358	519		9.32	1423		14.32	1133		14.32	2013
12.2692	586		9.34	1410		14.34	1168		14.34	2164
12.3026	557		9.36	1415		14.36	1189		14.36	2242
12.3361	579		9.38	1396		14.38	1203		14.38	2269
12.3695	565		9.4	1364		14.4	1197		14.4	2411
12.4029	565		9.42	1382		14.42	1155		14.42	2449
12.4363	587		9.44	1380		14.44	1178		14.44	2559
12.4697	568		9.46	1314		14.46	1188		14.46	2520
12.5032	603		9.48	1408		14.48	1111		14.48	2557
12.5366	572		9.5	1372		14.5	1159		14.5	2470
12.57	623		9.52	1317		14.52	1126		14.52	2361
12.6034	651		9.54	1370		14.54	1126		14.54	2307
12.6369	576		9.56	1384		14.56	1227		14.56	2105
12.6703	616		9.58	1342		14.58	1174		14.58	1982
12.7037	603		9.6	1383		14.6	1149		14.6	1894
12.7371	613		9.62	1379		14.62	1168		14.62	1809
12.7705	680		9.64	1311		14.64	1126		14.64	1744
12.804	561		9.66	1385		14.66	1191		14.66	1686
12.8374	604		9.68	1365		14.68	1179		14.68	1552
12.8708	663		9.7	1378		14.7	1251		14.7	1574
12.9042	645		9.72	1295		14.72	1202		14.72	1632
12.9376	658		9.74	1372		14.74	1271		14.74	1561
12.9711	641		9.76	1347		14.76	1274		14.76	1499
13.0045	628		9.78	1371		14.78	1276		14.78	1477
13.0379	647		9.8	1273		14.8	1313		14.8	1567
13.0713	597		9.82	1362		14.82	1308		14.82	1457
13.1048	603		9.84	1275		14.84	1283		14.84	1371
13.1382	611		9.86	1374		14.86	1314		14.86	1435
13.1716	609		9.88	1375		14.88	1258		14.88	1343
13.205	603		9.9	1300		14.9	1189		14.9	1403
13.2385	617		9.92	1387		14.92	1150		14.92	1362
13.2719	628		9.94	1367		14.94	1076		14.94	1348
13.3053	609		9.96	1319		14.96	1052		14.96	1388
13.3387	591		9.98	1338		14.98	1042		14.98	1442
13.3721	606		10	1327		15	1003		15	1436
13.4056	568		10.02	1355		15.02	1017		15.02	1529
13.439	580		10.04	1372		15.04	974		15.04	1487
13.4724	561		10.06	1411		15.06	998		15.06	1435
13.5058	614		10.08	1343		15.08	966		15.08	1488
13.5393	568		10.1	1338		15.1	1017		15.1	1623
13.5727	559		10.12	1375		15.12	1021		15.12	1688
13.6061	521		10.14	1409		15.14	1008		15.14	1679
13.6395	569		10.16	1380		15.16	1006		15.16	1777
13.673	520		10.18	1346		15.18	975		15.18	1857
13.7064	537		10.2	1418		15.2	1040		15.2	2061
13.7398	528		10.22	1398		15.22	1099		15.22	2047
13.7732	518		10.24	1434		15.24	1043		15.24	2072
13.8066	510		10.26	1366		15.26	1029		15.26	1966
13.8401	522		10.28	1344		15.28	999		15.28	1830
13.8735	486		10.3	1408		15.3	959		15.3	1720
13.9069	514		10.32	1425		15.32	964		15.32	1620
13.9403	465		10.34	1402		15.34	958		15.34	1467
13.9738	521		10.36	1367		15.36	1024		15.36	1483
14.0072	459		10.38	1320		15.38	1024		15.38	1384
14.0406	484		10.4	1366		15.4	984		15.4	1323
14.074	505		10.42	1383		15.42	984		15.42	1272
14.1074	502		10.44	1335		15.44	938		15.44	1322
14.1409	495		10.46	1415		15.46	1026		15.46	1277
14.1743	506		10.48	1419		15.48	937		15.48	1263
14.2077	479		10.5	1349		15.5	947		15.5	1248
14.2411	462		10.52	1388		15.52	943		15.52	1177
14.2745	476		10.54	1363		15.54	942		15.54	1170
14.308	437		10.56	1435		15.56	932		15.56	1170
14.3414	480		10.58	1382		15.58	930		15.58	1156
14.3748	469		10.6	1380		15.6	974		15.6	1160
14.4082	456		10.62	1373		15.62	997		15.62	1108
14.4417	463		10.64	1372		15.64	987		15.64	1138
14.4751	437		10.66	1406		15.66	982		15.66	1050
14.5085	474		10.68	1389		15.68	931		15.68	1106
14.5419	453		10.7	1361		15.7	925		15.7	1090
14.5754	495		10.72	1386		15.72	958		15.72	1071
14.6088	443		10.74	1394		15.74	900		15.74	1024
14.6422	478		10.76	1446		15.76	942		15.76	1046
14.6756	449		10.78	1461		15.78	975		15.78	1082
14.709	438		10.8	1414		15.8	916		15.8	1106
14.7425	418		10.82	1461		15.82	952		15.82	1039
14.7759	434		10.84	1473		15.84	928		15.84	1034
14.8093	415		10.86	1446		15.86	882		15.86	1070
14.8427	416		10.88	1462		15.88	972		15.88	1055
14.8762	411		10.9	1429		15.9	926		15.9	1067
14.9096	408		10.92	1478		15.92	946		15.92	1025
14.943	427		10.94	1401		15.94	877		15.94	1070
14.9764	420		10.96	1469		15.96	925		15.96	1052
15.0099	418		10.98	1441		15.98	906		15.98	1042
15.0433	474		11	1475		16	922		16	1064
15.0767	422		11.02	1397		16.02	886		16.02	1049
15.1101	473		11.04	1371		16.04	913		16.04	1047
15.1435	416		11.06	1389		16.06	990		16.06	1045
15.177	449		11.08	1437		16.08	967		16.08	1042
15.2104	435		11.1	1428		16.1	935		16.1	969
15.2438	464		11.12	1456		16.12	930		16.12	1015
15.2772	420		11.14	1429		16.14	936		16.14	972
15.3107	411		11.16	1491		16.16	918		16.16	974
15.3441	398		11.18	1390		16.18	921		16.18	970
15.3775	437		11.2	1427		16.2	925		16.2	1008
15.4109	395		11.22	1480		16.22	948		16.22	1060
15.4443	373		11.24	1430		16.24	940		16.24	1020
15.4778	417		11.26	1529		16.26	948		16.26	1031
15.5112	402		11.28	1511		16.28	966		16.28	1018
15.5446	416		11.3	1410		16.3	958		16.3	1007
15.578	402		11.32	1533		16.32	995		16.32	1027
15.6115	385		11.34	1549		16.34	903		16.34	1006
15.6449	380		11.36	1481		16.36	977		16.36	999
15.6783	408		11.38	1526		16.38	939		16.38	1047
15.7117	418		11.4	1550		16.4	975		16.4	1025
15.7452	379		11.42	1553		16.42	1016		16.42	1036
15.7786	443		11.44	1491		16.44	974		16.44	1039
15.812	369		11.46	1527		16.46	975		16.46	1101
15.8454	405		11.48	1481		16.48	1009		16.48	1112
15.8788	416		11.5	1538		16.5	1010		16.5	1087
15.9123	377		11.52	1492		16.52	1029		16.52	1134
15.9457	398		11.54	1523		16.54	1020		16.54	1067
15.9791	428		11.56	1564		16.56	1087		16.56	1150
16.0125	415		11.58	1604		16.58	1121		16.58	1157
16.046	416		11.6	1596		16.6	1175		16.6	1157
16.0794	378		11.62	1671		16.62	1209		16.62	1252
16.1128	372		11.64	1620		16.64	1253		16.64	1256
16.1462	379		11.66	1553		16.66	1361		16.66	1314
16.1796	392		11.68	1596		16.68	1469		16.68	1361
16.2131	409		11.7	1564		16.7	1511		16.7	1387
16.2465	385		11.72	1667		16.72	1643		16.72	1552
16.2799	380		11.74	1644		16.74	1839		16.74	1592
16.3133	413		11.76	1612		16.76	2021		16.76	1666
16.3468	415		11.78	1644		16.78	2264		16.78	1690
16.3802	408		11.8	1631		16.8	2368		16.8	1832
16.4136	395		11.82	1684		16.82	2326		16.82	1855
16.447	411		11.84	1752		16.84	2281		16.84	1771
16.4804	381		11.86	1682		16.86	2144		16.86	1582
16.5139	395		11.88	1641		16.88	2007		16.88	1473
16.5473	435		11.9	1687		16.9	1736		16.9	1364
16.5807	402		11.92	1672		16.92	1542		16.92	1274
16.6141	441		11.94	1710		16.94	1342		16.94	1231
16.6475	422		11.96	1739		16.96	1240		16.96	1217
16.681	403		11.98	1749		16.98	1093		16.98	1214
16.7144	414		12	1636		17	1078		17	1204
16.7478	449		12.02	1717		17.02	1042		17.02	1209
16.7812	504		12.04	1696		17.04	962		17.04	1255
16.8147	508		12.06	1822		17.06	1027		17.06	1141
16.8481	486		12.08	1717		17.08	998		17.08	1163
16.8815	486		12.1	1802		17.1	930		17.1	1169
16.9149	457		12.12	1880		17.12	958		17.12	1154
16.9484	422		12.14	1890		17.14	1023		17.14	1365
16.9818	411		12.16	1868		17.16	956		17.16	1424
17.0152	452		12.18	1883		17.18	902		17.18	1297
17.0486	441		12.2	1886		17.2	962		17.2	1398
17.082	363		12.22	1841		17.22	906		17.22	1491
17.1155	392		12.24	1953		17.24	973		17.24	1520
17.1489	354		12.26	1905		17.26	976		17.26	1578
17.1823	385		12.28	1879		17.28	957		17.28	1588
17.2157	397		12.3	1988		17.3	966		17.3	1638
17.2492	409		12.32	1940		17.32	984		17.32	1631
17.2826	361		12.34	1900		17.34	995		17.34	1546
17.316	424		12.36	1999		17.36	917		17.36	1460
17.3494	398		12.38	1968		17.38	969		17.38	1480
17.3829	411		12.4	1973		17.4	960		17.4	1433
17.4163	382		12.42	1970		17.42	1002		17.42	1274
17.4497	411		12.44	2039		17.44	917		17.44	1241
17.4831	406		12.46	2008		17.46	949		17.46	1284
17.5165	358		12.48	2016		17.48	974		17.48	1211
17.55	394		12.5	2121		17.5	940		17.5	1218
17.5834	393		12.52	2116		17.52	941		17.52	1207
17.6168	389		12.54	2076		17.54	996		17.54	1161
17.6502	387		12.56	2127		17.56	963		17.56	1232
17.6837	443		12.58	2078		17.58	984		17.58	1198
17.7171	370		12.6	2210		17.6	1019		17.6	1156
17.7505	403		12.62	2164		17.62	981		17.62	1203
17.7839	377		12.64	2212		17.64	951		17.64	1249
17.8173	408		12.66	2103		17.66	885		17.66	1270
17.8508	392		12.68	2163		17.68	895		17.68	1316
17.8842	368		12.7	2163		17.7	885		17.7	1341
17.9176	384		12.72	2202		17.72	954		17.72	1297
17.951	426		12.74	2186		17.74	944		17.74	1292
17.9845	406		12.76	2223		17.76	911		17.76	1339
18.0179	395		12.78	2202		17.78	903		17.78	1341
18.0513	362		12.8	2261		17.8	892		17.8	1266
18.0847	395		12.82	2332		17.82	924		17.82	1148
18.1181	415		12.84	2393		17.84	929		17.84	1123
18.1516	347		12.86	2317		17.86	948		17.86	1114
18.185	389		12.88	2298		17.88	929		17.88	1119
18.2184	414		12.9	2259		17.9	883		17.9	1048
18.2518	388		12.92	2288		17.92	927		17.92	1015
18.2853	387		12.94	2274		17.94	897		17.94	996
18.3187	367		12.96	2256		17.96	903		17.96	1046
18.3521	420		12.98	2351		17.98	927		17.98	1007
18.3855	397		13	2282		18	884		18	1006
18.4189	413		13.02	2382		18.02	906		18.02	928
18.4524	414		13.04	2343		18.04	916		18.04	939
18.4858	429		13.06	2346		18.06	918		18.06	941
18.5192	418		13.08	2302		18.08	910		18.08	950
18.5526	392		13.1	2272		18.1	855		18.1	923
18.5861	393		13.12	2307		18.12	830		18.12	903
18.6195	435		13.14	2292		18.14	915		18.14	908
18.6529	402		13.16	2239		18.16	925		18.16	866
18.6863	390		13.18	2207		18.18	865		18.18	890
18.7198	407		13.2	2162		18.2	952		18.2	910
18.7532	442		13.22	2156		18.22	950		18.22	890
18.7866	373		13.24	2195		18.24	920		18.24	906
18.82	376		13.26	2134		18.26	907		18.26	889
18.8534	380		13.28	2159		18.28	911		18.28	905
18.8869	394		13.3	2118		18.3	844		18.3	863
18.9203	417		13.32	2158		18.32	936		18.32	912
18.9537	389		13.34	2110		18.34	935		18.34	858
18.9871	414		13.36	2059		18.36	990		18.36	890
19.0206	411		13.38	1981		18.38	909		18.38	843
19.054	376		13.4	2029		18.4	937		18.4	884
19.0874	406		13.42	1956		18.42	854		18.42	878
19.1208	393		13.44	2005		18.44	881		18.44	885
19.1542	402		13.46	1878		18.46	893		18.46	861
19.1877	430		13.48	1932		18.48	902		18.48	888
19.2211	478		13.5	1961		18.5	857		18.5	865
19.2545	438		13.52	1899		18.52	899		18.52	912
19.2879	424		13.54	1891		18.54	1025		18.54	927
19.3214	467		13.56	1806		18.56	914		18.56	903
19.3548	427		13.58	1788		18.58	919		18.58	856
19.3882	465		13.6	1748		18.6	888		18.6	864
19.4216	483		13.62	1709		18.62	955		18.62	899
19.455	491		13.64	1737		18.64	938		18.64	938
19.4885	452		13.66	1721		18.66	1024		18.66	930
19.5219	484		13.68	1700		18.68	985		18.68	877
19.5553	409		13.7	1628		18.7	1011		18.7	874
19.5887	412		13.72	1704		18.72	1064		18.72	903
19.6222	454		13.74	1572		18.74	996		18.74	892
19.6556	391		13.76	1600		18.76	1040		18.76	965
19.689	381		13.78	1635		18.78	1152		18.78	971
19.7224	435		13.8	1584		18.8	1170		18.8	936
19.7558	407		13.82	1628		18.82	1196		18.82	996
19.7893	447		13.84	1467		18.84	1286		18.84	983
19.8227	404		13.86	1532		18.86	1321		18.86	987
19.8561	403		13.88	1548		18.88	1467		18.88	1020
19.8895	462		13.9	1578		18.9	1446		18.9	1026
19.923	415		13.92	1544		18.92	1270		18.92	1054
19.9564	385		13.94	1509		18.94	1236		18.94	1039
19.9898	368		13.96	1439		18.96	1175		18.96	1005
20.0232	411		13.98	1497		18.98	1132		18.98	990
20.0567	393		14	1448		19	1076		19	1010
20.0901	382		14.02	1395		19.02	1115		19.02	1004
20.1235	423		14.04	1338		19.04	1128		19.04	1047
20.1569	402		14.06	1459		19.06	1155		19.06	1069
20.1903	407		14.08	1466		19.08	1071		19.08	1021
20.2238	398		14.1	1477		19.1	1061		19.1	1075
20.2572	416		14.12	1312		19.12	1074		19.12	1037
20.2906	422		14.14	1346		19.14	1087		19.14	1078
20.324	397		14.16	1321		19.16	1148		19.16	1132
20.3575	397		14.18	1338		19.18	1137		19.18	1117
20.3909	396		14.2	1431		19.2	1106		19.2	1241
20.4243	414		14.22	1332		19.22	1112		19.22	1294
20.4577	387		14.24	1294		19.24	1165		19.24	1347
20.4912	411		14.26	1307		19.26	1233		19.26	1360
20.5246	408		14.28	1332		19.28	1245		19.28	1421
20.558	388		14.3	1391		19.3	1275		19.3	1586
20.5914	386		14.32	1274		19.32	1361		19.32	1510
20.6248	405		14.34	1294		19.34	1441		19.34	1499
20.6583	393		14.36	1331		19.36	1513		19.36	1461
20.6917	386		14.38	1281		19.38	1542		19.38	1443
20.7251	361		14.4	1336		19.4	1668		19.4	1399
20.7585	401		14.42	1327		19.42	1681		19.42	1337
20.7919	401		14.44	1285		19.44	1688		19.44	1332
20.8254	376		14.46	1300		19.46	1631		19.46	1251
20.8588	413		14.48	1294		19.48	1592		19.48	1240
20.8922	405		14.5	1318		19.5	1513		19.5	1161
20.9256	391		14.52	1348		19.52	1394		19.52	1145
20.9591	369		14.54	1327		19.54	1320		19.54	1092
20.9925	375		14.56	1302		19.56	1284		19.56	1075
21.0259	411		14.58	1323		19.58	1222		19.58	980
21.0593	401		14.6	1247		19.6	1155		19.6	940
21.0927	416		14.62	1236		19.62	1038		19.62	938
21.1262	369		14.64	1261		19.64	1069		19.64	869
21.1596	386		14.66	1285		19.66	1040		19.66	922
21.193	383		14.68	1241		19.68	1021		19.68	894
21.2264	372		14.7	1239		19.7	986		19.7	916
21.2599	386		14.72	1260		19.72	950		19.72	824
21.2933	364		14.74	1219		19.74	998		19.74	891
21.3267	402		14.76	1218		19.76	1004		19.76	880
21.3601	366		14.78	1246		19.78	1039		19.78	858
21.3936	377		14.8	1214		19.8	1018		19.8	832
21.427	395		14.82	1192		19.82	981		19.82	903
21.4604	405		14.84	1099		19.84	1033		19.84	889
21.4938	402		14.86	1147		19.86	1032		19.86	843
21.5272	351		14.88	1106		19.88	1015		19.88	824
21.5607	336		14.9	1188		19.9	1051		19.9	894
21.5941	389		14.92	1230		19.92	1048		19.92	851
21.6275	392		14.94	1172		19.94	1082		19.94	840
21.6609	405		14.96	1216		19.96	1088		19.96	880
21.6944	358		14.98	1171		19.98	1070		19.98	822
21.7278	378		15	1173		20	1064		20	849
21.7612	387		15.02	1209		20.02	1067		20.02	894
21.7946	395		15.04	1172		20.04	1010		20.04	910
21.8281	389		15.06	1208		20.06	1019		20.06	881
21.8615	438		15.08	1112		20.08	1020		20.08	896
21.8949	384		15.1	1130		20.1	971		20.1	854
21.9283	359		15.12	1143		20.12	989		20.12	856
21.9617	415		15.14	1138		20.14	930		20.14	883
21.9952	381		15.16	1118		20.16	887		20.16	884
22.0286	380		15.18	1168		20.18	951		20.18	982
22.062	371		15.2	1134		20.2	947		20.2	920
22.0954	362		15.22	1171		20.22	944		20.22	879
22.1288	383		15.24	1144		20.24	904		20.24	958
22.1623	373		15.26	1110		20.26	999		20.26	968
22.1957	355		15.28	1171		20.28	972		20.28	940
22.2291	380		15.3	1123		20.3	976		20.3	992
22.2625	400		15.32	1118		20.32	980		20.32	1057
22.296	423		15.34	1143		20.34	1018		20.34	981
22.3294	377		15.36	1105		20.36	1049		20.36	1035
22.3628	405		15.38	1144		20.38	976		20.38	1076
22.3962	405		15.4	1103		20.4	1023		20.4	1084
22.4296	366		15.42	1036		20.42	984		20.42	1105
22.4631	352		15.44	1080		20.44	1031		20.44	1169
22.4965	363		15.46	1088		20.46	997		20.46	1092
22.5299	409		15.48	1172		20.48	981		20.48	1200
22.5633	367		15.5	1141		20.5	985		20.5	1215
22.5968	364		15.52	1091		20.52	993		20.52	1188
22.6302	384		15.54	1046		20.54	1008		20.54	1199
22.6636	417		15.56	1125		20.56	945		20.56	1141
22.697	402		15.58	1104		20.58	941		20.58	1170
22.7305	393		15.6	1077		20.6	918		20.6	1164
22.7639	390		15.62	1076		20.62	957		20.62	1183
22.7973	364		15.64	1045		20.64	959		20.64	1095
22.8307	393		15.66	1077		20.66	914		20.66	1122
22.8641	418		15.68	1122		20.68	883		20.68	1122
22.8976	381		15.7	1109		20.7	955		20.7	1047
22.931	376		15.72	1118		20.72	930		20.72	963
22.9644	401		15.74	1072		20.74	965		20.74	918
22.9978	403		15.76	1079		20.76	937		20.76	880
23.0313	371		15.78	1037		20.78	932		20.78	892
23.0647	365		15.8	1071		20.8	909		20.8	875
23.0981	377		15.82	999		20.82	925		20.82	914
23.1315	346		15.84	1058		20.84	946		20.84	802
23.165	442		15.86	967		20.86	926		20.86	895
23.1984	405		15.88	1011		20.88	959		20.88	933
23.2318	392		15.9	1068		20.9	917		20.9	857
23.2652	373		15.92	1025		20.92	928		20.92	847
23.2986	413		15.94	1049		20.94	930		20.94	858
23.3321	382		15.96	1074		20.96	931		20.96	832
23.3655	397		15.98	1060		20.98	948		20.98	876
23.3989	398		16	1049		21	940		21	880
23.4323	416		16.02	971		21.02	929		21.02	867
23.4657	424		16.04	964		21.04	940		21.04	840
23.4992	391		16.06	1004		21.06	907		21.06	816
23.5326	417		16.08	1024		21.08	937		21.08	852
23.566	382		16.1	1045		21.1	921		21.1	889
23.5994	426		16.12	1034		21.12	886		21.12	775
23.6329	408		16.14	1020		21.14	938		21.14	862
23.6663	406		16.16	1024		21.16	984		21.16	855
23.6997	431		16.18	1023		21.18	931		21.18	876
23.7331	411		16.2	1007		21.2	956		21.2	760
23.7666	409		16.22	999		21.22	924		21.22	865
23.8	405		16.24	1006		21.24	965		21.24	857
23.8334	402		16.26	1001		21.26	882		21.26	871
23.8668	404		16.28	978		21.28	955		21.28	871
23.9002	435		16.3	991		21.3	926		21.3	817
23.9337	428		16.32	1050		21.32	895		21.32	904
23.9671	430		16.34	1046		21.34	892		21.34	888
24.0005	442		16.36	1064		21.36	946		21.36	930
24.0339	419		16.38	1022		21.38	949		21.38	913
24.0674	409		16.4	1018		21.4	1009		21.4	903
24.1008	460		16.42	999		21.42	935		21.42	919
24.1342	469		16.44	973		21.44	866		21.44	884
24.1676	509		16.46	1001		21.46	943		21.46	917
24.201	466		16.48	1008		21.48	924		21.48	918
24.2345	503		16.5	1027		21.5	963		21.5	933
24.2679	497		16.52	963		21.52	927		21.52	957
24.3013	474		16.54	1006		21.54	909		21.54	1000
24.3347	457		16.56	1016		21.56	934		21.56	946
24.3682	442		16.58	1058		21.58	961		21.58	1081
24.4016	508		16.6	1045		21.6	923		21.6	996
24.435	482		16.62	1021		21.62	967		21.62	1007
24.4684	456		16.64	990		21.64	966		21.64	1059
24.5019	456		16.66	1029		21.66	977		21.66	1071
24.5353	441		16.68	996		21.68	958		21.68	1007
24.5687	486		16.7	1020		21.7	995		21.7	1045
24.6021	466		16.72	1024		21.72	947		21.72	1051
24.6355	448		16.74	1041		21.74	933		21.74	975
24.669	470		16.76	1013		21.76	943		21.76	951
24.7024	495		16.78	1031		21.78	948		21.78	1001
24.7358	493		16.8	1018		21.8	999		21.8	950
24.7692	511		16.82	1080		21.82	989		21.82	953
24.8026	501		16.84	1043		21.84	906		21.84	880
24.8361	514		16.86	1057		21.86	985		21.86	945
24.8695	525		16.88	1030		21.88	971		21.88	925
24.9029	514		16.9	1055		21.9	950		21.9	921
24.9363	544		16.92	1046		21.92	961		21.92	941
24.9698	498		16.94	1007		21.94	891		21.94	905
25.0032	540		16.96	977		21.96	965		21.96	951
25.0366	555		16.98	1053		21.98	967		21.98	891
25.07	499		17	1008		22	1024		22	888
25.1035	551		17.02	972		22.02	974		22.02	881
25.1369	564		17.04	980		22.04	1001		22.04	873
25.1703	569		17.06	969		22.06	971		22.06	910
25.2037	605		17.08	978		22.08	993		22.08	886
25.2371	581		17.1	1025		22.1	990		22.1	884
25.2706	593		17.12	963		22.12	972		22.12	890
25.304	582		17.14	1021		22.14	1011		22.14	898
25.3374	541		17.16	1002		22.16	1018		22.16	919
25.3708	630		17.18	913		22.18	1024		22.18	897
25.4043	630		17.2	969		22.2	1002		22.2	895
25.4377	646		17.22	942		22.22	969		22.22	937
25.4711	596		17.24	947		22.24	1048		22.24	921
25.5045	648		17.26	1022		22.26	1025		22.26	863
25.5379	617		17.28	988		22.28	975		22.28	920
25.5714	684		17.3	972		22.3	968		22.3	911
25.6048	684		17.32	970		22.32	948		22.32	902
25.6382	701		17.34	1019		22.34	927		22.34	875
25.6716	632		17.36	992		22.36	983		22.36	877
25.7051	627		17.38	1026		22.38	975		22.38	847
25.7385	682		17.4	1004		22.4	987		22.4	887
25.7719	710		17.42	1034		22.42	972		22.42	864
25.8053	758		17.44	992		22.44	996		22.44	877
25.8388	677		17.46	960		22.46	931		22.46	913
25.8722	727		17.48	992		22.48	988		22.48	876
25.9056	777		17.5	1005		22.5	940		22.5	883
25.939	790		17.52	977		22.52	965		22.52	839
25.9724	771		17.54	939		22.54	944		22.54	874
26.0059	830		17.56	930		22.56	996		22.56	946
26.0393	793		17.58	997		22.58	983		22.58	850
26.0727	769		17.6	946		22.6	984		22.6	908
26.1061	810		17.62	939		22.62	995		22.62	874
26.1396	729		17.64	920		22.64	934		22.64	895
26.173	805		17.66	871		22.66	980		22.66	872
26.2064	806		17.68	903		22.68	1022		22.68	943
26.2398	834		17.7	894		22.7	1014		22.7	861
26.2733	851		17.72	946		22.72	1009		22.72	885
26.3067	870		17.74	945		22.74	1018		22.74	819
26.3401	878		17.76	952		22.76	1012		22.76	913
26.3735	816		17.78	897		22.78	1025		22.78	865
26.4069	840		17.8	926		22.8	1065		22.8	894
26.4404	833		17.82	911		22.82	1014		22.82	898
26.4738	872		17.84	935		22.84	1017		22.84	914
26.5072	780		17.86	891		22.86	1089		22.86	910
26.5406	836		17.88	944		22.88	1008		22.88	884
26.574	880		17.9	950		22.9	984		22.9	942
26.6075	841		17.92	929		22.92	1052		22.92	879
26.6409	856		17.94	950		22.94	1023		22.94	873
26.6743	843		17.96	913		22.96	997		22.96	881
26.7077	873		17.98	894		22.98	1044		22.98	900
26.7412	861		18	929		23	1000		23	909
26.7746	921		18.02	936		23.02	942		23.02	926
26.808	807		18.04	926		23.04	923		23.04	894
26.8414	870		18.06	928		23.06	953		23.06	860
26.8748	864		18.08	939		23.08	1026		23.08	863
26.9083	852		18.1	952		23.1	987		23.1	917
26.9417	871		18.12	919		23.12	1009		23.12	913
26.9751	888		18.14	885		23.14	968		23.14	964
27.0085	872		18.16	923		23.16	1011		23.16	928
27.042	851		18.18	969		23.18	995		23.18	959
27.0754	903		18.2	916		23.2	987		23.2	977
27.1088	884		18.22	924		23.22	964		23.22	947
27.1422	914		18.24	942		23.24	1022		23.24	949
27.1757	843		18.26	867		23.26	991		23.26	931
27.2091	932		18.28	918		23.28	1002		23.28	887
27.2425	867		18.3	943		23.3	981		23.3	988
27.2759	878		18.32	901		23.32	1016		23.32	1008
27.3093	842		18.34	882		23.34	975		23.34	971
27.3428	889		18.36	872		23.36	1016		23.36	947
27.3762	897		18.38	951		23.38	964		23.38	971
27.4096	881		18.4	945		23.4	977		23.4	1021
27.443	933		18.42	932		23.42	950		23.42	1037
27.4765	954		18.44	901		23.44	997		23.44	999
27.5099	966		18.46	905		23.46	990		23.46	988
27.5433	913		18.48	891		23.48	1018		23.48	1051
27.5767	973		18.5	942		23.5	1022		23.5	1103
27.6102	1050		18.52	876		23.52	1022		23.52	1069
27.6436	997		18.54	923		23.54	1081		23.54	1120
27.677	1028		18.56	955		23.56	1099		23.56	1151
27.7104	1004		18.58	886		23.58	1032		23.58	1184
27.7438	956		18.6	876		23.6	1060		23.6	1307
27.7773	923		18.62	939		23.62	1011		23.62	1299
27.8107	1006		18.64	954		23.64	1014		23.64	1337
27.8441	898		18.66	947		23.66	1043		23.66	1429
27.8775	874		18.68	916		23.68	1112		23.68	1563
27.9109	868		18.7	892		23.7	1117		23.7	1469
27.9444	831		18.72	945		23.72	1109		23.72	1454
27.9778	905		18.74	912		23.74	1076		23.74	1489
28.0112	809		18.76	911		23.76	1008		23.76	1392
28.0446	878		18.78	861		23.78	1061		23.78	1354
28.0781	897		18.8	881		23.8	1047		23.8	1361
28.1115	804		18.82	952		23.82	1073		23.82	1232
28.1449	843		18.84	911		23.84	1059		23.84	1188
28.1783	867		18.86	863		23.86	1077		23.86	1194
28.2117	832		18.88	937		23.88	1019		23.88	1141
28.2452	852		18.9	861		23.9	1026		23.9	1107
28.2786	795		18.92	951		23.92	1140		23.92	1163
28.312	820		18.94	917		23.94	1089		23.94	1113
28.3454	821		18.96	923		23.96	1113		23.96	1171
28.3789	821		18.98	925		23.98	1029		23.98	1132
28.4123	851		19	936		24	1087		24	1114
28.4457	818		19.02	873		24.02	1096		24.02	1147
28.4791	810		19.04	954		24.04	1072		24.04	1176
28.5126	806		19.06	884		24.06	1099		24.06	1127
28.546	743		19.08	924		24.08	1113		24.08	1162
28.5794	729		19.1	845		24.1	1147		24.1	1211
28.6128	754		19.12	945		24.12	1148		24.12	1203
28.6462	843		19.14	902		24.14	1130		24.14	1214
28.6797	727		19.16	941		24.16	1147		24.16	1211
28.7131	779		19.18	910		24.18	1170		24.18	1198
28.7465	718		19.2	907		24.2	1149		24.2	1297
28.7799	754		19.22	877		24.22	1191		24.22	1308
28.8134	720		19.24	873		24.24	1145		24.24	1277
28.8468	717		19.26	923		24.26	1159		24.26	1349
28.8802	738		19.28	916		24.28	1141		24.28	1274
28.9136	669		19.3	897		24.3	1230		24.3	1295
28.9471	682		19.32	959		24.32	1249		24.32	1276
28.9805	660		19.34	972		24.34	1164		24.34	1284
29.0139	686		19.36	926		24.36	1161		24.36	1251
29.0473	671		19.38	920		24.38	1111		24.38	1244
29.0807	656		19.4	888		24.4	1198		24.4	1301
29.1142	692		19.42	921		24.42	1180		24.42	1238
29.1476	657		19.44	933		24.44	1169		24.44	1231
29.181	733		19.46	916		24.46	1122		24.46	1251
29.2144	677		19.48	939		24.48	1170		24.48	1236
29.2478	718		19.5	914		24.5	1186		24.5	1247
29.2813	679		19.52	924		24.52	1138		24.52	1214
29.3147	625		19.54	924		24.54	1158		24.54	1258
29.3481	628		19.56	996		24.56	1165		24.56	1253
29.3815	639		19.58	934		24.58	1141		24.58	1251
29.415	587		19.6	950		24.6	1153		24.6	1268
29.4484	631		19.62	911		24.62	1149		24.62	1290
29.4818	616		19.64	919		24.64	1119		24.64	1331
29.5152	620		19.66	911		24.66	1223		24.66	1375
29.5486	587		19.68	871		24.68	1222		24.68	1372
29.5821	578		19.7	883		24.7	1174		24.7	1416
29.6155	628		19.72	897		24.72	1236		24.72	1463
29.6489	573		19.74	929		24.74	1232		24.74	1387
29.6823	520		19.76	877		24.76	1288		24.76	1472
29.7158	529		19.78	886		24.78	1241		24.78	1500
29.7492	570		19.8	888		24.8	1310		24.8	1514
29.7826	567		19.82	946		24.82	1249		24.82	1482
29.816	498		19.84	920		24.84	1226		24.84	1491
29.8495	543		19.86	876		24.86	1235		24.86	1492
29.8829	528		19.88	906		24.88	1219		24.88	1538
29.9163	526		19.9	880		24.9	1160		24.9	1490
29.9497	571		19.92	902		24.92	1239		24.92	1489
29.9831	504		19.94	935		24.94	1287		24.94	1435
30.0166	547		19.96	859		24.96	1303		24.96	1471
30.05	561		19.98	864		24.98	1208		24.98	1423
30.0834	569		20	873		25	1210		25	1411
30.1168	521		20.02	895		25.02	1287		25.02	1424
30.1503	498		20.04	880		25.04	1253		25.04	1422
30.1837	520		20.06	923		25.06	1208		25.06	1467
30.2171	490		20.08	876		25.08	1210		25.08	1408
30.2505	517		20.1	874		25.1	1253		25.1	1549
30.284	511		20.12	922		25.12	1286		25.12	1497
30.3174	487		20.14	904		25.14	1280		25.14	1493
30.3508	485		20.16	881		25.16	1279		25.16	1444
30.3842	458		20.18	874		25.18	1393		25.18	1533
30.4176	485		20.2	906		25.2	1313		25.2	1513
30.4511	495		20.22	908		25.22	1332		25.22	1517
30.4845	477		20.24	863		25.24	1344		25.24	1572
30.5179	445		20.26	896		25.26	1348		25.26	1575
30.5513	499		20.28	883		25.28	1314		25.28	1626
30.5847	456		20.3	918		25.3	1409		25.3	1615
30.6182	457		20.32	898		25.32	1359		25.32	1607
30.6516	486		20.34	961		25.34	1415		25.34	1607
30.685	470		20.36	926		25.36	1350		25.36	1717
30.7184	419		20.38	927		25.38	1396		25.38	1698
30.7519	453		20.4	889		25.4	1383		25.4	1701
30.7853	444		20.42	954		25.42	1462		25.42	1691
30.8187	429		20.44	911		25.44	1423		25.44	1816
30.8521	418		20.46	928		25.46	1434		25.46	1772
30.8856	451		20.48	920		25.48	1441		25.48	1829
30.919	398		20.5	888		25.5	1538		25.5	1917
30.9524	437		20.52	927		25.52	1459		25.52	1862
30.9858	429		20.54	947		25.54	1480		25.54	1873
31.0192	465		20.56	900		25.56	1476		25.56	1964
31.0527	438		20.58	891		25.58	1469		25.58	1970
31.0861	461		20.6	872		25.6	1533		25.6	2031
31.1195	443		20.62	870		25.62	1512		25.62	1973
31.1529	449		20.64	893		25.64	1519		25.64	1966
31.1864	438		20.66	927		25.66	1668		25.66	2076
31.2198	383		20.68	869		25.68	1611		25.68	2170
31.2532	411		20.7	923		25.7	1642		25.7	2232
31.2866	402		20.72	910		25.72	1607		25.72	2163
31.32	388		20.74	930		25.74	1567		25.74	2224
31.3535	443		20.76	976		25.76	1545		25.76	2213
31.3869	452		20.78	935		25.78	1628		25.78	2277
31.4203	428		20.8	930		25.8	1567		25.8	2367
31.4537	454		20.82	917		25.82	1568		25.82	2335
31.4872	416		20.84	971		25.84	1680		25.84	2402
31.5206	414		20.86	949		25.86	1756		25.86	2420
31.554	395		20.88	907		25.88	1737		25.88	2439
31.5874	414		20.9	954		25.9	1656		25.9	2419
31.6209	362		20.92	1001		25.92	1693		25.92	2447
31.6543	396		20.94	964		25.94	1720		25.94	2576
31.6877	414		20.96	984		25.96	1698		25.96	2646
31.7211	406		20.98	935		25.98	1709		25.98	2730
31.7545	380		21	891		26	1767		26	2703
31.788	386		21.02	910		26.02	1781		26.02	2772
31.8214	389		21.04	925		26.04	1892		26.04	2927
31.8548	382		21.06	925		26.06	1824		26.06	2936
31.8882	391		21.08	934		26.08	1884		26.08	2986
31.9216	382		21.1	990		26.1	1874		26.1	3274
31.9551	395		21.12	896		26.12	1818		26.12	3229
31.9885	398		21.14	915		26.14	1893		26.14	3358
32.0219	377		21.16	908		26.16	1959		26.16	3475
32.0553	380		21.18	953		26.18	2003		26.18	3634
32.0888	369		21.2	946		26.2	2080		26.2	3646
32.1222	360		21.22	882		26.22	2061		26.22	3718
32.1556	387		21.24	927		26.24	2080		26.24	3840
32.189	363		21.26	940		26.26	2101		26.26	3904
32.2225	376		21.28	982		26.28	2049		26.28	3922
32.2559	390		21.3	932		26.3	2134		26.3	3993
32.2893	406		21.32	927		26.32	2115		26.32	4004
32.3227	412		21.34	941		26.34	2164		26.34	4115
32.3561	418		21.36	928		26.36	2227		26.36	4085
32.3896	418		21.38	958		26.38	2213		26.38	4235
32.423	410		21.4	912		26.4	2211		26.4	4383
32.4564	418		21.42	895		26.42	2140		26.42	4320
32.4898	439		21.44	969		26.44	2046		26.44	4394
32.5233	384		21.46	934		26.46	2010		26.46	4393
32.5567	467		21.48	919		26.48	2049		26.48	4228
32.5901	404		21.5	941		26.5	2056		26.5	4212
32.6235	437		21.52	921		26.52	1991		26.52	3994
32.657	416		21.54	900		26.54	2086		26.54	3598
32.6904	387		21.56	957		26.56	2059		26.56	3364
32.7238	370		21.58	939		26.58	1973		26.58	3170
32.7572	437		21.6	952		26.6	2026		26.6	2873
32.7906	400		21.62	994		26.62	1995		26.62	2644
32.8241	406		21.64	933		26.64	2003		26.64	2536
32.8575	401		21.66	947		26.66	2038		26.66	2378
32.8909	396		21.68	952		26.68	1996		26.68	2266
32.9243	371		21.7	923		26.7	2052		26.7	2047
32.9577	370		21.72	934		26.72	2025		26.72	2004
32.9912	371		21.74	952		26.74	2073		26.74	2024
33.0246	377		21.76	980		26.76	1972		26.76	1944
33.058	367		21.78	955		26.78	1983		26.78	1859
33.0914	337		21.8	945		26.8	1973		26.8	1709
33.1249	359		21.82	906		26.82	2050		26.82	1793
33.1583	370		21.84	958		26.84	1968		26.84	1761
33.1917	364		21.86	961		26.86	2025		26.86	1711
33.2251	345		21.88	934		26.88	1994		26.88	1645
33.2586	361		21.9	925		26.9	2023		26.9	1683
33.292	340		21.92	923		26.92	2074		26.92	1636
33.3254	335		21.94	982		26.94	2024		26.94	1587
33.3588	321		21.96	982		26.96	1920		26.96	1673
33.3922	315		21.98	920		26.98	2014		26.98	1509
33.4257	313		22	952		27	1931		27	1595
33.4591	391		22.02	1023		27.02	2038		27.02	1599
33.4925	351		22.04	959		27.04	2016		27.04	1617
33.5259	353		22.06	933		27.06	2010		27.06	1556
33.5594	361		22.08	1023		27.08	1942		27.08	1586
33.5928	307		22.1	987		27.1	1957		27.1	1439
33.6262	329		22.12	966		27.12	1946		27.12	1596
33.6596	326		22.14	912		27.14	1976		27.14	1534
33.693	305		22.16	989		27.16	1928		27.16	1555
33.7265	277		22.18	979		27.18	1945		27.18	1531
33.7599	311		22.2	1005		27.2	2000		27.2	1612
33.7933	294		22.22	968		27.22	1991		27.22	1565
33.8267	297		22.24	955		27.24	2007		27.24	1614
33.8602	287		22.26	1002		27.26	2000		27.26	1541
33.8936	269		22.28	970		27.28	1976		27.28	1581
33.927	264		22.3	969		27.3	1990		27.3	1574
33.9604	292		22.32	956		27.32	1974		27.32	1643
33.9939	269		22.34	993		27.34	2048		27.34	1743
34.0273	297		22.36	964		27.36	1982		27.36	1693
34.0607	316		22.38	1035		27.38	2083		27.38	1834
34.0941	297		22.4	978		27.4	2179		27.4	1898
34.1275	284		22.42	1033		27.42	2136		27.42	2127
34.161	288		22.44	1031		27.44	2241		27.44	2069
34.1944	275		22.46	1018		27.46	2265		27.46	2237
34.2278	268		22.48	1069		27.48	2484		27.48	2342
34.2612	256		22.5	1040		27.5	2500		27.5	2480
34.2946	234		22.52	1019		27.52	2671		27.52	2607
34.3281	285		22.54	964		27.54	2707		27.54	2596
34.3615	268		22.56	1022		27.56	2856		27.56	2579
34.3949	282		22.58	995		27.58	2915		27.58	2513
34.4283	289		22.6	1018		27.6	3108		27.6	2463
34.4618	271		22.62	1066		27.62	3209		27.62	2390
34.4952	258		22.64	1022		27.64	3345		27.64	2265
34.5286	249		22.66	1004		27.66	3266		27.66	2185
34.562	283		22.68	997		27.68	3280		27.68	2121
34.5955	252		22.7	1007		27.7	3258		27.7	2040
34.6289	243		22.72	997		27.72	3125		27.72	1914
34.6623	262		22.74	1024		27.74	3053		27.74	1785
34.6957	254		22.76	1022		27.76	2886		27.76	1694
34.7291	247		22.78	1008		27.78	2629		27.78	1669
34.7626	248		22.8	1071		27.8	2461		27.8	1616
34.796	242		22.82	1078		27.82	2181		27.82	1549
34.8294	251		22.84	958		27.84	2168		27.84	1448
34.8628	251		22.86	1021		27.86	2084		27.86	1481
34.8963	222		22.88	1054		27.88	1977		27.88	1444
34.9297	233		22.9	997		27.9	1855		27.9	1438
34.9631	233		22.92	1013		27.92	1875		27.92	1411
34.9965	246		22.94	1057		27.94	1829		27.94	1450
35.0299	262		22.96	1070		27.96	1728		27.96	1502
35.0634	218		22.98	1032		27.98	1757		27.98	1447
35.0968	232		23	1051		28	1722		28	1413
35.1302	231		23.02	1090		28.02	1747		28.02	1524
35.1636	229		23.04	1021		28.04	1672		28.04	1563
35.1971	242		23.06	1034		28.06	1795		28.06	1609
35.2305	246		23.08	1087		28.08	1778		28.08	1535
35.2639	231		23.1	1097		28.1	1695		28.1	1566
35.2973	216		23.12	1074		28.12	1691		28.12	1663
35.3308	211		23.14	1070		28.14	1733		28.14	1698
35.3642	234		23.16	1052		28.16	1695		28.16	1763
35.3976	228		23.18	1079		28.18	1680		28.18	1804
35.431	218		23.2	1055		28.2	1696		28.2	1789
35.4644	245		23.22	1105		28.22	1744		28.22	1653
35.4979	206		23.24	1146		28.24	1797		28.24	1658
35.5313	200		23.26	1080		28.26	1780		28.26	1696
35.5647	227		23.28	1108		28.28	1808		28.28	1591
35.5981	220		23.3	1129		28.3	1772		28.3	1585
35.6316	201		23.32	1093		28.32	1704		28.32	1640
35.665	222		23.34	1133		28.34	1696		28.34	1478
35.6984	205		23.36	1118		28.36	1602		28.36	1367
35.7318	206		23.38	1101		28.38	1501		28.38	1464
35.7653	216		23.4	1072		28.4	1600		28.4	1395
35.7987	233		23.42	1134		28.42	1585		28.42	1296
35.8321	222		23.44	1143		28.44	1514		28.44	1295
35.8655	236		23.46	1112		28.46	1529		28.46	1236
35.8989	207		23.48	1108		28.48	1544		28.48	1253
35.9324	232		23.5	1106		28.5	1464		28.5	1204
35.9658	228		23.52	1143		28.52	1477		28.52	1198
35.9992	224		23.54	1185		28.54	1457		28.54	1235
36.0326	219		23.56	1114		28.56	1439		28.56	1272
36.066	222		23.58	1085		28.58	1462		28.58	1228
36.0995	188		23.6	1120		28.6	1465		28.6	1250
36.1329	194		23.62	1187		28.62	1444		28.62	1179
36.1663	200		23.64	1154		28.64	1409		28.64	1267
36.1997	202		23.66	1140		28.66	1404		28.66	1223
36.2332	173		23.68	1158		28.68	1390		28.68	1188
36.2666	204		23.7	1162		28.7	1418		28.7	1259
36.3	195		23.72	1233		28.72	1398		28.72	1250
36.3334	192		23.74	1137		28.74	1369		28.74	1265
36.3668	220		23.76	1229		28.76	1398		28.76	1255
36.4003	222		23.78	1198		28.78	1401		28.78	1239
36.4337	202		23.8	1161		28.8	1401		28.8	1183
36.4671	200		23.82	1141		28.82	1409		28.82	1293
36.5005	227		23.84	1182		28.84	1404		28.84	1307
36.534	173		23.86	1201		28.86	1377		28.86	1294
36.5674	176		23.88	1185		28.88	1376		28.88	1364
36.6008	233		23.9	1199		28.9	1390		28.9	1408
36.6342	190		23.92	1231		28.92	1395		28.92	1455
36.6677	191		23.94	1226		28.94	1398		28.94	1448
36.7011	189		23.96	1190		28.96	1382		28.96	1530
36.7345	206		23.98	1195		28.98	1405		28.98	1538
36.7679	190		24	1253		29	1346		29	1703
36.8013	180		24.02	1258		29.02	1339		29.02	1715
36.8348	162		24.04	1211		29.04	1364		29.04	1846
36.8682	181		24.06	1232		29.06	1336		29.06	1990
36.9016	182		24.08	1211		29.08	1343		29.08	2157
36.935	183		24.1	1309		29.1	1329		29.1	2305
36.9685	205		24.12	1306		29.12	1313		29.12	2370
37.0019	186		24.14	1217		29.14	1352		29.14	2466
37.0353	213		24.16	1317		29.16	1306		29.16	2577
37.0687	179		24.18	1384		29.18	1390		29.18	2648
37.1022	191		24.2	1275		29.2	1333		29.2	2658
37.1356	196		24.22	1319		29.22	1345		29.22	2731
37.169	189		24.24	1317		29.24	1412		29.24	2614
37.2024	190		24.26	1420		29.26	1386		29.26	2630
37.2358	206		24.28	1413		29.28	1337		29.28	2493
37.2693	195		24.3	1463		29.3	1375		29.3	2364
37.3027	215		24.32	1423		29.32	1341		29.32	2322
37.3361	175		24.34	1362		29.34	1366		29.34	2246
37.3695	205		24.36	1290		29.36	1419		29.36	2158
37.4029	196		24.38	1332		29.38	1294		29.38	2019
37.4364	201		24.4	1375		29.4	1344		29.4	1928
37.4698	182		24.42	1372		29.42	1328		29.42	1853
37.5032	197		24.44	1310		29.44	1229		29.44	1786
37.5366	186		24.46	1353		29.46	1288		29.46	1741
37.5701	192		24.48	1328		29.48	1252		29.48	1633
37.6035	194		24.5	1321		29.5	1273		29.5	1568
37.6369	186		24.52	1346		29.52	1293		29.52	1505
37.6703	177		24.54	1398		29.54	1291		29.54	1448
37.7037	219		24.56	1384		29.56	1266		29.56	1477
37.7372	164		24.58	1320		29.58	1287		29.58	1390
37.7706	168		24.6	1450		29.6	1232		29.6	1336
37.804	190		24.62	1373		29.62	1207		29.62	1333
37.8374	192		24.64	1404		29.64	1255		29.64	1302
37.8709	182		24.66	1461		29.66	1212		29.66	1209
37.9043	191		24.68	1417		29.68	1221		29.68	1184
37.9377	183		24.7	1429		29.7	1213		29.7	1168
37.9711	173		24.72	1358		29.72	1256		29.72	1172
38.0046	177		24.74	1432		29.74	1226		29.74	1213
38.038	209		24.76	1500		29.76	1286		29.76	1171
38.0714	201		24.78	1407		29.78	1246		29.78	1146
38.1048	201		24.8	1380		29.8	1250		29.8	1178
38.1382	208		24.82	1490		29.82	1203		29.82	1108
38.1717	208		24.84	1502		29.84	1242		29.84	1129
38.2051	207		24.86	1524		29.86	1223		29.86	1100
38.2385	194		24.88	1513		29.88	1237		29.88	1066
38.2719	209		24.9	1533		29.9	1207		29.9	1116
38.3054	189		24.92	1495		29.92	1270		29.92	1095
38.3388	243		24.94	1547		29.94	1225		29.94	1119
38.3722	204		24.96	1500		29.96	1244		29.96	1067
38.4056	240		24.98	1552		29.98	1212		29.98	1052
38.4391	228		25	1517		30	1162		30	1068
38.4725	229		25.02	1548		30.02	1210		30.02	1034
38.5059	208		25.04	1550		30.04	1232		30.04	1105
38.5393	202		25.06	1577		30.06	1209		30.06	1085
38.5727	222		25.08	1549		30.08	1257		30.08	1054
38.6062	215		25.1	1530		30.1	1175		30.1	1064
38.6396	202		25.12	1591		30.12	1131		30.12	1071
38.673	211		25.14	1580		30.14	1148		30.14	1109
38.7064	196		25.16	1652		30.16	1195		30.16	1052
38.7398	221		25.18	1601		30.18	1183		30.18	1044
38.7733	184		25.2	1610		30.2	1206		30.2	1065
38.8067	226		25.22	1609		30.22	1168		30.22	1057
38.8401	206		25.24	1645		30.24	1181		30.24	1041
38.8735	213		25.26	1618		30.26	1173		30.26	1057
38.907	213		25.28	1660		30.28	1151		30.28	1060
38.9404	197		25.3	1668		30.3	1205		30.3	1059
38.9738	197		25.32	1684		30.32	1137		30.32	1124
39.0072	184		25.34	1718		30.34	1140		30.34	1131
39.0406	200		25.36	1716		30.36	1167		30.36	1152
39.0741	220		25.38	1672		30.38	1149		30.38	1163
39.1075	212		25.4	1740		30.4	1138		30.4	1198
39.1409	218		25.42	1772		30.42	1134		30.42	1185
39.1743	209		25.44	1778		30.44	1142		30.44	1157
39.2078	226		25.46	1856		30.46	1116		30.46	1137
39.2412	236		25.48	1795		30.48	1162		30.48	1187
39.2746	209		25.5	1775		30.5	1136		30.5	1129
39.308	232		25.52	1788		30.52	1161		30.52	1112
39.3415	217		25.54	1829		30.54	1151		30.54	1114
39.3749	230		25.56	1771		30.56	1150		30.56	1093
39.4083	256		25.58	1909		30.58	1072		30.58	1003
39.4417	215		25.6	1797		30.6	1124		30.6	1048
39.4751	255		25.62	1877		30.62	1071		30.62	1030
39.5086	282		25.64	1974		30.64	1145		30.64	998
39.542	267		25.66	1892		30.66	1037		30.66	986
39.5754	220		25.68	1944		30.68	1093		30.68	971
39.6088	237		25.7	1851		30.7	1089		30.7	942
39.6423	273		25.72	1907		30.72	1105		30.72	938
39.6757	216		25.74	1903		30.74	1076		30.74	988
39.7091	237		25.76	1936		30.76	1029		30.76	952
39.7425	240		25.78	1928		30.78	983		30.78	906
39.776	236		25.8	1944		30.8	1084		30.8	930
39.8094	217		25.82	1927		30.82	1059		30.82	954
39.8428	251		25.84	1978		30.84	1084		30.84	940
39.8762	239		25.86	1955		30.86	1094		30.86	956
39.9096	234		25.88	1948		30.88	1122		30.88	939
39.9431	240		25.9	2019		30.9	1111		30.9	955
39.9765	221		25.92	2085		30.92	1154		30.92	1001
40.0099	244		25.94	2022		30.94	1105		30.94	973
40.0433	234		25.96	2117		30.96	1177		30.96	996
40.0767	224		25.98	2115		30.98	1187		30.98	1036
40.1102	214		26	2098		31	1320		31	1059
40.1436	216		26.02	1971		31.02	1343		31.02	1084
40.177	235		26.04	2096		31.04	1345		31.04	1012
40.2104	208		26.06	2134		31.06	1465		31.06	1017
40.2439	245		26.08	2049		31.08	1387		31.08	1033
40.2773	222		26.1	1990		31.1	1388		31.1	1034
40.3107	221		26.12	2141		31.12	1299		31.12	1029
40.3441	220		26.14	2154		31.14	1264		31.14	994
40.3776	224		26.16	2124		31.16	1307		31.16	999
40.411	226		26.18	2134		31.18	1134		31.18	983
40.4444	248		26.2	2069		31.2	1121		31.2	946
40.4778	224		26.22	2202		31.22	1129		31.22	932
40.5112	261		26.24	2072		31.24	1068		31.24	897
40.5447	188		26.26	2085		31.26	1069		31.26	914
40.5781	209		26.28	2176		31.28	998		31.28	918
40.6115	212		26.3	2137		31.3	998		31.3	903
40.6449	204		26.32	2172		31.32	994		31.32	891
40.6784	232		26.34	2109		31.34	998		31.34	905
40.7118	213		26.36	2033		31.36	971		31.36	933
40.7452	214		26.38	2156		31.38	965		31.38	898
40.7786	228		26.4	2154		31.4	1030		31.4	941
40.812	221		26.42	2064		31.42	952		31.42	927
40.8455	234		26.44	2150		31.44	965		31.44	891
40.8789	252		26.46	2145		31.46	894		31.46	929
40.9123	231		26.48	2099		31.48	927		31.48	912
40.9457	224		26.5	2046		31.5	982		31.5	915
40.9792	236		26.52	2157		31.52	909		31.52	918
41.0126	229		26.54	2183		31.54	946		31.54	913
41.046	256		26.56	2179		31.56	996		31.56	936
41.0794	235		26.58	2195		31.58	941		31.58	892
41.1129	226		26.6	2192		31.6	1007		31.6	882
41.1463	231		26.62	2077		31.62	947		31.62	848
41.1797	247		26.64	2243		31.64	967		31.64	889
41.2131	244		26.66	2171		31.66	973		31.66	853
41.2465	242		26.68	2175		31.68	980		31.68	893
41.28	233		26.7	2168		31.7	948		31.7	813
41.3134	251		26.72	2093		31.72	990		31.72	877
41.3468	248		26.74	2113		31.74	961		31.74	909
41.3802	227		26.76	2199		31.76	903		31.76	854
41.4137	240		26.78	2176		31.78	897		31.78	785
41.4471	221		26.8	2165		31.8	934		31.8	824
41.4805	254		26.82	2174		31.82	920		31.82	847
41.5139	236		26.84	2179		31.84	936		31.84	839
41.5474	260		26.86	2250		31.86	950		31.86	844
41.5808	265		26.88	2163		31.88	963		31.88	837
41.6142	207		26.9	2198		31.9	901		31.9	863
41.6476	240		26.92	2166		31.92	947		31.92	837
41.681	276		26.94	2171		31.94	924		31.94	821
41.7145	234		26.96	2237		31.96	982		31.96	813
41.7479	255		26.98	2180		31.98	958		31.98	800
41.7813	228		27	2200		32	898		32	792
41.8147	240		27.02	2219		32.02	940		32.02	835
41.8481	256		27.04	2161		32.04	938		32.04	802
41.8816	259		27.06	2173		32.06	961		32.06	834
41.915	229		27.08	2238		32.08	924		32.08	809
41.9484	245		27.1	2185		32.1	908		32.1	856
41.9818	264		27.12	2214		32.12	1023		32.12	871
42.0153	236		27.14	2090		32.14	992		32.14	844
42.0487	267		27.16	2163		32.16	1037		32.16	875
42.0821	267		27.18	2205		32.18	969		32.18	835
42.1155	275		27.2	2131		32.2	1009		32.2	829
42.1489	251		27.22	2229		32.22	1026		32.22	869
42.1824	231		27.24	2221		32.24	1014		32.24	831
42.2158	235		27.26	2228		32.26	1008		32.26	901
42.2492	220		27.28	2145		32.28	995		32.28	933
42.2826	240		27.3	2233		32.3	1058		32.3	924
42.3161	249		27.32	2198		32.32	1034		32.32	927
42.3495	262		27.34	2280		32.34	1060		32.34	971
42.3829	234		27.36	2205		32.36	1133		32.36	1029
42.4163	273		27.38	2165		32.38	1161		32.38	1028
42.4498	258		27.4	2185		32.4	1162		32.4	1031
42.4832	237		27.42	2160		32.42	1211		32.42	1060
42.5166	253		27.44	2145		32.44	1258		32.44	1043
42.55	233		27.46	2161		32.46	1273		32.46	1082
42.5834	260		27.48	2207		32.48	1333		32.48	1085
42.6169	239		27.5	2268		32.5	1360		32.5	1049
42.6503	241		27.52	2270		32.52	1401		32.52	1084
42.6837	287		27.54	2286		32.54	1389		32.54	1051
42.7171	281		27.56	2245		32.56	1356		32.56	1061
42.7506	259		27.58	2256		32.58	1318		32.58	1066
42.784	280		27.6	2273		32.6	1315		32.6	1048
42.8174	278		27.62	2272		32.62	1283		32.62	1018
42.8508	251		27.64	2336		32.64	1229		32.64	1009
42.8843	267		27.66	2212		32.66	1166		32.66	1062
42.9177	269		27.68	2279		32.68	1227		32.68	1080
42.9511	286		27.7	2207		32.7	1100		32.7	1085
42.9845	258		27.72	2186		32.72	1073		32.72	1116
43.0179	289		27.74	2269		32.74	1120		32.74	1156
43.0514	278		27.76	2294		32.76	1035		32.76	1163
43.0848	297		27.78	2285		32.78	1012		32.78	1189
43.1182	318		27.8	2290		32.8	1030		32.8	1238
43.1516	270		27.82	2195		32.82	1001		32.82	1233
43.185	300		27.84	2172		32.84	1031		32.84	1222
43.2185	310		27.86	2221		32.86	969		32.86	1240
43.2519	302		27.88	2248		32.88	1024		32.88	1307
43.2853	283		27.9	2219		32.9	1036		32.9	1255
43.3187	315		27.92	2241		32.92	1067		32.92	1233
43.3522	313		27.94	2209		32.94	1021		32.94	1198
43.3856	312		27.96	2231		32.96	1054		32.96	1175
43.419	285		27.98	2225		32.98	1016		32.98	1148
43.4524	322		28	2180		33	1049		33	1108
43.4858	283		28.02	2234		33.02	1025		33.02	1103
43.5193	291		28.04	2134		33.04	992		33.04	1071
43.5527	316		28.06	2133		33.06	1002		33.06	1063
43.5861	318		28.08	2195		33.08	963		33.08	981
43.6195	252		28.1	2171		33.1	999		33.1	996
43.653	294		28.12	2181		33.12	992		33.12	997
43.6864	304		28.14	2221		33.14	1005		33.14	1042
43.7198	313		28.16	2287		33.16	976		33.16	1038
43.7532	290		28.18	2279		33.18	944		33.18	1011
43.7867	277		28.2	2225		33.2	980		33.2	944
43.8201	287		28.22	2155		33.22	1000		33.22	982
43.8535	284		28.24	2212		33.24	962		33.24	993
43.8869	300		28.26	2126		33.26	974		33.26	930
43.9203	289		28.28	2252		33.28	1015		33.28	968
43.9538	301		28.3	2165		33.3	957		33.3	1017
43.9872	307		28.32	2143		33.32	1006		33.32	1049
44.0206	344		28.34	2250		33.34	1004		33.34	1086
44.054	297		28.36	2158		33.36	992		33.36	1121
44.0875	363		28.38	2068		33.38	1023		33.38	1176
44.1209	326		28.4	2170		33.4	1036		33.4	1176
44.1543	326		28.42	2199		33.42	1035		33.42	1214
44.1877	332		28.44	2154		33.44	990		33.44	1298
44.2212	330		28.46	2064		33.46	1000		33.46	1387
44.2546	340		28.48	2148		33.48	996		33.48	1487
44.288	317		28.5	2135		33.5	1002		33.5	1489
44.3214	355		28.52	2106		33.52	983		33.52	1599
44.3548	355		28.54	2100		33.54	923		33.54	1538
44.3883	371		28.56	2090		33.56	913		33.56	1528
44.4217	385		28.58	2130		33.58	922		33.58	1472
44.4551	358		28.6	2060		33.6	928		33.6	1401
44.4885	378		28.62	2115		33.62	880		33.62	1337
44.5219	395		28.64	1942		33.64	891		33.64	1184
44.5554	370		28.66	2037		33.66	864		33.66	1143
44.5888	363		28.68	1957		33.68	901		33.68	1119
44.6222	353		28.7	2047		33.7	866		33.7	1011
44.6556	380		28.72	2026		33.72	822		33.72	978
44.6891	393		28.74	2025		33.74	846		33.74	853
44.7225	343		28.76	1957		33.76	775		33.76	918
44.7559	396		28.78	2059		33.78	825		33.78	869
44.7893	362		28.8	1997		33.8	840		33.8	796
44.8227	318		28.82	2019		33.82	857		33.82	804
44.8562	341		28.84	1995		33.84	841		33.84	825
44.8896	350		28.86	2055		33.86	841		33.86	863
44.923	376		28.88	1972		33.88	834		33.88	801
44.9564	346		28.9	1938		33.9	814		33.9	850
44.9899	335		28.92	1919		33.92	827		33.92	846
45.0233	343		28.94	1938		33.94	839		33.94	837
45.0567	345		28.96	1852		33.96	870		33.96	770
45.0901	342		28.98	1890		33.98	894		33.98	827
45.1236	338		29	1898		34	861		34	857
45.157	351		29.02	1866		34.02	840		34.02	848
45.1904	345		29.04	1911		34.04	831		34.04	844
45.2238	332		29.06	1884		34.06	872		34.06	873
45.2572	373		29.08	1812		34.08	795		34.08	821
45.2907	360		29.1	1846		34.1	840		34.1	802
45.3241	350		29.12	1840		34.12	806		34.12	803
45.3575	370		29.14	1826		34.14	846		34.14	861
45.3909	336		29.16	1813		34.16	779		34.16	851
45.4244	354		29.18	1837		34.18	790		34.18	837
45.4578	357		29.2	1770		34.2	835		34.2	850
45.4912	409		29.22	1819		34.22	743		34.22	854
45.5246	357		29.24	1824		34.24	794		34.24	849
45.5581	348		29.26	1789		34.26	793		34.26	827
45.5915	337		29.28	1801		34.28	785		34.28	839
45.6249	367		29.3	1739		34.3	670		34.3	803
45.6583	359		29.32	1752		34.32	776		34.32	801
45.6917	393		29.34	1775		34.34	752		34.34	792
45.7252	373		29.36	1751		34.36	732		34.36	769
45.7586	395		29.38	1743		34.38	740		34.38	750
45.792	376		29.4	1688		34.4	745		34.4	761
45.8254	380		29.42	1721		34.42	723		34.42	744
45.8588	380		29.44	1647		34.44	749		34.44	718
45.8923	323		29.46	1638		34.46	733		34.46	750
45.9257	350		29.48	1634		34.48	733		34.48	705
45.9591	380		29.5	1721		34.5	705		34.5	724
45.9925	414		29.52	1624		34.52	705		34.52	702
46.026	382		29.54	1625		34.54	695		34.54	711
46.0594	397		29.56	1619		34.56	727		34.56	692
46.0928	364		29.58	1655		34.58	710		34.58	696
46.1262	367		29.6	1594		34.6	704		34.6	711
46.1597	363		29.62	1613		34.62	694		34.62	716
46.1931	384		29.64	1665		34.64	693		34.64	723
46.2265	385		29.66	1491		34.66	692		34.66	714
46.2599	383		29.68	1505		34.68	749		34.68	711
46.2933	380		29.7	1510		34.7	764		34.7	735
46.3268	397		29.72	1512		34.72	747		34.72	683
46.3602	385		29.74	1598		34.74	680		34.74	704
46.3936	395		29.76	1503		34.76	748		34.76	740
46.427	387		29.78	1512		34.78	708		34.78	735
46.4605	369		29.8	1528		34.8	663		34.8	700
46.4939	418		29.82	1483		34.82	717		34.82	687
46.5273	381		29.84	1535		34.84	714		34.84	711
46.5607	365		29.86	1468		34.86	708		34.86	744
46.5941	393		29.88	1522		34.88	716		34.88	707
46.6276	373		29.9	1495		34.9	702		34.9	716
46.661	446		29.92	1479		34.92	696		34.92	693
46.6944	388		29.94	1496		34.94	686		34.94	713
46.7278	388		29.96	1445		34.96	711		34.96	704
46.7613	384		29.98	1428		34.98	723		34.98	711
46.7947	377		30	1483		35	716		35	706
46.8281	389		30.02	1474		35.02	734		35.02	755
46.8615	385		30.04	1432		35.04	687		35.04	712
46.895	351		30.06	1511		35.06	718		35.06	723
46.9284	389		30.08	1439		35.08	714		35.08	745
46.9618	422		30.1	1424		35.1	723		35.1	755
46.9952	395		30.12	1446		35.12	747		35.12	731
47.0286	395		30.14	1392		35.14	729		35.14	724
47.0621	376		30.16	1388		35.16	707		35.16	726
47.0955	385		30.18	1365		35.18	666		35.18	783
47.1289	402		30.2	1419		35.2	702		35.2	765
47.1623	369		30.22	1370		35.22	687		35.22	746
47.1957	352		30.24	1354		35.24	687		35.24	769
47.2292	391		30.26	1385		35.26	658		35.26	728
47.2626	373		30.28	1337		35.28	694		35.28	780
47.296	353		30.3	1373		35.3	721		35.3	797
47.3294	370		30.32	1370		35.32	711		35.32	734
47.3629	350		30.34	1349		35.34	695		35.34	713
47.3963	409		30.36	1353		35.36	754		35.36	774
47.4297	352		30.38	1343		35.38	768		35.38	782
47.4631	347		30.4	1295		35.4	724		35.4	775
47.4966	379		30.42	1376		35.42	748		35.42	749
47.53	377		30.44	1324		35.44	714		35.44	771
47.5634	339		30.46	1315		35.46	683		35.46	778
47.5968	356		30.48	1334		35.48	690		35.48	762
47.6302	373		30.5	1285		35.5	707		35.5	713
47.6637	379		30.52	1288		35.52	716		35.52	750
47.6971	372		30.54	1350		35.54	694		35.54	669
47.7305	354		30.56	1318		35.56	697		35.56	735
47.7639	350		30.58	1284		35.58	738		35.58	744
47.7974	347		30.6	1291		35.6	725		35.6	736
47.8308	348		30.62	1327		35.62	703		35.62	747
47.8642	366		30.64	1327		35.64	689		35.64	763
47.8976	366		30.66	1300		35.66	634		35.66	725
47.931	381		30.68	1216		35.68	740		35.68	689
47.9645	376		30.7	1298		35.7	691		35.7	731
47.9979	316		30.72	1280		35.72	716		35.72	752
48.0313	392		30.74	1301		35.74	704		35.74	735
48.0647	341		30.76	1302		35.76	740		35.76	721
48.0982	342		30.78	1219		35.78	686		35.78	710
48.1316	316		30.8	1263		35.8	681		35.8	707
48.165	342		30.82	1188		35.82	733		35.82	728
48.1984	369		30.84	1263		35.84	759		35.84	759
48.2319	315		30.86	1226		35.86	778		35.86	820
48.2653	356		30.88	1212		35.88	759		35.88	792
48.2987	340		30.9	1191		35.9	761		35.9	803
48.3321	334		30.92	1194		35.92	777		35.92	804
48.3655	328		30.94	1272		35.94	810		35.94	804
48.399	328		30.96	1229		35.96	783		35.96	781
48.4324	339		30.98	1215		35.98	731		35.98	773
48.4658	351		31	1268		36	758		36	799
48.4992	337		31.02	1193		36.02	698		36.02	822
48.5327	330		31.04	1187		36.04	713		36.04	799
48.5661	336		31.06	1272		36.06	713		36.06	798
48.5995	322		31.08	1225		36.08	656		36.08	767
48.6329	353		31.1	1174		36.1	656		36.1	761
48.6664	320		31.12	1209		36.12	695		36.12	756
48.6998	344		31.14	1176		36.14	702		36.14	745
48.7332	335		31.16	1203		36.16	674		36.16	750
48.7666	333		31.18	1189		36.18	683		36.18	697
48.8	351		31.2	1206		36.2	631		36.2	736
48.8335	327		31.22	1188		36.22	663		36.22	742
48.8669	340		31.24	1163		36.24	684		36.24	642
48.9003	391		31.26	1215		36.26	624		36.26	680
48.9337	368		31.28	1162		36.28	652		36.28	661
48.9671	362		31.3	1162		36.3	700		36.3	703
49.0006	372		31.32	1148		36.32	682		36.32	704
49.034	360		31.34	1174		36.34	662		36.34	710
49.0674	340		31.36	1113		36.36	667		36.36	681
49.1008	306		31.38	1149		36.38	656		36.38	676
49.1343	298		31.4	1130		36.4	636		36.4	674
49.1677	327		31.42	1165		36.42	609		36.42	666
49.2011	319		31.44	1129		36.44	669		36.44	654
49.2345	306		31.46	1158		36.46	669		36.46	664
49.2679	293		31.48	1176		36.48	651		36.48	642
49.3014	318		31.5	1155		36.5	656		36.5	622
49.3348	282		31.52	1167		36.52	664		36.52	657
49.3682	308		31.54	1181		36.54	632		36.54	661
49.4016	280		31.56	1211		36.56	655		36.56	666
49.4351	271		31.58	1153		36.58	666		36.58	720
49.4685	275		31.6	1178		36.6	687		36.6	686
49.5019	326		31.62	1111		36.62	718		36.62	620
49.5353	286		31.64	1080		36.64	641		36.64	656
49.5688	302		31.66	1179		36.66	696		36.66	702
49.6022	288		31.68	1173		36.68	655		36.68	659
49.6356	315		31.7	1110		36.7	637		36.7	681
49.669	318		31.72	1118		36.72	666		36.72	687
49.7024	313		31.74	1131		36.74	618		36.74	731
49.7359	269		31.76	1125		36.76	651		36.76	746
49.7693	317		31.78	1126		36.78	666		36.78	703
49.8027	282		31.8	1104		36.8	656		36.8	705
49.8361	289		31.82	1105		36.82	677		36.82	653
49.8696	311		31.84	1133		36.84	633		36.84	668
49.903	304		31.86	1121		36.86	684		36.86	718
49.9364	263		31.88	1143		36.88	614		36.88	677
49.9698	306		31.9	1086		36.9	667		36.9	737
50.0033	291		31.92	1134		36.92	672		36.92	689
50.0367	291		31.94	1139		36.94	636		36.94	756
50.0701	326		31.96	1117		36.96	653		36.96	737
50.1035	297		31.98	1085		36.98	638		36.98	724
50.1369	261		32	1133		37	627		37	722
50.1704	283		32.02	1120		37.02	690		37.02	722
50.2038	269		32.04	1085		37.04	627		37.04	729
50.2372	302		32.06	1074		37.06	696		37.06	737
50.2706	291		32.08	1130		37.08	669		37.08	689
50.304	318		32.1	1151		37.1	670		37.1	737
50.3375	280		32.12	1152		37.12	672		37.12	751
50.3709	300		32.14	1035		37.14	699		37.14	777
50.4043	316		32.16	1084		37.16	637		37.16	818
50.4377	311		32.18	1109		37.18	629		37.18	785
50.4712	288		32.2	1118		37.2	637		37.2	777
50.5046	288		32.22	1082		37.22	645		37.22	818
50.538	286		32.24	1082		37.24	688		37.24	794
50.5714	282		32.26	1106		37.26	684		37.26	850
50.6048	273		32.28	1100		37.28	639		37.28	847
50.6383	285		32.3	1074		37.3	671		37.3	810
50.6717	259		32.32	1109		37.32	679		37.32	745
50.7051	289		32.34	1140		37.34	620		37.34	784
50.7385	276		32.36	1113		37.36	668		37.36	808
50.772	296		32.38	1165		37.38	671		37.38	777
50.8054	323		32.4	1116		37.4	668		37.4	773
50.8388	288		32.42	1125		37.42	638		37.42	791
50.8722	279		32.44	1158		37.44	677		37.44	685
50.9057	304		32.46	1081		37.46	631		37.46	705
50.9391	296		32.48	1142		37.48	652		37.48	736
50.9725	287		32.5	1118		37.5	665		37.5	757
51.0059	300		32.52	1089		37.52	660		37.52	736
51.0393	298		32.54	1106		37.54	644		37.54	743
51.0728	276		32.56	1081		37.56	661		37.56	688
51.1062	279		32.58	1103		37.58	680		37.58	712
51.1396	285		32.6	1115		37.6	679		37.6	708
51.173	279		32.62	1054		37.62	649		37.62	674
51.2065	266		32.64	1091		37.64	585		37.64	696
51.2399	300		32.66	1075		37.66	700		37.66	670
51.2733	289		32.68	1082		37.68	663		37.68	681
51.3067	279		32.7	1088		37.7	664		37.7	684
51.3402	278		32.72	1011		37.72	641		37.72	651
51.3736	293		32.74	1020		37.74	696		37.74	690
51.407	306		32.76	1011		37.76	659		37.76	700
51.4404	255		32.78	1104		37.78	640		37.78	673
51.4738	276		32.8	1083		37.8	628		37.8	696
51.5073	289		32.82	1004		37.82	661		37.82	682
51.5407	262		32.84	1002		37.84	653		37.84	654
51.5741	281		32.86	1040		37.86	651		37.86	644
51.6075	270		32.88	1076		37.88	634		37.88	659
51.6409	277		32.9	1075		37.9	628		37.9	735
51.6744	280		32.92	1036		37.92	647		37.92	614
51.7078	269		32.94	1067		37.94	667		37.94	684
51.7412	283		32.96	1062		37.96	687		37.96	659
51.7746	271		32.98	1075		37.98	653		37.98	669
51.8081	310		33	1057		38	696		38	656
51.8415	261		33.02	987		38.02	684		38.02	730
51.8749	298		33.04	1062		38.04	687		38.04	684
51.9083	277		33.06	1012		38.06	715		38.06	704
51.9417	283		33.08	1038		38.08	661		38.08	716
51.9752	320		33.1	1085		38.1	710		38.1	733
52.0086	295		33.12	1008		38.12	753		38.12	745
52.042	335		33.14	1034		38.14	724		38.14	799
52.0754	305		33.16	1039		38.16	799		38.16	775
52.1089	303		33.18	1014		38.18	825		38.18	837
52.1423	293		33.2	1050		38.2	789		38.2	848
52.1757	317		33.22	1062		38.22	877		38.22	869
52.2091	305		33.24	999		38.24	996		38.24	910
52.2426	278		33.26	1069		38.26	1083		38.26	926
52.276	306		33.28	995		38.28	1145		38.28	956
52.3094	295		33.3	1001		38.3	1256		38.3	957
52.3428	305		33.32	1021		38.32	1209		38.32	1033
52.3762	281		33.34	1036		38.34	1121		38.34	1049
52.4097	310		33.36	1011		38.36	1115		38.36	1104
52.4431	331		33.38	986		38.38	1034		38.38	1034
52.4765	278		33.4	1012		38.4	991		38.4	1032
52.5099	256		33.42	968		38.42	953		38.42	1009
52.5434	275		33.44	1031		38.44	905		38.44	1069
52.5768	273		33.46	1011		38.46	856		38.46	1068
52.6102	272		33.48	1014		38.48	827		38.48	1062
52.6436	290		33.5	1012		38.5	823		38.5	1073
52.6771	325		33.52	1005		38.52	774		38.52	987
52.7105	279		33.54	1038		38.54	811		38.54	946
52.7439	312		33.56	1018		38.56	758		38.56	907
52.7773	272		33.58	1042		38.58	807		38.58	877
52.8107	315		33.6	1000		38.6	788		38.6	877
52.8442	309		33.62	945		38.62	805		38.62	856
52.8776	321		33.64	971		38.64	796		38.64	848
52.911	291		33.66	942		38.66	817		38.66	827
52.9444	305		33.68	994		38.68	768		38.68	781
52.9778	303		33.7	991		38.7	818		38.7	794
53.0113	297		33.72	966		38.72	785		38.72	758
53.0447	320		33.74	905		38.74	760		38.74	764
53.0781	310		33.76	969		38.76	744		38.76	745
53.1115	266		33.78	1003		38.78	742		38.78	681
53.145	302		33.8	946		38.8	750		38.8	721
53.1784	316		33.82	943		38.82	785		38.82	718
53.2118	285		33.84	977		38.84	769		38.84	732
53.2452	294		33.86	870		38.86	685		38.86	713
53.2787	312		33.88	946		38.88	749		38.88	719
53.3121	329		33.9	876		38.9	736		38.9	692
53.3455	313		33.92	906		38.92	732		38.92	698
53.3789	328		33.94	945		38.94	749		38.94	687
53.4124	322		33.96	904		38.96	711		38.96	669
53.4458	336		33.98	922		38.98	745		38.98	692
53.4792	294		34	894		39	728		39	654
53.5126	339		34.02	878		39.02	738		39.02	738
53.546	369		34.04	901		39.04	674		39.04	720
53.5795	341		34.06	910		39.06	675		39.06	687
53.6129	307		34.08	926		39.08	729		39.08	725
53.6463	330		34.1	888		39.1	738		39.1	765
53.6797	335		34.12	853		39.12	711		39.12	780
53.7131	314		34.14	873		39.14	790		39.14	774
53.7466	262		34.16	904		39.16	794		39.16	786
53.78	320		34.18	919		39.18	814		39.18	780
53.8134	308		34.2	871		39.2	778		39.2	822
53.8468	295		34.22	874		39.22	863		39.22	850
53.8803	307		34.24	902		39.24	852		39.24	816
53.9137	330		34.26	875		39.26	855		39.26	916
53.9471	302		34.28	812		39.28	904		39.28	998
53.9805	293		34.3	880		39.3	859		39.3	998
54.014	316		34.32	854		39.32	958		39.32	1052
54.0474	302		34.34	884		39.34	942		39.34	1087
54.0808	314		34.36	811		39.36	920		39.36	1171
54.1142	304		34.38	847		39.38	937		39.38	1143
54.1476	327		34.4	881		39.4	986		39.4	1152
54.1811	318		34.42	901		39.42	1004		39.42	1224
54.2145	321		34.44	812		39.44	989		39.44	1191
54.2479	310		34.46	900		39.46	1065		39.46	1182
54.2813	302		34.48	812		39.48	1082		39.48	1171
54.3147	316		34.5	887		39.5	1073		39.5	1139
54.3482	319		34.52	850		39.52	1044		39.52	1142
54.3816	334		34.54	856		39.54	1071		39.54	1087
54.415	344		34.56	857		39.56	1041		39.56	1080
54.4484	351		34.58	852		39.58	1038		39.58	1042
54.4819	344		34.6	899		39.6	1084		39.6	988
54.5153	291		34.62	851		39.62	1019		39.62	1002
54.5487	332		34.64	821		39.64	1023		39.64	982
54.5821	317		34.66	894		39.66	998		39.66	933
54.6156	362		34.68	856		39.68	920		39.68	927
54.649	326		34.7	863		39.7	919		39.7	887
54.6824	297		34.72	861		39.72	912		39.72	909
54.7158	292		34.74	799		39.74	857		39.74	929
54.7493	319		34.76	803		39.76	837		39.76	964
54.7827	335		34.78	856		39.78	897		39.78	956
54.8161	305		34.8	865		39.8	860		39.8	941
54.8495	328		34.82	850		39.82	852		39.82	922
54.8829	327		34.84	832		39.84	873		39.84	958
54.9164	326		34.86	849		39.86	836		39.86	959
54.9498	323		34.88	806		39.88	816		39.88	917
54.9832	318		34.9	824		39.9	816		39.9	928
55.0166	322		34.92	839		39.92	829		39.92	921
55.05	310		34.94	806		39.94	824		39.94	968
55.0835	306		34.96	782		39.96	781		39.96	883
55.1169	320		34.98	791		39.98	820		39.98	891
55.1503	316		35	817		40	772		40	922
55.1837	320		35.02	806		40.02	754		40.02	882
55.2172	318		35.04	805		40.04	749		40.04	830
55.2506	326		35.06	799		40.06	738		40.06	857
55.284	315		35.08	802		40.08	767		40.08	834
55.3174	312		35.1	762		40.1	761		40.1	800
55.3509	293		35.12	807		40.12	744		40.12	758
55.3843	354		35.14	798		40.14	757		40.14	754
55.4177	312		35.16	783		40.16	733		40.16	792
55.4511	332		35.18	733		40.18	775		40.18	721
55.4845	306		35.2	814		40.2	762		40.2	780
55.518	276		35.22	762		40.22	781		40.22	738
55.5514	332		35.24	801		40.24	730		40.24	779
55.5848	305		35.26	742		40.26	734		40.26	734
55.6182	285		35.28	819		40.28	739		40.28	750
55.6517	300		35.3	785		40.3	746		40.3	777
55.6851	312		35.32	789		40.32	742		40.32	675
55.7185	334		35.34	826		40.34	741		40.34	679
55.7519	282		35.36	803		40.36	788		40.36	713
55.7854	295		35.38	776		40.38	785		40.38	698
55.8188	297		35.4	749		40.4	784		40.4	739
55.8522	283		35.42	754		40.42	783		40.42	746
55.8856	301		35.44	803		40.44	762		40.44	752
55.919	323		35.46	785		40.46	756		40.46	722
55.9525	287		35.48	804		40.48	795		40.48	704
55.9859	288		35.5	760		40.5	793		40.5	722
56.0193	291		35.52	806		40.52	798		40.52	763
56.0527	341		35.54	795		40.54	794		40.54	724
56.0862	307		35.56	797		40.56	780		40.56	686
56.1196	289		35.58	758		40.58	725		40.58	691
56.153	288		35.6	769		40.6	755		40.6	687
56.1864	307		35.62	803		40.62	821		40.62	693
56.2198	288		35.64	764		40.64	756		40.64	668
56.2533	312		35.66	826		40.66	804		40.66	697
56.2867	291		35.68	764		40.68	759		40.68	664
56.3201	321		35.7	781		40.7	758		40.7	698
56.3535	290		35.72	808		40.72	764		40.72	690
56.3869	286		35.74	754		40.74	770		40.74	660
56.4204	277		35.76	781		40.76	724		40.76	749
56.4538	303		35.78	830		40.78	689		40.78	680
56.4872	332		35.8	762		40.8	792		40.8	748
56.5206	330		35.82	817		40.82	757		40.82	703
56.5541	297		35.84	798		40.84	713		40.84	697
56.5875	281		35.86	805		40.86	773		40.86	715
56.6209	292		35.88	775		40.88	742		40.88	660
56.6543	316		35.9	785		40.9	773		40.9	673
56.6878	287		35.92	799		40.92	771		40.92	737
56.7212	277		35.94	768		40.94	776		40.94	681
56.7546	301		35.96	775		40.96	755		40.96	711
56.788	278		35.98	813		40.98	807		40.98	732
56.8214	287		36	782		41	736		41	710
56.8549	310		36.02	803		41.02	792		41.02	777
56.8883	278		36.04	748		41.04	778		41.04	735
56.9217	291		36.06	732		41.06	786		41.06	716
56.9551	301		36.08	784		41.08	739		41.08	706
56.9886	268		36.1	780		41.1	844		41.1	723
57.022	285		36.12	702		41.12	853		41.12	752
57.0554	287		36.14	728		41.14	812		41.14	740
57.0888	305		36.16	778		41.16	843		41.16	711
57.1223	267		36.18	756		41.18	893		41.18	733
57.1557	316		36.2	772		41.2	849		41.2	760
57.1891	309		36.22	765		41.22	810		41.22	717
57.2225	300		36.24	737		41.24	835		41.24	754
57.2559	286		36.26	744		41.26	833		41.26	765
57.2894	269		36.28	725		41.28	836		41.28	752
57.3228	307		36.3	741		41.3	825		41.3	745
57.3562	290		36.32	761		41.32	773		41.32	721
57.3896	258		36.34	749		41.34	754		41.34	800
57.4231	244		36.36	726		41.36	772		41.36	797
57.4565	295		36.38	800		41.38	795		41.38	757
57.4899	281		36.4	759		41.4	734		41.4	800
57.5233	257		36.42	731		41.42	789		41.42	791
57.5567	249		36.44	739		41.44	743		41.44	811
57.5902	261		36.46	738		41.46	740		41.46	816
57.6236	238		36.48	776		41.48	767		41.48	878
57.657	282		36.5	753		41.5	725		41.5	854
57.6904	253		36.52	734		41.52	763		41.52	948
57.7238	237		36.54	728		41.54	755		41.54	915
57.7573	261		36.56	793		41.56	763		41.56	947
57.7907	261		36.58	742		41.58	758		41.58	941
57.8241	271		36.6	760		41.6	819		41.6	1022
57.8575	248		36.62	779		41.62	801		41.62	1067
57.891	253		36.64	768		41.64	791		41.64	1029
57.9244	237		36.66	793		41.66	777		41.66	1075
57.9578	276		36.68	749		41.68	783		41.68	1094
57.9912	248		36.7	716		41.7	794		41.7	1144
58.0247	260		36.72	748		41.72	777		41.72	1149
58.0581	234		36.74	725		41.74	777		41.74	1202
58.0915	232		36.76	721		41.76	786		41.76	1278
58.1249	210		36.78	724		41.78	803		41.78	1195
58.1583	255		36.8	726		41.8	780		41.8	1276
58.1918	240		36.82	732		41.82	819		41.82	1275
58.2252	252		36.84	724		41.84	739		41.84	1317
58.2586	247		36.86	771		41.86	791		41.86	1353
58.292	261		36.88	757		41.88	783		41.88	1294
58.3255	217		36.9	792		41.9	792		41.9	1261
58.3589	212		36.92	768		41.92	807		41.92	1303
58.3923	234		36.94	742		41.94	783		41.94	1331
58.4257	231		36.96	733		41.96	834		41.96	1238
58.4592	219		36.98	740		41.98	783		41.98	1204
58.4926	220		37	747		42	807		42	1185
58.526	243		37.02	696		42.02	823		42.02	1189
58.5594	233		37.04	691		42.04	795		42.04	1186
58.5928	219		37.06	738		42.06	777		42.06	1101
58.6263	236		37.08	684		42.08	797		42.08	1051
58.6597	223		37.1	735		42.1	747		42.1	1081
58.6931	236		37.12	741		42.12	762		42.12	1029
58.7265	211		37.14	728		42.14	777		42.14	953
58.76	211		37.16	727		42.16	813		42.16	983
58.7934	195		37.18	701		42.18	786		42.18	984
58.8268	240		37.2	710		42.2	798		42.2	949
58.8602	252		37.22	707		42.22	771		42.22	907
58.8936	220		37.24	722		42.24	770		42.24	986
58.9271	198		37.26	758		42.26	796		42.26	890
58.9605	240		37.28	731		42.28	824		42.28	924
58.9939	243		37.3	690		42.3	765		42.3	934
59.0273	227		37.32	726		42.32	740		42.32	880
59.0608	221		37.34	747		42.34	766		42.34	844
59.0942	219		37.36	734		42.36	770		42.36	882
59.1276	223		37.38	745		42.38	765		42.38	887
59.161	214		37.4	739		42.4	764		42.4	903
59.1945	241		37.42	728		42.42	771		42.42	861
59.2279	182		37.44	687		42.44	818		42.44	869
59.2613	236		37.46	737		42.46	768		42.46	797
59.2947	208		37.48	714		42.48	786		42.48	837
59.3281	228		37.5	696		42.5	788		42.5	831
59.3616	213		37.52	691		42.52	749		42.52	795
59.395	189		37.54	711		42.54	802		42.54	850
59.4284	215		37.56	775		42.56	765		42.56	799
59.4618	215		37.58	715		42.58	820		42.58	786
59.4952	212		37.6	726		42.6	770		42.6	846
59.5287	220		37.62	699		42.62	782		42.62	857
59.5621	234		37.64	756		42.64	825		42.64	825
59.5955	214		37.66	708		42.66	800		42.66	831
59.6289	211		37.68	711		42.68	766		42.68	827
59.6624	198		37.7	714		42.7	768		42.7	854
59.6958	214		37.72	746		42.72	800		42.72	859
59.7292	218		37.74	687		42.74	792		42.74	887
59.7626	209		37.76	724		42.76	786		42.76	805
59.7961	227		37.78	703		42.78	767		42.78	822
59.8295	206		37.8	707		42.8	824		42.8	803
59.8629	195		37.82	692		42.82	810		42.82	827
59.8963	197		37.84	695		42.84	823		42.84	821
59.9297	209		37.86	736		42.86	790		42.86	782
59.9632	193		37.88	721		42.88	799		42.88	796
59.9966	200		37.9	735		42.9	818		42.9	818
60.03	218		37.92	711		42.92	837		42.92	787
60.0634	220		37.94	712		42.94	853		42.94	823
60.0969	215		37.96	704		42.96	822		42.96	789
60.1303	214		37.98	710		42.98	771		42.98	825
60.1637	191		38	712		43	828		43	787
60.1971	233		38.02	700		43.02	820		43.02	821
60.2305	220		38.04	720		43.04	884		43.04	829
60.264	184		38.06	710		43.06	856		43.06	859
60.2974	182		38.08	700		43.08	885		43.08	890
60.3308	201		38.1	729		43.1	903		43.1	831
60.3642	209		38.12	752		43.12	888		43.12	912
60.3977	171		38.14	738		43.14	922		43.14	898
60.4311	188		38.16	745		43.16	988		43.16	887
60.4645	212		38.18	731		43.18	1008		43.18	901
60.4979	203		38.2	737		43.2	942		43.2	884
60.5314	202		38.22	743		43.22	973		43.22	866
60.5648	224		38.24	760		43.24	995		43.24	862
60.5982	210		38.26	755		43.26	922		43.26	890
60.6316	190		38.28	756		43.28	985		43.28	954
60.665	205		38.3	731		43.3	937		43.3	830
60.6985	184		38.32	761		43.32	956		43.32	844
60.7319	196		38.34	722		43.34	1003		43.34	853
60.7653	231		38.36	759		43.36	977		43.36	899
60.7987	185		38.38	760		43.38	976		43.38	879
60.8321	195		38.4	709		43.4	968		43.4	980
60.8656	201		38.42	704		43.42	967		43.42	913
60.899	219		38.44	745		43.44	1004		43.44	912
60.9324	216		38.46	732		43.46	996		43.46	904
60.9658	187		38.48	740		43.48	954		43.48	892
60.9993	209		38.5	757		43.5	943		43.5	924
61.0327	198		38.52	755		43.52	930		43.52	877
61.0661	208		38.54	687		43.54	991		43.54	891
61.0995	181		38.56	697		43.56	941		43.56	934
61.133	183		38.58	702		43.58	944		43.58	875
61.1664	175		38.6	758		43.6	941		43.6	853
61.1998	166		38.62	747		43.62	987		43.62	853
61.2332	167		38.64	725		43.64	935		43.64	902
61.2666	156		38.66	760		43.66	953		43.66	820
61.3001	187		38.68	742		43.68	912		43.68	834
61.3335	213		38.7	740		43.7	914		43.7	854
61.3669	204		38.72	753		43.72	926		43.72	816
61.4003	181		38.74	727		43.74	907		43.74	904
61.4338	190		38.76	701		43.76	932		43.76	851
61.4672	189		38.78	731		43.78	871		43.78	819
61.5006	176		38.8	735		43.8	917		43.8	867
61.534	169		38.82	743		43.82	898		43.82	833
61.5675	164		38.84	743		43.84	908		43.84	906
61.6009	180		38.86	706		43.86	906		43.86	914
61.6343	155		38.88	662		43.88	898		43.88	876
61.6677	175		38.9	656		43.9	970		43.9	931
61.7011	179		38.92	697		43.92	981		43.92	971
61.7346	180		38.94	705		43.94	934		43.94	931
61.768	202		38.96	712		43.96	982		43.96	1018
61.8014	168		38.98	732		43.98	1028		43.98	1042
61.8348	196		39	711		44	1009		44	1116
61.8683	157		39.02	671		44.02	1035		44.02	1142
61.9017	168		39.04	763		44.04	1004		44.04	1247
61.9351	173		39.06	731		44.06	965		44.06	1181
61.9685	161		39.08	697		44.08	1069		44.08	1203
62.0019	167		39.1	751		44.1	1027		44.1	1192
62.0354	166		39.12	659		44.12	1048		44.12	1226
62.0688	166		39.14	734		44.14	1059		44.14	1202
62.1022	184		39.16	734		44.16	1131		44.16	1288
62.1356	172		39.18	723		44.18	997		44.18	1274
62.169	183		39.2	747		44.2	1065		44.2	1219
62.2025	194		39.22	715		44.22	1086		44.22	1182
62.2359	170		39.24	751		44.24	1069		44.24	1188
62.2693	192		39.26	746		44.26	1090		44.26	1147
62.3027	180		39.28	738		44.28	1109		44.28	1158
62.3362	166		39.3	697		44.3	1156		44.3	1158
62.3696	173		39.32	719		44.32	1170		44.32	1167
62.403	175		39.34	724		44.34	1180		44.34	1210
62.4364	167		39.36	789		44.36	1223		44.36	1108
62.4699	161		39.38	753		44.38	1253		44.38	1098
62.5033	165		39.4	799		44.4	1254		44.4	1119
62.5367	194		39.42	760		44.42	1312		44.42	1104
62.5701	193		39.44	766		44.44	1345		44.44	1065
62.6035	176		39.46	798		44.46	1469		44.46	1049
62.637	153		39.48	769		44.48	1526		44.48	1102
62.6704	167		39.5	744		44.5	1636		44.5	1082
62.7038	166		39.52	794		44.52	1687		44.52	1059
62.7372	160		39.54	767		44.54	1583		44.54	1043
62.7707	160		39.56	747		44.56	1478		44.56	1063
62.8041	161		39.58	754		44.58	1376		44.58	1000
62.8375	171		39.6	715		44.6	1358		44.6	1019
62.8709	165		39.62	756		44.62	1352		44.62	1079
62.9044	168		39.64	730		44.64	1294		44.64	1014
62.9378	148		39.66	781		44.66	1320		44.66	1063
62.9712	158		39.68	763		44.68	1122		44.68	974
63.0046	167		39.7	740		44.7	1112		44.7	1035
63.038	165		39.72	748		44.72	1054		44.72	1077
63.0715	168		39.74	745		44.74	999		44.74	1023
63.1049	160		39.76	741		44.76	952		44.76	1017
63.1383	189		39.78	722		44.78	984		44.78	894
63.1717	168		39.8	703		44.8	1004		44.8	937
63.2052	170		39.82	784		44.82	968		44.82	948
63.2386	151		39.84	839		44.84	951		44.84	892
63.272	175		39.86	771		44.86	941		44.86	926
63.3054	176		39.88	740		44.88	934		44.88	883
63.3388	168		39.9	760		44.9	916		44.9	921
63.3723	180		39.92	753		44.92	980		44.92	845
63.4057	188		39.94	743		44.94	904		44.94	873
63.4391	146		39.96	793		44.96	899		44.96	834
63.4725	163		39.98	779		44.98	934		44.98	880
63.5059	166		40	761		45	934		45	788
63.5394	162		40.02	748		45.02	899		45.02	826
63.5728	158		40.04	741		45.04	925		45.04	840
63.6062	150		40.06	721		45.06	978		45.06	809
63.6396	155		40.08	758		45.08	954		45.08	759
63.6731	153		40.1	687		45.1	899		45.1	831
63.7065	134		40.12	746		45.12	984		45.12	795
63.7399	173		40.14	742		45.14	965		45.14	796
63.7733	144		40.16	731		45.16	1005		45.16	833
63.8068	168		40.18	712		45.18	952		45.18	847
63.8402	141		40.2	715		45.2	956		45.2	846
63.8736	143		40.22	754		45.22	962		45.22	832
63.907	152		40.24	742		45.24	946		45.24	847
63.9404	159		40.26	739		45.26	916		45.26	816
63.9739	186		40.28	726		45.28	907		45.28	810
64.0073	151		40.3	736		45.3	971		45.3	827
64.0407	172		40.32	735		45.32	921		45.32	839
64.0741	159		40.34	751		45.34	969		45.34	804
64.1076	167		40.36	714		45.36	918		45.36	862
64.141	173		40.38	726		45.38	912		45.38	838
64.1744	163		40.4	761		45.4	953		45.4	810
64.2078	180		40.42	773		45.42	974		45.42	877
64.2412	165		40.44	745		45.44	943		45.44	824
64.2747	171		40.46	735		45.46	976		45.46	782
64.3081	170		40.48	707		45.48	975		45.48	814
64.3415	160		40.5	733		45.5	916		45.5	764
64.3749	154		40.52	713		45.52	939		45.52	758
64.4084	179		40.54	752		45.54	918		45.54	786
64.4418	180		40.56	768		45.56	929		45.56	782
64.4752	173		40.58	738		45.58	943		45.58	777
64.5086	176		40.6	737		45.6	931		45.6	710
64.5421	164		40.62	727		45.62	940		45.62	724
64.5755	157		40.64	791		45.64	973		45.64	757
64.6089	175		40.66	765		45.66	935		45.66	720
64.6423	172		40.68	729		45.68	916		45.68	717
64.6757	164		40.7	752		45.7	926		45.7	689
64.7092	163		40.72	749		45.72	909		45.72	691
64.7426	139		40.74	766		45.74	882		45.74	733
64.776	168		40.76	755		45.76	855		45.76	728
64.8094	182		40.78	763		45.78	887		45.78	694
64.8428	180		40.8	735		45.8	917		45.8	751
64.8763	164		40.82	776		45.82	976		45.82	705
64.9097	166		40.84	760		45.84	903		45.84	735
64.9431	182		40.86	750		45.86	943		45.86	776
64.9765	150		40.88	729		45.88	983		45.88	740
65.01	160		40.9	764		45.9	879		45.9	768
65.0434	145		40.92	757		45.92	962		45.92	780
65.0768	159		40.94	719		45.94	955		45.94	793
65.1102	171		40.96	798		45.96	953		45.96	707
65.1437	122		40.98	730		45.98	885		45.98	749
65.1771	136		41	763		46	1024		46	728
65.2105	159		41.02	729		46.02	943		46.02	729
65.2439	153		41.04	766		46.04	897		46.04	714
65.2773	161		41.06	775		46.06	915		46.06	745
65.3108	164		41.08	725		46.08	972		46.08	702
65.3442	136		41.1	752		46.1	932		46.1	714
65.3776	161		41.12	744		46.12	900		46.12	708
65.411	140		41.14	699		46.14	964		46.14	694
65.4445	169		41.16	834		46.16	999		46.16	739
65.4779	158		41.18	734		46.18	934		46.18	732
65.5113	121		41.2	728		46.2	919		46.2	710
65.5447	156		41.22	733		46.22	922		46.22	647
65.5781	127		41.24	736		46.24	890		46.24	688
65.6116	152		41.26	763		46.26	886		46.26	732
65.645	137		41.28	778		46.28	918		46.28	738
65.6784	120		41.3	775		46.3	864		46.3	722
65.7118	150		41.32	784		46.32	861		46.32	720
65.7453	151		41.34	730		46.34	837		46.34	689
65.7787	153		41.36	745		46.36	833		46.36	705
65.8121	169		41.38	762		46.38	839		46.38	710
65.8455	153		41.4	738		46.4	894		46.4	692
65.879	154		41.42	750		46.42	872		46.42	725
65.9124	157		41.44	755		46.44	879		46.44	713
65.9458	168		41.46	814		46.46	878		46.46	711
65.9792	169		41.48	800		46.48	844		46.48	684
66.0126	151		41.5	745		46.5	847		46.5	668
66.0461	144		41.52	780		46.52	883		46.52	665
66.0795	176		41.54	758		46.54	840		46.54	695
66.1129	148		41.56	740		46.56	856		46.56	715
66.1463	162		41.58	763		46.58	848		46.58	671
66.1798	170		41.6	770		46.6	807		46.6	715
66.2132	154		41.62	796		46.62	825		46.62	703
66.2466	156		41.64	761		46.64	866		46.64	726
66.28	140		41.66	742		46.66	874		46.66	739
66.3135	172		41.68	716		46.68	885		46.68	715
66.3469	191		41.7	739		46.7	890		46.7	723
66.3803	137		41.72	746		46.72	872		46.72	729
66.4137	157		41.74	782		46.74	873		46.74	713
66.4471	137		41.76	788		46.76	911		46.76	712
66.4806	136		41.78	740		46.78	871		46.78	728
66.514	145		41.8	774		46.8	842		46.8	719
66.5474	138		41.82	791		46.82	841		46.82	745
66.5808	160		41.84	759		46.84	886		46.84	706
66.6142	150		41.86	775		46.86	847		46.86	793
66.6477	152		41.88	794		46.88	867		46.88	720
66.6811	190		41.9	793		46.9	841		46.9	717
66.7145	157		41.92	764		46.92	823		46.92	671
66.7479	155		41.94	782		46.94	874		46.94	695
66.7814	165		41.96	778		46.96	827		46.96	691
66.8148	166		41.98	806		46.98	864		46.98	702
66.8482	138		42	793		47	834		47	705
66.8816	137		42.02	776		47.02	789		47.02	714
66.915	150		42.04	800		47.04	807		47.04	703
66.9485	159		42.06	783		47.06	809		47.06	714
66.9819	168		42.08	771		47.08	833		47.08	728
67.0153	143		42.1	784		47.1	840		47.1	681
67.0487	129		42.12	795		47.12	848		47.12	638
67.0822	157		42.14	841		47.14	819		47.14	695
67.1156	142		42.16	802		47.16	800		47.16	684
67.149	146		42.18	810		47.18	825		47.18	694
67.1824	155		42.2	828		47.2	782		47.2	712
67.2159	168		42.22	811		47.22	829		47.22	652
67.2493	156		42.24	799		47.24	844		47.24	645
67.2827	153		42.26	748		47.26	851		47.26	661
67.3161	146		42.28	782		47.28	842		47.28	669
67.3495	165		42.3	779		47.3	925		47.3	657
67.383	186		42.32	786		47.32	781		47.32	694
67.4164	167		42.34	802		47.34	832		47.34	673
67.4498	158		42.36	802		47.36	853		47.36	689
67.4832	166		42.38	811		47.38	788		47.38	691
67.5167	151		42.4	795		47.4	888		47.4	603
67.5501	170		42.42	810		47.42	840		47.42	612
67.5835	145		42.44	782		47.44	772		47.44	634
67.6169	158		42.46	778		47.46	837		47.46	652
67.6504	150		42.48	776		47.48	852		47.48	664
67.6838	163		42.5	808		47.5	836		47.5	647
67.7172	161		42.52	850		47.52	822		47.52	697
67.7506	171		42.54	815		47.54	838		47.54	662
67.784	145		42.56	808		47.56	876		47.56	650
67.8175	157		42.58	823		47.58	839		47.58	669
67.8509	167		42.6	812		47.6	856		47.6	675
67.8843	177		42.62	780		47.62	868		47.62	684
67.9177	182		42.64	826		47.64	882		47.64	631
67.9511	147		42.66	797		47.66	863		47.66	678
67.9846	172		42.68	807		47.68	894		47.68	643
68.018	144		42.7	818		47.7	880		47.7	685
68.0514	182		42.72	819		47.72	879		47.72	699
68.0848	156		42.74	777		47.74	851		47.74	665
68.1183	162		42.76	826		47.76	827		47.76	670
68.1517	160		42.78	822		47.78	837		47.78	667
68.1851	160		42.8	811		47.8	836		47.8	642
68.2185	176		42.82	849		47.82	813		47.82	746
68.2519	160		42.84	846		47.84	874		47.84	690
68.2854	147		42.86	849		47.86	830		47.86	681
68.3188	178		42.88	825		47.88	803		47.88	681
68.3522	187		42.9	855		47.9	854		47.9	655
68.3856	158		42.92	807		47.92	838		47.92	689
68.4191	146		42.94	805		47.94	811		47.94	671
68.4525	169		42.96	863		47.96	836		47.96	739
68.4859	171		42.98	819		47.98	865		47.98	765
68.5193	155		43	838		48	825		48	747
68.5528	153		43.02	844		48.02	818		48.02	727
68.5862	155		43.04	823		48.04	831		48.04	710
68.6196	157		43.06	825		48.06	849		48.06	685
68.653	169		43.08	858		48.08	854		48.08	761
68.6864	159		43.1	840		48.1	836		48.1	740
68.7199	128		43.12	865		48.12	851		48.12	740
68.7533	155		43.14	844		48.14	840		48.14	748
68.7867	162		43.16	854		48.16	835		48.16	742
68.8201	177		43.18	865		48.18	793		48.18	722
68.8536	158		43.2	860		48.2	822		48.2	711
68.887	147		43.22	819		48.22	826		48.22	731
68.9204	169		43.24	852		48.24	807		48.24	734
68.9538	172		43.26	857		48.26	815		48.26	701
68.9873	167		43.28	849		48.28	785		48.28	718
69.0207	166		43.3	870		48.3	771		48.3	770
69.0541	179		43.32	847		48.32	789		48.32	754
69.0875	161		43.34	853		48.34	850		48.34	772
69.1209	139		43.36	849		48.36	775		48.36	717
69.1544	171		43.38	847		48.38	831		48.38	782
69.1878	172		43.4	886		48.4	801		48.4	770
69.2212	165		43.42	880		48.42	828		48.42	758
69.2546	182		43.44	885		48.44	830		48.44	755
69.288	159		43.46	863		48.46	839		48.46	771
69.3215	154		43.48	878		48.48	790		48.48	808
69.3549	186		43.5	841		48.5	828		48.5	830
69.3883	169		43.52	854		48.52	822		48.52	862
69.4217	151		43.54	835		48.54	853		48.54	828
69.4552	151		43.56	864		48.56	838		48.56	778
69.4886	151		43.58	890		48.58	891		48.58	848
69.522	169		43.6	870		48.6	915		48.6	834
69.5554	185		43.62	888		48.62	871		48.62	845
69.5888	157		43.64	876		48.64	879		48.64	817
69.6223	145		43.66	876		48.66	985		48.66	868
69.6557	178		43.68	881		48.68	1021		48.68	863
69.6891	150		43.7	918		48.7	950		48.7	880
69.7225	165		43.72	893		48.72	1029		48.72	879
69.756	176		43.74	909		48.74	1004		48.74	923
69.7894	169		43.76	887		48.76	1078		48.76	883
69.8228	155		43.78	878		48.78	1097		48.78	874
69.8562	164		43.8	923		48.8	1062		48.8	894
69.8897	166		43.82	883		48.82	1094		48.82	857
69.9231	126		43.84	861		48.84	1117		48.84	879
69.9565	183		43.86	882		48.86	1113		48.86	876
69.9899	126		43.88	891		48.88	1157		48.88	907
70.0233	169		43.9	849		48.9	1150		48.9	815
70.0568	150		43.92	864		48.92	1188		48.92	830
70.0902	169		43.94	880		48.94	1154		48.94	805
70.1236	178		43.96	889		48.96	1063		48.96	827
70.157	152		43.98	950		48.98	1104		48.98	814
70.1905	187		44	915		49	1110		49	843
70.2239	173		44.02	902		49.02	1087		49.02	829
70.2573	161		44.04	942		49.04	1063		49.04	785
70.2907	194		44.06	901		49.06	1015		49.06	762
70.3242	159		44.08	906		49.08	1007		49.08	770
70.3576	170		44.1	925		49.1	998		49.1	763
70.391	146		44.12	932		49.12	952		49.12	730
70.4244	179		44.14	875		49.14	937		49.14	661
70.4578	196		44.16	879		49.16	902		49.16	719
70.4913	163		44.18	894		49.18	895		49.18	730
70.5247	166		44.2	901		49.2	827		49.2	734
70.5581	178		44.22	851		49.22	845		49.22	703
70.5915	190		44.24	890		49.24	843		49.24	675
70.6249	184		44.26	913		49.26	847		49.26	705
70.6584	159		44.28	917		49.28	791		49.28	730
70.6918	157		44.3	888		49.3	791		49.3	724
70.7252	160		44.32	927		49.32	737		49.32	694
70.7586	190		44.34	927		49.34	777		49.34	672
70.7921	172		44.36	935		49.36	740		49.36	647
70.8255	177		44.38	961		49.38	819		49.38	629
70.8589	178		44.4	933		49.4	753		49.4	684
70.8923	196		44.42	935		49.42	748		49.42	649
70.9258	165		44.44	944		49.44	785		49.44	626
70.9592	169		44.46	925		49.46	749		49.46	649
70.9926	170		44.48	950		49.48	703		49.48	618
71.026	135		44.5	911		49.5	715		49.5	654
71.0594	159		44.52	1008		49.52	726		49.52	673
71.0929	175		44.54	953		49.54	700		49.54	654
71.1263	168		44.56	992		49.56	728		49.56	652
71.1597	186		44.58	925		49.58	730		49.58	697
71.1931	179		44.6	961		49.6	750		49.6	709
71.2266	175		44.62	955		49.62	761		49.62	662
71.26	198		44.64	966		49.64	746		49.64	683
71.2934	163		44.66	1005		49.66	731		49.66	643
71.3268	178		44.68	966		49.68	726		49.68	706
71.3602	190		44.7	972		49.7	721		49.7	742
71.3937	170		44.72	950		49.72	719		49.72	679
71.4271	172		44.74	961		49.74	696		49.74	693
71.4605	155		44.76	962		49.76	683		49.76	669
71.4939	173		44.78	981		49.78	715		49.78	671
71.5274	165		44.8	976		49.8	692		49.8	638
71.5608	163		44.82	1015		49.82	729		49.82	633
71.5942	179		44.84	954		49.84	783		49.84	636
71.6276	176		44.86	1018		49.86	719		49.86	678
71.6611	191		44.88	1015		49.88	728		49.88	644
71.6945	184		44.9	994		49.9	735		49.9	651
71.7279	178		44.92	1012		49.92	701		49.92	690
71.7613	164		44.94	971		49.94	729		49.94	679
[truncated: 2,253 more rows]
