# Supplementary material for: Ion pair sites for efficient electrochemical extraction of uranium in real nuclear wastewater
Source: Nat Commun. 2024 May 16;15:4149. doi: 10.1038/s41467-024-48564-y (PMC11099191; doi:10.1038/s41467-024-48564-y)
Supplement: Supplementary file 5 — Source Data [file 41467_2024_48564_MOESM5_ESM.zip › Source Data/Fig. 4/Fig. 4c.xlsx]

## Sheet: Fig. 4c
Fig. 4c	Fig. 4c
U 4f XPS spectrum of U-Ti(OH)PO4 electrodes at different electrochemical extraction time points: 1h (Binding energy, eV)	U 4f XPS spectrum of U-Ti(OH)PO4 electrodes at different electrochemical extraction time points: 1h (Intensity, arb.u.)		U 4f XPS spectrum of U-Ti(OH)PO4 electrodes at different electrochemical extraction time points: 2h (Binding energy, eV)	U 4f XPS spectrum of U-Ti(OH)PO4 electrodes at different electrochemical extraction time points: 2h (Intensity, arb.u.)		U 4f XPS spectrum of U-Ti(OH)PO4 electrodes at different electrochemical extraction time points: 3h (Binding energy, eV)	U 4f XPS spectrum of U-Ti(OH)PO4 electrodes at different electrochemical extraction time points: 3h (Intensity, arb.u.)		U 4f XPS spectrum of U-Ti(OH)PO4 electrodes at different electrochemical extraction time points: 4h (Binding energy, eV)	U 4f XPS spectrum of U-Ti(OH)PO4 electrodes at different electrochemical extraction time points: 4h (Intensity, arb.u.)		U 4f XPS spectrum of U-Ti(OH)PO4 electrodes at different electrochemical extraction time points: 5h (Binding energy, eV)	U 4f XPS spectrum of U-Ti(OH)PO4 electrodes at different electrochemical extraction time points: 5h (Intensity, arb.u.)		U 4f XPS spectrum of U-Ti(OH)PO4 electrodes at different electrochemical extraction time points: 6h (Binding energy, eV)	U 4f XPS spectrum of U-Ti(OH)PO4 electrodes at different electrochemical extraction time points: 6h (Intensity, arb.u.)		U 4f XPS spectrum of U-Ti(OH)PO4 electrodes at different electrochemical extraction time points: 7h (Binding energy, eV)	U 4f XPS spectrum of U-Ti(OH)PO4 electrodes at different electrochemical extraction time points: 7h (Intensity, arb.u.)
400.08	16873.9		400.08	18334.1		400.08	27885.7		400.08	13730.5		400.08	37615.8		400.08	25634.3		395.08	84177.4
399.98	16682.2		399.98	18363.8		399.98	27098.5		399.98	13690.9		399.98	37688.3		399.98	25596.1		394.98	85964.7
399.88	17229.8		399.88	18399.6		399.88	27204.2		399.88	13566.3		399.88	37621.1		399.88	25545.2		394.88	86635.1
399.78	16742.8		399.78	17978.7		399.78	28106.8		399.78	13723.7		399.78	37946.1		399.78	25946.4		394.78	88157.7
399.68	16713.1		399.68	18112.5		399.68	27143.7		399.68	12984.7		399.68	37636.2		399.68	25767.7		394.68	89266.9
399.58	16923		399.58	18031.3		399.58	27684.6		399.58	13594		399.58	36919.4		399.58	25380.3		394.58	91282.4
399.48	16504.5		399.48	17779.3		399.48	27220		399.48	13330		399.48	37589.4		399.48	25214.9		394.48	94153.9
399.38	16735.3		399.38	18142.8		399.38	27679.6		399.38	13052.7		399.38	37437.1		399.38	25470.8		394.38	96886.2
399.28	17100.6		399.28	17977.2		399.28	26916.8		399.28	13038.9		399.28	37524.9		399.28	25618.5		394.28	99767.8
399.18	17016.7		399.18	17311.8		399.18	27171.4		399.18	13026.4		399.18	37271		399.18	25638.3		394.18	101218
399.08	16833.8		399.08	17908.7		399.08	26910.1		399.08	13048.4		399.08	37820.7		399.08	25423.9		394.08	105595
398.98	16626.2		398.98	18018.7		398.98	26355.1		398.98	13378.5		398.98	37282.2		398.98	25863.5		393.98	109877
398.88	16670.7		398.88	17500.6		398.88	27295.7		398.88	13517.1		398.88	37547.4		398.88	24893.1		393.88	114569
398.78	16851.3		398.78	17832.5		398.78	26565.5		398.78	13283.3		398.78	37534.8		398.78	24548.4		393.78	120711
398.68	16582.8		398.68	17708.5		398.68	26854.9		398.68	13777.4		398.68	37067.8		398.68	25145.9		393.68	128405
398.58	16912.5		398.58	17910.4		398.58	26431.6		398.58	13201.3		398.58	37367.8		398.58	25406.6		393.58	136432
398.48	16618.7		398.48	18353		398.48	26863.6		398.48	13219.1		398.48	37056.8		398.48	25116.7		393.48	147120
398.38	16675.5		398.38	18271.7		398.38	27364		398.38	13453.4		398.38	36564.8		398.38	25855.2		393.38	158521
398.28	17007.3		398.28	17967.2		398.28	26835.9		398.28	13157.1		398.28	36722.9		398.28	24774.7		393.28	172008
398.18	16640.8		398.18	17183.2		398.18	26912.5		398.18	13273.6		398.18	36675.2		398.18	24896.5		393.18	185996
398.08	16770.1		398.08	17230.1		398.08	27515		398.08	13674.9		398.08	36660.1		398.08	25141.6		393.08	198659
397.98	16654.6		397.98	18074.7		397.98	27072.1		397.98	13378.9		397.98	37012.4		397.98	25073.5		392.98	211547
397.88	16926		397.88	18173.8		397.88	26768.1		397.88	13393.4		397.88	37311.2		397.88	25075.3		392.88	222314
397.78	17196.8		397.78	18024.8		397.78	27280.1		397.78	13059.7		397.78	37577.7		397.78	25519.2		392.78	231040
397.68	17062.9		397.68	17711.9		397.68	27153.4		397.68	13421		397.68	37355.4		397.68	25702.3		392.68	233622
397.58	17132		397.58	18345.3		397.58	27202.5		397.58	13439.1		397.58	37799.4		397.58	25792.4		392.58	233512
397.48	17467.1		397.48	18139.4		397.48	27689.8		397.48	13726.4		397.48	38394.7		397.48	26206		392.48	226281
397.38	17555		397.38	18628.5		397.38	27336.8		397.38	13509.2		397.38	37918.2		397.38	26079.2		392.38	216995
397.28	17728.2		397.28	18671		397.28	27433.3		397.28	13721.3		397.28	38433.2		397.28	26225.9		392.28	205568
397.18	18072.8		397.18	18638		397.18	28010.2		397.18	13959.4		397.18	38613.3		397.18	27008.6		392.18	191230
397.08	18547.1		397.08	19012.9		397.08	28014.9		397.08	14194		397.08	39290.3		397.08	27347.8		392.08	176136
396.98	18774.4		396.98	19182.8		396.98	28874.2		396.98	13984.9		396.98	39632.7		396.98	26636.3		391.98	162053
396.88	19040.9		396.88	19321.1		396.88	28537.6		396.88	14394.7		396.88	40237		396.88	27385.2		391.88	151668
396.78	19294.2		396.78	19238.7		396.78	28800.1		396.78	14201.5		396.78	39917.8		396.78	27516.9		391.78	139512
396.68	19362.1		396.68	19163.4		396.68	28435.1		396.68	14305.4		396.68	39980.2		396.68	28220.2		391.68	130398
396.58	19232.9		396.58	19892.2		396.58	29274.4		396.58	14617.5		396.58	41370.1		396.58	28169.2		391.58	123727
396.48	19111.2		396.48	19954.2		396.48	29502.7		396.48	14317		396.48	41075.2		396.48	28205.2		391.48	117940
396.38	19306.6		396.38	20045.4		396.38	29224.8		396.38	14269.5		396.38	41742.5		396.38	28721		391.38	112992
396.28	19314.1		396.28	19866.1		396.28	29885.1		396.28	14439.9		396.28	41530.9		396.28	28809.3		391.28	108288
396.18	19760.7		396.18	20072.5		396.18	29481.7		396.18	14781.2		396.18	40977.2		396.18	28616.1		391.18	105342
396.08	19421.9		396.08	20202.4		396.08	29810.9		396.08	14949.8		396.08	41132.3		396.08	28482.4		391.08	100422
395.98	19297.5		395.98	19615.4		395.98	29984.6		395.98	14608.2		395.98	41828.8		395.98	28563.6		390.98	97205.8
395.88	19060.7		395.88	19864.5		395.88	30438.3		395.88	14538.9		395.88	41631.3		395.88	28694.3		390.88	93042.2
395.78	19385.1		395.78	19873.1		395.78	29379.6		395.78	14732.1		395.78	41154.5		395.78	28374.7		390.78	90347.8
395.68	19350.6		395.68	19961.9		395.68	29826.3		395.68	14918.8		395.68	41224.9		395.68	28630.6		390.68	86562.7
395.58	18956		395.58	19981.2		395.58	29694.2		395.58	14315.6		395.58	40743.6		395.58	28972.7		390.58	82439.6
395.48	19248		395.48	19725.8		395.48	29101.2		395.48	14786.2		395.48	40985.9		395.48	29116		390.48	78724.1
395.38	19298.9		395.38	19659.4		395.38	29550.9		395.38	14687.8		395.38	41307.1		395.38	28141.9		390.38	74973.9
395.28	19340.8		395.28	18922.2		395.28	29551.4		395.28	14434		395.28	40273.2		395.28	28251.8		390.28	71785.4
395.18	19315		395.18	19578.2		395.18	30210.3		395.18	14372.4		395.18	40681		395.18	28681.9		390.18	67942.4
395.08	19035.2		395.08	19396.6		395.08	29227.5		395.08	14532.1		395.08	40713.3		395.08	28736.6		390.08	64719.2
394.98	19099.9		394.98	19169.3		394.98	29214.4		394.98	14498.2		394.98	40249.5		394.98	28329.2		389.98	63177.1
394.88	19523.1		394.88	19524.4		394.88	28997.9		394.88	14073		394.88	40738.1		394.88	28978.3		389.88	61366
394.78	19536.3		394.78	19673.7		394.78	29089.7		394.78	14698		394.78	41504		394.78	28849.6		389.78	59764.4
394.68	20215.4		394.68	20075.5		394.68	29384.5		394.68	15136.6		394.68	40592.6		394.68	29186.7		389.68	58260.3
394.58	19960.8		394.58	19870.1		394.58	29338.7		394.58	14579.6		394.58	40608.6		394.58	30068.2		389.58	57785.1
394.48	20117.5		394.48	19987.7		394.48	30124.6		394.48	14175.8		394.48	41763.5		394.48	30441.2		389.48	56519.5
394.38	20862.5		394.38	20587		394.38	30087.7		394.38	15129.6		394.38	42552.6		394.38	31023.8		389.38	56043.8
394.28	21788.6		394.28	20559		394.28	30065		394.28	15330.7		394.28	42275.1		394.28	31584		389.28	55902.2
394.18	21944		394.18	20802		394.18	30161.9		394.18	15012.7		394.18	43371.9		394.18	32448		389.18	55304.2
394.08	22694.3		394.08	21172.3		394.08	30971.5		394.08	16011		394.08	44157.3		394.08	33405.5		389.08	54935.4
393.98	23432.8		393.98	21379.4		393.98	31202.5		393.98	15976.2		393.98	44756.9		393.98	33813.2		388.98	54118.9
393.88	24760.7		393.88	22007.2		393.88	31986.8		393.88	16164.6		393.88	45266.4		393.88	35046.5		388.88	53168
393.78	25537.2		393.78	23235.4		393.78	32909.7		393.78	16631.5		393.78	47042.2		393.78	36211.6		388.78	53847.3
393.68	26719.4		393.68	23818		393.68	33110.3		393.68	17135.4		393.68	48138.9		393.68	38126.8		388.68	53295.3
393.58	28696.4		393.58	24365.1		393.58	33188.8		393.58	17738.5		393.58	50126.8		393.58	39293.7		388.58	53215.2
393.48	30486.5		393.48	25440.6		393.48	35090.3		393.48	18207		393.48	52685.2		393.48	40813.6		388.48	52752.8
393.38	31675.5		393.38	26796.5		393.38	36677.7		393.38	18841.6		393.38	55089.6		393.38	42937.7		388.38	52390.4
393.28	33948.7		393.28	28807.8		393.28	38672.3		393.28	20425.3		393.28	57708		393.28	45862.9		388.28	52975.9
393.18	37114.2		393.18	29657.1		393.18	39783.4		393.18	21458		393.18	61111.8		393.18	48329.5		388.18	52665.7
393.08	40469.8		393.08	32308		393.08	41895.8		393.08	22689.6		393.08	65495.4		393.08	50635.2		388.08	51539.3
392.98	43561.5		392.98	34219.7		392.98	43809.4		392.98	23431.2		392.98	70363.8		392.98	55192.7		387.98	51199.3
392.88	47022.4		392.88	36350.6		392.88	46946.5		392.88	24762		392.88	75306		392.88	59245.5		387.88	51477
392.78	51240.6		392.78	39176.9		392.78	50201.3		392.78	26929.5		392.78	80539.3		392.78	64252.5		387.78	50755.5
392.68	53629.9		392.68	42469.8		392.68	53794.4		392.68	28477.1		392.68	86747.8		392.68	66992.3		387.68	50697.7
392.58	56637.6		392.58	45359.7		392.58	56935		392.58	29981		392.58	91871.9		392.58	70914.5		387.58	51401.1
392.48	58992.2		392.48	47808.2		392.48	61578.2		392.48	31465.6		392.48	96241.1		392.48	73430.6		387.48	51320.9
392.38	60373.8		392.38	49735.6		392.38	66268.2		392.38	33652.2		392.38	102363		392.38	76668.2		387.38	50682.1
392.28	60433.1		392.28	51895.3		392.28	70212.3		392.28	35408.6		392.28	106110		392.28	77253.3		387.28	51249.5
392.18	59585.8		392.18	54792.7		392.18	74302.5		392.18	37527.1		392.18	109016		392.18	79445.9		387.18	52169
392.08	56714.4		392.08	55520.8		392.08	77558.5		392.08	39375.3		392.08	110392		392.08	77789.4		387.08	51846.1
391.98	53291.5		391.98	56127.9		391.98	82430.3		391.98	41418.5		391.98	113049		391.98	75522.2		386.98	52271.5
391.88	49583.1		391.88	56149		391.88	84873		391.88	41541.7		391.88	112595		391.88	72885.9		386.88	52816.6
391.78	45632.8		391.78	55789.4		391.78	86962.9		391.78	42546.4		391.78	110981		391.78	70066.1		386.78	53927.9
391.68	41236.9		391.68	54908.1		391.68	88639.5		391.68	42198.2		391.68	109119		391.68	65905.2		386.68	54552.8
391.58	36898		391.58	52316.3		391.58	86804.1		391.58	41799.3		391.58	105702		391.58	62744.2		386.58	55043.5
391.48	33111.9		391.48	50195.4		391.48	84557.2		391.48	40596.5		391.48	100814		391.48	57967.2		386.48	54771.9
391.38	30160.9		391.38	46714.1		391.38	82147.3		391.38	38769.1		391.38	94641.4		391.38	55187		386.38	56359.7
391.28	27018		391.28	43744		391.28	77850.4		391.28	35875.5		391.28	87955.3		391.28	51555.9		386.28	56954.1
391.18	24965		391.18	40465.3		391.18	72919.7		391.18	33331.1		391.18	82140.9		391.18	47711.5		386.18	57906
391.08	23137.3		391.08	36410.2		391.08	67873.3		391.08	30233.9		391.08	75447.3		391.08	44252.1		386.08	56865.1
390.98	21474.8		390.98	32720.1		390.98	61762.5		390.98	28169.9		390.98	68892.2		390.98	41230.9		385.98	58377.9
390.88	20348.5		390.88	30499.2		390.88	56202		390.88	24835.8		390.88	64236.6		390.88	38224.9		385.88	59195.2
390.78	19249.1		390.78	27618.9		390.78	50082.5		390.78	22907.1		390.78	59354.5		390.78	35794.2		385.78	59799.1
390.68	18205.5		390.68	25382.8		390.68	46388.9		390.68	20966.3		390.68	54535.1		390.68	33383.5		385.68	60533.4
390.58	16923.3		390.58	23216		390.58	42224.1		390.58	19031.7		390.58	50347.2		390.58	31613.5		385.58	60964.3
390.48	16001.6		390.48	21410.5		390.48	38592.7		390.48	17754.6		390.48	47130		390.48	29046.1		385.48	62738.6
390.38	15382		390.38	20362.9		390.38	35283.9		390.38	16437.6		390.38	43596.3		390.38	27400.1		385.38	62504.2
390.28	15027.9		390.28	18889.7		390.28	32681.1		390.28	14793.9		390.28	41545.9		390.28	25750.3		385.28	63755.1
390.18	14162.7		390.18	17692.6		390.18	30261.4		390.18	14155.1		390.18	38311.1		390.18	24687		385.18	64090.5
390.08	13746.4		390.08	16666.7		390.08	28583.7		390.08	13362.5		390.08	36283.6		390.08	23902.2		385.08	64560.5
389.98	12927.8		389.98	15728.4		389.98	26845.3		389.98	12326.9		389.98	34341.8		389.98	22713.2		384.98	65219.8
389.88	12419.1		389.88	14924.4		389.88	25415.7		389.88	12003.4		389.88	32339.2		389.88	21413.8		384.88	65352
389.78	12223		389.78	14537.2		389.78	23806.7		389.78	11384.5		389.78	30619.4		389.78	20631.9		384.78	65514.9
389.68	11864.4		389.68	14131.2		389.68	23510.1		389.68	11103.5		389.68	29711.8		389.68	19895.6		384.68	64710.5
389.58	11552.8		389.58	13792.1		389.58	22508.9		389.58	10694.9		389.58	28881.8		389.58	19132		384.58	66065
389.48	11332.4		389.48	13325.6		389.48	21158.2		389.48	10281.4		389.48	27782.9		389.48	18495.8		384.48	67506
389.38	11079.9		389.38	12945.4		389.38	20500.1		389.38	9890.64		389.38	26751.8		389.38	18291.3		384.38	67793
389.28	10461.1		389.28	12643.3		389.28	19846.5		389.28	9534.52		389.28	26986.1		389.28	17835		384.28	69247.5
389.18	10500.5		389.18	12096.3		389.18	19342.1		389.18	9356.1		389.18	26049.2		389.18	17523.7		384.18	70038.1
389.08	10475.8		389.08	11828.7		389.08	18780.3		389.08	9146.28		389.08	25671.9		389.08	17358.5		384.08	71898.5
388.98	10260.2		388.98	11926.2		388.98	18571.6		388.98	8942.3		388.98	25332.3		388.98	17206.4		383.98	73331.8
388.88	10439.8		388.88	11704.3		388.88	18313.6		388.88	8807.33		388.88	24700.1		388.88	16996.8		383.88	75232.8
388.78	10222.4		388.78	11328		388.78	17911.3		388.78	8823.31		388.78	23981.2		388.78	16639		383.78	77077.7
388.68	10150.9		388.68	11235.2		388.68	17825.5		388.68	8728.39		388.68	23802		388.68	16829.6		383.68	79929.3
388.58	10557.8		388.58	11391.9		388.58	17585.9		388.58	8472.48		388.58	24121.1		388.58	16594.7		383.58	82547.4
388.48	10340.1		388.48	11171		388.48	17336.2		388.48	8534.29		388.48	23870.5		388.48	16270.7		383.48	86325.1
388.38	10473.4		388.38	11402.3		388.38	17420.5		388.38	8713.76		388.38	24105		388.38	16489.8		383.38	90506.8
388.28	10213.5		388.28	11328.1		388.28	17409.9		388.28	8546.37		388.28	23394.1		388.28	16295		383.28	94884.7
388.18	10331.4		388.18	11314		388.18	17244.3		388.18	8359.03		388.18	23060.3		388.18	16368.1		383.18	100415
388.08	10461.6		388.08	11230.6		388.08	17140.6		388.08	8151.48		388.08	23407.2		388.08	16465.4		383.08	105829
387.98	10733.8		387.98	11081.4		387.98	17203.5		387.98	8276.63		387.98	23768.8		387.98	16309.4		382.98	113016
387.88	10267.5		387.88	11094.2		387.88	16758.4		387.88	7930.68		387.88	23108.5		387.88	15865.7		382.88	122062
387.78	10515.3		387.78	11235.6		387.78	16329.8		387.78	8341.56		387.78	23206		387.78	15694		382.78	131834
387.68	10389.4		387.68	10865.5		387.68	16810.3		387.68	8359.04		387.68	23068.3		387.68	15939.9		382.68	143547
387.58	10466.1		387.58	11247.1		387.58	16949		387.58	8371.93		387.58	23093.4		387.58	16001.5		382.58	156760
387.48	10407.9		387.48	11598		387.48	16911.2		387.48	8065.33		387.48	23256.5		387.48	16247		382.48	174543
387.38	10255		387.38	10952		387.38	16881.1		387.38	7983.92		387.38	23196.2		387.38	16013.9		382.38	190383
387.28	10291.3		387.28	11337.2		387.28	17546.8		387.28	8160.94		387.28	23270.5		387.28	16175.2		382.28	209188
387.18	10803.8		387.18	11499.3		387.18	16833.3		387.18	8328.58		387.18	23692.5		387.18	15832.7		382.18	227513
387.08	10733.2		387.08	11239.7		387.08	17083.8		387.08	8324.06		387.08	23509.3		387.08	16768.7		382.08	243703
386.98	10392.2		386.98	11240.7		386.98	17202		386.98	8394.59		386.98	23300.4		386.98	16384.1		381.98	258154
386.88	10966.6		386.88	11533.1		386.88	17242.2		386.88	8222.49		386.88	24012.9		386.88	16683.4		381.88	268148
386.78	10991.4		386.78	11660.4		386.78	17325.4		386.78	8901.87		386.78	24125.1		386.78	17136.5		381.78	269629
386.68	11550.6		386.68	11737.3		386.68	17180.1		386.68	8859.24		386.68	24802		386.68	17076		381.68	267897
386.58	11815.2		386.58	12178.1		386.58	17235.8		386.58	8685.63		386.58	24738.8		386.58	17368.6		381.58	257772
386.48	12246.4		386.48	12133.6		386.48	17853.3		386.48	8767.77		386.48	25345.3		386.48	17560.4		381.48	240730
386.38	12207.2		386.38	12775.1		386.38	18229.7		386.38	8823.26		386.38	25921.9		386.38	18034.5		381.38	221685
386.28	12482.1		386.28	12423.9		386.28	18079.3		386.28	9282.06		386.28	26411		386.28	18894.9		381.28	203515
386.18	12809		386.18	12719.1		386.18	18208.7		386.18	9384.76		386.18	26839.7		386.18	18853.2		381.18	183882
386.08	13021.9		386.08	13199.2		386.08	18692.8		386.08	9393.7		386.08	26997.5		386.08	19236.8		381.08	164926
385.98	13551.1		385.98	13466.5		385.98	18971.8		385.98	9436.4		385.98	27801.7		385.98	19715.4		380.98	147618
385.88	13819.8		385.88	14050		385.88	19723.8		385.88	9347.46		385.88	27927.6		385.88	19999.7		380.88	134563
385.78	13783.9		385.78	13636.1		385.78	19788.6		385.78	9744.23		385.78	28413.2		385.78	20964.8		380.78	123894
385.68	14332.3		385.68	14229.7		385.68	19804.4		385.68	10204.5		385.68	28704.2		385.68	19928.2		380.68	115377
385.58	14684.7		385.58	14439.3		385.58	19692		385.58	10118.4		385.58	29219.5		385.58	20214.5		380.58	107742
385.48	14398.7		385.48	14301.5		385.48	20369.6		385.48	10085.2		385.48	29569.8		385.48	21138.9		380.48	103371
385.38	14222.9		385.38	14061.5		385.38	20829.1		385.38	10228.8		385.38	29305.1		385.38	20576.7		380.38	99097
385.28	14260.8		385.28	14222.9		385.28	20584.8		385.28	10160.3		385.28	29888		385.28	20838.5		380.28	94985.1
385.18	14553		385.18	14212.8		385.18	20718.3		385.18	10298.2		385.18	30244.3		385.18	21393.7		380.18	91772
385.08	14368.6		385.08	14477.5		385.08	20457.2		385.08	10481.1		385.08	29122.2		385.08	21167.4		380.08	88520
384.98	14631.8		384.98	14416.1		384.98	20469.2		384.98	10137.8		384.98	29505.3		384.98	20876.8		379.98	84836.9
384.88	14538.6		384.88	14206		384.88	20605		384.88	10494.6		384.88	29273		384.88	20986.5		379.88	80512.8
384.78	14415.7		384.78	14044.4		384.78	20803.6		384.78	10226.8		384.78	29411.2		384.78	21447.4		379.78	76952.8
384.68	14056.8		384.68	13789.3		384.68	20879.4		384.68	10451.4		384.68	29741.2		384.68	21395.9		379.68	73724.7
384.58	14331		384.58	14274.2		384.58	21521.2		384.58	10452.2		384.58	29776.2		384.58	21185.4		379.58	68759.8
384.48	14023		384.48	14161.5		384.48	20436.8		384.48	10477.3		384.48	29383.3		384.48	21758.4		379.48	64901.8
384.38	14663.9		384.38	14022.2		384.38	20876.5		384.38	10512.6		384.38	29365.4		384.38	21571.3		379.38	61919.1
384.28	14834.2		384.28	14360.1		384.28	20701.7		384.28	10497.6		384.28	29085.5		384.28	21954.2		379.28	59309
384.18	14741.1		384.18	14273.8		384.18	20979.8		384.18	10454.6		384.18	29769.7		384.18	22056.8		379.18	56676.7
384.08	15174.7		384.08	14122		384.08	20502.9		384.08	10466.6		384.08	29253.2		384.08	22116.5		379.08	53901.9
383.98	14958.6		383.98	14285.9		383.98	20869.1		383.98	10757.5		383.98	30209.3		383.98	22220.3		378.98	52628
383.88	15944.4		383.88	14605.1		383.88	20714.3		383.88	10686.9		383.88	30805.8		383.88	22530.5		378.88	51644.2
383.78	16007.8		383.78	14775.8		383.78	20892.7		383.78	10988.5		383.78	30861.6		383.78	23329.3		378.78	51502.7
383.68	16564		383.68	15180.8		383.68	21892.4		383.68	10949.8		383.68	31616		383.68	23234.8		378.68	51219.5
383.58	16800.8		383.58	15595.2		383.58	22072.6		383.58	11371.5		383.58	31941.6		383.58	24230		378.58	50469.2
383.48	17396.6		383.48	16167.6		383.48	22158.8		383.48	11718.4		383.48	32561.4		383.48	25276.3		378.48	50941.9
383.38	18782.3		383.38	16331.2		383.38	22611.1		383.38	11684.3		383.38	33654.4		383.38	26260.8		378.38	49431.7
383.28	19516.8		383.28	16258.4		383.28	23745.9		383.28	12469.7		383.28	34661.7		383.28	27418.5		378.28	49787.8
383.18	20224.6		383.18	16934.3		383.18	24272.3		383.18	12574.2		383.18	35894.9		383.18	28496.3		378.18	49834.7
383.08	21607.7		383.08	17945.9		383.08	24918.8		383.08	12829.1		383.08	36785.8		383.08	29830.3		378.08	49786.8
382.98	23160.4		382.98	18481.3		382.98	25885.4		382.98	13559.8		382.98	38966.6		382.98	31193.4		377.98	49869
382.88	24150.9		382.88	19835.5		382.88	26637.4		382.88	14256.9		382.88	40757.3		382.88	33433.6		377.88	49918.6
382.78	25699.8		382.78	20872.4		382.78	27358.2		382.78	14510.6		382.78	42710.2		382.78	35462.3		377.78	48748.7
382.68	27544.8		382.68	21528.5		382.68	29375.5		382.68	15602		382.68	45197.2		382.68	37736.9		377.68	49371.6
382.58	30563.9		382.58	22950.5		382.58	30338		382.58	16999.4		382.58	48025.7		382.58	39105.2		377.58	49143.7
382.48	33507.6		382.48	25214.2		382.48	31849.3		382.48	17432		382.48	51973.5		382.48	42777.7		377.48	48207.9
382.38	36139.7		382.38	26772.9		382.38	33839.8		382.38	19053.4		382.38	54828.2		382.38	46056.8		377.38	47408.7
382.28	38972.2		382.28	29714.2		382.28	36754.5		382.28	19989.7		382.28	59606.6		382.28	49309.3		377.28	46898.9
382.18	43418.7		382.18	31788.4		382.18	40430.1		382.18	22098.8		382.18	65035.4		382.18	53590.6		377.18	46262.9
382.08	48191.4		382.08	35445.8		382.08	43704.4		382.08	22972.2		382.08	71305.9		382.08	59749		377.08	45249.6
381.98	53257.1		381.98	38051.8		381.98	46617.9		381.98	25671.1		381.98	78439.7		381.98	63799.7		376.98	44377.1
381.88	57102.6		381.88	41515.1		381.88	51438.5		381.88	27590		381.88	86205		381.88	68457.1		376.88	43241
381.78	61594.6		381.78	45899		381.78	56005.1		381.78	29237.5		381.78	92172.5		381.78	73812		376.78	42394.5
381.68	64621.3		381.68	49346.9		381.68	60435.2		381.68	32246.6		381.68	99787.3		381.68	78220.8		376.68	40825.9
381.58	67189		381.58	52446.4		381.58	65931.2		381.58	34218.2		381.58	105878		381.58	80826.4		376.58	39865.5
381.48	67808.9		381.48	55363.4		381.48	71507.7		381.48	37813.2		381.48	112416		381.48	84999.5		376.48	38832.4
381.38	66955.8		381.38	57935.5		381.38	77284.6		381.38	39212.1		381.38	117315		381.38	85574.3		376.38	37799.4
381.28	64719.5		381.28	59927.7		381.28	82991.5		381.28	41740.8		381.28	120650		381.28	85571.1		376.28	37201.9
381.18	60117.8		381.18	61168.2		381.18	86567		381.18	43866.2		381.18	122779		381.18	84126.3		376.18	36143.8
381.08	55739.7		381.08	61735.9		381.08	90794.7		381.08	44806.6		381.08	124505		381.08	80892.4		376.08	35716.9
380.98	50342.8		380.98	60799.6		380.98	94561.7		380.98	46435.3		380.98	123002		380.98	77870.5		375.98	34243.1
380.88	43881		380.88	60150.4		380.88	95637		380.88	46034.7		380.88	120569		380.88	74216.2		375.88	34018.5
380.78	38804.2		380.78	58321.5		380.78	97210.6		380.78	46203		380.78	116633		380.78	67740.8		375.78	33615.8
380.68	33609.7		380.68	55245		380.68	95166.9		380.68	44531.9		380.68	110661		380.68	61821.7		375.68	32090
380.58	27921.5		380.58	51596.9		380.58	92054.1		380.58	41998.2		380.58	103478		380.58	56976		375.58	31900.4
380.48	24023.2		380.48	46570.5		380.48	85347.6		380.48	39238.4		380.48	95392.2		380.48	51709.3		375.48	30903
380.38	20899.9		380.38	41702.6		380.38	80902		380.38	35472.4		380.38	87480.1		380.38	46980.1		375.38	30445.3
380.28	17784.5		380.28	37241.7		380.28	73855.7		380.28	32285.7		380.28	78301.4		380.28	42240.9		375.28	30140.8
380.18	15857.1		380.18	32789.8		380.18	65278.8		380.18	28098.1		380.18	69174.2		380.18	37783.8		375.18	30003.8
380.08	14257.5		380.08	27988.6		380.08	57417.8		380.08	24496.2		380.08	60562.2		380.08	33823.6		375.08	29999.4
379.98	13116.9		379.98	24331		379.98	49580.3		379.98	20976.2		379.98	53651.2		379.98	30298.9
379.88	11743.4		379.88	20967.7		379.88	42254.1		379.88	18000.5		379.88	46439.2		379.88	27368.7
379.78	10917		379.78	17769.2		379.78	35983.2		379.78	15434.3		379.78	41159.1		379.78	24934.3
379.68	9796.75		379.68	15698.5		379.68	31511.9		379.68	13352.2		379.68	36590.6		379.68	22429.1
379.58	9134.23		379.58	13142.3		379.58	26762.6		379.58	11026.8		379.58	32342.3		379.58	20439.1
379.48	8066.81		379.48	11441.6		379.48	22850.7		379.48	9687.06		379.48	28729.4		379.48	18360.6
379.38	7925.43		379.38	10470.2		379.38	19811.8		379.38	8447.1		379.38	25369.9		379.38	16673.6
379.28	7281.49		379.28	9325.72		379.28	17587.7		379.28	7196.96		379.28	22840		379.28	15477.7
379.18	6958.71		379.18	8660.03		379.18	15521.7		379.18	6399.38		379.18	20403.1		379.18	14098
379.08	6444.2		379.08	8160.26		379.08	13975.5		379.08	6132.42		379.08	18730.2		379.08	12680.9
378.98	6035.09		378.98	7165.53		378.98	12487.9		378.98	5432.58		378.98	17444.4		378.98	12035.4
378.88	5489.71		378.88	6454.57		378.88	11318.2		378.88	5300.25		378.88	15588.4		378.88	11239.3
378.78	5387.78		378.78	6404.29		378.78	10272.6		378.78	4731.81		378.78	14950.2		378.78	10394
378.68	5357.82		378.68	5891.5		378.68	9756.66		378.68	4421.61		378.68	13747		378.68	10140.6
378.58	4732.67		378.58	5774.69		378.58	9182.34		378.58	4422.14		378.58	12972		378.58	9382.85
378.48	4468.37		378.48	5587.85		378.48	8609.72		378.48	3970.96		378.48	12250.2		378.48	8743.9
378.38	4517.94		378.38	5206.24		378.38	8411.79		378.38	3998.33		378.38	11521.2		378.38	8535.95
378.28	4463.66		378.28	5291.35		378.28	7774.24		378.28	3802.5		378.28	11512.4		378.28	8346.47
378.18	4424.42		378.18	5370.86		378.18	7426.3		378.18	3843.15		378.18	10959.6		378.18	8115.94
378.08	4374.42		378.08	5067.7		378.08	7394.53		378.08	3484.18		378.08	10799.1		378.08	7971.63
377.98	4228.33		377.98	4847.4		377.98	6850.08		377.98	3199.71		377.98	10641.6		377.98	7368.25
377.88	4237.4		377.88	4871.11		377.88	6962.39		377.88	3518.13		377.88	10371.5		377.88	7497.28
377.78	3908.3		377.78	4843.7		377.78	7262.9		377.78	3377.4		377.78	10210.3		377.78	7643.75
377.68	4062.89		377.68	4810.43		377.68	7254.49		377.68	3331.8		377.68	9951.56		377.68	7269.04
377.58	4117.11		377.58	4694.37		377.58	6857.05		377.58	3264.09		377.58	10322.9		377.58	7564.02
377.48	4077.88		377.48	4735.19		377.48	6557.37		377.48	3230.16		377.48	9942.76		377.48	7288.42
377.38	4078.89		377.38	4569.12		377.38	6367.53		377.38	3191.95		377.38	9913.16		377.38	6826.96
377.28	4057.24		377.28	4692.62		377.28	6469.37		377.28	3338.29		377.28	9572.8		377.28	7173.01
377.18	3976.66		377.18	4462.2		377.18	6476.36		377.18	3229.81		377.18	9622.52		377.18	6985.7
377.08	3889.71		377.08	4622.4		377.08	6466.71		377.08	3064.27		377.08	9368.55		377.08	6956.28
376.98	3994.04		376.98	4260.39		376.98	6246.39		376.98	3166.11		376.98	9488.59		376.98	6816.16
376.88	3690.6		376.88	4525.67		376.88	6462.08		376.88	3147.07		376.88	9592.92		376.88	6949.55
376.78	3911.79		376.78	4583.61		376.78	6429.27		376.78	3238.57		376.78	9740.19		376.78	7007.39
376.68	4068.52		376.68	4430.18		376.68	6499.66		376.68	3028.74		376.68	9238.58		376.68	6504.87
376.58	3860.52		376.58	4355.84		376.58	6237.36		376.58	3049.48		376.58	9426.14		376.58	6863.47
376.48	3758.25		376.48	4577.13		376.48	6021.28		376.48	3015.62		376.48	9346.42		376.48	7208.75
376.38	3781.38		376.38	4489.26		376.38	6294.76		376.38	2947.19		376.38	9547.41		376.38	6758.47
376.28	3785.95		376.28	4146.03		376.28	6144.77		376.28	2981.14		376.28	9124.72		376.28	6613.34
376.18	3774.47		376.18	4341.2		376.18	5934.36		376.18	2922.96		376.18	9127.67		376.18	6616.55
376.08	3792.45		376.08	4203.53		376.08	6010.07		376.08	2856.76		376.08	9460		376.08	6833.92
375.98	3841.17		375.98	4329.06		375.98	6256.24		375.98	3008.86		375.98	9197.45		375.98	6737.47
375.88	3797.95		375.88	4218.91		375.88	5888.08		375.88	3120.81		375.88	9309.28		375.88	6783.47
375.78	3851.41		375.78	4300.28		375.78	6164.4		375.78	2892.11		375.78	9017.45		375.78	6670.94
375.68	3808.01		375.68	4396.54		375.68	6220.79		375.68	2919.56		375.68	9127.42		375.68	6867.51
375.58	3857.77		375.58	4356.89		375.58	5917.12		375.58	3039.95		375.58	9046.06		375.58	6638.63
375.48	3765.66		375.48	4065.62		375.48	5846.59		375.48	2964.6		375.48	9275.53		375.48	6698.06
375.38	3638.53		375.38	4511.63		375.38	5754.39		375.38	2993.7		375.38	8999.98		375.38	6640.7
375.28	3792.85		375.28	4276.37		375.28	5914.19		375.28	2841.04		375.28	9080.09		375.28	6455.91
375.18	3949.99		375.18	4460.27		375.18	6177.17		375.18	2909.23		375.18	9090.26		375.18	6625.57
375.08	3871.38		375.08	4217.18		375.08	5960.12		375.08	2994.57		375.08	8955.98		375.08	6510.66
