# Supplementary material for: Ion pair sites for efficient electrochemical extraction of uranium in real nuclear wastewater
Source: Nat Commun. 2024 May 16;15:4149. doi: 10.1038/s41467-024-48564-y (PMC11099191; doi:10.1038/s41467-024-48564-y)
Supplement: Supplementary file 5 — Source Data [file 41467_2024_48564_MOESM5_ESM.zip › Source Data/Fig. 4/Fig. 4g.xlsx]

## Sheet: Fig. 4g
Fig. 4g
The U L3-edge XANES spectra of intermediate deposit: Energy (eV)	The U L3-edge XANES spectra of intermediate deposit: Intensity (arb.u.)		The U L3-edge XANES spectra of UO2(NO3)2: Energy (eV)	The U L3-edge XANES spectra of UO2(NO3)2: Intensity (arb.u.)		The U L3-edge XANES spectra of U3O8: Energy (eV)	The U L3-edge XANES spectra of U3O8: Intensity (arb.u.)		The U L3-edge XANES spectra of UO2: Energy (eV)	The U L3-edge XANES spectra of UO2: Intensity (arb.u.)
16962.9	0.07515		16971	0.02591		16971	0.07644		16971	-0.18033
16967.8	0.07415		16976.2	0.02417		16976.2	0.07306		16976.2	-0.15283
16972.7	0.07059		16981.1	0.02253		16981.1	0.06991		16981.1	-0.12719
16977.7	0.06725		16986.1	0.02077		16986.1	0.06669		16986.1	-0.10102
16982.6	0.06342		16991.7	0.01916		16991.7	0.06303		16991.7	-0.07128
16987.6	0.06049		16996.2	0.01785		16996.2	0.06013		16996.2	-0.04765
16992.6	0.05806		17001.5	0.01607		17001.5	0.05669		17001.5	-0.01967
16997.6	0.05629		17006.1	0.0148		17006.1	0.05371		17006.1	-0.0082
17002.5	0.05423		17011	0.01326		17011	0.05054		17011	-0.01849
17007.5	0.05119		17016.7	0.01174		17016.7	0.04682		17016.7	-0.00346
17012.5	0.0474		17021.2	0.01041		17021.2	0.04392		17021.2	-0.00302
17017.5	0.04401		17026.4	0.00859		17026.4	0.04053		17026.4	-0.00474
17022.5	0.04027		17031.3	0.00729		17031.3	0.0374		17031.3	0.00143
17027.5	0.03732		17036.1	0.0059		17036.1	0.0343		17036.1	-0.000962626
17032.4	0.03518		17041.3	0.0044		17041.3	0.03093		17041.3	0.00313
17037.3	0.03351		17046.1	0.00271		17046.1	0.02778		17046.1	0.00203
17042.3	0.03071		17051	0.00157		17051	0.02461		17051	0.00244
17047.3	0.02756		17056.7	0.000116284		17056.7	0.0209		17056.7	0.00105
17052.3	0.02446		17061.2	-0.00102		17061.2	0.01799		17061.2	0.00382
17057.2	0.02061		17066.5	-0.00231		17066.5	0.01458		17066.5	0.00103
17062.1	0.01776		17071.1	-0.00314		17071.1	0.01168		17071.1	0.00329
17067	0.01601		17076	-0.00419		17076	0.00872		17076	0.00261
17072	0.01411		17081.7	-0.00562		17081.7	0.00565		17081.7	-0.00523
17076.9	0.01276		17086.1	-0.00622		17086.1	0.0032		17086.1	0.000363608
17081.8	0.01118		17091.3	-0.00702		17091.3	0.0028		17091.3	-0.002
17086.8	0.00853		17096.5	-0.00557		17096.5	-0.000888129		17096.5	-0.000786708
17091.8	0.00632		17101.1	-0.00773		17101.1	-0.00646		17101.1	0.00262
17096.8	0.00422		17106.3	-0.00887		17106.3	-0.01027		17106.3	0.000932341
17101.7	0.00279		17111.1	-0.00741		17111.1	-0.01079		17111.1	-0.00135
17106.7	0.00165		17116	-0.00626		17116	-0.00996		17116	-0.00441
17111.6	0.000510187		17121.8	-0.00514		17121.8	-0.00994		17121.8	-0.00211
17116.6	0.00132		17126.2	-0.00308		17126.2	-0.00922		17126.2	-0.00286
17121.6	0		17131.5	0.000807285		17131.5	-0.00825		17131.5	0.00314
17126.5	0.00124		17136.3	0.00537		17136.3	-0.00439		17136.3	0.00429
17131.5	0.00171		17141.1	0.01284		17141.1	0.00384		17141.1	0.01639
17136.5	0.00387		17146.3	0.024		17146.3	0.01724		17146.3	0.03675
17137	0.00396		17146.6	0.02466		17146.6	0.01888		17146.6	0.03698
17137.5	0.00525		17147	0.02597		17147	0.02024		17147	0.03738
17138	0.00626		17147.5	0.02734		17147.5	0.0231		17147.5	0.03897
17138.5	0.00721		17148	0.02929		17148	0.02569		17148	0.04238
17139	0.00756		17148.5	0.03113		17148.5	0.02839		17148.5	0.04646
17139.5	0.00746		17149	0.0334		17149	0.03198		17149	0.05073
17140	0.00768		17149.5	0.03562		17149.5	0.03567		17149.5	0.05465
17140.5	0.00774		17150	0.03811		17150	0.03923		17150	0.05947
17141	0.00833		17150.5	0.04057		17150.5	0.04393		17150.5	0.06301
17141.4	0.0103		17151	0.04316		17151	0.04772		17151	0.0668
17142	0.01289		17151.6	0.0456		17151.6	0.05223		17151.6	0.07358
17142.5	0.01387		17152.1	0.04815		17152.1	0.0559		17152.1	0.07862
17142.9	0.01449		17152.5	0.05079		17152.5	0.05946		17152.5	0.08183
17143.4	0.01486		17153.1	0.05409		17153.1	0.06423		17153.1	0.08695
17143.9	0.01501		17153.5	0.05651		17153.5	0.06749		17153.5	0.09217
17144.4	0.01558		17154	0.06025		17154	0.07067		17154	0.09955
17144.9	0.01762		17154.5	0.06436		17154.5	0.07465		17154.5	0.10606
17145.4	0.01964		17155	0.06948		17155	0.07875		17155	0.11127
17145.9	0.0212		17155.5	0.07474		17155.5	0.08258		17155.5	0.1178
17146.4	0.0229		17156	0.08045		17156	0.08684		17156	0.12516
17146.9	0.02386		17156.5	0.0859		17156.5	0.09182		17156.5	0.13473
17147.4	0.02444		17157.1	0.09033		17157.1	0.09754		17157.1	0.14775
17147.9	0.02496		17157.6	0.09471		17157.6	0.10363		17157.6	0.1632
17148.4	0.02611		17158.1	0.09885		17158.1	0.10997		17158.1	0.17076
17148.9	0.02941		17158.6	0.10283		17158.6	0.11635		17158.6	0.18142
17149.3	0.03091		17159.1	0.10729		17159.1	0.12255		17159.1	0.19636
17149.8	0.03307		17159.6	0.11164		17159.6	0.13224		17159.6	0.21219
17150.3	0.03525		17160.1	0.11721		17160.1	0.1435		17160.1	0.22916
17150.9	0.03666		17160.5	0.12334		17160.5	0.15701		17160.5	0.24453
17151.4	0.03862		17161	0.13181		17161	0.17123		17161	0.26275
17151.8	0.04142		17161.5	0.14293		17161.5	0.18881		17161.5	0.28619
17152.3	0.04328		17162	0.15531		17162	0.2114		17162	0.31056
17152.8	0.04635		17162.5	0.1692		17162.5	0.23484		17162.5	0.33894
17153.3	0.05001		17163	0.18449		17163	0.26203		17163	0.36889
17153.8	0.0547		17163.5	0.20024		17163.5	0.29196		17163.5	0.40301
17154.3	0.05852		17164	0.21912		17164	0.32728		17164	0.44352
17154.8	0.0616		17164.6	0.23779		17164.6	0.36885		17164.6	0.48265
17155.3	0.06558		17165.1	0.25617		17165.1	0.41289		17165.1	0.52382
17155.8	0.0702		17165.6	0.27702		17165.6	0.45796		17165.6	0.57342
17156.3	0.07474		17166	0.29579		17166	0.494		17166	0.61711
17156.8	0.08126		17166.6	0.32251		17166.6	0.54424		17166.6	0.67244
17157.3	0.08753		17167	0.34986		17167	0.59487		17167	0.72286
17157.8	0.09417		17167.5	0.38546		17167.5	0.63986		17167.5	0.77905
17158.3	0.10093		17168	0.4243		17168	0.69572		17168	0.83332
17158.8	0.10858		17168.5	0.47647		17168.5	0.74817		17168.5	0.89499
17159.3	0.11628		17169	0.528		17169	0.80888		17169	0.95483
17159.8	0.12505		17169.5	0.57715		17169.5	0.88011		17169.5	1.02024
17160.2	0.1346		17170.1	0.61948		17170.1	0.9399		17170.1	1.09017
17160.8	0.14643		17170.6	0.65968		17170.6	1.01071		17170.6	1.15806
17161.2	0.15906		17171.1	0.69398		17171.1	1.07528		17171.1	1.22618
17161.7	0.17264		17171.6	0.73056		17171.6	1.13655		17171.6	1.28737
17162.2	0.18682		17172.1	0.77255		17172.1	1.21381		17172.1	1.35366
17162.7	0.20243		17172.6	0.81241		17172.6	1.28036		17172.6	1.40391
17163.2	0.22086		17173.1	0.86093		17173.1	1.3381		17173.1	1.45568
17163.7	0.24101		17173.6	0.91075		17173.6	1.3894		17173.6	1.49245
17164.2	0.26327		17174.1	0.97326		17174.1	1.42802		17174.1	1.52577
17164.7	0.28831		17174.5	1.04418		17174.5	1.45672		17174.5	1.55211
17165.2	0.3159		17175	1.11203		17175	1.47375		17175	1.57112
17165.7	0.34229		17175.5	1.17685		17175.5	1.4832		17175.5	1.57919
17166.2	0.3731		17176	1.22664		17176	1.48396		17176	1.57622
17166.7	0.40534		17176.5	1.25962		17176.5	1.47608		17176.5	1.56623
17167.2	0.44036		17177	1.28203		17177	1.46677		17177	1.54845
17167.6	0.47514		17177.5	1.29121		17177.5	1.45682		17177.5	1.52714
17168.1	0.51722		17178.1	1.29267		17178.1	1.44519		17178.1	1.49478
17168.6	0.56286		17178.5	1.28894		17178.5	1.43451		17178.5	1.46527
17169.1	0.61274		17179.1	1.27828		17179.1	1.42136		17179.1	1.42819
17169.6	0.67042		17179.6	1.26562		17179.6	1.41006		17179.6	1.39081
17170.1	0.73182		17180	1.25028		17180	1.40063		17180	1.35978
17170.6	0.80333		17180.5	1.2282		17180.5	1.38658		17180.5	1.32528
17171	0.87385		17181	1.20378		17181	1.37718		17181	1.29574
17171.6	0.95585		17181.5	1.17807		17181.5	1.36518		17181.5	1.26757
17172	1.03657		17182	1.15626		17182	1.35073		17182	1.2391
17172.5	1.11683		17182.5	1.13548		17182.5	1.33901		17182.5	1.20702
17173	1.19291		17183.1	1.12023		17183.1	1.32537		17183.1	1.17993
17173.6	1.2625		17183.6	1.11193		17183.6	1.31375		17183.6	1.15714
17174.1	1.31742		17184.1	1.10459		17184.1	1.29898		17184.1	1.13174
17174.5	1.35578		17184.6	1.09991		17184.6	1.28857		17184.6	1.11579
17175	1.38348		17185.2	1.09498		17185.2	1.27372		17185.2	1.09864
17175.5	1.3969		17185.6	1.09138		17185.6	1.26137		17185.6	1.08801
17176	1.4		17186.1	1.08801		17186.1	1.24615		17186.1	1.07794
17176.5	1.39193		17186.6	1.08591		17186.6	1.22939		17186.6	1.06995
17177	1.37482		17187	1.08462		17187	1.21454		17187	1.06126
17177.5	1.35135		17187.6	1.08398		17187.6	1.1951		17187.6	1.05202
17178	1.32377		17188	1.08314		17188	1.18099		17188	1.04485
17178.5	1.29548		17188.5	1.08404		17188.5	1.16343		17188.5	1.03921
17179	1.26941		17189	1.08481		17189	1.1507		17189	1.03586
17179.5	1.24556		17189.5	1.08476		17189.5	1.13354		17189.5	1.03205
17180	1.22373		17190	1.08519		17190	1.12125		17190	1.02754
17180.5	1.20463		17190.5	1.0854		17190.5	1.10859		17190.5	1.02081
17181	1.18494		17191	1.0857		17191	1.09433		17191	1.01218
17181.5	1.1678		17191.6	1.08611		17191.6	1.08126		17191.6	1.00492
17181.9	1.15156		17192	1.08593		17192	1.07065		17192	1.00253
17182.4	1.13984		17192.6	1.08609		17192.6	1.05686		17192.6	0.99681
17182.9	1.12899		17193.1	1.08624		17193.1	1.04823		17193.1	0.98802
17183.4	1.12234		17193.5	1.08593		17193.5	1.03723		17193.5	0.9815
17183.9	1.11769		17194	1.08507		17194	1.02931		17194	0.97578
17184.4	1.11237		17194.5	1.08335		17194.5	1.02209		17194.5	0.9701
17184.9	1.10725		17195	1.081		17195	1.01495		17195	0.96387
17185.4	1.10084		17195.5	1.07825		17195.5	1.01065		17195.5	0.95801
17185.8	1.09537		17196.1	1.07432		17196.1	1.00063		17196.1	0.95373
17186.3	1.09016		17196.6	1.07287		17196.6	0.99679		17196.6	0.9523
17186.8	1.08553		17197.1	1.07044		17197.1	0.99332		17197.1	0.95058
17187.3	1.08219		17197.6	1.06832		17197.6	0.98769		17197.6	0.94905
17187.8	1.07885		17198.1	1.0671		17198.1	0.98338		17198.1	0.94838
17188.3	1.07294		17198.6	1.06544		17198.6	0.97922		17198.6	0.948
17188.8	1.06648		17199.1	1.06321		17199.1	0.97545		17199.1	0.94992
17189.3	1.05819		17199.6	1.06174		17199.6	0.97033		17199.6	0.95579
17189.8	1.05007		17200.1	1.05975		17200.1	0.96582		17200.1	0.9602
17190.3	1.04238		17200.6	1.05689		17200.6	0.96328		17200.6	0.9635
17190.8	1.03417		17201	1.05504		17201	0.9615		17201	0.9672
17191.2	1.02751		17201.5	1.0518		17201.5	0.96031		17201.5	0.97243
17191.7	1.02114		17202	1.05061		17202	0.95994		17202	0.97832
17192.2	1.01316		17202.5	1.04877		17202.5	0.96013		17202.5	0.98444
17192.7	1.00335		17203	1.04853		17203	0.96034		17203	0.98876
17193.2	0.99153		17203.5	1.04918		17203.5	0.9608		17203.5	0.9979
17193.7	0.98373		17204	1.04929		17204	0.96158		17204	1.00898
17194.2	0.97486		17204.6	1.0493		17204.6	0.96284		17204.6	1.01537
17194.7	0.96726		17205	1.04978		17205	0.96372		17205	1.0213
17195.1	0.96072		17205.6	1.04985		17205.6	0.96608		17205.6	1.03015
17195.6	0.95427		17206	1.05009		17206	0.96816		17206	1.03692
17196.1	0.94853		17207	1.05206		17207	0.9707		17207	1.05082
17196.6	0.94121		17208	1.05431		17208	0.97409		17208	1.06295
17197.1	0.93306		17209	1.05804		17209	0.97792		17209	1.07539
17197.6	0.92731		17210.1	1.05733		17210.1	0.98231		17210.1	1.08796
17198.1	0.92354		17211.2	1.05756		17211.2	0.98803		17211.2	1.09766
17198.6	0.92175		17212.1	1.0576		17212.1	0.9928		17212.1	1.10344
17199.1	0.92011		17213.2	1.05547		17213.2	0.99712		17213.2	1.1077
17199.6	0.91672		17214.1	1.053		17214.1	1.002		17214.1	1.10878
17200	0.91373		17215	1.04737		17215	1.00688		17215	1.10746
17200.5	0.91187		17216	1.0413		17216	1.0106		17216	1.09828
17201	0.91066		17217.1	1.03432		17217.1	1.01323		17217.1	1.0949
17201.5	0.90964		17218.1	1.02798		17218.1	1.01458		17218.1	1.08566
17202	0.90964		17219.1	1.0232		17219.1	1.01562		17219.1	1.07852
17202.5	0.91146		17220.1	1.01843		17220.1	1.01633		17220.1	1.07258
17203	0.91374		17221	1.01317		17221	1.0166		17221	1.06107
17203.5	0.91593		17222	1.00651		17222	1.01698		17222	1.05407
17204	0.91618		17223.2	1.00045		17223.2	1.01891		17223.2	1.04588
17204.5	0.91746		17224.3	0.99637		17224.3	1.02012		17224.3	1.03893
17205	0.91821		17225.1	0.99372		17225.1	1.02078		17225.1	1.03424
17205.5	0.91963		17226.2	0.98927		17226.2	1.02134		17226.2	1.02291
17205.5	0.92031		17227.1	0.98625		17227.1	1.02126		17227.1	1.01874
17205.5	0.92237		17228	0.98109		17228	1.02069		17228	1.01583
17207.4	0.93032		17229	0.97595		17229	1.01964		17229	1.01375
17208.4	0.93449		17230.1	0.97127		17230.1	1.01854		17230.1	1.01058
17209.4	0.93564		17231.1	0.96682		17231.1	1.01747		17231.1	1.00876
17210.4	0.93527		17232.1	0.96359		17232.1	1.01641		17232.1	1.0027
17211.4	0.93499		17233.1	0.96095		17233.1	1.01502		17233.1	1.00168
17212.3	0.93454		17234	0.9578		17234	1.0131		17234	1.00248
17213.3	0.93286		17235	0.95451		17235	1.01176		17235	1.00158
17214.3	0.92936		17236.1	0.95119		17236.1	1.01073		17236.1	1.00095
17215.3	0.9237		17237.1	0.95085		17237.1	1.00956		17237.1	0.99855
17216.3	0.91559		17238.3	0.95053		17238.3	1.00789		17238.3	0.99434
17217.3	0.91088		17239.1	0.95072		17239.1	1.00714		17239.1	0.99176
17218.3	0.90621		17240.2	0.95134		17240.2	1.00602		17240.2	0.98697
17219.2	0.90264		17241	0.95263		17241	1.00523		17241	0.9826
17220.2	0.89894		17242.1	0.9551		17242.1	1.00447		17242.1	0.97661
17221.2	0.89413		17243	0.9583		17243	1.00334		17243	0.97766
17222.2	0.8885		17244.1	0.96169		17244.1	1.00374		17244.1	0.97056
17223.2	0.88267		17245.1	0.96429		17245.1	1.00312		17245.1	0.96684
17224.2	0.8778		17246.1	0.96676		17246.1	1.00216		17246.1	0.96904
17225.2	0.87638		17247.1	0.97095		17247.1	1.00109		17247.1	0.96516
17226.1	0.87355		17248	0.9747		17248	0.99972		17248	0.97061
17227.1	0.87013		17249	0.97964		17249	0.99852		17249	0.96995
17228.1	0.8662		17250.2	0.98539		17250.2	0.99682		17250.2	0.97097
17229.1	0.86112		17251.3	0.98924		17251.3	0.99463		17251.3	0.97354
17230.1	0.85603		17252.1	0.99133		17252.1	0.99286		17252.1	0.97539
17231.1	0.85265		17253.2	0.99523		17253.2	0.99076		17253.2	0.97908
17232.1	0.85154		17254.1	0.9987		17254.1	0.98811		17254.1	0.98272
17233.1	0.84984		17255	1.00257		17255	0.98691		17255	0.98549
17234.1	0.84824		17256	1.00732		17256	0.98633		17256	0.99089
17235.1	0.84427		17257	1.01046		17257	0.98624		17257	0.99598
17236.1	0.84016		17258.1	1.01375		17258.1	0.98642		17258.1	1.00002
17237.1	0.83702		17259.1	1.01585		17259.1	0.98679		17259.1	1.0023
17238.1	0.83655		17260.1	1.01888		17260.1	0.98729		17260.1	1.00371
17239.1	0.83735		17261	1.02196		17261	0.98762		17261	1.00872
17240.1	0.8376		17262	1.02465		17262	0.98819		17262	1.01373
17241.1	0.83828		17263.1	1.0264		17263.1	0.98937		17263.1	1.01819
17242.1	0.83658		17264.2	1.02811		17264.2	0.99106		17264.2	1.02032
17243	0.8344		17265.3	1.02812		17265.3	0.99278		17265.3	1.02417
17244	0.83408		17266.1	1.02867		17266.1	0.99557		17266.1	1.02234
17245	0.83629		17267.2	1.02851		17267.2	0.99922		17267.2	1.02856
17246	0.83857		17268.1	1.0295		17268.1	1.00106		17268.1	1.03041
17247	0.83961		17269	1.02915		17269	1.00301		17269	1.03173
17248	0.84083		17270	1.02848		17270	1.00453		17270	1.03489
17249	0.83996		17271.1	1.02847		17271.1	1.00598		17271.1	1.03561
17250	0.84024		17272.1	1.02811		17272.1	1.00733		17272.1	1.03448
17251	0.84247		17273.1	1.02764		17273.1	1.0084		17273.1	1.03704
17252	0.84772		17274	1.02719		17274	1.00882		17274	1.03676
17253	0.85241		17274.9	1.02515		17274.9	1.00984		17274.9	1.0356
17254	0.85485		17276	1.02405		17276	1.01051		17276	1.03104
17254.9	0.8571		17277.1	1.02296		17277.1	1.00881		17277.1	1.02942
17256.9	0.86209		17278.3	1.02169		17278.3	1.00988		17278.3	1.02604
17258.9	0.86685		17279.2	1.02106		17279.2	1.0101		17279.2	1.0286
17260.8	0.87435		17280.2	1.02046		17280.2	1.01065		17280.2	1.02649
17262.8	0.88094		17281	1.02016		17281	1.01087		17281	1.02248
17264.8	0.88737		17282	1.01956		17282	1.01127		17282	1.02099
17266.8	0.89105		17283	1.01871		17283	1.01122		17283	1.0179
17268.8	0.89128		17284.1	1.01913		17284.1	1.01116		17284.1	1.01813
17270.8	0.89085		17285.1	1.01859		17285.1	1.01112		17285.1	1.01422
17272.7	0.88994		17286.1	1.01743		17286.1	1.01113		17286.1	1.01463
17274.7	0.88976		17287.1	1.01602		17287.1	1.01126		17287.1	1.01469
17276.7	0.88865		17288	1.01482		17288	1.01182		17288	1.01364
17278.7	0.88604		17289	1.01284		17289	1.01193		17289	1.00779
17280.7	0.88133		17290.1	1.01239		17290.1	1.01129		17290.1	1.00593
17282.6	0.87452		17291.2	1.01132		17291.2	1.01045		17291.2	0.99911
17284.6	0.86935		17292.1	1.01041		17292.1	1.00967		17292.1	0.99735
17286.6	0.86394		17293.3	1.00997		17293.3	1.00876		17293.3	0.99822
17288.5	0.86121		17294	1.00941		17294	1.00802		17294	0.99813
17290.5	0.85563		17295	1.00854		17295	1.00734		17295	0.9946
17292.5	0.85106		17296	1.00663		17296	1.00705		17296	0.99402
17294.5	0.84253		17297.1	1.00508		17297.1	1.00623		17297.1	0.98758
17296.5	0.83561		17298.1	1.00409		17298.1	1.00427		17298.1	0.98818
17298.4	0.82986		17299.1	1.00181		17299.1	1.00294		17299.1	0.99023
17300.4	0.82739		17300.1	1.00122		17300.1	1.0026		17300.1	0.98917
17302.4	0.82609		17301	1.00001		17301	1.00249		17301	0.98661
17304.3	0.82323		17302	0.9991		17302	1.00207		17302	0.98539
17306.3	0.82024		17303	0.99802		17303	1.00187		17303	0.9834
17308.2	0.81553		17304.2	0.99727		17304.2	1.00213		17304.2	0.98644
17310.2	0.8116		17305.3	0.99663		17305.3	1.00114		17305.3	0.98238
17312.2	0.8084		17306.1	0.99656		17306.1	1.00098		17306.1	0.98467
17314.1	0.807		17307.2	0.99474		17307.2	1.00169		17307.2	0.98405
17316.1	0.80774		17308	0.99393		17308	1.0025		17308	0.98385
17318	0.8058		17309	0.99266		17309	1.00326		17309	0.98381
17320	0.8019		17310	0.99199		17310	1.00331		17310	0.98486
17321.9	0.79913		17311	0.99191		17311	1.00312		17311	0.98468
17323.8	0.79811		17312.1	0.99133		17312.1	1.00298		17312.1	0.9853
17325.8	0.79751		17313.1	0.99169		17313.1	1.00293		17313.1	0.98282
17327.7	0.79905		17314.1	0.9926		17314.1	1.00287		17314.1	0.98466
17329.7	0.798		17315	0.99225		17315	1.00284		17315	0.97919
17331.7	0.79877		17316	0.99203		17316	1.00273		17316	0.98121
17333.6	0.79874		17318.2	0.99269		17318.2	1.00156		17318.2	0.9819
17335.6	0.79801		17320.6	0.99325		17320.6	1.00029		17320.6	0.97739
17337.5	0.79965		17322	0.99373		17322	0.99957		17322	0.97942
17339.5	0.80324		17324.1	0.99508		17324.1	0.99839		17324.1	0.97862
17341.5	0.80637		17326.1	0.99587		17326.1	0.99807		17326.1	0.97858
17343.4	0.80848		17328	0.99749		17328	0.99766		17328	0.9806
17345.4	0.80913		17330	0.99885		17330	0.99666		17330	0.98147
17347.3	0.80941		17332.5	1.00051		17332.5	0.9949		17332.5	0.97709
17349.3	0.80817		17334.1	1.00065		17334.1	0.99515		17334.1	0.97427
17351.2	0.80713		17336	1.00185		17336	0.99559		17336	0.97082
17353.2	0.80792		17338.1	1.00152		17338.1	0.99609		17338.1	0.96717
17355.2	0.80863		17340.1	1.00059		17340.1	0.99657		17340.1	0.96362
17357.1	0.8085		17342	1.00036		17342	0.99731		17342	0.96026
17359.1	0.80627		17344.1	0.99999		17344.1	0.99789		17344.1	0.95648
17361.1	0.80408		17346.7	0.99924		17346.7	0.9989		17346.7	0.95194
17363.1	0.80057		17348.1	0.99866		17348.1	0.99915		17348.1	0.94938
17365	0.79805		17350	0.99774		17350	0.99922		17350	0.94603
17367	0.79769		17352.1	0.99729		17352.1	1.00018		17352.1	0.94239
17369	0.79626		17354.1	0.99701		17354.1	1.0016		17354.1	0.93882
17371	0.79439		17355.9	0.99652		17355.9	1.00175		17355.9	0.93554
17372.9	0.79221		17358.3	0.99527		17358.3	1.00153		17358.3	0.93134
17374.8	0.79043		17360.6	0.9953		17360.6	1.00121		17360.6	0.92721
17376.8	0.78797		17362.1	0.99491		17362.1	1.00114		17362.1	0.92466
17378.8	0.78743		17364	0.99454		17364	1.00131		17364	0.92126
17380.8	0.78857		17366.1	0.99522		17366.1	1.00161		17366.1	0.91755
17382.7	0.78862		17368.1	0.99531		17368.1	1.00187		17368.1	0.91403
17384.7	0.78532		17369.9	0.9964		17369.9	1.00246		17369.9	0.91074
17386.7	0.78363		17372.2	0.99685		17372.2	1.00248		17372.2	0.90665
17388.6	0.78057		17374.6	0.99956		17374.6	1.00301		17374.6	0.90241
17390.6	0.77965		17376	0.9994		17376	1.00345		17376	0.89999
17392.6	0.77876		17378	1.00054		17378	1.00394		17378	0.89637
17394.5	0.7797		17380.2	1.00088		17380.2	1.00456		17380.2	0.89263
17396.5	0.77857		17382	1.00138		17382	1.00476		17382	0.88929
17398.4	0.77498		17384	1.00278		17384	1.00484		17384	0.88587
17400.4	0.77096		17386.4	1.00332		17386.4	1.00489		17386.4	0.88153
17402.4	0.76828		17388.3	1.00349		17388.3	1.00538		17388.3	0.87826
17404.3	0.7669		17390	1.00501		17390	1.00516		17390	0.87515
17406.3	0.76631		17392	1.00477		17392	1.00535		17392	0.87158
17408.2	0.76586		17394.2	1.00594		17394.2	1.00545		17394.2	0.86781
17410.2	0.76406		17396.1	1.00604		17396.1	1.00395		17396.1	0.86445
17412.1	0.75961		17398	1.00622		17398	1.00221		17398	0.86098
17414.1	0.75734		17400.6	1.00622		17400.6	1.00137		17400.6	0.85635
17416	0.7554		17402.2	1.00617		17402.2	1.00091		17402.2	0.85359
17418	0.75596		17404	1.00556		17404	1.00064		17404	0.85037
17419.9	0.75581		17406.1	1.00519		17406.1	1.00022		17406.1	0.84664
17421.9	0.75549		17408.1	1.0051		17408.1	0.99942		17408.1	0.84309
17423.8	0.7549		17410	1.00581		17410	0.99896		17410	0.83977
17425.7	0.75208		17412.1	1.00574		17412.1	0.99819		17412.1	0.83597
17427.7	0.74895		17414.7	1.00602		17414.7	0.99784		17414.7	0.83133
17429.6	0.7473		17416.1	1.00616		17416.1	0.99919		17416.1	0.82888
17431.6	0.74691		17419	1.00593		17419	0.99997		17419	0.82371
17433.5	0.7468		17422.2	1.00485		17422.2	0.99972		17422.2	0.81817
17435.5	0.74648		17425	1.00389		17425	0.99907		17425	0.81321
17437.4	0.74408		17428.9	1.00312		17428.9	0.99948		17428.9	0.80629
17439.3	0.74093		17431	1.00327		17431	0.99985		17431	0.80261
17441.2	0.7372		17434.2	1.00184		17434.2	0.9998		17434.2	0.7969
17443.2	0.73648		17437.1	1.00081		17437.1	0.99983		17437.1	0.79179
17445.1	0.73669		17440.5	1.00002		17440.5	0.99863		17440.5	0.78572
17447	0.73566		17443.7	0.99978		17443.7	0.99892		17443.7	0.78007
17449	0.73368		17446	0.99921		17446	0.99918		17446	0.77603
17450.9	0.7312		17449.1	0.99803		17449.1	0.999		17449.1	0.77038
17450.9	0.72947		17452	0.99755		17452	0.99835		17452	0.76534
17453.5	0.72934		17455.6	0.99667		17455.6	0.99729		17455.6	0.75886
17456.6	0.727		17458.1	0.99571		17458.1	0.99694		17458.1	0.75456
17459.5	0.72697		17461.1	0.99558		17461.1	0.9978		17461.1	0.74921
17462.3	0.72677		17464.1	0.99544		17464.1	0.99832		17464.1	0.74391
17465.3	0.72404		17467.3	0.99526		17467.3	0.99813		17467.3	0.7382
17468.1	0.72105		17470.9	0.99587		17470.9	0.99879		17470.9	0.73189
17471	0.72097		17472.9	0.99613		17472.9	0.9993		17472.9	0.72825
17473.9	0.72001		17476.2	0.99653		17476.2	0.99998		17476.2	0.72235
17476.8	0.71902		17479	0.99693		17479	1.0002		17479	0.71751
17479.7	0.71503		17482.2	0.99703		17482.2	1.00042		17482.2	0.71173
17482.5	0.71055		17485.4	0.99758		17485.4	1.00095		17485.4	0.70614
17485.5	0.7093		17488.1	0.99786		17488.1	1.00154		17488.1	0.70138
17488.4	0.70828		17491.2	0.99761		17491.2	1.00116		17491.2	0.69593
17491.2	0.70832		17494.1	0.99771		17494.1	0.99962		17494.1	0.69072
17494.2	0.70469		17498	0.99837		17498	0.99983		17498	0.68378
17497.1	0.70251		17499.9	0.9977		17499.9	1.0002		17499.9	0.68038
17500	0.69951		17503.2	0.99868		17503.2	1.00008		17503.2	0.67451
17502.9	0.7		17506	0.99833		17506	0.9992		17506	0.66959
17505.8	0.70104		17509.4	0.99885		17509.4	0.9984		17509.4	0.66353
17508.7	0.69952		17512.6	0.99895		17512.6	0.99816		17512.6	0.65798
17511.6	0.69734		17515	0.99836		17515	0.99809		17515	0.65373
17514.5	0.6942		17518.2	0.99886		17518.2	0.99739		17518.2	0.64807
17517.4	0.69269		17521	0.99802		17521	0.99688		17521	0.64309
17520.3	0.69377		17524.8	0.99759		17524.8	0.99846		17524.8	0.63637
17523.2	0.69326		17527	1.00141		17527	0.99936		17527	0.63244
17526.1	0.69301		17530.1	0.99995		17530.1	0.99995		17530.1	0.62685
17528.9	0.68914		17533.1	1.00073		17533.1	1.00011		17533.1	0.62153
17531.8	0.68594		17536.3	1.0005		17536.3	1.00043		17536.3	0.61584
17534.7	0.6846		17539.9	1.00123		17539.9	1.00082		17539.9	0.60959
17537.6	0.68468		17541.9	1.0014		17541.9	1.0011		17541.9	0.60597
17540.5	0.68234		17545.3	1.00089		17545.3	1.00094		17545.3	0.60004
17543.3	0.67806		17548	1.00115		17548	1.00062		17548	0.59519
17546.2	0.67569		17551.2	1.00091		17551.2	1.00121		17551.2	0.58946
17549.1	0.67514		17554.4	1.00205		17554.4	1.00195		17554.4	0.58384
17552	0.67444		17557	1.00062		17557	1.00073		17557	0.57922
17554.9	0.67346		17560.2	1.00033		17560.2	0.99894		17560.2	0.57364
17557.7	0.67008		17563	1.0008		17563	0.99855		17563	0.56853
17560.6	0.667		17567	1.00109		17567	0.9984		17567	0.56152
17563.5	0.66541		17569.9	1.00099		17569.9	0.99795		17569.9	0.55635
17566.3	0.66644		17574.1	1.00042		17574.1	0.99739		17574.1	0.54889
17569.2	0.66472		17578.4	0.99973		17578.4	0.99781		17578.4	0.54122
17572	0.66096		17582.5	0.99985		17582.5	0.99853		17582.5	0.53401
17574.8	0.65748		17586.2	0.99989		17586.2	0.99837		17586.2	0.52752
17577.7	0.65467		17590	0.99906		17590	1.00032		17590	0.52075
17580.5	0.65164		17594.9	1.00004		17594.9	1.00165		17594.9	0.51209
17583.3	0.65129		17597.9	1.00028		17597.9	1.00196		17597.9	0.50677
17586.1	0.64822		17602.2	0.99985		17602.2	1.00194		17602.2	0.49921
17589	0.64558		17606.5	0.99992		17606.5	1.00272		17606.5	0.49142
17591.8	0.64232		17610.5	1.00062		17610.5	1.00294		17610.5	0.48446
17594.7	0.64199		17614.2	0.99988		17614.2	1.00266		17614.2	0.47785
17597.5	0.6426		17617.9	0.99954		17617.9	1.00201		17617.9	0.47122
17600.3	0.64228		17622.9	1.00196		17622.9	1.00174		17622.9	0.46246
17603.2	0.63949		17625.9	0.99906		17625.9	1.0013		17625.9	0.45714
17606	0.63653		17630.1	0.99895		17630.1	0.99967		17630.1	0.44966
17608.8	0.63492		17634.6	0.99882		17634.6	0.99999		17634.6	0.44175
17611.7	0.63452		17638.4	0.99885		17638.4	1.00008		17638.4	0.43491
17614.5	0.63444		17642.2	0.99848		17642.2	0.9994		17642.2	0.42827
17617.4	0.63108		17646	0.99868		17646	0.99921		17646	0.42159
17620.2	0.62704		17650.9	0.99911		17650.9	0.99936		17650.9	0.41276
17623.1	0.62335		17653.9	0.99866		17653.9	0.99936		17653.9	0.40742
17625.9	0.62196		17658.1	0.9992		17658.1	0.99984		17658.1	0.40006
17628.8	0.62184		17662.5	0.99917		17662.5	1.00055		17662.5	0.39232
17631.6	0.62201		17666.5	0.99919		17666.5	1.00058		17666.5	0.38524
17634.4	0.61802		17670.2	0.99885		17670.2	0.99965		17670.2	0.37867
17637.3	0.61547		17674	0.99935		17674	0.99917		17674	0.37193
17640.1	0.61408		17678.8	0.99975		17678.8	0.9992		17678.8	0.36334
17643	0.61351		17682	0.99973		17682	0.99908		17682	0.35776
17643	0.61442		17686.1	0.99959		17686.1	0.9988		17686.1	0.35037
17646.6	0.61445		17690.4	0.99988		17690.4	0.99891		17690.4	0.34275
17650.5	0.6089		17694.6	1.00021		17694.6	0.99873		17694.6	0.33546
17654.3	0.60643		17698.1	1.00006		17698.1	0.99809		17698.1	0.32913
17658	0.60634		17702	1.00011		17702	0.99772		17702	0.32231
17661.8	0.60626		17706.8	0.99975		17706.8	0.99698		17706.8	0.3138
17665.5	0.60539		17710	0.99996		17710	0.9973		17710	0.30814
17669.2	0.60248		17714.1	0.99987		17714.1	0.99864		17714.1	0.30082
17673	0.60032		17718.4	0.99951		17718.4	0.99908		17718.4	0.29321
17676.7	0.59936		17722.7	1.00077		17722.7	0.99894		17722.7	0.28556
17680.5	0.59938		17726.1	1.0007		17726.1	0.99873		17726.1	0.27959
17684.2	0.59904		17730	1.00078		17730	0.99913		17730	0.27262
17687.9	0.59485		17734.5	1.00078		17734.5	0.99924		17734.5	0.26466
17691.7	0.58883		17738	1.00116		17738	0.99914		17738	0.2584
17695.4	0.58284		17742.2	1.00053		17742.2	0.99946		17742.2	0.25105
17699.1	0.58069		17746.2	1.00034		17746.2	0.99986		17746.2	0.24391
17702.8	0.57942		17750.9	1.00042		17750.9	0.99979		17750.9	0.23566
17706.5	0.57592		17754	1.00092		17754	0.99891		17754	0.23008
17710.2	0.57125		17758	1.00083		17758	0.99696		17758	0.22295
17713.9	0.57031		17762.3	1.00096		17762.3	0.99681		17762.3	0.21548
17717.5	0.57143		17766.1	1.0012		17766.1	0.99667		17766.1	0.20865
17721.2	0.57265		17771.1	1.00137		17771.1	0.99649		17771.1	0.1998
17724.9	0.57235		17776.5	1.00175		17776.5	0.99629		17776.5	0.1902
17728.6	0.56939		17781.1	1.00152		17781.1	0.99613		17781.1	0.18211
17732.3	0.56693		17786	1.00103		17786	0.99595		17786	0.17332
17736	0.58718		17791.3	1.00043		17791.3	0.99576		17791.3	0.16405
17739.7	0.56668		17796.1	1.00065		17796.1	0.99558		17796.1	0.15552
17743.4	0.56413		17801	1.00045		17801	0.99541		17801	0.1468
17747.1	0.56158		17806.8	1.00039		17806.8	0.9952		17806.8	0.1366
17750.8	0.55712		17811	1.00029		17811	0.99504		17811	0.12902
17754.5	0.55285		17816	0.99999		17816	0.99486		17816	0.12026
17758.2	0.55108		17821.9	1.00035		17821.9	0.99465		17821.9	0.10974
17761.9	0.56171		17826.1	1.00003		17826.1	0.9945		17826.1	0.10229
17765.6	0.55234		17831.1	0.99988		17831.1	0.99432		17831.1	0.09354
17769.3	0.54425		17836.9	0.9996		17836.9	0.99411		17836.9	0.08324
17773	0.54061		17841.3	0.99909		17841.3	0.99395		17841.3	0.07546
17776.7	0.53849		17846.3	0.99904		17846.3	0.99376		17846.3	0.06646
17780.4	0.53743		17851.6	0.99911		17851.6	0.99357		17851.6	0.05713
17784.1	0.53467		17856.2	0.9987		17856.2	0.99341		17856.2	0.04896
17787.8	0.52934		17861.5	0.99913		17861.5	0.99321		17861.5	0.03955
17791.4	0.52351		17866.3	0.99971		17866.3	0.99304		17866.3	0.03116
17795.1	0.51984		17871.1	0.9996		17871.1	0.99287		17871.1	0.02257
17798.8	0.51747		17876.5	1.00036		17876.5	0.99267		17876.5	0.01299
17802.5	0.51567		17881.1	1.00318		17881.1	0.99251		17881.1	0.00486
17806.2	0.51206		17886.1	1.0004		17886.1	0.99233		17886.1	-0.00395
17809.8	0.50707		17891.3	1.0005		17891.3	0.99214		17891.3	-0.01323
17813.4	0.50302		17896.1	1.00106		17896.1	0.99196		17896.1	-0.02167
17817.1	0.50131		17901	0.99998		17901	0.99179		17901	-0.03043
17820.7	0.49922		17906.4	1.00151		17906.4	0.99159		17906.4	-0.03993
17824.3	0.49689		17911	1.00145		17911	0.99142		17911	-0.04819
17828	0.49218		17916	1.00228		17916	0.99124		17916	-0.05698
17831.6	0.48785		17921.8	1.0023		17921.8	0.99103		17921.8	-0.06721
17835.2	0.48542		17926	1.00236		17926	0.99088		17926	-0.07466
17838.9	0.48469		17931	1.00277		17931	0.9907		17931	-0.0835
17842.5	0.48293		17936.9	1.00327		17936.9	0.99049		17936.9	-0.09406
17846.1	0.48039		17941	1.00326		17941	0.99034		17941	-0.10129
17849.7	0.47627		17946	1.00331		17946	0.99016		17946	-0.11016
17853.3	0.47236		17952	1.00399		17952	0.98994		17952	-0.12073
17856.9	0.47186		17956.2	1.00396		17956.2	0.98979		17956.2	-0.12818
17860.5	0.47044		17961	1.00414		17961	0.98961		17961	-0.13681
17864.1	0.469		17966.9	1.00354		17966.9	0.9894		17966.9	-0.14716
17867.7	0.46364
17871.3	0.4615
