# Supplementary material for: Ion pair sites for efficient electrochemical extraction of uranium in real nuclear wastewater
Source: Nat Commun. 2024 May 16;15:4149. doi: 10.1038/s41467-024-48564-y (PMC11099191; doi:10.1038/s41467-024-48564-y)
Supplement: Supplementary file 5 — Source Data [file 41467_2024_48564_MOESM5_ESM.zip › Source Data/Fig. 4/Fig. 4h.xlsx]

## Sheet: Fig. 4h
Fig. 4h
The FT k2-weighted EXAFS spectra of the Ti(OH)PO4: Radial distance (Å)	The FT k2-weighted EXAFS spectra of the Ti(OH)PO4: |FTk2xx(k)|	The FT k2-weighted EXAFS spectra of the Ti(OH)PO4: Fitting curve, |FTk2xx(k)|		The FT k2-weighted EXAFS spectra of the UO2(NO3)2: Radial distance (Å)	The FT k2-weighted EXAFS spectra of the UO2(NO3)2: |FTk2xx(k)|		The FT k2-weighted EXAFS spectra of the U3O8: Radial distance (Å)	The FT k2-weighted EXAFS spectra of the U3O8: |FTk2xx(k)|		The FT k2-weighted EXAFS spectra of the UO2: Radial distance (Å)	The FT k2-weighted EXAFS spectra of the UO2: |FTk2xx(k)|					Structural parameters of U-Ti(OH)PO4 at the U L3-edge extracted from quantitative EXAFS curve-fittings
0	0.01104	0.02791		0	0.03153		0	0.29078		0	0.40191					Path	CN	R (Å)	σ2 (10-3 Å2)	ΔE0 (eV)	R-factor
0.03068	0.01113	0.02705		0.03068	0.03587		0.03068	0.2822		0.03068	0.41111					U-Oax	2.2	1.7	4.1	-11.1	0.004
0.06136	0.01128	0.02452		0.06136	0.04761		0.06136	0.25695		0.06136	0.43374					U-Oeq	3.4	2.3	4	6.8	0.004
0.09204	0.01117	0.02044		0.09204	0.06417		0.09204	0.2165		0.09204	0.45865					U-F	1.1	2.1	5	-11	0.004
0.12272	0.01047	0.01505		0.12272	0.08241		0.12272	0.16325		0.12272	0.4751
0.1534	0.00892	0.00863		0.1534	0.09876		0.1534	0.10069		0.1534	0.47673
0.18408	0.00641	0.00156		0.18408	0.10953		0.18408	0.03634		0.18408	0.46313
0.21476	0.00301	0.00583		0.21476	0.11142		0.21476	0.0492		0.21476	0.44033
0.24544	0.00171	0.01297		0.24544	0.10201		0.24544	0.1153		0.24544	0.42015
0.27612	0.00627	0.01944		0.27612	0.08029		0.27612	0.17704		0.27612	0.41611
0.3068	0.01116	0.02478		0.3068	0.04707		0.3068	0.228		0.3068	0.4348
0.33748	0.01574	0.02856		0.33748	0.01188		0.33748	0.26393		0.33748	0.4701
0.36816	0.01953	0.0304		0.36816	0.04914		0.36816	0.28138		0.36816	0.50779
0.39884	0.02205	0.03001		0.39884	0.09948		0.39884	0.2777		0.39884	0.53404
0.42951	0.02289	0.02721		0.42951	0.14671		0.42951	0.25122		0.42951	0.54056
0.46019	0.02175	0.02194		0.46019	0.18643		0.46019	0.20135		0.46019	0.5268
0.49087	0.01848	0.01429		0.49087	0.21731		0.49087	0.12872		0.49087	0.50131
0.52155	0.01332	0.00468		0.52155	0.24328		0.52155	0.03738		0.52155	0.48124
0.55223	0.0081	0.00778		0.55223	0.27542		0.55223	0.08228		0.55223	0.48541
0.58291	0.01069	0.02084		0.58291	0.32919		0.58291	0.20966		0.58291	0.51981
0.61359	0.02082	0.03496		0.61359	0.4151		0.61359	0.34866		0.61359	0.57055
0.64427	0.03336	0.04949		0.64427	0.53249		0.64427	0.49352		0.64427	0.61414
0.67495	0.04692	0.06396		0.67495	0.67239		0.67495	0.6387		0.67495	0.63016
0.70563	0.06094	0.07802		0.70563	0.82216		0.70563	0.7786		0.70563	0.60916
0.73631	0.07513	0.09158		0.73631	0.96816		0.73631	0.90783		0.73631	0.56135
0.76699	0.08957	0.10493		0.76699	1.09739		0.76699	1.0214		0.76699	0.53218
0.79767	0.10478	0.1188		0.79767	1.19941		0.79767	1.11501		0.79767	0.59989
0.82835	0.12173	0.13441		0.82835	1.26892		0.82835	1.18523		0.82835	0.79773
0.85903	0.14176	0.15329		0.85903	1.30944		0.85903	1.22963		0.85903	1.0848
0.88971	0.16625	0.177		0.88971	1.33791		0.88971	1.24683		0.88971	1.40877
0.92039	0.19638	0.20673		0.92039	1.38789		0.92039	1.23647		0.92039	1.72712
0.95107	0.23282	0.2431		0.95107	1.50437		0.95107	1.19908		0.95107	2.00446
0.98175	0.27564	0.2861		0.98175	1.72422		0.98175	1.13586		0.98175	2.21083
1.01243	0.32443	0.33517		1.01243	2.05648		1.01243	1.04842		1.01243	2.32217
1.04311	0.37832	0.38938		1.04311	2.48301		1.04311	0.93853		1.04311	2.32132
1.07379	0.43616	0.44747		1.07379	2.97209		1.07379	0.80807		1.07379	2.19912
1.10447	0.49657	0.508		1.10447	3.48843		1.10447	0.65938		1.10447	1.95554
1.13515	0.55803	0.56936		1.13515	3.99724		1.13515	0.49752		1.13515	1.60223
1.16583	0.61893	0.62987		1.16583	4.46577		1.16583	0.34035		1.16583	1.17379
1.19651	0.67766	0.68781		1.19651	4.86434		1.19651	0.2633		1.19651	0.78802
1.22718	0.73261	0.74148		1.22718	5.16741		1.22718	0.37906		1.22718	0.81273
1.25786	0.78223	0.78927		1.25786	5.35466		1.25786	0.61687		1.25786	1.34371
1.28854	0.8251	0.8297		1.28854	5.41193		1.28854	0.90844		1.28854	2.06412
1.31922	0.85991	0.86149		1.31922	5.33191		1.31922	1.23397		1.31922	2.84266
1.3499	0.88557	0.88361		1.3499	5.11449		1.3499	1.58442		1.3499	3.62416
1.38058	0.90122	0.89534		1.38058	4.76674		1.38058	1.95215		1.38058	4.36821
1.41126	0.90631	0.89634		1.41126	4.30237		1.41126	2.32881		1.41126	5.03727
1.44194	0.90064	0.8867		1.44194	3.74101		1.44194	2.70497		1.44194	5.5949
1.47262	0.88446	0.86697		1.47262	3.10703		1.47262	3.07025		1.47262	6.00694
1.5033	0.85855	0.83824		1.5033	2.42836		1.5033	3.41374		1.5033	6.24415
1.53398	0.82427	0.80213		1.53398	1.73571		1.53398	3.72448		1.53398	6.28528
1.56466	0.78366	0.76085		1.56466	1.06492		1.56466	3.99199		1.56466	6.12031
1.59534	0.73948	0.71719		1.59534	0.48774		1.59534	4.2069		1.59534	5.75339
1.62602	0.69514	0.67437		1.62602	0.41336		1.62602	4.36142		1.62602	5.20529
1.6567	0.65451	0.63587		1.6567	0.83385		1.6567	4.44982		1.6567	4.51578
1.68738	0.62146	0.60493		1.68738	1.24255		1.68738	4.46875		1.68738	3.74729
1.71806	0.59902	0.58389		1.71806	1.57223		1.71806	4.41755		1.71806	2.99303
1.74874	0.58845	0.57351		1.74874	1.81546		1.74874	4.29827		1.74874	2.39077
1.77942	0.5887	0.57261		1.77942	1.9785		1.77942	4.11568		1.77942	2.1064
1.8101	0.59657	0.57836		1.8101	2.07558		1.8101	3.87703		1.8101	2.18998
1.84078	0.60769	0.58702		1.84078	2.12643		1.84078	3.59179		1.84078	2.47855
1.87146	0.61752	0.59473		1.87146	2.15338		1.87146	3.27116		1.87146	2.77603
1.90214	0.62211	0.59809		1.90214	2.17743		1.90214	2.92755		1.90214	2.96794
1.93282	0.61851	0.59447		1.93282	2.21354		1.93282	2.57392		1.93282	3.00613
1.9635	0.60485	0.5821		1.9635	2.26722		1.9635	2.22319		1.9635	2.88316
1.99418	0.58036	0.56006		1.99418	2.33394		1.99418	1.88743		1.99418	2.61869
2.02485	0.54521	0.5282		2.02485	2.40195		2.02485	1.57718		2.02485	2.25214
2.05553	0.50045	0.48707		2.05553	2.45656		2.05553	1.30055		2.05553	1.83863
2.08621	0.44779	0.43781		2.08621	2.48395		2.08621	1.06238		2.08621	1.44722
2.11689	0.3895	0.38202		2.11689	2.47359		2.11689	0.86337		2.11689	1.15671
2.14757	0.32817	0.32172		2.14757	2.41933		2.14757	0.69966		2.14757	1.02451
2.17825	0.26654	0.25917		2.17825	2.31959		2.17825	0.56354		2.17825	1.02281
2.20893	0.20737	0.19691		2.20893	2.17698		2.20893	0.44545		2.20893	1.05615
2.23961	0.1533	0.1378		2.23961	1.9976		2.23961	0.33702		2.23961	1.04855
2.27029	0.1068	0.086		2.27029	1.79022		2.27029	0.23389		2.27029	0.96841
2.30097	0.07036	0.05161		2.30097	1.56532		2.30097	0.14054		2.30097	0.81522
2.33165	0.04677	0.0537		2.33165	1.33413		2.33165	0.09458		2.33165	0.60646
2.36233	0.03731	0.0771		2.36233	1.10773		2.36233	0.14727		2.36233	0.36956
2.39301	0.03638	0.09943		2.39301	0.89616		2.39301	0.23471		2.39301	0.14038
2.42369	0.03623	0.11482		2.42369	0.70775		2.42369	0.3228		2.42369	0.10632
2.45437	0.03446	0.12208		2.45437	0.54851		2.45437	0.40436		2.45437	0.25389
2.48505	0.03305	0.12138		2.48505	0.42185		2.48505	0.47851		2.48505	0.34855
2.51573	0.03563	0.11356		2.51573	0.32892		2.51573	0.54738		2.51573	0.37909
2.54641	0.04327	0.09985		2.54641	0.26989		2.54641	0.6149		2.54641	0.35606
2.57709	0.05352	0.08178		2.57709	0.24522		2.57709	0.68539		2.57709	0.31032
2.60777	0.0634	0.06115		2.60777	0.25418		2.60777	0.76186		2.60777	0.29756
2.63845	0.07074	0.04013		2.63845	0.29133		2.63845	0.84471		2.63845	0.35754
2.66913	0.07421	0.02287		2.66913	0.34764		2.66913	0.93125		2.66913	0.46066
2.69981	0.07317	0.02054		2.69981	0.41413		2.69981	1.01615		2.69981	0.56041
2.73049	0.0677	0.03233		2.73049	0.48327		2.73049	1.09243		2.73049	0.62784
2.76117	0.05856	0.04493		2.76117	0.54907		2.76117	1.15251		2.76117	0.64926
2.79185	0.0474	0.05447		2.79185	0.60703		2.79185	1.18912		2.79185	0.62314
2.82252	0.03727	0.06001		2.82252	0.65415		2.82252	1.19606		2.82252	0.55968
2.8532	0.03295	0.06141		2.8532	0.68888		2.8532	1.16869		2.8532	0.48167
2.88388	0.03694	0.05894		2.88388	0.71091		2.88388	1.10431		2.88388	0.42381
2.91456	0.04523	0.05314		2.91456	0.72097		2.91456	1.00248		2.91456	0.41689
2.94524	0.053	0.04479		2.94524	0.72035		2.94524	0.86524		2.94524	0.45513
2.97592	0.05761	0.03477		2.97592	0.71055		2.97592	0.69777		2.97592	0.50162
3.0066	0.05797	0.02405		3.0066	0.69286		3.0066	0.51054		3.0066	0.52258
3.03728	0.05429	0.01379		3.03728	0.66818		3.03728	0.3306		3.03728	0.49895
3.06796	0.04846	0.00658		3.06796	0.63693		3.06796	0.25343		3.06796	0.42529
3.09864	0.04525	0.00882		3.09864	0.59919		3.09864	0.37932		3.09864	0.31116
3.12932	0.05105	0.01428		3.12932	0.55487		3.12932	0.59228		3.12932	0.20362
3.16	0.06705	0.01827		3.16	0.50406		3.16	0.81925		3.16	0.243
3.19068	0.08908	0.02016		3.19068	0.44723		3.19068	1.03777		3.19068	0.41921
3.22136	0.11303	0.01998		3.22136	0.38568		3.22136	1.23698		3.22136	0.62324
3.25204	0.13599	0.01804		3.25204	0.32222		3.25204	1.40986		3.25204	0.81494
3.28272	0.15579	0.01489		3.28272	0.2631		3.28272	1.55166		3.28272	0.97462
3.3134	0.17077	0.01141		3.3134	0.22179		3.3134	1.65936		3.3134	1.09035
3.34408	0.17977	0.00904		3.34408	0.21966		3.34408	1.7315		3.34408	1.15637
3.37476	0.1821	0.00936		3.37476	0.26632		3.37476	1.76795		3.37476	1.17269
3.40544	0.1776	0.0117		3.40544	0.34841		3.40544	1.76983		3.40544	1.14489
3.43612	0.16662	0.01427		3.43612	0.45017		3.43612	1.73934		3.43612	1.08355
3.4668	0.15	0.01607		3.4668	0.56174		3.4668	1.67978		3.4668	1.00335
3.49748	0.12904	0.01668		3.49748	0.67647		3.49748	1.59562		3.49748	0.92167
3.52816	0.10553	0.01598		3.52816	0.78876		3.52816	1.49291		3.52816	0.85569
3.55884	0.08175	0.01406		3.55884	0.89328		3.55884	1.37992		3.55884	0.81751
3.58952	0.06085	0.01119		3.58952	0.98489		3.58952	1.26811		3.58952	0.80921
3.62019	0.04729	0.0079		3.62019	1.05881		3.62019	1.17313		3.62019	0.82238
3.65087	0.04469	0.00533		3.65087	1.11095		3.65087	1.1142		3.65087	0.84349
3.68155	0.04993	0.00564		3.68155	1.1382		3.68155	1.10962		3.68155	0.85997
3.71223	0.05644	0.00821		3.71223	1.1388		3.71223	1.16829		3.71223	0.86337
3.74291	0.06039	0.01092		3.74291	1.11247		3.74291	1.28482		3.74291	0.84976
3.77359	0.06049	0.01293		3.77359	1.06061		3.77359	1.44369		3.77359	0.81906
3.80427	0.05702	0.0139		3.80427	0.98629		3.80427	1.62694		3.80427	0.77403
3.83495	0.05153	0.01371		3.83495	0.89422		3.83495	1.81858		3.83495	0.71921
3.86563	0.04696	0.01238		3.86563	0.79062		3.86563	2.00564		3.86563	0.65986
3.89631	0.04706	0.01007		3.89631	0.6831		3.89631	2.17798		3.89631	0.60089
3.92699	0.05353	0.00704		3.92699	0.58048		3.92699	2.32781		3.92699	0.54592
3.95767	0.0644	0.00387		3.95767	0.49233		3.95767	2.44947		3.95767	0.49682
3.98835	0.07648	0.00284		3.98835	0.42741		3.98835	2.53929		3.98835	0.4539
4.01903	0.08729	0.00547		4.01903	0.39003		4.01903	2.59542		4.01903	0.41694
4.04971	0.09517	0.00848		4.04971	0.37632		4.04971	2.61781		4.04971	0.38628
4.08039	0.09914	0.01092		4.08039	0.37555		4.08039	2.60798		4.08039	0.36332
4.11107	0.09871	0.01249		4.11107	0.3762		4.11107	2.56883		4.11107	0.34983
4.14175	0.09389	0.01305		4.14175	0.37014		4.14175	2.50438		4.14175	0.34617
4.17243	0.08509	0.01255		4.17243	0.35334		4.17243	2.41935		4.17243	0.35
4.20311	0.07312	0.01106		4.20311	0.32514		4.20311	2.31881		4.20311	0.35683
4.23379	0.05922	0.00874		4.23379	0.2874		4.23379	2.20775		4.23379	0.36197
4.26447	0.04529	0.00582		4.26447	0.24401		4.26447	2.09066		4.26447	0.36265
4.29515	0.03443	0.00269		4.29515	0.20093		4.29515	1.97122		4.29515	0.3593
4.32583	0.03107	0.00186		4.32583	0.16649		4.32583	1.85213		4.32583	0.35588
4.35651	0.03605	0.00467		4.35651	0.14989		4.35651	1.735		4.35651	0.35866
4.38719	0.04472	0.0074		4.38719	0.15416		4.38719	1.62052		4.38719	0.37314
4.41786	0.05331	0.00951		4.41786	0.1715		4.41786	1.50867		4.41786	0.40034
4.44854	0.0603	0.01082		4.44854	0.19117		4.44854	1.39901		4.44854	0.4358
4.47922	0.0654	0.01125		4.47922	0.20584		4.47922	1.291		4.47922	0.472
4.5099	0.06901	0.01077		4.5099	0.21167		4.5099	1.18418		4.5099	0.50135
4.54058	0.07193	0.00947		4.54058	0.20706		4.54058	1.07828		4.54058	0.51809
4.57126	0.07516	0.00747		4.57126	0.19195		4.57126	0.97323		4.57126	0.51911
4.60194	0.0795	0.00497		4.60194	0.16744		4.60194	0.86909		4.60194	0.50413
4.63262	0.08523	0.00221		4.63262	0.13579		4.63262	0.76611		4.63262	0.47564
4.6633	0.09209	0.000756443		4.6633	0.10101		4.6633	0.66484		4.6633	0.43855
4.69398	0.09936	0.0033		4.69398	0.07141		4.69398	0.56665		4.69398	0.39954
4.72466	0.10618	0.00551		4.72466	0.06427		4.72466	0.47488		4.72466	0.36582
4.75534	0.11172	0.00716		4.75534	0.08538		4.75534	0.39699		4.75534	0.34305
4.78602	0.11534	0.00813		4.78602	0.11656		4.78602	0.34733		4.78602	0.333
4.8167	0.11664	0.00837		4.8167	0.14588		4.8167	0.34398		4.8167	0.33293
4.84738	0.11548	0.00788		4.84738	0.16829		4.84738	0.39237		4.84738	0.33772
4.87806	0.11195	0.00674		4.87806	0.18118		4.87806	0.47878		4.87806	0.34274
4.90874	0.10639	0.00507		4.90874	0.18316		4.90874	0.58575		4.90874	0.34544
4.93942	0.09932	0.00308		4.93942	0.17379		4.93942	0.7006		4.93942	0.34535
4.9701	0.09145	0.00123		4.9701	0.15349		4.9701	0.8146		4.9701	0.34349
5.00078	0.08357	0.00189		5.00078	0.12366		5.00078	0.9212		5.00078	0.34146
5.03146	0.07651	0.00377		5.03146	0.08727		5.03146	1.01506		5.03146	0.34074
5.06214	0.07096	0.00541		5.06214	0.05287		5.06214	1.09178		5.06214	0.34224
5.09282	0.0673	0.00659		5.09282	0.05108		5.09282	1.14784		5.09282	0.34625
5.1235	0.06547	0.00721		5.1235	0.08908		5.1235	1.18062		5.1235	0.35262
5.15418	0.06497	0.00725		5.15418	0.13609		5.15418	1.18849		5.15418	0.36094
5.18486	0.06511	0.00672		5.18486	0.18164		5.18486	1.17087		5.18486	0.37061
5.21553	0.06519	0.00569		5.21553	0.22167		5.21553	1.1282		5.21553	0.38085
5.24621	0.0647	0.00428		5.24621	0.25361		5.24621	1.06193		5.24621	0.39066
5.27689	0.06331	0.00265		5.27689	0.27573		5.27689	0.97443		5.27689	0.39897
5.30757	0.06089	0.00118		5.30757	0.28704		5.30757	0.8689		5.30757	0.40482
5.33825	0.05744	0.0015		5.33825	0.28723		5.33825	0.74925		5.33825	0.40774
5.36893	0.05305	0.00288		5.36893	0.27676		5.36893	0.62009		5.36893	0.40789
5.39961	0.04789	0.00411		5.39961	0.25685		5.39961	0.48687		5.39961	0.40622
5.43029	0.04218	0.00496		5.43029	0.22945		5.43029	0.35684		5.43029	0.40439
5.46097	0.03615	0.00538		5.46097	0.19739		5.46097	0.24277		5.46097	0.40445
5.49165	0.03004	0.00533		5.49165	0.16458		5.49165	0.17535		5.49165	0.40839
5.52233	0.02409	0.00485		5.52233	0.13635		5.52233	0.19418		5.52233	0.41761
5.55301	0.0186	0.004		5.55301	0.11928		5.55301	0.26801		5.55301	0.4326
5.58369	0.01392	0.00287		5.58369	0.11768		5.58369	0.35138		5.58369	0.45285
5.61437	0.01061	0.00156		5.61437	0.12863		5.61437	0.42728		5.61437	0.47714
5.64505	0.0094	0.000201127		5.64505	0.14479		5.64505	0.48963		5.64505	0.50387
5.67573	0.01028	0.00113		5.67573	0.16012		5.67573	0.53587		5.67573	0.53132
5.70641	0.0123	0.00227		5.70641	0.17131		5.70641	0.56491		5.70641	0.55783
5.73709	0.01464	0.00317		5.73709	0.17706		5.73709	0.5765		5.73709	0.58183
5.76777	0.01698	0.00376		5.76777	0.17737		5.76777	0.57098		5.76777	0.60188
5.79845	0.01924	0.00401		5.79845	0.17319		5.79845	0.54913		5.79845	0.61664
5.82913	0.02141	0.00391		5.82913	0.16611		5.82913	0.51213		5.82913	0.62488
5.85981	0.02356	0.00351		5.85981	0.15798		5.85981	0.46148		5.85981	0.62547
5.89049	0.02571	0.00285		5.89049	0.15052		5.89049	0.39894		5.89049	0.61743
5.92117	0.02787	0.00201		5.92117	0.1448		5.92117	0.32656		5.92117	0.59997
5.95185	0.03001	0.00109		5.95185	0.14087		5.95185	0.24661		5.95185	0.57261
5.98253	0.03206	0.000423588		5.98253	0.13784		5.98253	0.16154		5.98253	0.53534
6.0132	0.03393	0.000998764		6.0132	0.13427		6.0132	0.07436		6.0132	0.48888
6.04388	0.03549	0.00175		6.04388	0.12879		6.04388	0.02188		6.04388	0.43504
6.07456	0.03662	0.00234		6.07456	0.12046		6.07456	0.10274		6.07456	0.37721
6.10524	0.03718	0.00272		6.10524	0.10901		6.10524	0.18365		6.10524	0.32117
6.13592	0.03706	0.00287		6.13592	0.09488		6.13592	0.25817		6.13592	0.27591
6.1666	0.0362	0.0028		6.1666	0.07947		6.1666	0.32421		6.1666	0.25272
6.19728	0.03458	0.00253		6.19728	0.06561		6.19728	0.38029		6.19728	0.25831
6.22796	0.03229	0.0021		6.22796	0.05818		6.22796	0.42535		6.22796	0.28748
6.25864	0.02951	0.00157		6.25864	0.06195		6.25864	0.45883		6.25864	0.32797
6.28932	0.02662	0.000992054		6.28932	0.07617		6.28932	0.48066		6.28932	0.36918
6.32	0.02422	0.00042678		6.32	0.09639		6.32	0.49124		6.32	0.40453
6.35068	0.02305	0.000178201		6.35068	0.11932		6.35068	0.49141		6.35068	0.43064
6.38136	0.02365	0.000570164		6.38136	0.14329		6.38136	0.48239		6.38136	0.44627
6.41204	0.02596	0.000886575		6.41204	0.16741		6.41204	0.46567		6.41204	0.45164
6.44272	0.02936	0.00109		6.44272	0.1911		6.44272	0.44293		6.44272	0.44774
6.4734	0.03307	0.00117		6.4734	0.21387		6.4734	0.4159		6.4734	0.43581
6.50408	0.03647	0.00117		6.50408	0.23517		6.50408	0.3862		6.50408	0.4169
6.53476	0.03909	0.00111		6.53476	0.25446		6.53476	0.35523		6.53476	0.39159
6.56544	0.04064	0.00104		6.56544	0.27122		6.56544	0.32405		6.56544	0.36007
6.59612	0.04096	0.000987326		6.59612	0.2851		6.59612	0.2933		6.59612	0.32253
6.6268	0.04005	0.000970489		6.6268	0.29597		6.6268	0.26321		6.6268	0.27983
6.65748	0.03807	0.000968989		6.65748	0.30402		6.65748	0.23366		6.65748	0.23479
6.68816	0.03535	0.000950663		6.68816	0.30976		6.68816	0.20434		6.68816	0.19433
6.71884	0.03242	0.000888173		6.71884	0.31397		6.71884	0.17492		6.71884	0.17216
6.74952	0.02999	0.000767643		6.74952	0.31757		6.74952	0.14519		6.74952	0.18333
6.7802	0.02879	0.00058939		6.7802	0.32137		6.7802	0.11522		6.7802	0.22642
6.81087	0.02926	0.000366105		6.81087	0.32592		6.81087	0.08543		6.81087	0.28714
6.84155	0.03121	0.00012749		6.84155	0.3313		6.84155	0.05676		6.84155	0.35377
6.87223	0.03402	0.000163169		6.87223	0.33707		6.87223	0.03144		6.87223	0.41933
6.90291	0.03695	0.000385129		6.90291	0.3424		6.90291	0.01898		6.90291	0.47953
6.93359	0.03943	0.000567665		6.93359	0.34626		6.93359	0.03016		6.93359	0.53159
6.96427	0.0411	0.000687571		6.96427	0.34761		6.96427	0.04556		6.96427	0.57367
6.99495	0.04183	0.000735343		6.99495	0.34557		6.99495	0.05709		6.99495	0.60455
7.02563	0.04165	0.000713783		7.02563	0.33959		7.02563	0.06286		7.02563	0.62345
7.05631	0.04083	0.000642236		7.05631	0.32945		7.05631	0.06206		7.05631	0.62988
7.08699	0.03974	0.000565071		7.08699	0.31528		7.08699	0.05438		7.08699	0.62363
7.11767	0.03888	0.000553119		7.11767	0.29749		7.11767	0.04001		7.11767	0.6048
7.14835	0.03867	0.000648908		7.14835	0.27667		7.14835	0.0203		7.14835	0.57383
7.17903	0.03937	0.000814139		7.17903	0.25352		7.17903	0.01474		7.17903	0.53164
7.20971	0.04087	0.000987511		7.20971	0.22867		7.20971	0.04345		7.20971	0.47968
7.24039	0.04283	0.00113		7.24039	0.2027		7.24039	0.07851		7.24039	0.41995
7.27107	0.04476	0.0012		7.27107	0.17596		7.27107	0.11616		7.27107	0.355
7.30175	0.04618	0.0012		7.30175	0.1487		7.30175	0.1546		7.30175	0.28792
7.33243	0.04672	0.00112		7.33243	0.12108		7.33243	0.19224		7.33243	0.22242
7.36311	0.04612	0.000973685		7.36311	0.09346		7.36311	0.22754		7.36311	0.16326
7.39379	0.0443	0.000780744		7.39379	0.0671		7.39379	0.25916		7.39379	0.11761
7.42447	0.0413	0.000588522		7.42447	0.04672		7.42447	0.28594		7.42447	0.09587
7.45515	0.03735	0.000483473		7.45515	0.04493		7.45515	0.30706		7.45515	0.10106
7.48583	0.03281	0.000540354		7.48583	0.06505		7.48583	0.32203		7.48583	0.11928
7.51651	0.02825	0.000693163		7.51651	0.09463		7.51651	0.33078		7.51651	0.1374
7.54719	0.02444	0.000844891		7.54719	0.12718		7.54719	0.33367		7.54719	0.1498
7.57787	0.02222	0.00094533		7.57787	0.16031		7.57787	0.33152		7.57787	0.15477
7.60854	0.02205	0.000971668		7.60854	0.1927		7.60854	0.32554		7.60854	0.1524
7.63922	0.02353	0.000915981		7.63922	0.22339		7.63922	0.31734		7.63922	0.14389
7.6699	0.02571	0.000781082		7.6699	0.25154		7.6699	0.30866		7.6699	0.13149
7.70058	0.02771	0.000578817		7.70058	0.27644		7.70058	0.30121		7.70058	0.11871
7.73126	0.02893	0.000330811		7.73126	0.29747		7.73126	0.29628		7.73126	0.11047
7.76194	0.02905	0.000115357		7.76194	0.31413		7.76194	0.29442		7.76194	0.11156
7.79262	0.02794	0.000289747		7.79262	0.32601		7.79262	0.2953		7.79262	0.12329
7.8233	0.02561	0.000551725		7.8233	0.33284		7.8233	0.29782		7.8233	0.14256
7.85398	0.02221	0.000781404		7.85398	0.33447		7.85398	0.30036		7.85398	0.1649
7.88466	0.018	0.000956001		7.88466	0.33094		7.88466	0.30125		7.88466	0.18669
7.91534	0.01337	0.00106		7.91534	0.32242		7.91534	0.29897		7.91534	0.20561
7.94602	0.00903	0.0011		7.94602	0.30928		7.94602	0.29242		7.94602	0.22045
7.9767	0.00664	0.00107		7.9767	0.29207		7.9767	0.28098		7.9767	0.23091
8.00738	0.00802	0.000973868		8.00738	0.27151		8.00738	0.26459		8.00738	0.23737
8.03806	0.01129	0.000840082		8.03806	0.24852		8.03806	0.24376		8.03806	0.24064
8.06874	0.01451	0.000686812		8.06874	0.22414		8.06874	0.21964		8.06874	0.24165
8.09942	0.01698	0.0005417		8.09942	0.19956		8.09942	0.19408		8.09942	0.24117
8.1301	0.01843	0.000434533		8.1301	0.17609		8.1301	0.16979		8.1301	0.23959
8.16078	0.01873	0.000382749		8.16078	0.15514		8.16078	0.15037		8.16078	0.23702
8.19146	0.01789	0.000369664		8.19146	0.1381		8.19146	0.13963		8.19146	0.23358
8.22214	0.01598	0.000356944		8.22214	0.12614		8.22214	0.13965		8.22214	0.2298
8.25282	0.01315	0.000316235		8.25282	0.11986		8.25282	0.14894		8.25282	0.22708
8.2835	0.00962	0.000238425		8.2835	0.11893		8.2835	0.16345		8.2835	0.22773
8.31418	0.00573	0.000140617		8.31418	0.1222		8.31418	0.179		8.31418	0.23451
8.34486	0.00272	0.000140489		8.34486	0.12816		8.34486	0.19248		8.34486	0.24942
8.37554	0.00463	0.000287079		8.37554	0.13539		8.37554	0.20187		8.37554	0.27268
8.40621	0.00848	0.000464322		8.40621	0.14278		8.40621	0.20603		8.40621	0.30253
8.43689	0.01218	0.000635071		8.43689	0.14946		8.43689	0.2045		8.43689	0.336
8.46757	0.01535	0.00078037		8.46757	0.15481		8.46757	0.19735		8.46757	0.36984
8.49825	0.01782	0.000886703		8.49825	0.15838		8.49825	0.18522		8.49825	0.40104
8.52893	0.01949	0.000945346		8.52893	0.15989		8.52893	0.16925		8.52893	0.42719
8.55961	0.02032	0.000952821		8.55961	0.15928		8.55961	0.15118		8.55961	0.44648
8.59029	0.02032	0.000911252		8.59029	0.15675		8.59029	0.13352		8.59029	0.45776
8.62097	0.01953	0.000828532		8.62097	0.15277		8.62097	0.1196		8.62097	0.46047
8.65165	0.01805	0.000718447		8.65165	0.14808		8.65165	0.11303		8.65165	0.45455
8.68233	0.01599	0.000601073		8.68233	0.14364		8.68233	0.11583		8.68233	0.44046
8.71301	0.0135	0.000502767		8.71301	0.14045		8.71301	0.12683		8.71301	0.41913
8.74369	0.01073	0.000450199		8.74369	0.13929		8.74369	0.14274		8.74369	0.39206
8.77437	0.00785	0.000450572		8.77437	0.14045		8.77437	0.16028		8.77437	0.36153
8.80505	0.00506	0.000480877		8.80505	0.14361		8.80505	0.17709		8.80505	0.3308
8.83573	0.00277	0.000509837		8.83573	0.14795		8.83573	0.19172		8.83573	0.30428
8.86641	0.00226	0.000516635		8.86641	0.1524		8.86641	0.20343		8.86641	0.28704
8.89709	0.00358	0.000492317		8.89709	0.15591		8.89709	0.21196		8.89709	0.28319
8.92777	0.00498	0.000436901		8.92777	0.15764		8.92777	0.2175		8.92777	0.29349
8.95845	0.00592	0.000357835		8.95845	0.15699		8.95845	0.22053		8.95845	0.31459
8.98913	0.00629	0.000271461		8.98913	0.15369		8.98913	0.22179		8.98913	0.34085
9.01981	0.00608	0.000210264		9.01981	0.1477		9.01981	0.22212		9.01981	0.36653
9.05049	0.00541	0.00021657		9.05049	0.13925		9.05049	0.22239		9.05049	0.38703
9.08117	0.0047	0.000279376		9.08117	0.12874		9.08117	0.22333		9.08117	0.39915
9.11185	0.0049	0.000353584		9.11185	0.11674		9.11185	0.22542		9.11185	0.4011
9.14253	0.00665	0.00041376		9.14253	0.10398		9.14253	0.22883		9.14253	0.39242
9.17321	0.00955	0.000449147		9.17321	0.09139		9.17321	0.23343		9.17321	0.37393
9.20388	0.01303	0.000456125		9.20388	0.08013		9.20388	0.23885		9.20388	0.34762
9.23456	0.01669	0.000435543		9.23456	0.07158		9.23456	0.24462		9.23456	0.3165
9.26524	0.02026	0.000391536		9.26524	0.06707		9.26524	0.25025		9.26524	0.28443
9.29592	0.02346	0.000330717		9.29592	0.06716		9.29592	0.25533		9.29592	0.25556
9.3266	0.02607	0.000261588		9.3266	0.07115		9.3266	0.25955		9.3266	0.23344
9.35728	0.02789	0.000194476		9.35728	0.07739		9.35728	0.2627		9.35728	0.21966
9.38796	0.02875	0.000142537		9.38796	0.08421		9.38796	0.26466		9.38796	0.21291
9.41864	0.02855	0.000120617		9.41864	0.09029		9.41864	0.26534		9.41864	0.20968
9.44932	0.02726	0.000129704		9.44932	0.09479		9.44932	0.26464		9.44932	0.20596
9.48	0.02489	0.000152688		9.48	0.09733		9.48	0.26242		9.48	0.19875
9.51068	0.02158	0.000177982		9.51068	0.09798		9.51068	0.25847		9.51068	0.1867
9.54136	0.01753	0.000203814		9.54136	0.09734		9.54136	0.25254		9.54136	0.1702
9.57204	0.01315	0.000232013		9.57204	0.09654		9.57204	0.24434		9.57204	0.15147
9.60272	0.00929	0.000263516		9.60272	0.09714		9.60272	0.23364		9.60272	0.13466
9.6334	0.00783	0.000296541		9.6334	0.10063		9.6334	0.22031		9.6334	0.12533
9.66408	0.00996	0.000326997		9.66408	0.10787		9.66408	0.20444		9.66408	0.12773
9.69476	0.01372	0.000349877		9.69476	0.1186		9.69476	0.18646		9.69476	0.14107
9.72544	0.01749	0.000360523		9.72544	0.13166		9.72544	0.16734		9.72544	0.16027
9.75612	0.0206	0.000355435		9.75612	0.14548		9.75612	0.14887		9.75612	0.17984
9.7868	0.02273	0.000332682		9.7868	0.15849		9.7868	0.13398		9.7868	0.19567
9.81748	0.02371	0.000292024		9.81748	0.16937		9.81748	0.12663		9.81748	0.205
9.84816	0.02349	0.000234835		9.84816	0.17712		9.84816	0.13018		9.84816	0.20616
9.87884	0.02212	0.00016389		9.87884	0.18109		9.87884	0.14495		9.87884	0.19843
9.90952	0.01974	8.31394e-05		9.90952	0.18106		9.90952	0.16814		9.90952	0.18212
9.9402	0.01661	9.87883e-06		9.9402	0.1772		9.9402	0.19616		9.9402	0.15896
9.97088	0.01314	9.12367e-05		9.97088	0.17009		9.97088	0.22604		9.97088	0.13321
