# Supplementary material for: Ion pair sites for efficient electrochemical extraction of uranium in real nuclear wastewater
Source: Nat Commun. 2024 May 16;15:4149. doi: 10.1038/s41467-024-48564-y (PMC11099191; doi:10.1038/s41467-024-48564-y)
Supplement: Supplementary file 5 — Source Data [file 41467_2024_48564_MOESM5_ESM.zip › Source Data/Fig. 4/Fig. 4i.xlsx]

## Sheet: Fig. 4i
Fig. 4i
R-space and k-space fitting curves of the electrochemical product: Radial distance (Å)	R-space and k-space fitting curves of the electrochemical product: R[x(q)]Å-3	R-space and k-space fitting curves of the electrochemical product: Fitting curve, R[x(q)]Å-3
0	0.0051	0.02753
0.05	0.00428	0.02754
0.1	0.00392	0.02811
0.15	0.00395	0.02922
0.2	0.00426	0.03081
0.25	0.0047	0.03274
0.3	0.00512	0.03485
0.35	0.00534	0.03695
0.4	0.0052	0.03879
0.45	0.00452	0.04014
0.5	0.00318	0.04075
0.55	0.00105	0.0404
0.6	-0.00191	0.03886
0.65	-0.00573	0.03599
0.7	-0.01036	0.03167
0.75	-0.01572	0.02584
0.8	-0.02164	0.01853
0.85	-0.02794	0.00982
0.9	-0.03435	-0.000136955
0.95	-0.04062	-0.01111
1	-0.04643	-0.02282
1.05	-0.05148	-0.03493
1.1	-0.05548	-0.04708
1.15	-0.05817	-0.05889
1.2	-0.05931	-0.06996
1.25	-0.05876	-0.07992
1.3	-0.05642	-0.08845
1.35	-0.05227	-0.09525
1.4	-0.04639	-0.10011
1.45	-0.03896	-0.10289
1.5	-0.0302	-0.10351
1.55	-0.02047	-0.10202
1.6	-0.01016	-0.09852
1.65	0.000290413	-0.09322
1.7	0.0104	-0.08637
1.75	0.01967	-0.07829
1.8	0.02765	-0.06935
1.85	0.0339	-0.05993
1.9	0.03806	-0.0504
1.95	0.03987	-0.04111
2	0.03917	-0.03236
2.05	0.03592	-0.02439
2.1	0.03024	-0.01736
2.15	0.02237	-0.01133
2.2	0.0127	-0.00625
2.25	0.00175	-0.00198
2.3	-0.00986	0.00173
2.35	-0.02139	0.0052
2.4	-0.03208	0.00884
2.45	-0.04112	0.01309
2.5	-0.04771	0.01842
2.55	-0.05113	0.02528
2.6	-0.05073	0.0341
2.65	-0.04599	0.04522
2.7	-0.03659	0.05887
2.75	-0.02237	0.07515
2.8	-0.00343	0.094
2.85	0.01993	0.1152
2.9	0.04712	0.13832
2.95	0.07736	0.16275
3	0.10963	0.18772
3.05	0.1427	0.21228
3.1	0.17522	0.23536
3.15	0.2057	0.25577
3.2	0.23261	0.27229
3.25	0.25443	0.28369
3.3	0.26971	0.28879
3.35	0.27713	0.2865
3.4	0.27558	0.27593
3.45	0.26421	0.25638
3.5	0.24247	0.22744
3.55	0.21018	0.18897
3.6	0.16754	0.14122
3.65	0.11514	0.08477
3.7	0.05401	0.02057
3.75	-0.01446	-0.05006
3.8	-0.08851	-0.12548
3.85	-0.16606	-0.20373
3.9	-0.24476	-0.28262
3.95	-0.3221	-0.35976
4	-0.39544	-0.43268
4.05	-0.46215	-0.49885
4.1	-0.51966	-0.55581
4.15	-0.56559	-0.60128
4.2	-0.59783	-0.63318
4.25	-0.61461	-0.6498
4.3	-0.61461	-0.64979
4.35	-0.59701	-0.63229
4.4	-0.5615	-0.59697
4.45	-0.50838	-0.54404
4.5	-0.43851	-0.47427
4.55	-0.35333	-0.38901
4.6	-0.25483	-0.29014
4.65	-0.14548	-0.18003
4.7	-0.02818	-0.06151
4.75	0.09384	0.06228
4.8	0.21713	0.18792
4.85	0.33808	0.31182
4.9	0.45309	0.4304
4.95	0.55868	0.54012
5	0.65157	0.63765
5.05	0.72884	0.71999
5.1	0.78799	0.78452
5.15	0.82706	0.82915
5.2	0.84466	0.85236
5.25	0.84006	0.85327
5.3	0.81319	0.83166
5.35	0.76467	0.78802
5.4	0.69577	0.72349
5.45	0.60838	0.63985
5.5	0.50494	0.53947
5.55	0.38838	0.42522
5.6	0.262	0.3004
5.65	0.12941	0.16859
5.7	-0.00567	0.0336
5.75	-0.13945	-0.10073
5.8	-0.26823	-0.23061
5.85	-0.3885	-0.35241
5.9	-0.49709	-0.4628
5.95	-0.59119	-0.55887
6	-0.66851	-0.63817
6.05	-0.72729	-0.69881
6.1	-0.76637	-0.73953
6.15	-0.78521	-0.75968
6.2	-0.78387	-0.75927
6.25	-0.76303	-0.73895
6.3	-0.72391	-0.69992
6.35	-0.66824	-0.64397
6.4	-0.59815	-0.57333
6.45	-0.51616	-0.49058
6.5	-0.42499	-0.39863
6.55	-0.32755	-0.30052
6.6	-0.22677	-0.19937
6.65	-0.12555	-0.09827
6.7	-0.02663	-0.000140906
6.75	0.06746	0.09231
6.8	0.15449	0.17672
6.85	0.23259	0.25107
6.9	0.30026	0.31382
6.95	0.35645	0.36386
7	0.40053	0.40059
7.05	0.43228	0.42388
7.1	0.4519	0.43404
7.15	0.45995	0.43181
7.2	0.45728	0.4183
7.25	0.44502	0.39491
7.3	0.4245	0.36329
7.35	0.39716	0.32524
7.4	0.36453	0.28262
7.45	0.32811	0.23731
7.5	0.28935	0.19111
7.55	0.24959	0.14568
7.6	0.21001	0.1025
7.65	0.1716	0.06279
7.7	0.13515	0.0275
7.75	0.1012	-0.0027
7.8	0.07009	-0.02745
7.85	0.04196	-0.04666
7.9	0.01674	-0.06053
7.95	-0.00579	-0.06948
8	-0.02596	-0.07415
8.05	-0.0442	-0.0753
8.1	-0.06099	-0.07381
8.15	-0.07678	-0.0706
8.2	-0.09202	-0.0666
8.25	-0.10706	-0.06266
8.3	-0.12217	-0.05954
8.35	-0.13749	-0.05787
8.4	-0.15302	-0.05811
8.45	-0.16865	-0.06053
8.5	-0.1841	-0.06521
8.55	-0.19898	-0.07204
8.6	-0.21282	-0.08072
8.65	-0.22502	-0.09079
8.7	-0.23499	-0.10167
8.75	-0.2421	-0.11267
8.8	-0.24574	-0.12302
8.85	-0.24536	-0.13196
8.9	-0.24052	-0.13875
8.95	-0.23089	-0.1427
9	-0.21628	-0.14322
9.05	-0.19669	-0.13987
9.1	-0.17228	-0.13237
9.15	-0.14338	-0.12059
9.2	-0.11053	-0.10463
9.25	-0.07441	-0.08475
9.3	-0.03584	-0.06141
9.35	0.00421	-0.03521
9.4	0.04472	-0.00694
9.45	0.08461	0.02255
9.5	0.12277	0.0523
9.55	0.15814	0.08131
9.6	0.18973	0.10859
9.65	0.21663	0.13319
9.7	0.2381	0.15424
9.75	0.25354	0.17099
9.8	0.26254	0.18282
9.85	0.2649	0.18931
9.9	0.26063	0.1902
9.95	0.24993	0.18544
10	0.23323	0.1752
10.05	0.21111	0.15981
10.1	0.18433	0.13981
10.15	0.15378	0.11589
10.2	0.12043	0.08887
10.25	0.08534	0.05967
10.3	0.04959	0.02929
10.35	0.01424	-0.00124
10.4	-0.01968	-0.03094
10.45	-0.05125	-0.05881
10.5	-0.07962	-0.084
10.55	-0.10411	-0.10572
10.6	-0.12418	-0.12334
10.65	-0.13945	-0.13639
10.7	-0.14973	-0.14457
10.75	-0.15499	-0.14775
10.8	-0.15537	-0.14599
10.85	-0.15118	-0.13952
10.9	-0.14284	-0.12872
10.95	-0.13092	-0.11412
11	-0.11604	-0.09636
11.05	-0.09891	-0.07617
11.1	-0.08027	-0.05434
11.15	-0.06087	-0.03169
11.2	-0.04142	-0.00903
11.25	-0.0226	0.01287
11.3	-0.00503	0.03327
11.35	0.01079	0.05155
11.4	0.02443	0.06718
11.45	0.03559	0.07974
11.5	0.04406	0.08895
11.55	0.04978	0.09467
11.6	0.05276	0.09687
11.65	0.05316	0.09569
11.7	0.05118	0.09134
11.75	0.04714	0.08416
11.8	0.04138	0.07457
11.85	0.0343	0.06304
11.9	0.02633	0.0501
11.95	0.01789	0.0363
12	0.00938	0.02217
12.05	0.00119	0.00824
12.1	-0.00635	-0.00502
12.15	-0.01296	-0.01719
12.2	-0.0184	-0.02791
12.25	-0.02254	-0.03692
12.3	-0.02527	-0.04403
12.35	-0.02658	-0.04914
12.4	-0.0265	-0.05224
12.45	-0.02513	-0.05338
12.5	-0.02262	-0.05271
12.55	-0.01914	-0.05042
12.6	-0.01491	-0.04675
12.65	-0.01015	-0.04198
12.7	-0.00509	-0.03641
12.75	4.09355e-05	-0.03033
12.8	0.00503	-0.02406
12.85	0.00968	-0.01785
12.9	0.01385	-0.01195
12.95	0.01739	-0.00656
13	0.02023	-0.00185
13.05	0.0223	0.00207
13.1	0.02359	0.00515
13.15	0.02412	0.00737
13.2	0.02394	0.00876
13.25	0.02313	0.00941
13.3	0.02177	0.00941
13.35	0.01999	0.0089
13.4	0.01789	0.00802
13.45	0.01559	0.00693
13.5	0.01322	0.00578
13.55	0.01088	0.00471
13.6	0.00865	0.00385
13.65	0.00661	0.0033
13.7	0.00483	0.00312
13.75	0.00332	0.00338
13.8	0.00211	0.00407
13.85	0.00119	0.00518
13.9	0.000540864	0.00667
13.95	0.000120066	0.00846
14	-0.000119437	0.01046
14.05	-0.000234383	0.01256
14.1	-0.000285405	0.01465
14.15	-0.000333206	0.01661
14.2	-0.00043494	0.01833
14.25	-0.000640996	0.0197
14.3	-0.000992285	0.02064
14.35	-0.00152	0.02108
14.4	-0.00224	0.02097
14.45	-0.00315	0.02029
14.5	-0.00424	0.01905
14.55	-0.0055	0.01727
14.6	-0.00688	0.015
14.65	-0.00834	0.01232
14.7	-0.00984	0.00932
14.75	-0.01131	0.00609
14.8	-0.0127	0.00275
14.85	-0.01396	-0.000600988
14.9	-0.01504	-0.00385
14.95	-0.01588	-0.0069
15	-0.01646	-0.00966
15.05	-0.01674	-0.01206
15.1	-0.01671	-0.01404
15.15	-0.01636	-0.01557
15.2	-0.0157	-0.01664
15.25	-0.01475	-0.01724
15.3	-0.01353	-0.01741
15.35	-0.01208	-0.01718
15.4	-0.01043	-0.01661
15.45	-0.00864	-0.01575
15.5	-0.00676	-0.01469
15.55	-0.00482	-0.0135
15.6	-0.00289	-0.01224
15.65	-0.001	-0.01098
15.7	0.000797082	-0.00979
15.75	0.00248	-0.00871
15.8	0.00401	-0.00778
15.85	0.00538	-0.00701
15.9	0.00658	-0.00642
15.95	0.00759	-0.006
16	0.00842	-0.00572
16.05	0.00909	-0.00556
16.1	0.00961	-0.00548
16.15	0.00998	-0.00542
16.2	0.01025	-0.00533
16.25	0.01042	-0.00518
16.3	0.01053	-0.00491
16.35	0.01058	-0.00447
16.4	0.0106	-0.00385
16.45	0.01059	-0.00301
16.5	0.01058	-0.00195
16.55	0.01056	-0.000678569
16.6	0.01053	0.000796088
16.65	0.01048	0.00244
16.7	0.01041	0.00422
16.75	0.01031	0.00607
16.8	0.01016	0.00795
16.85	0.00993	0.0098
16.9	0.00963	0.01154
16.95	0.00922	0.01313
17	0.00871	0.0145
17.05	0.00806	0.0156
17.1	0.00729	0.0164
17.15	0.00637	0.01687
17.2	0.00533	0.01698
17.25	0.00417	0.01675
17.3	0.00289	0.01617
17.35	0.00151	0.01527
17.4	7.07837e-05	0.01408
17.45	-0.00142	0.01265
17.5	-0.00293	0.01103
17.55	-0.00442	0.00926
17.6	-0.00587	0.00742
17.65	-0.00725	0.00556
17.7	-0.00852	0.00372
17.75	-0.00966	0.00197
17.8	-0.01065	0.000347712
17.85	-0.01148	-0.00112
17.9	-0.01212	-0.00241
17.95	-0.01257	-0.0035
18	-0.01283	-0.00439
18.05	-0.01289	-0.00509
18.1	-0.01278	-0.00562
18.15	-0.01249	-0.006
18.2	-0.01206	-0.00626
18.25	-0.01149	-0.00643
18.3	-0.0108	-0.00654
18.35	-0.01002	-0.00664
18.4	-0.00918	-0.00675
18.45	-0.00828	-0.0069
18.5	-0.00736	-0.0071
18.55	-0.00642	-0.00737
18.6	-0.00549	-0.00772
18.65	-0.00457	-0.00813
18.7	-0.00367	-0.0086
18.75	-0.0028	-0.0091
18.8	-0.00196	-0.00961
18.85	-0.00114	-0.01009
18.9	-0.000344977	-0.01051
18.95	0.000432878	-0.01083
19	0.0012	-0.01102
19.05	0.00196	-0.01105
19.1	0.00272	-0.01088
19.15	0.00349	-0.0105
19.2	0.00426	-0.00989
19.25	0.00503	-0.00906
19.3	0.00581	-0.008
19.35	0.00659	-0.00674
19.4	0.00735	-0.00529
19.45	0.00809	-0.00369
19.5	0.00879	-0.00199
19.55	0.00943	-0.000211606
19.6	0.01001	0.00158
19.65	0.01049	0.00335
19.7	0.01087	0.00504
19.75	0.01113	0.00661
19.8	0.01126	0.00802
19.85	0.01124	0.00923
19.9	0.01106	0.01023
19.95	0.01073	0.011
20	0.01024	0.01152
20.05	0.00961	0.0118
20.1	0.00883	0.01186
20.15	0.00792	0.0117
20.2	0.0069	0.01137
20.25	0.00578	0.01087
20.3	0.0046	0.01026
20.35	0.00337	0.00956
20.4	0.00211	0.00881
20.45	0.000856183	0.00805
20.5	-0.000373131	0.0073
20.55	-0.00156	0.00658
20.6	-0.00268	0.00592
20.65	-0.00371	0.00532
20.7	-0.00466	0.0048
20.75	-0.0055	0.00434
20.8	-0.00624	0.00393
20.85	-0.00687	0.00357
20.9	-0.00739	0.00323
20.95	-0.00781	0.00288
21	-0.00814	0.00252
21.05	-0.00838	0.0021
21.1	-0.00854	0.00162
21.15	-0.00864	0.00105
21.2	-0.00868	0.000383545
21.25	-0.00868	-0.000388824
21.3	-0.00863	-0.00127
21.35	-0.00854	-0.00224
21.4	-0.00842	-0.0033
21.45	-0.00827	-0.00442
21.5	-0.00808	-0.00557
21.55	-0.00786	-0.00673
21.6	-0.00759	-0.00786
21.65	-0.00727	-0.00893
21.7	-0.00689	-0.00988
21.75	-0.00645	-0.01071
21.8	-0.00593	-0.01136
21.85	-0.00534	-0.01182
21.9	-0.00467	-0.01207
21.95	-0.00391	-0.0121
22	-0.00308	-0.01189
22.05	-0.00218	-0.01146
22.1	-0.0012	-0.01082
22.15	-0.000180382	-0.00998
22.2	0.000882771	-0.00898
22.25	0.00197	-0.00783
22.3	0.00306	-0.00659
22.35	0.00413	-0.00528
22.4	0.00516	-0.00394
22.45	0.00613	-0.00262
22.5	0.00702	-0.00134
22.55	0.00782	-0.000128033
22.6	0.0085	0.000980016
22.65	0.00905	0.00197
22.7	0.00947	0.00283
22.75	0.00975	0.00356
22.8	0.00988	0.00416
22.85	0.00987	0.00463
22.9	0.00973	0.00499
22.95	0.00946	0.00527
23	0.00907	0.00547
23.05	0.00859	0.00562
23.1	0.00802	0.00575
23.15	0.00738	0.00587
23.2	0.0067	0.006
23.25	0.00598	0.00615
23.3	0.00523	0.00634
23.35	0.00449	0.00657
23.4	0.00374	0.00683
23.45	0.00301	0.00711
23.5	0.0023	0.00741
23.55	0.00161	0.0077
23.6	0.000941702	0.00797
23.65	0.000294006	0.00818
23.7	-0.000335789	0.00832
23.75	-0.000951748	0.00835
23.8	-0.00156	0.00827
23.85	-0.00216	0.00804
23.9	-0.00276	0.00766
23.95	-0.00336	0.00712
24	-0.00397	0.00641
24.05	-0.00457	0.00555
24.1	-0.00518	0.00454
24.15	-0.00577	0.0034
24.2	-0.00635	0.00216
24.25	-0.0069	0.000843341
24.3	-0.00741	-0.000512626
24.35	-0.00787	-0.00187
24.4	-0.00826	-0.00321
24.45	-0.00857	-0.00448
24.5	-0.00879	-0.00565
24.55	-0.0089	-0.00669
24.6	-0.0089	-0.00759
24.65	-0.00878	-0.00831
24.7	-0.00853	-0.00886
24.75	-0.00815	-0.00923
24.8	-0.00766	-0.00941
24.85	-0.00704	-0.00942
24.9	-0.00632	-0.00927
24.95	-0.00551	-0.00899
25	-0.00462	-0.00859
25.05	-0.00367	-0.0081
25.1	-0.00268	-0.00754
25.15	-0.00167	-0.00696
25.2	-0.000660181	-0.00636
25.25	0.00032935	-0.00577
25.3	0.00128	-0.00521
25.35	0.00218	-0.00468
25.4	0.00301	-0.00421
25.45	0.00377	-0.00378
25.5	0.00444	-0.0034
25.55	0.00503	-0.00306
25.6	0.00553	-0.00275
25.65	0.00594	-0.00244
25.7	0.00627	-0.00212
25.75	0.00652	-0.00178
25.8	0.00671	-0.0014
25.85	0.00683	-0.000960675
25.9	0.00691	-0.000450655
25.95	0.00695	0.000137051
26	0.00695	0.000805456
26.05	0.00692	0.00155
26.1	0.00686	0.00237
26.15	0.00678	0.00324
26.2	0.00667	0.00416
26.25	0.00654	0.00508
26.3	0.00638	0.006
26.35	0.00618	0.00688
26.4	0.00593	0.0077
26.45	0.00564	0.00842
26.5	0.00529	0.00901
26.55	0.00487	0.00946
26.6	0.00439	0.00975
26.65	0.00384	0.00987
26.7	0.00321	0.0098
26.75	0.00252	0.00954
26.8	0.00176	0.00911
26.85	0.000941723	0.00852
26.9	7.96856e-05	0.00777
26.95	-0.000815002	0.0069
27	-0.00173	0.00593
27.05	-0.00264	0.00489
27.1	-0.00353	0.00382
27.15	-0.00439	0.00273
27.2	-0.00519	0.00167
27.25	-0.00593	0.000648594
27.3	-0.00657	-0.000299949
27.35	-0.00712	-0.00116
27.4	-0.00755	-0.00192
27.45	-0.00787	-0.00258
27.5	-0.00807	-0.00313
27.55	-0.00814	-0.00358
27.6	-0.0081	-0.00393
27.65	-0.00795	-0.00421
27.7	-0.0077	-0.00441
27.75	-0.00735	-0.00457
27.8	-0.00693	-0.00471
27.85	-0.00645	-0.00482
27.9	-0.00591	-0.00495
27.95	-0.00535	-0.00509
28	-0.00476	-0.00525
28.05	-0.00416	-0.00544
28.1	-0.00356	-0.00566
28.15	-0.00297	-0.0059
28.2	-0.0024	-0.00616
28.25	-0.00184	-0.00642
28.3	-0.0013	-0.00666
28.35	-0.000770872	-0.00686
28.4	-0.000258621	-0.00701
28.45	0.000244287	-0.00708
28.5	0.000742461	-0.00705
28.55	0.00124	-0.00691
28.6	0.00174	-0.00664
28.65	0.00225	-0.00624
28.7	0.00277	-0.0057
28.75	0.0033	-0.00503
28.8	0.00383	-0.00422
28.85	0.00436	-0.0033
28.9	0.00489	-0.00229
28.95	0.00541	-0.0012
29	0.00589	-7.15226e-05
29.05	0.00635	0.00108
29.1	0.00675	0.00221
29.15	0.00709	0.00331
29.2	0.00735	0.00433
29.25	0.00752	0.00526
29.3	0.0076	0.00606
29.35	0.00758	0.00674
29.4	0.00744	0.00726
29.45	0.00719	0.00763
29.5	0.00683	0.00785
29.55	0.00637	0.00792
29.6	0.00581	0.00785
29.65	0.00515	0.00767
29.7	0.00443	0.00737
29.75	0.00365	0.007
29.8	0.00282	0.00657
29.85	0.00197	0.0061
29.9	0.00111	0.00562
29.95	0.000262905	0.00513
30	-0.000558147	0.00467
