# Supplementary material for: Ion pair sites for efficient electrochemical extraction of uranium in real nuclear wastewater
Source: Nat Commun. 2024 May 16;15:4149. doi: 10.1038/s41467-024-48564-y (PMC11099191; doi:10.1038/s41467-024-48564-y)
Supplement: Supplementary file 5 — Source Data [file 41467_2024_48564_MOESM5_ESM.zip › Source Data/Fig. 5/Fig. 5a/Model of basement.xsd]

<?xml version="1.0" encoding="latin1"?>
<!DOCTYPE XSD []>
<XSD Version="17.1" WrittenBy="Materials Studio 17.1">
	<AtomisticTreeRoot ID="1" NumProperties="62" NumChildren="1">
		<Property Name="AngleAxisType" DefinedOn="AngleBetweenPlanesBender" Type="Enumerated"/>
		<Property Name="AngleEnergy" DefinedOn="ClassicalEnergyHolder" Type="Double"/>
		<Property Name="BeadDocumentID" DefinedOn="MesoMoleculeSet" Type="String"/>
		<Property Name="BendBendEnergy" DefinedOn="ClassicalEnergyHolder" Type="Double"/>
		<Property Name="BendTorsionBendEnergy" DefinedOn="ClassicalEnergyHolder" Type="Double"/>
		<Property Name="BondEnergy" DefinedOn="ClassicalEnergyHolder" Type="Double"/>
		<Property Name="EFGAsymmetry" DefinedOn="Atom" Type="Double"/>
		<Property Name="EFGQuadrupolarCoupling" DefinedOn="Atom" Type="Double"/>
		<Property Name="ElectrostaticEnergy" DefinedOn="ClassicalEnergyHolder" Type="Double"/>
		<Property Name="FaceMillerIndex" DefinedOn="GrowthFace" Type="MillerIndex"/>
		<Property Name="FacetTransparency" DefinedOn="GrowthFace" Type="Float"/>
		<Property Name="FermiLevel" DefinedOn="ScalarFieldBase" Type="Double"/>
		<Property Name="Force" DefinedOn="Matter" Type="CoDirection"/>
		<Property Name="FrameFilter" DefinedOn="Trajectory" Type="String"/>
		<Property Name="HarmonicForceConstant" DefinedOn="HarmonicRestraint" Type="Double"/>
		<Property Name="HarmonicMinimum" DefinedOn="HarmonicRestraint" Type="Double"/>
		<Property Name="HydrogenBondEnergy" DefinedOn="ClassicalEnergyHolder" Type="Double"/>
		<Property Name="ImportOrder" DefinedOn="Bondable" Type="UnsignedInteger"/>
		<Property Name="InversionEnergy" DefinedOn="ClassicalEnergyHolder" Type="Double"/>
		<Property Name="IsBackboneAtom" DefinedOn="Atom" Type="Boolean"/>
		<Property Name="IsChiralCenter" DefinedOn="Atom" Type="Boolean"/>
		<Property Name="IsOutOfPlane" DefinedOn="Atom" Type="Boolean"/>
		<Property Name="IsRepeatArrowVisible" DefinedOn="ElectrodeWire" Type="Boolean"/>
		<Property Name="KineticEnergy" DefinedOn="ClassicalEnergyHolder" Type="Double"/>
		<Property Name="LineExtentPadding" DefinedOn="BestFitLineMonitor" Type="Double"/>
		<Property Name="LinkageGroupName" DefinedOn="Linkage" Type="String"/>
		<Property Name="ListIdentifier" DefinedOn="PropertyList" Type="String"/>
		<Property Name="NMRShielding" DefinedOn="Atom" Type="Double"/>
		<Property Name="NonBondEnergy" DefinedOn="ClassicalEnergyHolder" Type="Double"/>
		<Property Name="NormalMode" DefinedOn="Bondable" Type="Direction"/>
		<Property Name="NormalModeFrequency" DefinedOn="Bondable" Type="Double"/>
		<Property Name="NumScanSteps" DefinedOn="LinearScan" Type="UnsignedInteger"/>
		<Property Name="OrbitalCutoffRadius" DefinedOn="Bondable" Type="Double"/>
		<Property Name="PlaneExtentPadding" DefinedOn="BestFitPlaneMonitor" Type="Double"/>
		<Property Name="PotentialEnergy" DefinedOn="ClassicalEnergyHolder" Type="Double"/>
		<Property Name="QuantizationValue" DefinedOn="ScalarFieldBase" Type="Double"/>
		<Property Name="RelativeVelocity" DefinedOn="Matter" Type="Direction"/>
		<Property Name="RepeatArrowScale" DefinedOn="ElectrodeWire" Type="Float"/>
		<Property Name="RestraintEnergy" DefinedOn="ClassicalEnergyHolder" Type="Double"/>
		<Property Name="ScanEnd" DefinedOn="LinearScan" Type="Double"/>
		<Property Name="ScanStart" DefinedOn="LinearScan" Type="Double"/>
		<Property Name="SeparatedStretchStretchEnergy" DefinedOn="ClassicalEnergyHolder" Type="Double"/>
		<Property Name="ServerDipoleMoment" DefinedOn="MatterGroupProperties" Type="Direction"/>
		<Property Name="SimulationStep" DefinedOn="Trajectory" Type="Integer"/>
		<Property Name="SpinQuantizationDirection" DefinedOn="Atom" Type="Direction"/>
		<Property Name="Stiffness" DefinedOn="SymmetryMatterHessian" Type="Matrix6x6"/>
		<Property Name="StretchBendStretchEnergy" DefinedOn="ClassicalEnergyHolder" Type="Double"/>
		<Property Name="StretchStretchEnergy" DefinedOn="ClassicalEnergyHolder" Type="Double"/>
		<Property Name="StretchTorsionStretchEnergy" DefinedOn="ClassicalEnergyHolder" Type="Double"/>
		<Property Name="Temperature" DefinedOn="ClassicalEnergyHolder" Type="Double"/>
		<Property Name="ThreeBodyNonBondEnergy" DefinedOn="ClassicalEnergyHolder" Type="Double"/>
		<Property Name="TorsionBendBendEnergy" DefinedOn="ClassicalEnergyHolder" Type="Double"/>
		<Property Name="TorsionEnergy" DefinedOn="ClassicalEnergyHolder" Type="Double"/>
		<Property Name="TorsionStretchEnergy" DefinedOn="ClassicalEnergyHolder" Type="Double"/>
		<Property Name="TotalEnergy" DefinedOn="ClassicalEnergyHolder" Type="Double"/>
		<Property Name="Units" DefinedOn="ScalarFieldBase" Type="String"/>
		<Property Name="ValenceCrossTermEnergy" DefinedOn="ClassicalEnergyHolder" Type="Double"/>
		<Property Name="ValenceDiagonalEnergy" DefinedOn="ClassicalEnergyHolder" Type="Double"/>
		<Property Name="VanDerWaalsEnergy" DefinedOn="ClassicalEnergyHolder" Type="Double"/>
		<Property Name="_ServerAtomNames" DefinedOn="IndexProvider" Type="String"/>
		<Property Name="_Stress" DefinedOn="MatterSymmetrySystem" Type="Matrix"/>
		<Property Name="_TrajectoryStress" DefinedOn="MatterSymmetrySystem" Type="Matrix"/>
		<SymmetrySystem ID="2" Mapping="3" Children="ci(29):29+4" Normalized="1" Name="TiPHO5" OverspecificationTolerance="0.05" PeriodicDisplayType="In-Cell" HasSymmetryHistory="1">
			<MappingSet ID="33" SymmetryDefinition="16" ActiveSystem="2" NumFamilies="1" OwnsTotalConstraintMapping="1" TotalConstraintMapping="3">
				<MappingFamily ID="34" NumImageMappings="260">
					<IdentityMapping ID="35" Element="1,0,0,0,0,1,0,0,0,0,1,0" Constraint="1,0,0,0,0,1,0,0,0,0,1,0" MappedObjects="ci(28):12+4,16+17" DefectObjects="16,36" NumImages="28" NumDefects="2">
						<Atom3d ID="4" Mapping="35" Parent="2" Name="Ti0" DisplayStyle="Ball and Stick" XYZ="0.280689,0.275605,0.529713" Connections="17,21,22,27,28" TemperatureType="Isotropic" AnisotropicTemperature="0,0,0,0,0,0,0,0,0" Components="Ti" Color="92,192,214,255"/>
						<Atom3d ID="5" Mapping="35" Parent="2" Name="Ti1" DisplayStyle="Ball and Stick" XYZ="0.281814,0.773716,0.0272719999999999" Connections="19,24,37,29" TemperatureType="Isotropic" AnisotropicTemperature="0,0,0,0,0,0,0,0,0" Components="Ti" Color="92,192,214,255"/>
						<Atom3d ID="6" Mapping="35" Parent="2" Name="P2" DisplayStyle="Ball and Stick" XYZ="0.001344,0.637368,0.249822" Connections="18,20,30" TemperatureType="Isotropic" AnisotropicTemperature="0,0,0,0,0,0,0,0,0" Components="P" Color="255,128,255,255"/>
						<Atom3d ID="7" Mapping="35" Parent="2" Name="P3" DisplayStyle="Ball and Stick" XYZ="0.499263,0.888156,0.749138000000001" Connections="38,25,31,32" TemperatureType="Isotropic" AnisotropicTemperature="0,0,0,0,0,0,0,0,0" Components="P" Color="255,128,255,255"/>
						<Atom3d ID="8" Mapping="35" Parent="2" Name="O7" DisplayStyle="Ball and Stick" XYZ="0.093109,0.269883,0.65258" Connections="17,39" TemperatureType="Isotropic" AnisotropicTemperature="0,0,0,0,0,0,0,0,0" Components="O" Color="248,65,111,255"/>
						<Atom3d ID="9" Mapping="35" Parent="2" Name="O8" DisplayStyle="Ball and Stick" XYZ="0.098007,0.764169,0.150751" Connections="18,19" TemperatureType="Isotropic" AnisotropicTemperature="0,0,0,0,0,0,0,0,0" Components="O" Color="248,65,111,255"/>
						<Atom3d ID="10" Mapping="35" Parent="2" Name="O10" DisplayStyle="Ball and Stick" XYZ="0.158965,0.512592,0.413682" Connections="20,21" TemperatureType="Isotropic" AnisotropicTemperature="0,0,0,0,0,0,0,0,0" Components="O" Color="248,65,111,255"/>
						<Atom3d ID="11" Mapping="35" Parent="2" Name="O11" DisplayStyle="Ball and Stick" XYZ="0.336185,0.013192,0.589148" Connections="22,23" TemperatureType="Isotropic" AnisotropicTemperature="0,0,0,0,0,0,0,0,0" Components="O" Color="248,65,111,255"/>
						<Atom3d ID="12" Mapping="35" Parent="2" Name="O12" DisplayStyle="Ball and Stick" XYZ="0.338175,0.51157,0.0885039999999997" Connections="24,40" TemperatureType="Isotropic" AnisotropicTemperature="0,0,0,0,0,0,0,0,0" Components="O" Color="248,65,111,255"/>
						<Atom3d ID="13" Mapping="35" Parent="2" Name="O13" DisplayStyle="Ball and Stick" XYZ="0.400864,0.761961,0.846573" Connections="25,26" TemperatureType="Isotropic" AnisotropicTemperature="0,0,0,0,0,0,0,0,0" Components="O" Color="248,65,111,255"/>
						<Atom3d ID="14" Mapping="35" Parent="2" Name="O14" DisplayStyle="Ball and Stick" XYZ="0.40271,0.26312,0.349576" Connections="27,41" TemperatureType="Isotropic" AnisotropicTemperature="0,0,0,0,0,0,0,0,0" Components="O" Color="248,65,111,255"/>
						<Atom3d ID="15" Mapping="35" Parent="2" Name="O15" DisplayStyle="Ball and Stick" XYZ="0.499097,0.349688,0.751435" Connections="28,42" TemperatureType="Isotropic" AnisotropicTemperature="0,0,0,0,0,0,0,0,0" Components="O" Color="248,65,111,255"/>
						<Bond ID="17" Mapping="35" Parent="2" Connects="8,4"/>
						<Bond ID="18" Mapping="35" Parent="2" Connects="9,6"/>
						<Bond ID="19" Mapping="35" Parent="2" Connects="9,5"/>
						<Bond ID="20" Mapping="35" Parent="2" Connects="10,6" Type="Double"/>
						<Bond ID="21" Mapping="35" Parent="2" Connects="10,4"/>
						<Bond ID="22" Mapping="35" Parent="2" Connects="11,4"/>
						<Bond ID="23" Mapping="35" Parent="2" Connects="11,43"/>
						<Bond ID="24" Mapping="35" Parent="2" Connects="12,5"/>
						<Bond ID="25" Mapping="35" Parent="2" Connects="13,7"/>
						<Bond ID="26" Mapping="35" Parent="2" Connects="13,44"/>
						<Bond ID="27" Mapping="35" Parent="2" Connects="14,4"/>
						<Bond ID="28" Mapping="35" Parent="2" Connects="15,4"/>
						<Bond ID="29" Mapping="35" Parent="2" Connects="5,45"/>
						<Bond ID="30" Mapping="35" Parent="2" Connects="6,46"/>
						<Bond ID="31" Mapping="35" Parent="2" Connects="7,47"/>
						<Bond ID="32" Mapping="35" Parent="2" Connects="7,48" Type="Double"/>
						<SpaceGroup ID="16" Parent="2" Children="36" Name="P21" DisplayStyle="None" AVector="6.67840923707365,0,-3.37997407715937" BVector="0,7.16377,0" CVector="0,0,7.4859355" Color="0,255,64,255" OrientationBase="C along Z, B in YZ plane" Centering="3D Primitive-Centered" Lattice="3D Monoclinic-B" GroupName="P21" Operators="1,0,0,0,0,1,0,0,0,0,1,0:-1,0,0,0,0,1,0,0.5,0,0,-1,0" DisplayRange="0,10,0,2,0,2" LineThickness="2" CylinderRadius="0.2" LabelAxes="1" ActiveSystem="2" ITNumber="4" LongName="P 1 21 1" Qualifier="B-Unique" SchoenfliesName="C2-2" System="Monoclinic" Class="2"/>
						<ReciprocalLattice3D ID="36" Parent="16" Visible="0"/>
					</IdentityMapping>
					<ImageMapping ID="49" Element="1,0,0,-1,0,1,0,-2,0,0,1,-1" Constraint="1,0,0,0,0,1,0,0,0,0,1,0"/>
					<ImageMapping ID="50" Element="1,0,0,0,0,1,0,-2,0,0,1,-1" Constraint="1,0,0,0,0,1,0,0,0,0,1,0"/>
					<ImageMapping ID="51" Element="1,0,0,-1,0,1,0,-1,0,0,1,-1" Constraint="1,0,0,0,0,1,0,0,0,0,1,0"/>
					<ImageMapping ID="52" Element="1,0,0,0,0,1,0,-1,0,0,1,-1" Constraint="1,0,0,0,0,1,0,0,0,0,1,0"/>
					<ImageMapping ID="53" Element="1,0,0,1,0,1,0,-1,0,0,1,-1" Constraint="1,0,0,0,0,1,0,0,0,0,1,0"/>
					<ImageMapping ID="54" Element="1,0,0,-1,0,1,0,0,0,0,1,-1" Constraint="1,0,0,0,0,1,0,0,0,0,1,0"/>
					<ImageMapping ID="55" Element="1,0,0,0,0,1,0,0,0,0,1,-1" Constraint="1,0,0,0,0,1,0,0,0,0,1,0" MappedObjects="ci(22):21x0,37" NumImages="1">
						<Bond ID="37" Mapping="55" ImageOf="26"/>
					</ImageMapping>
					<ImageMapping ID="56" Element="1,0,0,1,0,1,0,0,0,0,1,-1" Constraint="1,0,0,0,0,1,0,0,0,0,1,0" MappedObjects="ci(22):21x0,57" NumImages="1">
						<Bond ID="57" Mapping="56" ImageOf="26"/>
					</ImageMapping>
					<ImageMapping ID="58" Element="1,0,0,2,0,1,0,0,0,0,1,-1" Constraint="1,0,0,0,0,1,0,0,0,0,1,0" MappedObjects="ci(22):21x0,59" NumImages="1">
						<Bond ID="59" Mapping="58" ImageOf="26"/>
					</ImageMapping>
					<ImageMapping ID="60" Element="1,0,0,3,0,1,0,0,0,0,1,-1" Constraint="1,0,0,0,0,1,0,0,0,0,1,0" MappedObjects="ci(22):21x0,61" NumImages="1">
						<Bond ID="61" Mapping="60" ImageOf="26"/>
					</ImageMapping>
					<ImageMapping ID="62" Element="1,0,0,4,0,1,0,0,0,0,1,-1" Constraint="1,0,0,0,0,1,0,0,0,0,1,0" MappedObjects="ci(22):21x0,63" NumImages="1">
						<Bond ID="63" Mapping="62" ImageOf="26"/>
					</ImageMapping>
					<ImageMapping ID="64" Element="1,0,0,5,0,1,0,0,0,0,1,-1" Constraint="1,0,0,0,0,1,0,0,0,0,1,0" MappedObjects="ci(22):21x0,65" NumImages="1">
						<Bond ID="65" Mapping="64" ImageOf="26"/>
					</ImageMapping>
					<ImageMapping ID="66" Element="1,0,0,6,0,1,0,0,0,0,1,-1" Constraint="1,0,0,0,0,1,0,0,0,0,1,0" MappedObjects="ci(22):21x0,67" NumImages="1">
						<Bond ID="67" Mapping="66" ImageOf="26"/>
					</ImageMapping>
					<ImageMapping ID="68" Element="1,0,0,7,0,1,0,0,0,0,1,-1" Constraint="1,0,0,0,0,1,0,0,0,0,1,0" MappedObjects="ci(22):21x0,69" NumImages="1">
						<Bond ID="69" Mapping="68" ImageOf="26"/>
					</ImageMapping>
					<ImageMapping ID="70" Element="1,0,0,8,0,1,0,0,0,0,1,-1" Constraint="1,0,0,0,0,1,0,0,0,0,1,0" MappedObjects="ci(22):21x0,71" NumImages="1">
						<Bond ID="71" Mapping="70" ImageOf="26"/>
					</ImageMapping>
					<ImageMapping ID="72" Element="1,0,0,9,0,1,0,0,0,0,1,-1" Constraint="1,0,0,0,0,1,0,0,0,0,1,0" MappedObjects="ci(22):21x0,73" NumImages="1">
						<Bond ID="73" Mapping="72" ImageOf="26"/>
					</ImageMapping>
					<ImageMapping ID="74" Element="1,0,0,-1,0,1,0,1,0,0,1,-1" Constraint="1,0,0,0,0,1,0,0,0,0,1,0"/>
					<ImageMapping ID="75" Element="1,0,0,0,0,1,0,1,0,0,1,-1" Constraint="1,0,0,0,0,1,0,0,0,0,1,0" MappedObjects="ci(22):21x0,76" NumImages="1">
						<Bond ID="76" Mapping="75" ImageOf="26"/>
					</ImageMapping>
					<ImageMapping ID="77" Element="1,0,0,1,0,1,0,1,0,0,1,-1" Constraint="1,0,0,0,0,1,0,0,0,0,1,0" MappedObjects="ci(22):21x0,78" NumImages="1">
						<Bond ID="78" Mapping="77" ImageOf="26"/>
					</ImageMapping>
					<ImageMapping ID="79" Element="1,0,0,2,0,1,0,1,0,0,1,-1" Constraint="1,0,0,0,0,1,0,0,0,0,1,0" MappedObjects="ci(22):21x0,80" NumImages="1">
						<Bond ID="80" Mapping="79" ImageOf="26"/>
					</ImageMapping>
					<ImageMapping ID="81" Element="1,0,0,3,0,1,0,1,0,0,1,-1" Constraint="1,0,0,0,0,1,0,0,0,0,1,0" MappedObjects="ci(22):21x0,82" NumImages="1">
						<Bond ID="82" Mapping="81" ImageOf="26"/>
					</ImageMapping>
					<ImageMapping ID="83" Element="1,0,0,4,0,1,0,1,0,0,1,-1" Constraint="1,0,0,0,0,1,0,0,0,0,1,0" MappedObjects="ci(22):21x0,84" NumImages="1">
						<Bond ID="84" Mapping="83" ImageOf="26"/>
					</ImageMapping>
					<ImageMapping ID="85" Element="1,0,0,5,0,1,0,1,0,0,1,-1" Constraint="1,0,0,0,0,1,0,0,0,0,1,0" MappedObjects="ci(22):21x0,86" NumImages="1">
						<Bond ID="86" Mapping="85" ImageOf="26"/>
					</ImageMapping>
					<ImageMapping ID="87" Element="1,0,0,6,0,1,0,1,0,0,1,-1" Constraint="1,0,0,0,0,1,0,0,0,0,1,0" MappedObjects="ci(22):21x0,88" NumImages="1">
						<Bond ID="88" Mapping="87" ImageOf="26"/>
					</ImageMapping>
					<ImageMapping ID="89" Element="1,0,0,7,0,1,0,1,0,0,1,-1" Constraint="1,0,0,0,0,1,0,0,0,0,1,0" MappedObjects="ci(22):21x0,90" NumImages="1">
						<Bond ID="90" Mapping="89" ImageOf="26"/>
					</ImageMapping>
					<ImageMapping ID="91" Element="1,0,0,8,0,1,0,1,0,0,1,-1" Constraint="1,0,0,0,0,1,0,0,0,0,1,0" MappedObjects="ci(22):21x0,92" NumImages="1">
						<Bond ID="92" Mapping="91" ImageOf="26"/>
					</ImageMapping>
					<ImageMapping ID="93" Element="1,0,0,9,0,1,0,1,0,0,1,-1" Constraint="1,0,0,0,0,1,0,0,0,0,1,0" MappedObjects="ci(22):21x0,94" NumImages="1">
						<Bond ID="94" Mapping="93" ImageOf="26"/>
					</ImageMapping>
					<ImageMapping ID="95" Element="1,0,0,-1,0,1,0,-2,0,0,1,0" Constraint="1,0,0,0,0,1,0,0,0,0,1,0"/>
					<ImageMapping ID="96" Element="1,0,0,0,0,1,0,-2,0,0,1,0" Constraint="1,0,0,0,0,1,0,0,0,0,1,0"/>
					<ImageMapping ID="97" Element="1,0,0,1,0,1,0,-2,0,0,1,0" Constraint="1,0,0,0,0,1,0,0,0,0,1,0"/>
					<ImageMapping ID="98" Element="1,0,0,-1,0,1,0,-1,0,0,1,0" Constraint="1,0,0,0,0,1,0,0,0,0,1,0"/>
					<ImageMapping ID="99" Element="1,0,0,0,0,1,0,-1,0,0,1,0" Constraint="1,0,0,0,0,1,0,0,0,0,1,0" MappedObjects="ci(27):3x0,43,22x0,100" NumImages="2">
						<Atom3d ID="43" Mapping="99" ImageOf="7" Visible="0"/>
						<Bond ID="100" Mapping="99" ImageOf="31"/>
					</ImageMapping>
					<ImageMapping ID="101" Element="1,0,0,1,0,1,0,-1,0,0,1,0" Constraint="1,0,0,0,0,1,0,0,0,0,1,0" MappedObjects="ci(27):26x0,102" NumImages="1">
						<Bond ID="102" Mapping="101" ImageOf="31"/>
					</ImageMapping>
					<ImageMapping ID="103" Element="1,0,0,2,0,1,0,-1,0,0,1,0" Constraint="1,0,0,0,0,1,0,0,0,0,1,0" MappedObjects="ci(27):26x0,104" NumImages="1">
						<Bond ID="104" Mapping="103" ImageOf="31"/>
					</ImageMapping>
					<ImageMapping ID="105" Element="1,0,0,3,0,1,0,-1,0,0,1,0" Constraint="1,0,0,0,0,1,0,0,0,0,1,0" MappedObjects="ci(27):26x0,106" NumImages="1">
						<Bond ID="106" Mapping="105" ImageOf="31"/>
					</ImageMapping>
					<ImageMapping ID="107" Element="1,0,0,4,0,1,0,-1,0,0,1,0" Constraint="1,0,0,0,0,1,0,0,0,0,1,0" MappedObjects="ci(27):26x0,108" NumImages="1">
						<Bond ID="108" Mapping="107" ImageOf="31"/>
					</ImageMapping>
					<ImageMapping ID="109" Element="1,0,0,5,0,1,0,-1,0,0,1,0" Constraint="1,0,0,0,0,1,0,0,0,0,1,0" MappedObjects="ci(27):26x0,110" NumImages="1">
						<Bond ID="110" Mapping="109" ImageOf="31"/>
					</ImageMapping>
					<ImageMapping ID="111" Element="1,0,0,6,0,1,0,-1,0,0,1,0" Constraint="1,0,0,0,0,1,0,0,0,0,1,0" MappedObjects="ci(27):26x0,112" NumImages="1">
						<Bond ID="112" Mapping="111" ImageOf="31"/>
					</ImageMapping>
					<ImageMapping ID="113" Element="1,0,0,7,0,1,0,-1,0,0,1,0" Constraint="1,0,0,0,0,1,0,0,0,0,1,0" MappedObjects="ci(27):26x0,114" NumImages="1">
						<Bond ID="114" Mapping="113" ImageOf="31"/>
					</ImageMapping>
					<ImageMapping ID="115" Element="1,0,0,8,0,1,0,-1,0,0,1,0" Constraint="1,0,0,0,0,1,0,0,0,0,1,0" MappedObjects="ci(27):26x0,116" NumImages="1">
						<Bond ID="116" Mapping="115" ImageOf="31"/>
					</ImageMapping>
					<ImageMapping ID="117" Element="1,0,0,9,0,1,0,-1,0,0,1,0" Constraint="1,0,0,0,0,1,0,0,0,0,1,0" MappedObjects="ci(27):26x0,118" NumImages="1">
						<Bond ID="118" Mapping="117" ImageOf="31"/>
					</ImageMapping>
					<ImageMapping ID="119" Element="1,0,0,-1,0,1,0,0,0,0,1,0" Constraint="1,0,0,0,0,1,0,0,0,0,1,0"/>
					<ImageMapping ID="120" Element="1,0,0,1,0,1,0,0,0,0,1,0" Constraint="1,0,0,0,0,1,0,0,0,0,1,0" MappedObjects="ci(28):28+121" NumImages="28">
						<Atom3d ID="121" Mapping="120" ImageOf="4" Color="92,192,214,255"/>
						<Atom3d ID="122" Mapping="120" ImageOf="5" Color="92,192,214,255"/>
						<Atom3d ID="123" Mapping="120" ImageOf="6" Color="255,128,255,255"/>
						<Atom3d ID="124" Mapping="120" ImageOf="7" Color="255,128,255,255"/>
						<Atom3d ID="125" Mapping="120" ImageOf="8" Color="248,65,111,255"/>
						<Atom3d ID="126" Mapping="120" ImageOf="9" Color="248,65,111,255"/>
						<Atom3d ID="127" Mapping="120" ImageOf="10" Color="248,65,111,255"/>
						<Atom3d ID="128" Mapping="120" ImageOf="11" Color="248,65,111,255"/>
						<Atom3d ID="129" Mapping="120" ImageOf="12" Color="248,65,111,255"/>
						<Atom3d ID="130" Mapping="120" ImageOf="13" Color="248,65,111,255"/>
						<Atom3d ID="131" Mapping="120" ImageOf="14" Color="248,65,111,255"/>
						<Atom3d ID="132" Mapping="120" ImageOf="15" Color="248,65,111,255"/>
						<Bond ID="133" Mapping="120" ImageOf="17"/>
						<Bond ID="134" Mapping="120" ImageOf="18"/>
						<Bond ID="135" Mapping="120" ImageOf="19"/>
						<Bond ID="136" Mapping="120" ImageOf="20"/>
						<Bond ID="137" Mapping="120" ImageOf="21"/>
						<Bond ID="138" Mapping="120" ImageOf="22"/>
						<Bond ID="139" Mapping="120" ImageOf="23"/>
						<Bond ID="140" Mapping="120" ImageOf="24"/>
						<Bond ID="141" Mapping="120" ImageOf="25"/>
						<Bond ID="142" Mapping="120" ImageOf="26"/>
						<Bond ID="143" Mapping="120" ImageOf="27"/>
						<Bond ID="144" Mapping="120" ImageOf="28"/>
						<Bond ID="145" Mapping="120" ImageOf="29"/>
						<Bond ID="146" Mapping="120" ImageOf="30"/>
						<Bond ID="147" Mapping="120" ImageOf="31"/>
						<Bond ID="148" Mapping="120" ImageOf="32"/>
					</ImageMapping>
					<ImageMapping ID="149" Element="1,0,0,2,0,1,0,0,0,0,1,0" Constraint="1,0,0,0,0,1,0,0,0,0,1,0" MappedObjects="ci(28):28+150" NumImages="28">
						<Atom3d ID="150" Mapping="149" ImageOf="4" Color="92,192,214,255"/>
						<Atom3d ID="151" Mapping="149" ImageOf="5" Color="92,192,214,255"/>
						<Atom3d ID="152" Mapping="149" ImageOf="6" Color="255,128,255,255"/>
						<Atom3d ID="153" Mapping="149" ImageOf="7" Color="255,128,255,255"/>
						<Atom3d ID="154" Mapping="149" ImageOf="8" Color="248,65,111,255"/>
						<Atom3d ID="155" Mapping="149" ImageOf="9" Color="248,65,111,255"/>
						<Atom3d ID="156" Mapping="149" ImageOf="10" Color="248,65,111,255"/>
						<Atom3d ID="157" Mapping="149" ImageOf="11" Color="248,65,111,255"/>
						<Atom3d ID="158" Mapping="149" ImageOf="12" Color="248,65,111,255"/>
						<Atom3d ID="159" Mapping="149" ImageOf="13" Color="248,65,111,255"/>
						<Atom3d ID="160" Mapping="149" ImageOf="14" Color="248,65,111,255"/>
						<Atom3d ID="161" Mapping="149" ImageOf="15" Color="248,65,111,255"/>
						<Bond ID="162" Mapping="149" ImageOf="17"/>
						<Bond ID="163" Mapping="149" ImageOf="18"/>
						<Bond ID="164" Mapping="149" ImageOf="19"/>
						<Bond ID="165" Mapping="149" ImageOf="20"/>
						<Bond ID="166" Mapping="149" ImageOf="21"/>
						<Bond ID="167" Mapping="149" ImageOf="22"/>
						<Bond ID="168" Mapping="149" ImageOf="23"/>
						<Bond ID="169" Mapping="149" ImageOf="24"/>
						<Bond ID="170" Mapping="149" ImageOf="25"/>
						<Bond ID="171" Mapping="149" ImageOf="26"/>
						<Bond ID="172" Mapping="149" ImageOf="27"/>
						<Bond ID="173" Mapping="149" ImageOf="28"/>
						<Bond ID="174" Mapping="149" ImageOf="29"/>
						<Bond ID="175" Mapping="149" ImageOf="30"/>
						<Bond ID="176" Mapping="149" ImageOf="31"/>
						<Bond ID="177" Mapping="149" ImageOf="32"/>
					</ImageMapping>
					<ImageMapping ID="178" Element="1,0,0,3,0,1,0,0,0,0,1,0" Constraint="1,0,0,0,0,1,0,0,0,0,1,0" MappedObjects="ci(28):28+179" NumImages="28">
						<Atom3d ID="179" Mapping="178" ImageOf="4" Color="92,192,214,255"/>
						<Atom3d ID="180" Mapping="178" ImageOf="5" Color="92,192,214,255"/>
						<Atom3d ID="181" Mapping="178" ImageOf="6" Color="255,128,255,255"/>
						<Atom3d ID="182" Mapping="178" ImageOf="7" Color="255,128,255,255"/>
						<Atom3d ID="183" Mapping="178" ImageOf="8" Color="248,65,111,255"/>
						<Atom3d ID="184" Mapping="178" ImageOf="9" Color="248,65,111,255"/>
						<Atom3d ID="185" Mapping="178" ImageOf="10" Color="248,65,111,255"/>
						<Atom3d ID="186" Mapping="178" ImageOf="11" Color="248,65,111,255"/>
						<Atom3d ID="187" Mapping="178" ImageOf="12" Color="248,65,111,255"/>
						<Atom3d ID="188" Mapping="178" ImageOf="13" Color="248,65,111,255"/>
						<Atom3d ID="189" Mapping="178" ImageOf="14" Color="248,65,111,255"/>
						<Atom3d ID="190" Mapping="178" ImageOf="15" Color="248,65,111,255"/>
						<Bond ID="191" Mapping="178" ImageOf="17"/>
						<Bond ID="192" Mapping="178" ImageOf="18"/>
						<Bond ID="193" Mapping="178" ImageOf="19"/>
						<Bond ID="194" Mapping="178" ImageOf="20"/>
						<Bond ID="195" Mapping="178" ImageOf="21"/>
						<Bond ID="196" Mapping="178" ImageOf="22"/>
						<Bond ID="197" Mapping="178" ImageOf="23"/>
						<Bond ID="198" Mapping="178" ImageOf="24"/>
						<Bond ID="199" Mapping="178" ImageOf="25"/>
						<Bond ID="200" Mapping="178" ImageOf="26"/>
						<Bond ID="201" Mapping="178" ImageOf="27"/>
						<Bond ID="202" Mapping="178" ImageOf="28"/>
						<Bond ID="203" Mapping="178" ImageOf="29"/>
						<Bond ID="204" Mapping="178" ImageOf="30"/>
						<Bond ID="205" Mapping="178" ImageOf="31"/>
						<Bond ID="206" Mapping="178" ImageOf="32"/>
					</ImageMapping>
					<ImageMapping ID="207" Element="1,0,0,4,0,1,0,0,0,0,1,0" Constraint="1,0,0,0,0,1,0,0,0,0,1,0" MappedObjects="ci(28):28+208" NumImages="28">
						<Atom3d ID="208" Mapping="207" ImageOf="4" Color="92,192,214,255"/>
						<Atom3d ID="209" Mapping="207" ImageOf="5" Color="92,192,214,255"/>
						<Atom3d ID="210" Mapping="207" ImageOf="6" Color="255,128,255,255"/>
						<Atom3d ID="211" Mapping="207" ImageOf="7" Color="255,128,255,255"/>
						<Atom3d ID="212" Mapping="207" ImageOf="8" Color="248,65,111,255"/>
						<Atom3d ID="213" Mapping="207" ImageOf="9" Color="248,65,111,255"/>
						<Atom3d ID="214" Mapping="207" ImageOf="10" Color="248,65,111,255"/>
						<Atom3d ID="215" Mapping="207" ImageOf="11" Color="248,65,111,255"/>
						<Atom3d ID="216" Mapping="207" ImageOf="12" Color="248,65,111,255"/>
						<Atom3d ID="217" Mapping="207" ImageOf="13" Color="248,65,111,255"/>
						<Atom3d ID="218" Mapping="207" ImageOf="14" Color="248,65,111,255"/>
						<Atom3d ID="219" Mapping="207" ImageOf="15" Color="248,65,111,255"/>
						<Bond ID="220" Mapping="207" ImageOf="17"/>
						<Bond ID="221" Mapping="207" ImageOf="18"/>
						<Bond ID="222" Mapping="207" ImageOf="19"/>
						<Bond ID="223" Mapping="207" ImageOf="20"/>
						<Bond ID="224" Mapping="207" ImageOf="21"/>
						<Bond ID="225" Mapping="207" ImageOf="22"/>
						<Bond ID="226" Mapping="207" ImageOf="23"/>
						<Bond ID="227" Mapping="207" ImageOf="24"/>
						<Bond ID="228" Mapping="207" ImageOf="25"/>
						<Bond ID="229" Mapping="207" ImageOf="26"/>
						<Bond ID="230" Mapping="207" ImageOf="27"/>
						<Bond ID="231" Mapping="207" ImageOf="28"/>
						<Bond ID="232" Mapping="207" ImageOf="29"/>
						<Bond ID="233" Mapping="207" ImageOf="30"/>
						<Bond ID="234" Mapping="207" ImageOf="31"/>
						<Bond ID="235" Mapping="207" ImageOf="32"/>
					</ImageMapping>
					<ImageMapping ID="236" Element="1,0,0,5,0,1,0,0,0,0,1,0" Constraint="1,0,0,0,0,1,0,0,0,0,1,0" MappedObjects="ci(28):28+237" NumImages="28">
						<Atom3d ID="237" Mapping="236" ImageOf="4" Color="92,192,214,255"/>
						<Atom3d ID="238" Mapping="236" ImageOf="5" Color="92,192,214,255"/>
						<Atom3d ID="239" Mapping="236" ImageOf="6" Color="255,128,255,255"/>
						<Atom3d ID="240" Mapping="236" ImageOf="7" Color="255,128,255,255"/>
						<Atom3d ID="241" Mapping="236" ImageOf="8" Color="248,65,111,255"/>
						<Atom3d ID="242" Mapping="236" ImageOf="9" Color="248,65,111,255"/>
						<Atom3d ID="243" Mapping="236" ImageOf="10" Color="248,65,111,255"/>
						<Atom3d ID="244" Mapping="236" ImageOf="11" Color="248,65,111,255"/>
						<Atom3d ID="245" Mapping="236" ImageOf="12" Color="248,65,111,255"/>
						<Atom3d ID="246" Mapping="236" ImageOf="13" Color="248,65,111,255"/>
						<Atom3d ID="247" Mapping="236" ImageOf="14" Color="248,65,111,255"/>
						<Atom3d ID="248" Mapping="236" ImageOf="15" Color="248,65,111,255"/>
						<Bond ID="249" Mapping="236" ImageOf="17"/>
						<Bond ID="250" Mapping="236" ImageOf="18"/>
						<Bond ID="251" Mapping="236" ImageOf="19"/>
						<Bond ID="252" Mapping="236" ImageOf="20"/>
						<Bond ID="253" Mapping="236" ImageOf="21"/>
						<Bond ID="254" Mapping="236" ImageOf="22"/>
						<Bond ID="255" Mapping="236" ImageOf="23"/>
						<Bond ID="256" Mapping="236" ImageOf="24"/>
						<Bond ID="257" Mapping="236" ImageOf="25"/>
						<Bond ID="258" Mapping="236" ImageOf="26"/>
						<Bond ID="259" Mapping="236" ImageOf="27"/>
						<Bond ID="260" Mapping="236" ImageOf="28"/>
						<Bond ID="261" Mapping="236" ImageOf="29"/>
						<Bond ID="262" Mapping="236" ImageOf="30"/>
						<Bond ID="263" Mapping="236" ImageOf="31"/>
						<Bond ID="264" Mapping="236" ImageOf="32"/>
					</ImageMapping>
					<ImageMapping ID="265" Element="1,0,0,6,0,1,0,0,0,0,1,0" Constraint="1,0,0,0,0,1,0,0,0,0,1,0" MappedObjects="ci(28):28+266" NumImages="28">
						<Atom3d ID="266" Mapping="265" ImageOf="4" Color="92,192,214,255"/>
						<Atom3d ID="267" Mapping="265" ImageOf="5" Color="92,192,214,255"/>
						<Atom3d ID="268" Mapping="265" ImageOf="6"/>
						<Atom3d ID="269" Mapping="265" ImageOf="7"/>
						<Atom3d ID="270" Mapping="265" ImageOf="8" Color="248,65,111,255"/>
						<Atom3d ID="271" Mapping="265" ImageOf="9" Color="248,65,111,255"/>
						<Atom3d ID="272" Mapping="265" ImageOf="10" Color="248,65,111,255"/>
						<Atom3d ID="273" Mapping="265" ImageOf="11" Color="248,65,111,255"/>
						<Atom3d ID="274" Mapping="265" ImageOf="12" Color="248,65,111,255"/>
						<Atom3d ID="275" Mapping="265" ImageOf="13" Color="248,65,111,255"/>
						<Atom3d ID="276" Mapping="265" ImageOf="14" Color="248,65,111,255"/>
						<Atom3d ID="277" Mapping="265" ImageOf="15" Color="248,65,111,255"/>
						<Bond ID="278" Mapping="265" ImageOf="17"/>
						<Bond ID="279" Mapping="265" ImageOf="18"/>
						<Bond ID="280" Mapping="265" ImageOf="19"/>
						<Bond ID="281" Mapping="265" ImageOf="20"/>
						<Bond ID="282" Mapping="265" ImageOf="21"/>
						<Bond ID="283" Mapping="265" ImageOf="22"/>
						<Bond ID="284" Mapping="265" ImageOf="23"/>
						<Bond ID="285" Mapping="265" ImageOf="24"/>
						<Bond ID="286" Mapping="265" ImageOf="25"/>
						<Bond ID="287" Mapping="265" ImageOf="26"/>
						<Bond ID="288" Mapping="265" ImageOf="27"/>
						<Bond ID="289" Mapping="265" ImageOf="28"/>
						<Bond ID="290" Mapping="265" ImageOf="29"/>
						<Bond ID="291" Mapping="265" ImageOf="30"/>
						<Bond ID="292" Mapping="265" ImageOf="31"/>
						<Bond ID="293" Mapping="265" ImageOf="32"/>
					</ImageMapping>
					<ImageMapping ID="294" Element="1,0,0,7,0,1,0,0,0,0,1,0" Constraint="1,0,0,0,0,1,0,0,0,0,1,0" MappedObjects="ci(28):28+295" NumImages="28">
						<Atom3d ID="295" Mapping="294" ImageOf="4" Color="92,192,214,255"/>
						<Atom3d ID="296" Mapping="294" ImageOf="5" Color="92,192,214,255"/>
						<Atom3d ID="297" Mapping="294" ImageOf="6" Color="255,128,255,255"/>
						<Atom3d ID="298" Mapping="294" ImageOf="7" Color="255,128,255,255"/>
						<Atom3d ID="299" Mapping="294" ImageOf="8" Color="248,65,111,255"/>
						<Atom3d ID="300" Mapping="294" ImageOf="9" Color="248,65,111,255"/>
						<Atom3d ID="301" Mapping="294" ImageOf="10" Color="248,65,111,255"/>
						<Atom3d ID="302" Mapping="294" ImageOf="11" Color="248,65,111,255"/>
						<Atom3d ID="303" Mapping="294" ImageOf="12" Color="248,65,111,255"/>
						<Atom3d ID="304" Mapping="294" ImageOf="13" Color="248,65,111,255"/>
						<Atom3d ID="305" Mapping="294" ImageOf="14" Color="248,65,111,255"/>
						<Atom3d ID="306" Mapping="294" ImageOf="15" Color="248,65,111,255"/>
						<Bond ID="307" Mapping="294" ImageOf="17"/>
						<Bond ID="308" Mapping="294" ImageOf="18"/>
						<Bond ID="309" Mapping="294" ImageOf="19"/>
						<Bond ID="310" Mapping="294" ImageOf="20"/>
						<Bond ID="311" Mapping="294" ImageOf="21"/>
						<Bond ID="312" Mapping="294" ImageOf="22"/>
						<Bond ID="313" Mapping="294" ImageOf="23"/>
						<Bond ID="314" Mapping="294" ImageOf="24"/>
						<Bond ID="315" Mapping="294" ImageOf="25"/>
						<Bond ID="316" Mapping="294" ImageOf="26"/>
						<Bond ID="317" Mapping="294" ImageOf="27"/>
						<Bond ID="318" Mapping="294" ImageOf="28"/>
						<Bond ID="319" Mapping="294" ImageOf="29"/>
						<Bond ID="320" Mapping="294" ImageOf="30"/>
						<Bond ID="321" Mapping="294" ImageOf="31"/>
						<Bond ID="322" Mapping="294" ImageOf="32"/>
					</ImageMapping>
					<ImageMapping ID="323" Element="1,0,0,8,0,1,0,0,0,0,1,0" Constraint="1,0,0,0,0,1,0,0,0,0,1,0" MappedObjects="ci(28):28+324" NumImages="28">
						<Atom3d ID="324" Mapping="323" ImageOf="4" Color="92,192,214,255"/>
						<Atom3d ID="325" Mapping="323" ImageOf="5" Color="92,192,214,255"/>
						<Atom3d ID="326" Mapping="323" ImageOf="6"/>
						<Atom3d ID="327" Mapping="323" ImageOf="7"/>
						<Atom3d ID="328" Mapping="323" ImageOf="8" Color="248,65,111,255"/>
						<Atom3d ID="329" Mapping="323" ImageOf="9" Color="248,65,111,255"/>
						<Atom3d ID="330" Mapping="323" ImageOf="10" Color="248,65,111,255"/>
						<Atom3d ID="331" Mapping="323" ImageOf="11" Color="248,65,111,255"/>
						<Atom3d ID="332" Mapping="323" ImageOf="12" Color="248,65,111,255"/>
						<Atom3d ID="333" Mapping="323" ImageOf="13" Color="248,65,111,255"/>
						<Atom3d ID="334" Mapping="323" ImageOf="14" Color="248,65,111,255"/>
						<Atom3d ID="335" Mapping="323" ImageOf="15" Color="248,65,111,255"/>
						<Bond ID="336" Mapping="323" ImageOf="17"/>
						<Bond ID="337" Mapping="323" ImageOf="18"/>
						<Bond ID="338" Mapping="323" ImageOf="19"/>
						<Bond ID="339" Mapping="323" ImageOf="20"/>
						<Bond ID="340" Mapping="323" ImageOf="21"/>
						<Bond ID="341" Mapping="323" ImageOf="22"/>
						<Bond ID="342" Mapping="323" ImageOf="23"/>
						<Bond ID="343" Mapping="323" ImageOf="24"/>
						<Bond ID="344" Mapping="323" ImageOf="25"/>
						<Bond ID="345" Mapping="323" ImageOf="26"/>
						<Bond ID="346" Mapping="323" ImageOf="27"/>
						<Bond ID="347" Mapping="323" ImageOf="28"/>
						<Bond ID="348" Mapping="323" ImageOf="29"/>
						<Bond ID="349" Mapping="323" ImageOf="30"/>
						<Bond ID="350" Mapping="323" ImageOf="31"/>
						<Bond ID="351" Mapping="323" ImageOf="32"/>
					</ImageMapping>
					<ImageMapping ID="352" Element="1,0,0,9,0,1,0,0,0,0,1,0" Constraint="1,0,0,0,0,1,0,0,0,0,1,0" MappedObjects="ci(28):28+353" NumImages="28">
						<Atom3d ID="353" Mapping="352" ImageOf="4" Color="92,192,214,255"/>
						<Atom3d ID="354" Mapping="352" ImageOf="5" Color="92,192,214,255"/>
						<Atom3d ID="355" Mapping="352" ImageOf="6" Color="255,128,255,255"/>
						<Atom3d ID="356" Mapping="352" ImageOf="7" Color="255,128,255,255"/>
						<Atom3d ID="357" Mapping="352" ImageOf="8" Color="248,65,111,255"/>
						<Atom3d ID="358" Mapping="352" ImageOf="9" Color="248,65,111,255"/>
						<Atom3d ID="359" Mapping="352" ImageOf="10" Color="248,65,111,255"/>
						<Atom3d ID="360" Mapping="352" ImageOf="11" Color="248,65,111,255"/>
						<Atom3d ID="361" Mapping="352" ImageOf="12" Color="248,65,111,255"/>
						<Atom3d ID="362" Mapping="352" ImageOf="13" Color="248,65,111,255"/>
						<Atom3d ID="363" Mapping="352" ImageOf="14" Color="248,65,111,255"/>
						<Atom3d ID="364" Mapping="352" ImageOf="15" Color="248,65,111,255"/>
						<Bond ID="365" Mapping="352" ImageOf="17"/>
						<Bond ID="366" Mapping="352" ImageOf="18"/>
						<Bond ID="367" Mapping="352" ImageOf="19"/>
						<Bond ID="368" Mapping="352" ImageOf="20"/>
						<Bond ID="369" Mapping="352" ImageOf="21"/>
						<Bond ID="370" Mapping="352" ImageOf="22"/>
						<Bond ID="371" Mapping="352" ImageOf="23"/>
						<Bond ID="372" Mapping="352" ImageOf="24"/>
						<Bond ID="373" Mapping="352" ImageOf="25"/>
						<Bond ID="374" Mapping="352" ImageOf="26"/>
						<Bond ID="375" Mapping="352" ImageOf="27"/>
						<Bond ID="376" Mapping="352" ImageOf="28"/>
						<Bond ID="377" Mapping="352" ImageOf="29"/>
						<Bond ID="378" Mapping="352" ImageOf="30"/>
						<Bond ID="379" Mapping="352" ImageOf="31"/>
						<Bond ID="380" Mapping="352" ImageOf="32"/>
					</ImageMapping>
					<ImageMapping ID="381" Element="1,0,0,10,0,1,0,0,0,0,1,0" Constraint="1,0,0,0,0,1,0,0,0,0,1,0" MappedObjects="ci(26):25x0,382" NumImages="1">
						<Bond ID="382" Mapping="381" ImageOf="30"/>
					</ImageMapping>
					<ImageMapping ID="383" Element="1,0,0,-1,0,1,0,1,0,0,1,0" Constraint="1,0,0,0,0,1,0,0,0,0,1,0"/>
					<ImageMapping ID="384" Element="1,0,0,0,0,1,0,1,0,0,1,0" Constraint="1,0,0,0,0,1,0,0,0,0,1,0" MappedObjects="ci(28):18+385,38,9+403" NumImages="28">
						<Atom3d ID="385" Mapping="384" ImageOf="4"/>
						<Atom3d ID="386" Mapping="384" ImageOf="5"/>
						<Atom3d ID="387" Mapping="384" ImageOf="6"/>
						<Atom3d ID="388" Mapping="384" ImageOf="7"/>
						<Atom3d ID="389" Mapping="384" ImageOf="8"/>
						<Atom3d ID="390" Mapping="384" ImageOf="9"/>
						<Atom3d ID="391" Mapping="384" ImageOf="10"/>
						<Atom3d ID="392" Mapping="384" ImageOf="11"/>
						<Atom3d ID="393" Mapping="384" ImageOf="12"/>
						<Atom3d ID="394" Mapping="384" ImageOf="13"/>
						<Atom3d ID="395" Mapping="384" ImageOf="14"/>
						<Atom3d ID="396" Mapping="384" ImageOf="15"/>
						<Bond ID="397" Mapping="384" ImageOf="17"/>
						<Bond ID="398" Mapping="384" ImageOf="18"/>
						<Bond ID="399" Mapping="384" ImageOf="19"/>
						<Bond ID="400" Mapping="384" ImageOf="20"/>
						<Bond ID="401" Mapping="384" ImageOf="21"/>
						<Bond ID="402" Mapping="384" ImageOf="22"/>
						<Bond ID="38" Mapping="384" ImageOf="23"/>
						<Bond ID="403" Mapping="384" ImageOf="24"/>
						<Bond ID="404" Mapping="384" ImageOf="25"/>
						<Bond ID="405" Mapping="384" ImageOf="26"/>
						<Bond ID="406" Mapping="384" ImageOf="27"/>
						<Bond ID="407" Mapping="384" ImageOf="28"/>
						<Bond ID="408" Mapping="384" ImageOf="29"/>
						<Bond ID="409" Mapping="384" ImageOf="30"/>
						<Bond ID="410" Mapping="384" ImageOf="31"/>
						<Bond ID="411" Mapping="384" ImageOf="32"/>
					</ImageMapping>
					<ImageMapping ID="412" Element="1,0,0,1,0,1,0,1,0,0,1,0" Constraint="1,0,0,0,0,1,0,0,0,0,1,0" MappedObjects="ci(28):28+413" NumImages="28">
						<Atom3d ID="413" Mapping="412" ImageOf="4"/>
						<Atom3d ID="414" Mapping="412" ImageOf="5"/>
						<Atom3d ID="415" Mapping="412" ImageOf="6"/>
						<Atom3d ID="416" Mapping="412" ImageOf="7"/>
						<Atom3d ID="417" Mapping="412" ImageOf="8"/>
						<Atom3d ID="418" Mapping="412" ImageOf="9"/>
						<Atom3d ID="419" Mapping="412" ImageOf="10"/>
						<Atom3d ID="420" Mapping="412" ImageOf="11"/>
						<Atom3d ID="421" Mapping="412" ImageOf="12"/>
						<Atom3d ID="422" Mapping="412" ImageOf="13"/>
						<Atom3d ID="423" Mapping="412" ImageOf="14"/>
						<Atom3d ID="424" Mapping="412" ImageOf="15"/>
						<Bond ID="425" Mapping="412" ImageOf="17"/>
						<Bond ID="426" Mapping="412" ImageOf="18"/>
						<Bond ID="427" Mapping="412" ImageOf="19"/>
						<Bond ID="428" Mapping="412" ImageOf="20"/>
						<Bond ID="429" Mapping="412" ImageOf="21"/>
						<Bond ID="430" Mapping="412" ImageOf="22"/>
						<Bond ID="431" Mapping="412" ImageOf="23"/>
						<Bond ID="432" Mapping="412" ImageOf="24"/>
						<Bond ID="433" Mapping="412" ImageOf="25"/>
						<Bond ID="434" Mapping="412" ImageOf="26"/>
						<Bond ID="435" Mapping="412" ImageOf="27"/>
						<Bond ID="436" Mapping="412" ImageOf="28"/>
						<Bond ID="437" Mapping="412" ImageOf="29"/>
						<Bond ID="438" Mapping="412" ImageOf="30"/>
						<Bond ID="439" Mapping="412" ImageOf="31"/>
						<Bond ID="440" Mapping="412" ImageOf="32"/>
					</ImageMapping>
					<ImageMapping ID="441" Element="1,0,0,2,0,1,0,1,0,0,1,0" Constraint="1,0,0,0,0,1,0,0,0,0,1,0" MappedObjects="ci(28):28+442" NumImages="28">
						<Atom3d ID="442" Mapping="441" ImageOf="4"/>
						<Atom3d ID="443" Mapping="441" ImageOf="5"/>
						<Atom3d ID="444" Mapping="441" ImageOf="6"/>
						<Atom3d ID="445" Mapping="441" ImageOf="7"/>
						<Atom3d ID="446" Mapping="441" ImageOf="8"/>
						<Atom3d ID="447" Mapping="441" ImageOf="9"/>
						<Atom3d ID="448" Mapping="441" ImageOf="10"/>
						<Atom3d ID="449" Mapping="441" ImageOf="11"/>
						<Atom3d ID="450" Mapping="441" ImageOf="12"/>
						<Atom3d ID="451" Mapping="441" ImageOf="13"/>
						<Atom3d ID="452" Mapping="441" ImageOf="14"/>
						<Atom3d ID="453" Mapping="441" ImageOf="15"/>
						<Bond ID="454" Mapping="441" ImageOf="17"/>
						<Bond ID="455" Mapping="441" ImageOf="18"/>
						<Bond ID="456" Mapping="441" ImageOf="19"/>
						<Bond ID="457" Mapping="441" ImageOf="20"/>
						<Bond ID="458" Mapping="441" ImageOf="21"/>
						<Bond ID="459" Mapping="441" ImageOf="22"/>
						<Bond ID="460" Mapping="441" ImageOf="23"/>
						<Bond ID="461" Mapping="441" ImageOf="24"/>
						<Bond ID="462" Mapping="441" ImageOf="25"/>
						<Bond ID="463" Mapping="441" ImageOf="26"/>
						<Bond ID="464" Mapping="441" ImageOf="27"/>
						<Bond ID="465" Mapping="441" ImageOf="28"/>
						<Bond ID="466" Mapping="441" ImageOf="29"/>
						<Bond ID="467" Mapping="441" ImageOf="30"/>
						<Bond ID="468" Mapping="441" ImageOf="31"/>
						<Bond ID="469" Mapping="441" ImageOf="32"/>
					</ImageMapping>
					<ImageMapping ID="470" Element="1,0,0,3,0,1,0,1,0,0,1,0" Constraint="1,0,0,0,0,1,0,0,0,0,1,0" MappedObjects="ci(28):28+471" NumImages="28">
						<Atom3d ID="471" Mapping="470" ImageOf="4"/>
						<Atom3d ID="472" Mapping="470" ImageOf="5"/>
						<Atom3d ID="473" Mapping="470" ImageOf="6"/>
						<Atom3d ID="474" Mapping="470" ImageOf="7"/>
						<Atom3d ID="475" Mapping="470" ImageOf="8"/>
						<Atom3d ID="476" Mapping="470" ImageOf="9"/>
						<Atom3d ID="477" Mapping="470" ImageOf="10"/>
						<Atom3d ID="478" Mapping="470" ImageOf="11"/>
						<Atom3d ID="479" Mapping="470" ImageOf="12"/>
						<Atom3d ID="480" Mapping="470" ImageOf="13"/>
						<Atom3d ID="481" Mapping="470" ImageOf="14"/>
						<Atom3d ID="482" Mapping="470" ImageOf="15"/>
						<Bond ID="483" Mapping="470" ImageOf="17"/>
						<Bond ID="484" Mapping="470" ImageOf="18"/>
						<Bond ID="485" Mapping="470" ImageOf="19"/>
						<Bond ID="486" Mapping="470" ImageOf="20"/>
						<Bond ID="487" Mapping="470" ImageOf="21"/>
						<Bond ID="488" Mapping="470" ImageOf="22"/>
						<Bond ID="489" Mapping="470" ImageOf="23"/>
						<Bond ID="490" Mapping="470" ImageOf="24"/>
						<Bond ID="491" Mapping="470" ImageOf="25"/>
						<Bond ID="492" Mapping="470" ImageOf="26"/>
						<Bond ID="493" Mapping="470" ImageOf="27"/>
						<Bond ID="494" Mapping="470" ImageOf="28"/>
						<Bond ID="495" Mapping="470" ImageOf="29"/>
						<Bond ID="496" Mapping="470" ImageOf="30"/>
						<Bond ID="497" Mapping="470" ImageOf="31"/>
						<Bond ID="498" Mapping="470" ImageOf="32"/>
					</ImageMapping>
					<ImageMapping ID="499" Element="1,0,0,4,0,1,0,1,0,0,1,0" Constraint="1,0,0,0,0,1,0,0,0,0,1,0" MappedObjects="ci(28):28+500" NumImages="28">
						<Atom3d ID="500" Mapping="499" ImageOf="4"/>
						<Atom3d ID="501" Mapping="499" ImageOf="5"/>
						<Atom3d ID="502" Mapping="499" ImageOf="6"/>
						<Atom3d ID="503" Mapping="499" ImageOf="7"/>
						<Atom3d ID="504" Mapping="499" ImageOf="8"/>
						<Atom3d ID="505" Mapping="499" ImageOf="9"/>
						<Atom3d ID="506" Mapping="499" ImageOf="10"/>
						<Atom3d ID="507" Mapping="499" ImageOf="11"/>
						<Atom3d ID="508" Mapping="499" ImageOf="12"/>
						<Atom3d ID="509" Mapping="499" ImageOf="13"/>
						<Atom3d ID="510" Mapping="499" ImageOf="14"/>
						<Atom3d ID="511" Mapping="499" ImageOf="15"/>
						<Bond ID="512" Mapping="499" ImageOf="17"/>
						<Bond ID="513" Mapping="499" ImageOf="18"/>
						<Bond ID="514" Mapping="499" ImageOf="19"/>
						<Bond ID="515" Mapping="499" ImageOf="20"/>
						<Bond ID="516" Mapping="499" ImageOf="21"/>
						<Bond ID="517" Mapping="499" ImageOf="22"/>
						<Bond ID="518" Mapping="499" ImageOf="23"/>
						<Bond ID="519" Mapping="499" ImageOf="24"/>
						<Bond ID="520" Mapping="499" ImageOf="25"/>
						<Bond ID="521" Mapping="499" ImageOf="26"/>
						<Bond ID="522" Mapping="499" ImageOf="27"/>
						<Bond ID="523" Mapping="499" ImageOf="28"/>
						<Bond ID="524" Mapping="499" ImageOf="29"/>
						<Bond ID="525" Mapping="499" ImageOf="30"/>
						<Bond ID="526" Mapping="499" ImageOf="31"/>
						<Bond ID="527" Mapping="499" ImageOf="32"/>
					</ImageMapping>
					<ImageMapping ID="528" Element="1,0,0,5,0,1,0,1,0,0,1,0" Constraint="1,0,0,0,0,1,0,0,0,0,1,0" MappedObjects="ci(28):28+529" NumImages="28">
						<Atom3d ID="529" Mapping="528" ImageOf="4"/>
						<Atom3d ID="530" Mapping="528" ImageOf="5"/>
						<Atom3d ID="531" Mapping="528" ImageOf="6"/>
						<Atom3d ID="532" Mapping="528" ImageOf="7"/>
						<Atom3d ID="533" Mapping="528" ImageOf="8"/>
						<Atom3d ID="534" Mapping="528" ImageOf="9"/>
						<Atom3d ID="535" Mapping="528" ImageOf="10"/>
						<Atom3d ID="536" Mapping="528" ImageOf="11"/>
						<Atom3d ID="537" Mapping="528" ImageOf="12"/>
						<Atom3d ID="538" Mapping="528" ImageOf="13"/>
						<Atom3d ID="539" Mapping="528" ImageOf="14"/>
						<Atom3d ID="540" Mapping="528" ImageOf="15"/>
						<Bond ID="541" Mapping="528" ImageOf="17"/>
						<Bond ID="542" Mapping="528" ImageOf="18"/>
						<Bond ID="543" Mapping="528" ImageOf="19"/>
						<Bond ID="544" Mapping="528" ImageOf="20"/>
						<Bond ID="545" Mapping="528" ImageOf="21"/>
						<Bond ID="546" Mapping="528" ImageOf="22"/>
						<Bond ID="547" Mapping="528" ImageOf="23"/>
						<Bond ID="548" Mapping="528" ImageOf="24"/>
						<Bond ID="549" Mapping="528" ImageOf="25"/>
						<Bond ID="550" Mapping="528" ImageOf="26"/>
						<Bond ID="551" Mapping="528" ImageOf="27"/>
						<Bond ID="552" Mapping="528" ImageOf="28"/>
						<Bond ID="553" Mapping="528" ImageOf="29"/>
						<Bond ID="554" Mapping="528" ImageOf="30"/>
						<Bond ID="555" Mapping="528" ImageOf="31"/>
						<Bond ID="556" Mapping="528" ImageOf="32"/>
					</ImageMapping>
					<ImageMapping ID="557" Element="1,0,0,6,0,1,0,1,0,0,1,0" Constraint="1,0,0,0,0,1,0,0,0,0,1,0" MappedObjects="ci(28):28+558" NumImages="28">
						<Atom3d ID="558" Mapping="557" ImageOf="4"/>
						<Atom3d ID="559" Mapping="557" ImageOf="5"/>
						<Atom3d ID="560" Mapping="557" ImageOf="6"/>
						<Atom3d ID="561" Mapping="557" ImageOf="7"/>
						<Atom3d ID="562" Mapping="557" ImageOf="8"/>
						<Atom3d ID="563" Mapping="557" ImageOf="9"/>
						<Atom3d ID="564" Mapping="557" ImageOf="10"/>
						<Atom3d ID="565" Mapping="557" ImageOf="11"/>
						<Atom3d ID="566" Mapping="557" ImageOf="12"/>
						<Atom3d ID="567" Mapping="557" ImageOf="13"/>
						<Atom3d ID="568" Mapping="557" ImageOf="14"/>
						<Atom3d ID="569" Mapping="557" ImageOf="15"/>
						<Bond ID="570" Mapping="557" ImageOf="17"/>
						<Bond ID="571" Mapping="557" ImageOf="18"/>
						<Bond ID="572" Mapping="557" ImageOf="19"/>
						<Bond ID="573" Mapping="557" ImageOf="20"/>
						<Bond ID="574" Mapping="557" ImageOf="21"/>
						<Bond ID="575" Mapping="557" ImageOf="22"/>
						<Bond ID="576" Mapping="557" ImageOf="23"/>
						<Bond ID="577" Mapping="557" ImageOf="24"/>
						<Bond ID="578" Mapping="557" ImageOf="25"/>
						<Bond ID="579" Mapping="557" ImageOf="26"/>
						<Bond ID="580" Mapping="557" ImageOf="27"/>
						<Bond ID="581" Mapping="557" ImageOf="28"/>
						<Bond ID="582" Mapping="557" ImageOf="29"/>
						<Bond ID="583" Mapping="557" ImageOf="30"/>
						<Bond ID="584" Mapping="557" ImageOf="31"/>
						<Bond ID="585" Mapping="557" ImageOf="32"/>
					</ImageMapping>
					<ImageMapping ID="586" Element="1,0,0,7,0,1,0,1,0,0,1,0" Constraint="1,0,0,0,0,1,0,0,0,0,1,0" MappedObjects="ci(28):28+587" NumImages="28">
						<Atom3d ID="587" Mapping="586" ImageOf="4"/>
						<Atom3d ID="588" Mapping="586" ImageOf="5"/>
						<Atom3d ID="589" Mapping="586" ImageOf="6"/>
						<Atom3d ID="590" Mapping="586" ImageOf="7"/>
						<Atom3d ID="591" Mapping="586" ImageOf="8"/>
						<Atom3d ID="592" Mapping="586" ImageOf="9"/>
						<Atom3d ID="593" Mapping="586" ImageOf="10"/>
						<Atom3d ID="594" Mapping="586" ImageOf="11"/>
						<Atom3d ID="595" Mapping="586" ImageOf="12"/>
						<Atom3d ID="596" Mapping="586" ImageOf="13"/>
						<Atom3d ID="597" Mapping="586" ImageOf="14"/>
						<Atom3d ID="598" Mapping="586" ImageOf="15"/>
						<Bond ID="599" Mapping="586" ImageOf="17"/>
						<Bond ID="600" Mapping="586" ImageOf="18"/>
						<Bond ID="601" Mapping="586" ImageOf="19"/>
						<Bond ID="602" Mapping="586" ImageOf="20"/>
						<Bond ID="603" Mapping="586" ImageOf="21"/>
						<Bond ID="604" Mapping="586" ImageOf="22"/>
						<Bond ID="605" Mapping="586" ImageOf="23"/>
						<Bond ID="606" Mapping="586" ImageOf="24"/>
						<Bond ID="607" Mapping="586" ImageOf="25"/>
						<Bond ID="608" Mapping="586" ImageOf="26"/>
						<Bond ID="609" Mapping="586" ImageOf="27"/>
						<Bond ID="610" Mapping="586" ImageOf="28"/>
						<Bond ID="611" Mapping="586" ImageOf="29"/>
						<Bond ID="612" Mapping="586" ImageOf="30"/>
						<Bond ID="613" Mapping="586" ImageOf="31"/>
						<Bond ID="614" Mapping="586" ImageOf="32"/>
					</ImageMapping>
					<ImageMapping ID="615" Element="1,0,0,8,0,1,0,1,0,0,1,0" Constraint="1,0,0,0,0,1,0,0,0,0,1,0" MappedObjects="ci(28):28+616" NumImages="28">
						<Atom3d ID="616" Mapping="615" ImageOf="4"/>
						<Atom3d ID="617" Mapping="615" ImageOf="5"/>
						<Atom3d ID="618" Mapping="615" ImageOf="6"/>
						<Atom3d ID="619" Mapping="615" ImageOf="7"/>
						<Atom3d ID="620" Mapping="615" ImageOf="8"/>
						<Atom3d ID="621" Mapping="615" ImageOf="9"/>
						<Atom3d ID="622" Mapping="615" ImageOf="10"/>
						<Atom3d ID="623" Mapping="615" ImageOf="11"/>
						<Atom3d ID="624" Mapping="615" ImageOf="12"/>
						<Atom3d ID="625" Mapping="615" ImageOf="13"/>
						<Atom3d ID="626" Mapping="615" ImageOf="14"/>
						<Atom3d ID="627" Mapping="615" ImageOf="15"/>
						<Bond ID="628" Mapping="615" ImageOf="17"/>
						<Bond ID="629" Mapping="615" ImageOf="18"/>
						<Bond ID="630" Mapping="615" ImageOf="19"/>
						<Bond ID="631" Mapping="615" ImageOf="20"/>
						<Bond ID="632" Mapping="615" ImageOf="21"/>
						<Bond ID="633" Mapping="615" ImageOf="22"/>
						<Bond ID="634" Mapping="615" ImageOf="23"/>
						<Bond ID="635" Mapping="615" ImageOf="24"/>
						<Bond ID="636" Mapping="615" ImageOf="25"/>
						<Bond ID="637" Mapping="615" ImageOf="26"/>
						<Bond ID="638" Mapping="615" ImageOf="27"/>
						<Bond ID="639" Mapping="615" ImageOf="28"/>
						<Bond ID="640" Mapping="615" ImageOf="29"/>
						<Bond ID="641" Mapping="615" ImageOf="30"/>
						<Bond ID="642" Mapping="615" ImageOf="31"/>
						<Bond ID="643" Mapping="615" ImageOf="32"/>
					</ImageMapping>
					<ImageMapping ID="644" Element="1,0,0,9,0,1,0,1,0,0,1,0" Constraint="1,0,0,0,0,1,0,0,0,0,1,0" MappedObjects="ci(28):28+645" NumImages="28">
						<Atom3d ID="645" Mapping="644" ImageOf="4"/>
						<Atom3d ID="646" Mapping="644" ImageOf="5"/>
						<Atom3d ID="647" Mapping="644" ImageOf="6"/>
						<Atom3d ID="648" Mapping="644" ImageOf="7"/>
						<Atom3d ID="649" Mapping="644" ImageOf="8"/>
						<Atom3d ID="650" Mapping="644" ImageOf="9"/>
						<Atom3d ID="651" Mapping="644" ImageOf="10"/>
						<Atom3d ID="652" Mapping="644" ImageOf="11"/>
						<Atom3d ID="653" Mapping="644" ImageOf="12"/>
						<Atom3d ID="654" Mapping="644" ImageOf="13"/>
						<Atom3d ID="655" Mapping="644" ImageOf="14"/>
						<Atom3d ID="656" Mapping="644" ImageOf="15"/>
						<Bond ID="657" Mapping="644" ImageOf="17"/>
						<Bond ID="658" Mapping="644" ImageOf="18"/>
						<Bond ID="659" Mapping="644" ImageOf="19"/>
						<Bond ID="660" Mapping="644" ImageOf="20"/>
						<Bond ID="661" Mapping="644" ImageOf="21"/>
						<Bond ID="662" Mapping="644" ImageOf="22"/>
						<Bond ID="663" Mapping="644" ImageOf="23"/>
						<Bond ID="664" Mapping="644" ImageOf="24"/>
						<Bond ID="665" Mapping="644" ImageOf="25"/>
						<Bond ID="666" Mapping="644" ImageOf="26"/>
						<Bond ID="667" Mapping="644" ImageOf="27"/>
						<Bond ID="668" Mapping="644" ImageOf="28"/>
						<Bond ID="669" Mapping="644" ImageOf="29"/>
						<Bond ID="670" Mapping="644" ImageOf="30"/>
						<Bond ID="671" Mapping="644" ImageOf="31"/>
						<Bond ID="672" Mapping="644" ImageOf="32"/>
					</ImageMapping>
					<ImageMapping ID="673" Element="1,0,0,10,0,1,0,1,0,0,1,0" Constraint="1,0,0,0,0,1,0,0,0,0,1,0" MappedObjects="ci(26):25x0,674" NumImages="1">
						<Bond ID="674" Mapping="673" ImageOf="30"/>
					</ImageMapping>
					<ImageMapping ID="675" Element="1,0,0,0,0,1,0,2,0,0,1,0" Constraint="1,0,0,0,0,1,0,0,0,0,1,0" MappedObjects="ci(19):18x0,676" NumImages="1">
						<Bond ID="676" Mapping="675" ImageOf="23"/>
					</ImageMapping>
					<ImageMapping ID="677" Element="1,0,0,1,0,1,0,2,0,0,1,0" Constraint="1,0,0,0,0,1,0,0,0,0,1,0" MappedObjects="ci(19):18x0,678" NumImages="1">
						<Bond ID="678" Mapping="677" ImageOf="23"/>
					</ImageMapping>
					<ImageMapping ID="679" Element="1,0,0,2,0,1,0,2,0,0,1,0" Constraint="1,0,0,0,0,1,0,0,0,0,1,0" MappedObjects="ci(19):18x0,680" NumImages="1">
						<Bond ID="680" Mapping="679" ImageOf="23"/>
					</ImageMapping>
					<ImageMapping ID="681" Element="1,0,0,3,0,1,0,2,0,0,1,0" Constraint="1,0,0,0,0,1,0,0,0,0,1,0" MappedObjects="ci(19):18x0,682" NumImages="1">
						<Bond ID="682" Mapping="681" ImageOf="23"/>
					</ImageMapping>
					<ImageMapping ID="683" Element="1,0,0,4,0,1,0,2,0,0,1,0" Constraint="1,0,0,0,0,1,0,0,0,0,1,0" MappedObjects="ci(19):18x0,684" NumImages="1">
						<Bond ID="684" Mapping="683" ImageOf="23"/>
					</ImageMapping>
					<ImageMapping ID="685" Element="1,0,0,5,0,1,0,2,0,0,1,0" Constraint="1,0,0,0,0,1,0,0,0,0,1,0" MappedObjects="ci(19):18x0,686" NumImages="1">
						<Bond ID="686" Mapping="685" ImageOf="23"/>
					</ImageMapping>
					<ImageMapping ID="687" Element="1,0,0,6,0,1,0,2,0,0,1,0" Constraint="1,0,0,0,0,1,0,0,0,0,1,0" MappedObjects="ci(19):18x0,688" NumImages="1">
						<Bond ID="688" Mapping="687" ImageOf="23"/>
					</ImageMapping>
					<ImageMapping ID="689" Element="1,0,0,7,0,1,0,2,0,0,1,0" Constraint="1,0,0,0,0,1,0,0,0,0,1,0" MappedObjects="ci(19):18x0,690" NumImages="1">
						<Bond ID="690" Mapping="689" ImageOf="23"/>
					</ImageMapping>
					<ImageMapping ID="691" Element="1,0,0,8,0,1,0,2,0,0,1,0" Constraint="1,0,0,0,0,1,0,0,0,0,1,0" MappedObjects="ci(19):18x0,692" NumImages="1">
						<Bond ID="692" Mapping="691" ImageOf="23"/>
					</ImageMapping>
					<ImageMapping ID="693" Element="1,0,0,9,0,1,0,2,0,0,1,0" Constraint="1,0,0,0,0,1,0,0,0,0,1,0" MappedObjects="ci(19):18x0,694" NumImages="1">
						<Bond ID="694" Mapping="693" ImageOf="23"/>
					</ImageMapping>
					<ImageMapping ID="695" Element="1,0,0,0,0,1,0,-2,0,0,1,1" Constraint="1,0,0,0,0,1,0,0,0,0,1,0"/>
					<ImageMapping ID="696" Element="1,0,0,-1,0,1,0,-1,0,0,1,1" Constraint="1,0,0,0,0,1,0,0,0,0,1,0"/>
					<ImageMapping ID="697" Element="1,0,0,0,0,1,0,-1,0,0,1,1" Constraint="1,0,0,0,0,1,0,0,0,0,1,0" MappedObjects="ci(27):26x0,698" NumImages="1">
						<Bond ID="698" Mapping="697" ImageOf="31"/>
					</ImageMapping>
					<ImageMapping ID="699" Element="1,0,0,1,0,1,0,-1,0,0,1,1" Constraint="1,0,0,0,0,1,0,0,0,0,1,0" MappedObjects="ci(27):26x0,700" NumImages="1">
						<Bond ID="700" Mapping="699" ImageOf="31"/>
					</ImageMapping>
					<ImageMapping ID="701" Element="1,0,0,2,0,1,0,-1,0,0,1,1" Constraint="1,0,0,0,0,1,0,0,0,0,1,0" MappedObjects="ci(27):26x0,702" NumImages="1">
						<Bond ID="702" Mapping="701" ImageOf="31"/>
					</ImageMapping>
					<ImageMapping ID="703" Element="1,0,0,3,0,1,0,-1,0,0,1,1" Constraint="1,0,0,0,0,1,0,0,0,0,1,0" MappedObjects="ci(27):26x0,704" NumImages="1">
						<Bond ID="704" Mapping="703" ImageOf="31"/>
					</ImageMapping>
					<ImageMapping ID="705" Element="1,0,0,4,0,1,0,-1,0,0,1,1" Constraint="1,0,0,0,0,1,0,0,0,0,1,0" MappedObjects="ci(27):26x0,706" NumImages="1">
						<Bond ID="706" Mapping="705" ImageOf="31"/>
					</ImageMapping>
					<ImageMapping ID="707" Element="1,0,0,5,0,1,0,-1,0,0,1,1" Constraint="1,0,0,0,0,1,0,0,0,0,1,0" MappedObjects="ci(27):26x0,708" NumImages="1">
						<Bond ID="708" Mapping="707" ImageOf="31"/>
					</ImageMapping>
					<ImageMapping ID="709" Element="1,0,0,6,0,1,0,-1,0,0,1,1" Constraint="1,0,0,0,0,1,0,0,0,0,1,0" MappedObjects="ci(27):26x0,710" NumImages="1">
						<Bond ID="710" Mapping="709" ImageOf="31"/>
					</ImageMapping>
					<ImageMapping ID="711" Element="1,0,0,7,0,1,0,-1,0,0,1,1" Constraint="1,0,0,0,0,1,0,0,0,0,1,0" MappedObjects="ci(27):26x0,712" NumImages="1">
						<Bond ID="712" Mapping="711" ImageOf="31"/>
					</ImageMapping>
					<ImageMapping ID="713" Element="1,0,0,8,0,1,0,-1,0,0,1,1" Constraint="1,0,0,0,0,1,0,0,0,0,1,0" MappedObjects="ci(27):26x0,714" NumImages="1">
						<Bond ID="714" Mapping="713" ImageOf="31"/>
					</ImageMapping>
					<ImageMapping ID="715" Element="1,0,0,9,0,1,0,-1,0,0,1,1" Constraint="1,0,0,0,0,1,0,0,0,0,1,0" MappedObjects="ci(27):26x0,716" NumImages="1">
						<Bond ID="716" Mapping="715" ImageOf="31"/>
					</ImageMapping>
					<ImageMapping ID="717" Element="1,0,0,-1,0,1,0,0,0,0,1,1" Constraint="1,0,0,0,0,1,0,0,0,0,1,0"/>
					<ImageMapping ID="718" Element="1,0,0,0,0,1,0,0,0,0,1,1" Constraint="1,0,0,0,0,1,0,0,0,0,1,0" MappedObjects="ci(28):719,44,26+720" NumImages="28">
						<Atom3d ID="719" Mapping="718" ImageOf="4"/>
						<Atom3d ID="44" Mapping="718" ImageOf="5"/>
						<Atom3d ID="720" Mapping="718" ImageOf="6"/>
						<Atom3d ID="721" Mapping="718" ImageOf="7"/>
						<Atom3d ID="722" Mapping="718" ImageOf="8"/>
						<Atom3d ID="723" Mapping="718" ImageOf="9"/>
						<Atom3d ID="724" Mapping="718" ImageOf="10"/>
						<Atom3d ID="725" Mapping="718" ImageOf="11"/>
						<Atom3d ID="726" Mapping="718" ImageOf="12"/>
						<Atom3d ID="727" Mapping="718" ImageOf="13"/>
						<Atom3d ID="728" Mapping="718" ImageOf="14"/>
						<Atom3d ID="729" Mapping="718" ImageOf="15"/>
						<Bond ID="730" Mapping="718" ImageOf="17"/>
						<Bond ID="731" Mapping="718" ImageOf="18"/>
						<Bond ID="732" Mapping="718" ImageOf="19"/>
						<Bond ID="733" Mapping="718" ImageOf="20"/>
						<Bond ID="734" Mapping="718" ImageOf="21"/>
						<Bond ID="735" Mapping="718" ImageOf="22"/>
						<Bond ID="736" Mapping="718" ImageOf="23"/>
						<Bond ID="737" Mapping="718" ImageOf="24"/>
						<Bond ID="738" Mapping="718" ImageOf="25"/>
						<Bond ID="739" Mapping="718" ImageOf="26"/>
						<Bond ID="740" Mapping="718" ImageOf="27"/>
						<Bond ID="741" Mapping="718" ImageOf="28"/>
						<Bond ID="742" Mapping="718" ImageOf="29"/>
						<Bond ID="743" Mapping="718" ImageOf="30"/>
						<Bond ID="744" Mapping="718" ImageOf="31"/>
						<Bond ID="745" Mapping="718" ImageOf="32"/>
					</ImageMapping>
					<ImageMapping ID="746" Element="1,0,0,1,0,1,0,0,0,0,1,1" Constraint="1,0,0,0,0,1,0,0,0,0,1,0" MappedObjects="ci(28):28+747" NumImages="28">
						<Atom3d ID="747" Mapping="746" ImageOf="4"/>
						<Atom3d ID="748" Mapping="746" ImageOf="5"/>
						<Atom3d ID="749" Mapping="746" ImageOf="6"/>
						<Atom3d ID="750" Mapping="746" ImageOf="7"/>
						<Atom3d ID="751" Mapping="746" ImageOf="8"/>
						<Atom3d ID="752" Mapping="746" ImageOf="9"/>
						<Atom3d ID="753" Mapping="746" ImageOf="10"/>
						<Atom3d ID="754" Mapping="746" ImageOf="11"/>
						<Atom3d ID="755" Mapping="746" ImageOf="12"/>
						<Atom3d ID="756" Mapping="746" ImageOf="13"/>
						<Atom3d ID="757" Mapping="746" ImageOf="14"/>
						<Atom3d ID="758" Mapping="746" ImageOf="15"/>
						<Bond ID="759" Mapping="746" ImageOf="17"/>
						<Bond ID="760" Mapping="746" ImageOf="18"/>
						<Bond ID="761" Mapping="746" ImageOf="19"/>
						<Bond ID="762" Mapping="746" ImageOf="20"/>
						<Bond ID="763" Mapping="746" ImageOf="21"/>
						<Bond ID="764" Mapping="746" ImageOf="22"/>
						<Bond ID="765" Mapping="746" ImageOf="23"/>
						<Bond ID="766" Mapping="746" ImageOf="24"/>
						<Bond ID="767" Mapping="746" ImageOf="25"/>
						<Bond ID="768" Mapping="746" ImageOf="26"/>
						<Bond ID="769" Mapping="746" ImageOf="27"/>
						<Bond ID="770" Mapping="746" ImageOf="28"/>
						<Bond ID="771" Mapping="746" ImageOf="29"/>
						<Bond ID="772" Mapping="746" ImageOf="30"/>
						<Bond ID="773" Mapping="746" ImageOf="31"/>
						<Bond ID="774" Mapping="746" ImageOf="32"/>
					</ImageMapping>
					<ImageMapping ID="775" Element="1,0,0,2,0,1,0,0,0,0,1,1" Constraint="1,0,0,0,0,1,0,0,0,0,1,0" MappedObjects="ci(28):28+776" NumImages="28">
						<Atom3d ID="776" Mapping="775" ImageOf="4"/>
						<Atom3d ID="777" Mapping="775" ImageOf="5"/>
						<Atom3d ID="778" Mapping="775" ImageOf="6"/>
						<Atom3d ID="779" Mapping="775" ImageOf="7"/>
						<Atom3d ID="780" Mapping="775" ImageOf="8"/>
						<Atom3d ID="781" Mapping="775" ImageOf="9"/>
						<Atom3d ID="782" Mapping="775" ImageOf="10"/>
						<Atom3d ID="783" Mapping="775" ImageOf="11"/>
						<Atom3d ID="784" Mapping="775" ImageOf="12"/>
						<Atom3d ID="785" Mapping="775" ImageOf="13"/>
						<Atom3d ID="786" Mapping="775" ImageOf="14"/>
						<Atom3d ID="787" Mapping="775" ImageOf="15"/>
						<Bond ID="788" Mapping="775" ImageOf="17"/>
						<Bond ID="789" Mapping="775" ImageOf="18"/>
						<Bond ID="790" Mapping="775" ImageOf="19"/>
						<Bond ID="791" Mapping="775" ImageOf="20"/>
						<Bond ID="792" Mapping="775" ImageOf="21"/>
						<Bond ID="793" Mapping="775" ImageOf="22"/>
						<Bond ID="794" Mapping="775" ImageOf="23"/>
						<Bond ID="795" Mapping="775" ImageOf="24"/>
						<Bond ID="796" Mapping="775" ImageOf="25"/>
						<Bond ID="797" Mapping="775" ImageOf="26"/>
						<Bond ID="798" Mapping="775" ImageOf="27"/>
						<Bond ID="799" Mapping="775" ImageOf="28"/>
						<Bond ID="800" Mapping="775" ImageOf="29"/>
						<Bond ID="801" Mapping="775" ImageOf="30"/>
						<Bond ID="802" Mapping="775" ImageOf="31"/>
						<Bond ID="803" Mapping="775" ImageOf="32"/>
					</ImageMapping>
					<ImageMapping ID="804" Element="1,0,0,3,0,1,0,0,0,0,1,1" Constraint="1,0,0,0,0,1,0,0,0,0,1,0" MappedObjects="ci(28):28+805" NumImages="28">
						<Atom3d ID="805" Mapping="804" ImageOf="4"/>
						<Atom3d ID="806" Mapping="804" ImageOf="5"/>
						<Atom3d ID="807" Mapping="804" ImageOf="6"/>
						<Atom3d ID="808" Mapping="804" ImageOf="7"/>
						<Atom3d ID="809" Mapping="804" ImageOf="8"/>
						<Atom3d ID="810" Mapping="804" ImageOf="9"/>
						<Atom3d ID="811" Mapping="804" ImageOf="10"/>
						<Atom3d ID="812" Mapping="804" ImageOf="11"/>
						<Atom3d ID="813" Mapping="804" ImageOf="12"/>
						<Atom3d ID="814" Mapping="804" ImageOf="13"/>
						<Atom3d ID="815" Mapping="804" ImageOf="14"/>
						<Atom3d ID="816" Mapping="804" ImageOf="15"/>
						<Bond ID="817" Mapping="804" ImageOf="17"/>
						<Bond ID="818" Mapping="804" ImageOf="18"/>
						<Bond ID="819" Mapping="804" ImageOf="19"/>
						<Bond ID="820" Mapping="804" ImageOf="20"/>
						<Bond ID="821" Mapping="804" ImageOf="21"/>
						<Bond ID="822" Mapping="804" ImageOf="22"/>
						<Bond ID="823" Mapping="804" ImageOf="23"/>
						<Bond ID="824" Mapping="804" ImageOf="24"/>
						<Bond ID="825" Mapping="804" ImageOf="25"/>
						<Bond ID="826" Mapping="804" ImageOf="26"/>
						<Bond ID="827" Mapping="804" ImageOf="27"/>
						<Bond ID="828" Mapping="804" ImageOf="28"/>
						<Bond ID="829" Mapping="804" ImageOf="29"/>
						<Bond ID="830" Mapping="804" ImageOf="30"/>
						<Bond ID="831" Mapping="804" ImageOf="31"/>
						<Bond ID="832" Mapping="804" ImageOf="32"/>
					</ImageMapping>
					<ImageMapping ID="833" Element="1,0,0,4,0,1,0,0,0,0,1,1" Constraint="1,0,0,0,0,1,0,0,0,0,1,0" MappedObjects="ci(28):28+834" NumImages="28">
						<Atom3d ID="834" Mapping="833" ImageOf="4"/>
						<Atom3d ID="835" Mapping="833" ImageOf="5"/>
						<Atom3d ID="836" Mapping="833" ImageOf="6"/>
						<Atom3d ID="837" Mapping="833" ImageOf="7"/>
						<Atom3d ID="838" Mapping="833" ImageOf="8"/>
						<Atom3d ID="839" Mapping="833" ImageOf="9"/>
						<Atom3d ID="840" Mapping="833" ImageOf="10"/>
						<Atom3d ID="841" Mapping="833" ImageOf="11"/>
						<Atom3d ID="842" Mapping="833" ImageOf="12"/>
						<Atom3d ID="843" Mapping="833" ImageOf="13"/>
						<Atom3d ID="844" Mapping="833" ImageOf="14"/>
						<Atom3d ID="845" Mapping="833" ImageOf="15"/>
						<Bond ID="846" Mapping="833" ImageOf="17"/>
						<Bond ID="847" Mapping="833" ImageOf="18"/>
						<Bond ID="848" Mapping="833" ImageOf="19"/>
						<Bond ID="849" Mapping="833" ImageOf="20"/>
						<Bond ID="850" Mapping="833" ImageOf="21"/>
						<Bond ID="851" Mapping="833" ImageOf="22"/>
						<Bond ID="852" Mapping="833" ImageOf="23"/>
						<Bond ID="853" Mapping="833" ImageOf="24"/>
						<Bond ID="854" Mapping="833" ImageOf="25"/>
						<Bond ID="855" Mapping="833" ImageOf="26"/>
						<Bond ID="856" Mapping="833" ImageOf="27"/>
						<Bond ID="857" Mapping="833" ImageOf="28"/>
						<Bond ID="858" Mapping="833" ImageOf="29"/>
						<Bond ID="859" Mapping="833" ImageOf="30"/>
						<Bond ID="860" Mapping="833" ImageOf="31"/>
						<Bond ID="861" Mapping="833" ImageOf="32"/>
					</ImageMapping>
					<ImageMapping ID="862" Element="1,0,0,5,0,1,0,0,0,0,1,1" Constraint="1,0,0,0,0,1,0,0,0,0,1,0" MappedObjects="ci(28):28+863" NumImages="28">
						<Atom3d ID="863" Mapping="862" ImageOf="4"/>
						<Atom3d ID="864" Mapping="862" ImageOf="5"/>
						<Atom3d ID="865" Mapping="862" ImageOf="6"/>
						<Atom3d ID="866" Mapping="862" ImageOf="7"/>
						<Atom3d ID="867" Mapping="862" ImageOf="8"/>
						<Atom3d ID="868" Mapping="862" ImageOf="9"/>
						<Atom3d ID="869" Mapping="862" ImageOf="10"/>
						<Atom3d ID="870" Mapping="862" ImageOf="11"/>
						<Atom3d ID="871" Mapping="862" ImageOf="12"/>
						<Atom3d ID="872" Mapping="862" ImageOf="13"/>
						<Atom3d ID="873" Mapping="862" ImageOf="14"/>
						<Atom3d ID="874" Mapping="862" ImageOf="15"/>
						<Bond ID="875" Mapping="862" ImageOf="17"/>
						<Bond ID="876" Mapping="862" ImageOf="18"/>
						<Bond ID="877" Mapping="862" ImageOf="19"/>
						<Bond ID="878" Mapping="862" ImageOf="20"/>
						<Bond ID="879" Mapping="862" ImageOf="21"/>
						<Bond ID="880" Mapping="862" ImageOf="22"/>
						<Bond ID="881" Mapping="862" ImageOf="23"/>
						<Bond ID="882" Mapping="862" ImageOf="24"/>
						<Bond ID="883" Mapping="862" ImageOf="25"/>
						<Bond ID="884" Mapping="862" ImageOf="26"/>
						<Bond ID="885" Mapping="862" ImageOf="27"/>
						<Bond ID="886" Mapping="862" ImageOf="28"/>
						<Bond ID="887" Mapping="862" ImageOf="29"/>
						<Bond ID="888" Mapping="862" ImageOf="30"/>
						<Bond ID="889" Mapping="862" ImageOf="31"/>
						<Bond ID="890" Mapping="862" ImageOf="32"/>
					</ImageMapping>
					<ImageMapping ID="891" Element="1,0,0,6,0,1,0,0,0,0,1,1" Constraint="1,0,0,0,0,1,0,0,0,0,1,0" MappedObjects="ci(28):28+892" NumImages="28">
						<Atom3d ID="892" Mapping="891" ImageOf="4"/>
						<Atom3d ID="893" Mapping="891" ImageOf="5"/>
						<Atom3d ID="894" Mapping="891" ImageOf="6"/>
						<Atom3d ID="895" Mapping="891" ImageOf="7"/>
						<Atom3d ID="896" Mapping="891" ImageOf="8"/>
						<Atom3d ID="897" Mapping="891" ImageOf="9"/>
						<Atom3d ID="898" Mapping="891" ImageOf="10"/>
						<Atom3d ID="899" Mapping="891" ImageOf="11"/>
						<Atom3d ID="900" Mapping="891" ImageOf="12"/>
						<Atom3d ID="901" Mapping="891" ImageOf="13"/>
						<Atom3d ID="902" Mapping="891" ImageOf="14"/>
						<Atom3d ID="903" Mapping="891" ImageOf="15"/>
						<Bond ID="904" Mapping="891" ImageOf="17"/>
						<Bond ID="905" Mapping="891" ImageOf="18"/>
						<Bond ID="906" Mapping="891" ImageOf="19"/>
						<Bond ID="907" Mapping="891" ImageOf="20"/>
						<Bond ID="908" Mapping="891" ImageOf="21"/>
						<Bond ID="909" Mapping="891" ImageOf="22"/>
						<Bond ID="910" Mapping="891" ImageOf="23"/>
						<Bond ID="911" Mapping="891" ImageOf="24"/>
						<Bond ID="912" Mapping="891" ImageOf="25"/>
						<Bond ID="913" Mapping="891" ImageOf="26"/>
						<Bond ID="914" Mapping="891" ImageOf="27"/>
						<Bond ID="915" Mapping="891" ImageOf="28"/>
						<Bond ID="916" Mapping="891" ImageOf="29"/>
						<Bond ID="917" Mapping="891" ImageOf="30"/>
						<Bond ID="918" Mapping="891" ImageOf="31"/>
						<Bond ID="919" Mapping="891" ImageOf="32"/>
					</ImageMapping>
					<ImageMapping ID="920" Element="1,0,0,7,0,1,0,0,0,0,1,1" Constraint="1,0,0,0,0,1,0,0,0,0,1,0" MappedObjects="ci(28):28+921" NumImages="28">
						<Atom3d ID="921" Mapping="920" ImageOf="4"/>
						<Atom3d ID="922" Mapping="920" ImageOf="5"/>
						<Atom3d ID="923" Mapping="920" ImageOf="6"/>
						<Atom3d ID="924" Mapping="920" ImageOf="7"/>
						<Atom3d ID="925" Mapping="920" ImageOf="8"/>
						<Atom3d ID="926" Mapping="920" ImageOf="9"/>
						<Atom3d ID="927" Mapping="920" ImageOf="10"/>
						<Atom3d ID="928" Mapping="920" ImageOf="11"/>
						<Atom3d ID="929" Mapping="920" ImageOf="12"/>
						<Atom3d ID="930" Mapping="920" ImageOf="13"/>
						<Atom3d ID="931" Mapping="920" ImageOf="14"/>
						<Atom3d ID="932" Mapping="920" ImageOf="15"/>
						<Bond ID="933" Mapping="920" ImageOf="17"/>
						<Bond ID="934" Mapping="920" ImageOf="18"/>
						<Bond ID="935" Mapping="920" ImageOf="19"/>
						<Bond ID="936" Mapping="920" ImageOf="20"/>
						<Bond ID="937" Mapping="920" ImageOf="21"/>
						<Bond ID="938" Mapping="920" ImageOf="22"/>
						<Bond ID="939" Mapping="920" ImageOf="23"/>
						<Bond ID="940" Mapping="920" ImageOf="24"/>
						<Bond ID="941" Mapping="920" ImageOf="25"/>
						<Bond ID="942" Mapping="920" ImageOf="26"/>
						<Bond ID="943" Mapping="920" ImageOf="27"/>
						<Bond ID="944" Mapping="920" ImageOf="28"/>
						<Bond ID="945" Mapping="920" ImageOf="29"/>
						<Bond ID="946" Mapping="920" ImageOf="30"/>
						<Bond ID="947" Mapping="920" ImageOf="31"/>
						<Bond ID="948" Mapping="920" ImageOf="32"/>
					</ImageMapping>
					<ImageMapping ID="949" Element="1,0,0,8,0,1,0,0,0,0,1,1" Constraint="1,0,0,0,0,1,0,0,0,0,1,0" MappedObjects="ci(28):28+950" NumImages="28">
						<Atom3d ID="950" Mapping="949" ImageOf="4"/>
						<Atom3d ID="951" Mapping="949" ImageOf="5"/>
						<Atom3d ID="952" Mapping="949" ImageOf="6"/>
						<Atom3d ID="953" Mapping="949" ImageOf="7"/>
						<Atom3d ID="954" Mapping="949" ImageOf="8"/>
						<Atom3d ID="955" Mapping="949" ImageOf="9"/>
						<Atom3d ID="956" Mapping="949" ImageOf="10"/>
						<Atom3d ID="957" Mapping="949" ImageOf="11"/>
						<Atom3d ID="958" Mapping="949" ImageOf="12"/>
						<Atom3d ID="959" Mapping="949" ImageOf="13"/>
						<Atom3d ID="960" Mapping="949" ImageOf="14"/>
						<Atom3d ID="961" Mapping="949" ImageOf="15"/>
						<Bond ID="962" Mapping="949" ImageOf="17"/>
						<Bond ID="963" Mapping="949" ImageOf="18"/>
						<Bond ID="964" Mapping="949" ImageOf="19"/>
						<Bond ID="965" Mapping="949" ImageOf="20"/>
						<Bond ID="966" Mapping="949" ImageOf="21"/>
						<Bond ID="967" Mapping="949" ImageOf="22"/>
						<Bond ID="968" Mapping="949" ImageOf="23"/>
						<Bond ID="969" Mapping="949" ImageOf="24"/>
						<Bond ID="970" Mapping="949" ImageOf="25"/>
						<Bond ID="971" Mapping="949" ImageOf="26"/>
						<Bond ID="972" Mapping="949" ImageOf="27"/>
						<Bond ID="973" Mapping="949" ImageOf="28"/>
						<Bond ID="974" Mapping="949" ImageOf="29"/>
						<Bond ID="975" Mapping="949" ImageOf="30"/>
						<Bond ID="976" Mapping="949" ImageOf="31"/>
						<Bond ID="977" Mapping="949" ImageOf="32"/>
					</ImageMapping>
					<ImageMapping ID="978" Element="1,0,0,9,0,1,0,0,0,0,1,1" Constraint="1,0,0,0,0,1,0,0,0,0,1,0" MappedObjects="ci(28):28+979" NumImages="28">
						<Atom3d ID="979" Mapping="978" ImageOf="4"/>
						<Atom3d ID="980" Mapping="978" ImageOf="5"/>
						<Atom3d ID="981" Mapping="978" ImageOf="6"/>
						<Atom3d ID="982" Mapping="978" ImageOf="7"/>
						<Atom3d ID="983" Mapping="978" ImageOf="8"/>
						<Atom3d ID="984" Mapping="978" ImageOf="9"/>
						<Atom3d ID="985" Mapping="978" ImageOf="10"/>
						<Atom3d ID="986" Mapping="978" ImageOf="11"/>
						<Atom3d ID="987" Mapping="978" ImageOf="12"/>
						<Atom3d ID="988" Mapping="978" ImageOf="13"/>
						<Atom3d ID="989" Mapping="978" ImageOf="14"/>
						<Atom3d ID="990" Mapping="978" ImageOf="15"/>
						<Bond ID="991" Mapping="978" ImageOf="17"/>
						<Bond ID="992" Mapping="978" ImageOf="18"/>
						<Bond ID="993" Mapping="978" ImageOf="19"/>
						<Bond ID="994" Mapping="978" ImageOf="20"/>
						<Bond ID="995" Mapping="978" ImageOf="21"/>
						<Bond ID="996" Mapping="978" ImageOf="22"/>
						<Bond ID="997" Mapping="978" ImageOf="23"/>
						<Bond ID="998" Mapping="978" ImageOf="24"/>
						<Bond ID="999" Mapping="978" ImageOf="25"/>
						<Bond ID="1000" Mapping="978" ImageOf="26"/>
						<Bond ID="1001" Mapping="978" ImageOf="27"/>
						<Bond ID="1002" Mapping="978" ImageOf="28"/>
						<Bond ID="1003" Mapping="978" ImageOf="29"/>
						<Bond ID="1004" Mapping="978" ImageOf="30"/>
						<Bond ID="1005" Mapping="978" ImageOf="31"/>
						<Bond ID="1006" Mapping="978" ImageOf="32"/>
					</ImageMapping>
					<ImageMapping ID="1007" Element="1,0,0,10,0,1,0,0,0,0,1,1" Constraint="1,0,0,0,0,1,0,0,0,0,1,0" MappedObjects="ci(26):25x0,1008" NumImages="1">
						<Bond ID="1008" Mapping="1007" ImageOf="30"/>
					</ImageMapping>
					<ImageMapping ID="1009" Element="1,0,0,0,0,1,0,1,0,0,1,1" Constraint="1,0,0,0,0,1,0,0,0,0,1,0" MappedObjects="ci(28):28+1010" NumImages="28">
						<Atom3d ID="1010" Mapping="1009" ImageOf="4"/>
						<Atom3d ID="1011" Mapping="1009" ImageOf="5"/>
						<Atom3d ID="1012" Mapping="1009" ImageOf="6"/>
						<Atom3d ID="1013" Mapping="1009" ImageOf="7"/>
						<Atom3d ID="1014" Mapping="1009" ImageOf="8"/>
						<Atom3d ID="1015" Mapping="1009" ImageOf="9"/>
						<Atom3d ID="1016" Mapping="1009" ImageOf="10"/>
						<Atom3d ID="1017" Mapping="1009" ImageOf="11"/>
						<Atom3d ID="1018" Mapping="1009" ImageOf="12"/>
						<Atom3d ID="1019" Mapping="1009" ImageOf="13"/>
						<Atom3d ID="1020" Mapping="1009" ImageOf="14"/>
						<Atom3d ID="1021" Mapping="1009" ImageOf="15"/>
						<Bond ID="1022" Mapping="1009" ImageOf="17"/>
						<Bond ID="1023" Mapping="1009" ImageOf="18"/>
						<Bond ID="1024" Mapping="1009" ImageOf="19"/>
						<Bond ID="1025" Mapping="1009" ImageOf="20"/>
						<Bond ID="1026" Mapping="1009" ImageOf="21"/>
						<Bond ID="1027" Mapping="1009" ImageOf="22"/>
						<Bond ID="1028" Mapping="1009" ImageOf="23"/>
						<Bond ID="1029" Mapping="1009" ImageOf="24"/>
						<Bond ID="1030" Mapping="1009" ImageOf="25"/>
						<Bond ID="1031" Mapping="1009" ImageOf="26"/>
						<Bond ID="1032" Mapping="1009" ImageOf="27"/>
						<Bond ID="1033" Mapping="1009" ImageOf="28"/>
						<Bond ID="1034" Mapping="1009" ImageOf="29"/>
						<Bond ID="1035" Mapping="1009" ImageOf="30"/>
						<Bond ID="1036" Mapping="1009" ImageOf="31"/>
						<Bond ID="1037" Mapping="1009" ImageOf="32"/>
					</ImageMapping>
					<ImageMapping ID="1038" Element="1,0,0,1,0,1,0,1,0,0,1,1" Constraint="1,0,0,0,0,1,0,0,0,0,1,0" MappedObjects="ci(28):28+1039" NumImages="28">
						<Atom3d ID="1039" Mapping="1038" ImageOf="4"/>
						<Atom3d ID="1040" Mapping="1038" ImageOf="5"/>
						<Atom3d ID="1041" Mapping="1038" ImageOf="6"/>
						<Atom3d ID="1042" Mapping="1038" ImageOf="7"/>
						<Atom3d ID="1043" Mapping="1038" ImageOf="8"/>
						<Atom3d ID="1044" Mapping="1038" ImageOf="9"/>
						<Atom3d ID="1045" Mapping="1038" ImageOf="10"/>
						<Atom3d ID="1046" Mapping="1038" ImageOf="11"/>
						<Atom3d ID="1047" Mapping="1038" ImageOf="12"/>
						<Atom3d ID="1048" Mapping="1038" ImageOf="13"/>
						<Atom3d ID="1049" Mapping="1038" ImageOf="14"/>
						<Atom3d ID="1050" Mapping="1038" ImageOf="15"/>
						<Bond ID="1051" Mapping="1038" ImageOf="17"/>
						<Bond ID="1052" Mapping="1038" ImageOf="18"/>
						<Bond ID="1053" Mapping="1038" ImageOf="19"/>
						<Bond ID="1054" Mapping="1038" ImageOf="20"/>
						<Bond ID="1055" Mapping="1038" ImageOf="21"/>
						<Bond ID="1056" Mapping="1038" ImageOf="22"/>
						<Bond ID="1057" Mapping="1038" ImageOf="23"/>
						<Bond ID="1058" Mapping="1038" ImageOf="24"/>
						<Bond ID="1059" Mapping="1038" ImageOf="25"/>
						<Bond ID="1060" Mapping="1038" ImageOf="26"/>
						<Bond ID="1061" Mapping="1038" ImageOf="27"/>
						<Bond ID="1062" Mapping="1038" ImageOf="28"/>
						<Bond ID="1063" Mapping="1038" ImageOf="29"/>
						<Bond ID="1064" Mapping="1038" ImageOf="30"/>
						<Bond ID="1065" Mapping="1038" ImageOf="31"/>
						<Bond ID="1066" Mapping="1038" ImageOf="32"/>
					</ImageMapping>
					<ImageMapping ID="1067" Element="1,0,0,2,0,1,0,1,0,0,1,1" Constraint="1,0,0,0,0,1,0,0,0,0,1,0" MappedObjects="ci(28):28+1068" NumImages="28">
						<Atom3d ID="1068" Mapping="1067" ImageOf="4"/>
						<Atom3d ID="1069" Mapping="1067" ImageOf="5"/>
						<Atom3d ID="1070" Mapping="1067" ImageOf="6"/>
						<Atom3d ID="1071" Mapping="1067" ImageOf="7"/>
						<Atom3d ID="1072" Mapping="1067" ImageOf="8"/>
						<Atom3d ID="1073" Mapping="1067" ImageOf="9"/>
						<Atom3d ID="1074" Mapping="1067" ImageOf="10"/>
						<Atom3d ID="1075" Mapping="1067" ImageOf="11"/>
						<Atom3d ID="1076" Mapping="1067" ImageOf="12"/>
						<Atom3d ID="1077" Mapping="1067" ImageOf="13"/>
						<Atom3d ID="1078" Mapping="1067" ImageOf="14"/>
						<Atom3d ID="1079" Mapping="1067" ImageOf="15"/>
						<Bond ID="1080" Mapping="1067" ImageOf="17"/>
						<Bond ID="1081" Mapping="1067" ImageOf="18"/>
						<Bond ID="1082" Mapping="1067" ImageOf="19"/>
						<Bond ID="1083" Mapping="1067" ImageOf="20"/>
						<Bond ID="1084" Mapping="1067" ImageOf="21"/>
						<Bond ID="1085" Mapping="1067" ImageOf="22"/>
						<Bond ID="1086" Mapping="1067" ImageOf="23"/>
						<Bond ID="1087" Mapping="1067" ImageOf="24"/>
						<Bond ID="1088" Mapping="1067" ImageOf="25"/>
						<Bond ID="1089" Mapping="1067" ImageOf="26"/>
						<Bond ID="1090" Mapping="1067" ImageOf="27"/>
						<Bond ID="1091" Mapping="1067" ImageOf="28"/>
						<Bond ID="1092" Mapping="1067" ImageOf="29"/>
						<Bond ID="1093" Mapping="1067" ImageOf="30"/>
						<Bond ID="1094" Mapping="1067" ImageOf="31"/>
						<Bond ID="1095" Mapping="1067" ImageOf="32"/>
					</ImageMapping>
					<ImageMapping ID="1096" Element="1,0,0,3,0,1,0,1,0,0,1,1" Constraint="1,0,0,0,0,1,0,0,0,0,1,0" MappedObjects="ci(28):28+1097" NumImages="28">
						<Atom3d ID="1097" Mapping="1096" ImageOf="4"/>
						<Atom3d ID="1098" Mapping="1096" ImageOf="5"/>
						<Atom3d ID="1099" Mapping="1096" ImageOf="6"/>
						<Atom3d ID="1100" Mapping="1096" ImageOf="7"/>
						<Atom3d ID="1101" Mapping="1096" ImageOf="8"/>
						<Atom3d ID="1102" Mapping="1096" ImageOf="9"/>
						<Atom3d ID="1103" Mapping="1096" ImageOf="10"/>
						<Atom3d ID="1104" Mapping="1096" ImageOf="11"/>
						<Atom3d ID="1105" Mapping="1096" ImageOf="12"/>
						<Atom3d ID="1106" Mapping="1096" ImageOf="13"/>
						<Atom3d ID="1107" Mapping="1096" ImageOf="14"/>
						<Atom3d ID="1108" Mapping="1096" ImageOf="15"/>
						<Bond ID="1109" Mapping="1096" ImageOf="17"/>
						<Bond ID="1110" Mapping="1096" ImageOf="18"/>
						<Bond ID="1111" Mapping="1096" ImageOf="19"/>
						<Bond ID="1112" Mapping="1096" ImageOf="20"/>
						<Bond ID="1113" Mapping="1096" ImageOf="21"/>
						<Bond ID="1114" Mapping="1096" ImageOf="22"/>
						<Bond ID="1115" Mapping="1096" ImageOf="23"/>
						<Bond ID="1116" Mapping="1096" ImageOf="24"/>
						<Bond ID="1117" Mapping="1096" ImageOf="25"/>
						<Bond ID="1118" Mapping="1096" ImageOf="26"/>
						<Bond ID="1119" Mapping="1096" ImageOf="27"/>
						<Bond ID="1120" Mapping="1096" ImageOf="28"/>
						<Bond ID="1121" Mapping="1096" ImageOf="29"/>
						<Bond ID="1122" Mapping="1096" ImageOf="30"/>
						<Bond ID="1123" Mapping="1096" ImageOf="31"/>
						<Bond ID="1124" Mapping="1096" ImageOf="32"/>
					</ImageMapping>
					<ImageMapping ID="1125" Element="1,0,0,4,0,1,0,1,0,0,1,1" Constraint="1,0,0,0,0,1,0,0,0,0,1,0" MappedObjects="ci(28):28+1126" NumImages="28">
						<Atom3d ID="1126" Mapping="1125" ImageOf="4"/>
						<Atom3d ID="1127" Mapping="1125" ImageOf="5"/>
						<Atom3d ID="1128" Mapping="1125" ImageOf="6"/>
						<Atom3d ID="1129" Mapping="1125" ImageOf="7"/>
						<Atom3d ID="1130" Mapping="1125" ImageOf="8"/>
						<Atom3d ID="1131" Mapping="1125" ImageOf="9"/>
						<Atom3d ID="1132" Mapping="1125" ImageOf="10"/>
						<Atom3d ID="1133" Mapping="1125" ImageOf="11"/>
						<Atom3d ID="1134" Mapping="1125" ImageOf="12"/>
						<Atom3d ID="1135" Mapping="1125" ImageOf="13"/>
						<Atom3d ID="1136" Mapping="1125" ImageOf="14"/>
						<Atom3d ID="1137" Mapping="1125" ImageOf="15"/>
						<Bond ID="1138" Mapping="1125" ImageOf="17"/>
						<Bond ID="1139" Mapping="1125" ImageOf="18"/>
						<Bond ID="1140" Mapping="1125" ImageOf="19"/>
						<Bond ID="1141" Mapping="1125" ImageOf="20"/>
						<Bond ID="1142" Mapping="1125" ImageOf="21"/>
						<Bond ID="1143" Mapping="1125" ImageOf="22"/>
						<Bond ID="1144" Mapping="1125" ImageOf="23"/>
						<Bond ID="1145" Mapping="1125" ImageOf="24"/>
						<Bond ID="1146" Mapping="1125" ImageOf="25"/>
						<Bond ID="1147" Mapping="1125" ImageOf="26"/>
						<Bond ID="1148" Mapping="1125" ImageOf="27"/>
						<Bond ID="1149" Mapping="1125" ImageOf="28"/>
						<Bond ID="1150" Mapping="1125" ImageOf="29"/>
						<Bond ID="1151" Mapping="1125" ImageOf="30"/>
						<Bond ID="1152" Mapping="1125" ImageOf="31"/>
						<Bond ID="1153" Mapping="1125" ImageOf="32"/>
					</ImageMapping>
					<ImageMapping ID="1154" Element="1,0,0,5,0,1,0,1,0,0,1,1" Constraint="1,0,0,0,0,1,0,0,0,0,1,0" MappedObjects="ci(28):28+1155" NumImages="28">
						<Atom3d ID="1155" Mapping="1154" ImageOf="4"/>
						<Atom3d ID="1156" Mapping="1154" ImageOf="5"/>
						<Atom3d ID="1157" Mapping="1154" ImageOf="6"/>
						<Atom3d ID="1158" Mapping="1154" ImageOf="7"/>
						<Atom3d ID="1159" Mapping="1154" ImageOf="8"/>
						<Atom3d ID="1160" Mapping="1154" ImageOf="9"/>
						<Atom3d ID="1161" Mapping="1154" ImageOf="10"/>
						<Atom3d ID="1162" Mapping="1154" ImageOf="11"/>
						<Atom3d ID="1163" Mapping="1154" ImageOf="12"/>
						<Atom3d ID="1164" Mapping="1154" ImageOf="13"/>
						<Atom3d ID="1165" Mapping="1154" ImageOf="14"/>
						<Atom3d ID="1166" Mapping="1154" ImageOf="15"/>
						<Bond ID="1167" Mapping="1154" ImageOf="17"/>
						<Bond ID="1168" Mapping="1154" ImageOf="18"/>
						<Bond ID="1169" Mapping="1154" ImageOf="19"/>
						<Bond ID="1170" Mapping="1154" ImageOf="20"/>
						<Bond ID="1171" Mapping="1154" ImageOf="21"/>
						<Bond ID="1172" Mapping="1154" ImageOf="22"/>
						<Bond ID="1173" Mapping="1154" ImageOf="23"/>
						<Bond ID="1174" Mapping="1154" ImageOf="24"/>
						<Bond ID="1175" Mapping="1154" ImageOf="25"/>
						<Bond ID="1176" Mapping="1154" ImageOf="26"/>
						<Bond ID="1177" Mapping="1154" ImageOf="27"/>
						<Bond ID="1178" Mapping="1154" ImageOf="28"/>
						<Bond ID="1179" Mapping="1154" ImageOf="29"/>
						<Bond ID="1180" Mapping="1154" ImageOf="30"/>
						<Bond ID="1181" Mapping="1154" ImageOf="31"/>
						<Bond ID="1182" Mapping="1154" ImageOf="32"/>
					</ImageMapping>
					<ImageMapping ID="1183" Element="1,0,0,6,0,1,0,1,0,0,1,1" Constraint="1,0,0,0,0,1,0,0,0,0,1,0" MappedObjects="ci(28):28+1184" NumImages="28">
						<Atom3d ID="1184" Mapping="1183" ImageOf="4"/>
						<Atom3d ID="1185" Mapping="1183" ImageOf="5"/>
						<Atom3d ID="1186" Mapping="1183" ImageOf="6"/>
						<Atom3d ID="1187" Mapping="1183" ImageOf="7"/>
						<Atom3d ID="1188" Mapping="1183" ImageOf="8"/>
						<Atom3d ID="1189" Mapping="1183" ImageOf="9"/>
						<Atom3d ID="1190" Mapping="1183" ImageOf="10"/>
						<Atom3d ID="1191" Mapping="1183" ImageOf="11"/>
						<Atom3d ID="1192" Mapping="1183" ImageOf="12"/>
						<Atom3d ID="1193" Mapping="1183" ImageOf="13"/>
						<Atom3d ID="1194" Mapping="1183" ImageOf="14"/>
						<Atom3d ID="1195" Mapping="1183" ImageOf="15"/>
						<Bond ID="1196" Mapping="1183" ImageOf="17"/>
						<Bond ID="1197" Mapping="1183" ImageOf="18"/>
						<Bond ID="1198" Mapping="1183" ImageOf="19"/>
						<Bond ID="1199" Mapping="1183" ImageOf="20"/>
						<Bond ID="1200" Mapping="1183" ImageOf="21"/>
						<Bond ID="1201" Mapping="1183" ImageOf="22"/>
						<Bond ID="1202" Mapping="1183" ImageOf="23"/>
						<Bond ID="1203" Mapping="1183" ImageOf="24"/>
						<Bond ID="1204" Mapping="1183" ImageOf="25"/>
						<Bond ID="1205" Mapping="1183" ImageOf="26"/>
						<Bond ID="1206" Mapping="1183" ImageOf="27"/>
						<Bond ID="1207" Mapping="1183" ImageOf="28"/>
						<Bond ID="1208" Mapping="1183" ImageOf="29"/>
						<Bond ID="1209" Mapping="1183" ImageOf="30"/>
						<Bond ID="1210" Mapping="1183" ImageOf="31"/>
						<Bond ID="1211" Mapping="1183" ImageOf="32"/>
					</ImageMapping>
					<ImageMapping ID="1212" Element="1,0,0,7,0,1,0,1,0,0,1,1" Constraint="1,0,0,0,0,1,0,0,0,0,1,0" MappedObjects="ci(28):28+1213" NumImages="28">
						<Atom3d ID="1213" Mapping="1212" ImageOf="4"/>
						<Atom3d ID="1214" Mapping="1212" ImageOf="5"/>
						<Atom3d ID="1215" Mapping="1212" ImageOf="6"/>
						<Atom3d ID="1216" Mapping="1212" ImageOf="7"/>
						<Atom3d ID="1217" Mapping="1212" ImageOf="8"/>
						<Atom3d ID="1218" Mapping="1212" ImageOf="9"/>
						<Atom3d ID="1219" Mapping="1212" ImageOf="10"/>
						<Atom3d ID="1220" Mapping="1212" ImageOf="11"/>
						<Atom3d ID="1221" Mapping="1212" ImageOf="12"/>
						<Atom3d ID="1222" Mapping="1212" ImageOf="13"/>
						<Atom3d ID="1223" Mapping="1212" ImageOf="14"/>
						<Atom3d ID="1224" Mapping="1212" ImageOf="15"/>
						<Bond ID="1225" Mapping="1212" ImageOf="17"/>
						<Bond ID="1226" Mapping="1212" ImageOf="18"/>
						<Bond ID="1227" Mapping="1212" ImageOf="19"/>
						<Bond ID="1228" Mapping="1212" ImageOf="20"/>
						<Bond ID="1229" Mapping="1212" ImageOf="21"/>
						<Bond ID="1230" Mapping="1212" ImageOf="22"/>
						<Bond ID="1231" Mapping="1212" ImageOf="23"/>
						<Bond ID="1232" Mapping="1212" ImageOf="24"/>
						<Bond ID="1233" Mapping="1212" ImageOf="25"/>
						<Bond ID="1234" Mapping="1212" ImageOf="26"/>
						<Bond ID="1235" Mapping="1212" ImageOf="27"/>
						<Bond ID="1236" Mapping="1212" ImageOf="28"/>
						<Bond ID="1237" Mapping="1212" ImageOf="29"/>
						<Bond ID="1238" Mapping="1212" ImageOf="30"/>
						<Bond ID="1239" Mapping="1212" ImageOf="31"/>
						<Bond ID="1240" Mapping="1212" ImageOf="32"/>
					</ImageMapping>
					<ImageMapping ID="1241" Element="1,0,0,8,0,1,0,1,0,0,1,1" Constraint="1,0,0,0,0,1,0,0,0,0,1,0" MappedObjects="ci(28):28+1242" NumImages="28">
						<Atom3d ID="1242" Mapping="1241" ImageOf="4"/>
						<Atom3d ID="1243" Mapping="1241" ImageOf="5"/>
						<Atom3d ID="1244" Mapping="1241" ImageOf="6"/>
						<Atom3d ID="1245" Mapping="1241" ImageOf="7"/>
						<Atom3d ID="1246" Mapping="1241" ImageOf="8"/>
						<Atom3d ID="1247" Mapping="1241" ImageOf="9"/>
						<Atom3d ID="1248" Mapping="1241" ImageOf="10"/>
						<Atom3d ID="1249" Mapping="1241" ImageOf="11"/>
						<Atom3d ID="1250" Mapping="1241" ImageOf="12"/>
						<Atom3d ID="1251" Mapping="1241" ImageOf="13"/>
						<Atom3d ID="1252" Mapping="1241" ImageOf="14"/>
						<Atom3d ID="1253" Mapping="1241" ImageOf="15"/>
						<Bond ID="1254" Mapping="1241" ImageOf="17"/>
						<Bond ID="1255" Mapping="1241" ImageOf="18"/>
						<Bond ID="1256" Mapping="1241" ImageOf="19"/>
						<Bond ID="1257" Mapping="1241" ImageOf="20"/>
						<Bond ID="1258" Mapping="1241" ImageOf="21"/>
						<Bond ID="1259" Mapping="1241" ImageOf="22"/>
						<Bond ID="1260" Mapping="1241" ImageOf="23"/>
						<Bond ID="1261" Mapping="1241" ImageOf="24"/>
						<Bond ID="1262" Mapping="1241" ImageOf="25"/>
						<Bond ID="1263" Mapping="1241" ImageOf="26"/>
						<Bond ID="1264" Mapping="1241" ImageOf="27"/>
						<Bond ID="1265" Mapping="1241" ImageOf="28"/>
						<Bond ID="1266" Mapping="1241" ImageOf="29"/>
						<Bond ID="1267" Mapping="1241" ImageOf="30"/>
						<Bond ID="1268" Mapping="1241" ImageOf="31"/>
						<Bond ID="1269" Mapping="1241" ImageOf="32"/>
					</ImageMapping>
					<ImageMapping ID="1270" Element="1,0,0,9,0,1,0,1,0,0,1,1" Constraint="1,0,0,0,0,1,0,0,0,0,1,0" MappedObjects="ci(28):28+1271" NumImages="28">
						<Atom3d ID="1271" Mapping="1270" ImageOf="4"/>
						<Atom3d ID="1272" Mapping="1270" ImageOf="5"/>
						<Atom3d ID="1273" Mapping="1270" ImageOf="6"/>
						<Atom3d ID="1274" Mapping="1270" ImageOf="7"/>
						<Atom3d ID="1275" Mapping="1270" ImageOf="8"/>
						<Atom3d ID="1276" Mapping="1270" ImageOf="9"/>
						<Atom3d ID="1277" Mapping="1270" ImageOf="10"/>
						<Atom3d ID="1278" Mapping="1270" ImageOf="11"/>
						<Atom3d ID="1279" Mapping="1270" ImageOf="12"/>
						<Atom3d ID="1280" Mapping="1270" ImageOf="13"/>
						<Atom3d ID="1281" Mapping="1270" ImageOf="14"/>
						<Atom3d ID="1282" Mapping="1270" ImageOf="15"/>
						<Bond ID="1283" Mapping="1270" ImageOf="17"/>
						<Bond ID="1284" Mapping="1270" ImageOf="18"/>
						<Bond ID="1285" Mapping="1270" ImageOf="19"/>
						<Bond ID="1286" Mapping="1270" ImageOf="20"/>
						<Bond ID="1287" Mapping="1270" ImageOf="21"/>
						<Bond ID="1288" Mapping="1270" ImageOf="22"/>
						<Bond ID="1289" Mapping="1270" ImageOf="23"/>
						<Bond ID="1290" Mapping="1270" ImageOf="24"/>
						<Bond ID="1291" Mapping="1270" ImageOf="25"/>
						<Bond ID="1292" Mapping="1270" ImageOf="26"/>
						<Bond ID="1293" Mapping="1270" ImageOf="27"/>
						<Bond ID="1294" Mapping="1270" ImageOf="28"/>
						<Bond ID="1295" Mapping="1270" ImageOf="29"/>
						<Bond ID="1296" Mapping="1270" ImageOf="30"/>
						<Bond ID="1297" Mapping="1270" ImageOf="31"/>
						<Bond ID="1298" Mapping="1270" ImageOf="32"/>
					</ImageMapping>
					<ImageMapping ID="1299" Element="1,0,0,10,0,1,0,1,0,0,1,1" Constraint="1,0,0,0,0,1,0,0,0,0,1,0" MappedObjects="ci(26):25x0,1300" NumImages="1">
						<Bond ID="1300" Mapping="1299" ImageOf="30"/>
					</ImageMapping>
					<ImageMapping ID="1301" Element="1,0,0,0,0,1,0,2,0,0,1,1" Constraint="1,0,0,0,0,1,0,0,0,0,1,0" MappedObjects="ci(19):18x0,1302" NumImages="1">
						<Bond ID="1302" Mapping="1301" ImageOf="23"/>
					</ImageMapping>
					<ImageMapping ID="1303" Element="1,0,0,1,0,1,0,2,0,0,1,1" Constraint="1,0,0,0,0,1,0,0,0,0,1,0" MappedObjects="ci(19):18x0,1304" NumImages="1">
						<Bond ID="1304" Mapping="1303" ImageOf="23"/>
					</ImageMapping>
					<ImageMapping ID="1305" Element="1,0,0,2,0,1,0,2,0,0,1,1" Constraint="1,0,0,0,0,1,0,0,0,0,1,0" MappedObjects="ci(19):18x0,1306" NumImages="1">
						<Bond ID="1306" Mapping="1305" ImageOf="23"/>
					</ImageMapping>
					<ImageMapping ID="1307" Element="1,0,0,3,0,1,0,2,0,0,1,1" Constraint="1,0,0,0,0,1,0,0,0,0,1,0" MappedObjects="ci(19):18x0,1308" NumImages="1">
						<Bond ID="1308" Mapping="1307" ImageOf="23"/>
					</ImageMapping>
					<ImageMapping ID="1309" Element="1,0,0,4,0,1,0,2,0,0,1,1" Constraint="1,0,0,0,0,1,0,0,0,0,1,0" MappedObjects="ci(19):18x0,1310" NumImages="1">
						<Bond ID="1310" Mapping="1309" ImageOf="23"/>
					</ImageMapping>
					<ImageMapping ID="1311" Element="1,0,0,5,0,1,0,2,0,0,1,1" Constraint="1,0,0,0,0,1,0,0,0,0,1,0" MappedObjects="ci(19):18x0,1312" NumImages="1">
						<Bond ID="1312" Mapping="1311" ImageOf="23"/>
					</ImageMapping>
					<ImageMapping ID="1313" Element="1,0,0,6,0,1,0,2,0,0,1,1" Constraint="1,0,0,0,0,1,0,0,0,0,1,0" MappedObjects="ci(19):18x0,1314" NumImages="1">
						<Bond ID="1314" Mapping="1313" ImageOf="23"/>
					</ImageMapping>
					<ImageMapping ID="1315" Element="1,0,0,7,0,1,0,2,0,0,1,1" Constraint="1,0,0,0,0,1,0,0,0,0,1,0" MappedObjects="ci(19):18x0,1316" NumImages="1">
						<Bond ID="1316" Mapping="1315" ImageOf="23"/>
					</ImageMapping>
					<ImageMapping ID="1317" Element="1,0,0,8,0,1,0,2,0,0,1,1" Constraint="1,0,0,0,0,1,0,0,0,0,1,0" MappedObjects="ci(19):18x0,1318" NumImages="1">
						<Bond ID="1318" Mapping="1317" ImageOf="23"/>
					</ImageMapping>
					<ImageMapping ID="1319" Element="1,0,0,9,0,1,0,2,0,0,1,1" Constraint="1,0,0,0,0,1,0,0,0,0,1,0" MappedObjects="ci(19):18x0,1320" NumImages="1">
						<Bond ID="1320" Mapping="1319" ImageOf="23"/>
					</ImageMapping>
					<ImageMapping ID="1321" Element="1,0,0,0,0,1,0,-1,0,0,1,2" Constraint="1,0,0,0,0,1,0,0,0,0,1,0"/>
					<ImageMapping ID="1322" Element="1,0,0,0,0,1,0,0,0,0,1,2" Constraint="1,0,0,0,0,1,0,0,0,0,1,0"/>
					<ImageMapping ID="1323" Element="1,0,0,1,0,1,0,0,0,0,1,2" Constraint="1,0,0,0,0,1,0,0,0,0,1,0"/>
					<ImageMapping ID="1324" Element="1,0,0,2,0,1,0,0,0,0,1,2" Constraint="1,0,0,0,0,1,0,0,0,0,1,0"/>
					<ImageMapping ID="1325" Element="1,0,0,3,0,1,0,0,0,0,1,2" Constraint="1,0,0,0,0,1,0,0,0,0,1,0"/>
					<ImageMapping ID="1326" Element="1,0,0,4,0,1,0,0,0,0,1,2" Constraint="1,0,0,0,0,1,0,0,0,0,1,0"/>
					<ImageMapping ID="1327" Element="1,0,0,5,0,1,0,0,0,0,1,2" Constraint="1,0,0,0,0,1,0,0,0,0,1,0"/>
					<ImageMapping ID="1328" Element="1,0,0,6,0,1,0,0,0,0,1,2" Constraint="1,0,0,0,0,1,0,0,0,0,1,0"/>
					<ImageMapping ID="1329" Element="1,0,0,7,0,1,0,0,0,0,1,2" Constraint="1,0,0,0,0,1,0,0,0,0,1,0"/>
					<ImageMapping ID="1330" Element="1,0,0,8,0,1,0,0,0,0,1,2" Constraint="1,0,0,0,0,1,0,0,0,0,1,0"/>
					<ImageMapping ID="1331" Element="1,0,0,9,0,1,0,0,0,0,1,2" Constraint="1,0,0,0,0,1,0,0,0,0,1,0"/>
					<ImageMapping ID="1332" Element="1,0,0,0,0,1,0,1,0,0,1,2" Constraint="1,0,0,0,0,1,0,0,0,0,1,0"/>
					<ImageMapping ID="1333" Element="1,0,0,1,0,1,0,1,0,0,1,2" Constraint="1,0,0,0,0,1,0,0,0,0,1,0"/>
					<ImageMapping ID="1334" Element="1,0,0,2,0,1,0,1,0,0,1,2" Constraint="1,0,0,0,0,1,0,0,0,0,1,0"/>
					<ImageMapping ID="1335" Element="1,0,0,3,0,1,0,1,0,0,1,2" Constraint="1,0,0,0,0,1,0,0,0,0,1,0"/>
					<ImageMapping ID="1336" Element="1,0,0,4,0,1,0,1,0,0,1,2" Constraint="1,0,0,0,0,1,0,0,0,0,1,0"/>
					<ImageMapping ID="1337" Element="1,0,0,5,0,1,0,1,0,0,1,2" Constraint="1,0,0,0,0,1,0,0,0,0,1,0"/>
					<ImageMapping ID="1338" Element="1,0,0,6,0,1,0,1,0,0,1,2" Constraint="1,0,0,0,0,1,0,0,0,0,1,0"/>
					<ImageMapping ID="1339" Element="1,0,0,7,0,1,0,1,0,0,1,2" Constraint="1,0,0,0,0,1,0,0,0,0,1,0"/>
					<ImageMapping ID="1340" Element="1,0,0,8,0,1,0,1,0,0,1,2" Constraint="1,0,0,0,0,1,0,0,0,0,1,0"/>
					<ImageMapping ID="1341" Element="1,0,0,9,0,1,0,1,0,0,1,2" Constraint="1,0,0,0,0,1,0,0,0,0,1,0"/>
					<ImageMapping ID="1342" Element="-1,0,0,1,0,1,0,-0.5,0,0,-1,-1" Constraint="1,0,0,0,0,1,0,0,0,0,1,0"/>
					<ImageMapping ID="1343" Element="-1,0,0,0,0,1,0,-1.5,0,0,-1,0" Constraint="1,0,0,0,0,1,0,0,0,0,1,0"/>
					<ImageMapping ID="1344" Element="-1,0,0,1,0,1,0,-1.5,0,0,-1,0" Constraint="1,0,0,0,0,1,0,0,0,0,1,0"/>
					<ImageMapping ID="1345" Element="-1,0,0,0,0,1,0,-0.5,0,0,-1,0" Constraint="1,0,0,0,0,1,0,0,0,0,1,0"/>
					<ImageMapping ID="1346" Element="-1,0,0,1,0,1,0,-0.5,0,0,-1,0" Constraint="1,0,0,0,0,1,0,0,0,0,1,0"/>
					<ImageMapping ID="1347" Element="-1,0,0,2,0,1,0,-0.5,0,0,-1,0" Constraint="1,0,0,0,0,1,0,0,0,0,1,0"/>
					<ImageMapping ID="1348" Element="-1,0,0,3,0,1,0,-0.5,0,0,-1,0" Constraint="1,0,0,0,0,1,0,0,0,0,1,0"/>
					<ImageMapping ID="1349" Element="-1,0,0,4,0,1,0,-0.5,0,0,-1,0" Constraint="1,0,0,0,0,1,0,0,0,0,1,0"/>
					<ImageMapping ID="1350" Element="-1,0,0,5,0,1,0,-0.5,0,0,-1,0" Constraint="1,0,0,0,0,1,0,0,0,0,1,0"/>
					<ImageMapping ID="1351" Element="-1,0,0,6,0,1,0,-0.5,0,0,-1,0" Constraint="1,0,0,0,0,1,0,0,0,0,1,0"/>
					<ImageMapping ID="1352" Element="-1,0,0,7,0,1,0,-0.5,0,0,-1,0" Constraint="1,0,0,0,0,1,0,0,0,0,1,0"/>
					<ImageMapping ID="1353" Element="-1,0,0,8,0,1,0,-0.5,0,0,-1,0" Constraint="1,0,0,0,0,1,0,0,0,0,1,0"/>
					<ImageMapping ID="1354" Element="-1,0,0,9,0,1,0,-0.5,0,0,-1,0" Constraint="1,0,0,0,0,1,0,0,0,0,1,0"/>
					<ImageMapping ID="1355" Element="-1,0,0,10,0,1,0,-0.5,0,0,-1,0" Constraint="1,0,0,0,0,1,0,0,0,0,1,0"/>
					<ImageMapping ID="1356" Element="-1,0,0,0,0,1,0,0.5,0,0,-1,0" Constraint="1,0,0,0,0,1,0,0,0,0,1,0"/>
					<ImageMapping ID="1357" Element="-1,0,0,1,0,1,0,0.5,0,0,-1,0" Constraint="1,0,0,0,0,1,0,0,0,0,1,0"/>
					<ImageMapping ID="1358" Element="-1,0,0,2,0,1,0,0.5,0,0,-1,0" Constraint="1,0,0,0,0,1,0,0,0,0,1,0"/>
					<ImageMapping ID="1359" Element="-1,0,0,3,0,1,0,0.5,0,0,-1,0" Constraint="1,0,0,0,0,1,0,0,0,0,1,0"/>
					<ImageMapping ID="1360" Element="-1,0,0,4,0,1,0,0.5,0,0,-1,0" Constraint="1,0,0,0,0,1,0,0,0,0,1,0"/>
					<ImageMapping ID="1361" Element="-1,0,0,5,0,1,0,0.5,0,0,-1,0" Constraint="1,0,0,0,0,1,0,0,0,0,1,0"/>
					<ImageMapping ID="1362" Element="-1,0,0,6,0,1,0,0.5,0,0,-1,0" Constraint="1,0,0,0,0,1,0,0,0,0,1,0"/>
					<ImageMapping ID="1363" Element="-1,0,0,7,0,1,0,0.5,0,0,-1,0" Constraint="1,0,0,0,0,1,0,0,0,0,1,0"/>
					<ImageMapping ID="1364" Element="-1,0,0,8,0,1,0,0.5,0,0,-1,0" Constraint="1,0,0,0,0,1,0,0,0,0,1,0"/>
					<ImageMapping ID="1365" Element="-1,0,0,9,0,1,0,0.5,0,0,-1,0" Constraint="1,0,0,0,0,1,0,0,0,0,1,0"/>
					<ImageMapping ID="1366" Element="-1,0,0,10,0,1,0,0.5,0,0,-1,0" Constraint="1,0,0,0,0,1,0,0,0,0,1,0"/>
					<ImageMapping ID="1367" Element="-1,0,0,-1,0,1,0,-1.5,0,0,-1,1" Constraint="1,0,0,0,0,1,0,0,0,0,1,0"/>
					<ImageMapping ID="1368" Element="-1,0,0,0,0,1,0,-1.5,0,0,-1,1" Constraint="1,0,0,0,0,1,0,0,0,0,1,0"/>
					<ImageMapping ID="1369" Element="-1,0,0,1,0,1,0,-1.5,0,0,-1,1" Constraint="1,0,0,0,0,1,0,0,0,0,1,0"/>
					<ImageMapping ID="1370" Element="-1,0,0,2,0,1,0,-1.5,0,0,-1,1" Constraint="1,0,0,0,0,1,0,0,0,0,1,0"/>
					<ImageMapping ID="1371" Element="-1,0,0,-1,0,1,0,-0.5,0,0,-1,1" Constraint="1,0,0,0,0,1,0,0,0,0,1,0"/>
					<ImageMapping ID="1372" Element="-1,0,0,0,0,1,0,-0.5,0,0,-1,1" Constraint="1,0,0,0,0,1,0,0,0,0,1,0" MappedObjects="ci(26):25x0,39" NumImages="1">
						<Bond ID="39" Mapping="1372" ImageOf="30"/>
					</ImageMapping>
					<ImageMapping ID="1373" Element="-1,0,0,1,0,1,0,-0.5,0,0,-1,1" Constraint="1,0,0,0,0,1,0,0,0,0,1,0" MappedObjects="ci(28):0,3+1374,0,2+1377,0,2+1379,3x0,4+1381,2x0,3+1385,2x0,42,1388,2+40" NumImages="18">
						<Atom3d ID="1374" Mapping="1373" ImageOf="5" Color="92,192,214,255"/>
						<Atom3d ID="1375" Mapping="1373" ImageOf="6" Color="255,128,255,255"/>
						<Atom3d ID="1376" Mapping="1373" ImageOf="7" Color="255,128,255,255"/>
						<Atom3d ID="1377" Mapping="1373" ImageOf="9" Color="248,65,111,255"/>
						<Atom3d ID="1378" Mapping="1373" ImageOf="10" Color="248,65,111,255"/>
						<Atom3d ID="1379" Mapping="1373" ImageOf="12" Color="248,65,111,255"/>
						<Atom3d ID="1380" Mapping="1373" ImageOf="13" Color="248,65,111,255"/>
						<Bond ID="1381" Mapping="1373" ImageOf="18"/>
						<Bond ID="1382" Mapping="1373" ImageOf="19"/>
						<Bond ID="1383" Mapping="1373" ImageOf="20"/>
						<Bond ID="1384" Mapping="1373" ImageOf="21"/>
						<Bond ID="1385" Mapping="1373" ImageOf="24"/>
						<Bond ID="1386" Mapping="1373" ImageOf="25"/>
						<Bond ID="1387" Mapping="1373" ImageOf="26"/>
						<Bond ID="42" Mapping="1373" ImageOf="29"/>
						<Bond ID="1388" Mapping="1373" ImageOf="30"/>
						<Bond ID="40" Mapping="1373" ImageOf="31"/>
						<Bond ID="41" Mapping="1373" ImageOf="32"/>
					</ImageMapping>
					<ImageMapping ID="1389" Element="-1,0,0,2,0,1,0,-0.5,0,0,-1,1" Constraint="1,0,0,0,0,1,0,0,0,0,1,0" MappedObjects="ci(28):0,3+1390,0,2+1393,0,2+1395,3x0,4+1397,2x0,3+1401,2x0,4+1404" NumImages="18">
						<Atom3d ID="1390" Mapping="1389" ImageOf="5" Color="92,192,214,255"/>
						<Atom3d ID="1391" Mapping="1389" ImageOf="6" Color="255,128,255,255"/>
						<Atom3d ID="1392" Mapping="1389" ImageOf="7" Color="255,128,255,255"/>
						<Atom3d ID="1393" Mapping="1389" ImageOf="9" Color="248,65,111,255"/>
						<Atom3d ID="1394" Mapping="1389" ImageOf="10" Color="248,65,111,255"/>
						<Atom3d ID="1395" Mapping="1389" ImageOf="12" Color="248,65,111,255"/>
						<Atom3d ID="1396" Mapping="1389" ImageOf="13" Color="248,65,111,255"/>
						<Bond ID="1397" Mapping="1389" ImageOf="18"/>
						<Bond ID="1398" Mapping="1389" ImageOf="19"/>
						<Bond ID="1399" Mapping="1389" ImageOf="20"/>
						<Bond ID="1400" Mapping="1389" ImageOf="21"/>
						<Bond ID="1401" Mapping="1389" ImageOf="24"/>
						<Bond ID="1402" Mapping="1389" ImageOf="25"/>
						<Bond ID="1403" Mapping="1389" ImageOf="26"/>
						<Bond ID="1404" Mapping="1389" ImageOf="29"/>
						<Bond ID="1405" Mapping="1389" ImageOf="30"/>
						<Bond ID="1406" Mapping="1389" ImageOf="31"/>
						<Bond ID="1407" Mapping="1389" ImageOf="32"/>
					</ImageMapping>
					<ImageMapping ID="1408" Element="-1,0,0,3,0,1,0,-0.5,0,0,-1,1" Constraint="1,0,0,0,0,1,0,0,0,0,1,0" MappedObjects="ci(28):0,3+1409,0,2+1412,0,2+1414,3x0,4+1416,2x0,3+1420,2x0,4+1423" NumImages="18">
						<Atom3d ID="1409" Mapping="1408" ImageOf="5" Color="92,192,214,255"/>
						<Atom3d ID="1410" Mapping="1408" ImageOf="6" Color="255,128,255,255"/>
						<Atom3d ID="1411" Mapping="1408" ImageOf="7" Color="255,128,255,255"/>
						<Atom3d ID="1412" Mapping="1408" ImageOf="9" Color="248,65,111,255"/>
						<Atom3d ID="1413" Mapping="1408" ImageOf="10" Color="248,65,111,255"/>
						<Atom3d ID="1414" Mapping="1408" ImageOf="12" Color="248,65,111,255"/>
						<Atom3d ID="1415" Mapping="1408" ImageOf="13" Color="248,65,111,255"/>
						<Bond ID="1416" Mapping="1408" ImageOf="18"/>
						<Bond ID="1417" Mapping="1408" ImageOf="19"/>
						<Bond ID="1418" Mapping="1408" ImageOf="20"/>
						<Bond ID="1419" Mapping="1408" ImageOf="21"/>
						<Bond ID="1420" Mapping="1408" ImageOf="24"/>
						<Bond ID="1421" Mapping="1408" ImageOf="25"/>
						<Bond ID="1422" Mapping="1408" ImageOf="26"/>
						<Bond ID="1423" Mapping="1408" ImageOf="29"/>
						<Bond ID="1424" Mapping="1408" ImageOf="30"/>
						<Bond ID="1425" Mapping="1408" ImageOf="31"/>
						<Bond ID="1426" Mapping="1408" ImageOf="32"/>
					</ImageMapping>
					<ImageMapping ID="1427" Element="-1,0,0,4,0,1,0,-0.5,0,0,-1,1" Constraint="1,0,0,0,0,1,0,0,0,0,1,0" MappedObjects="ci(28):0,3+1428,0,2+1431,0,2+1433,3x0,4+1435,2x0,3+1439,2x0,4+1442" NumImages="18">
						<Atom3d ID="1428" Mapping="1427" ImageOf="5" Color="92,192,214,255"/>
						<Atom3d ID="1429" Mapping="1427" ImageOf="6" Color="255,128,255,255"/>
						<Atom3d ID="1430" Mapping="1427" ImageOf="7" Color="255,128,255,255"/>
						<Atom3d ID="1431" Mapping="1427" ImageOf="9" Color="248,65,111,255"/>
						<Atom3d ID="1432" Mapping="1427" ImageOf="10" Color="248,65,111,255"/>
						<Atom3d ID="1433" Mapping="1427" ImageOf="12" Color="248,65,111,255"/>
						<Atom3d ID="1434" Mapping="1427" ImageOf="13" Color="248,65,111,255"/>
						<Bond ID="1435" Mapping="1427" ImageOf="18"/>
						<Bond ID="1436" Mapping="1427" ImageOf="19"/>
						<Bond ID="1437" Mapping="1427" ImageOf="20"/>
						<Bond ID="1438" Mapping="1427" ImageOf="21"/>
						<Bond ID="1439" Mapping="1427" ImageOf="24"/>
						<Bond ID="1440" Mapping="1427" ImageOf="25"/>
						<Bond ID="1441" Mapping="1427" ImageOf="26"/>
						<Bond ID="1442" Mapping="1427" ImageOf="29"/>
						<Bond ID="1443" Mapping="1427" ImageOf="30"/>
						<Bond ID="1444" Mapping="1427" ImageOf="31"/>
						<Bond ID="1445" Mapping="1427" ImageOf="32"/>
					</ImageMapping>
					<ImageMapping ID="1446" Element="-1,0,0,5,0,1,0,-0.5,0,0,-1,1" Constraint="1,0,0,0,0,1,0,0,0,0,1,0" MappedObjects="ci(28):0,3+1447,0,2+1450,0,2+1452,3x0,4+1454,2x0,3+1458,2x0,4+1461" NumImages="18">
						<Atom3d ID="1447" Mapping="1446" ImageOf="5" Color="92,192,214,255"/>
						<Atom3d ID="1448" Mapping="1446" ImageOf="6" Color="255,128,255,255"/>
						<Atom3d ID="1449" Mapping="1446" ImageOf="7" Color="255,128,255,255"/>
						<Atom3d ID="1450" Mapping="1446" ImageOf="9" Color="248,65,111,255"/>
						<Atom3d ID="1451" Mapping="1446" ImageOf="10" Color="248,65,111,255"/>
						<Atom3d ID="1452" Mapping="1446" ImageOf="12" Color="248,65,111,255"/>
						<Atom3d ID="1453" Mapping="1446" ImageOf="13" Color="248,65,111,255"/>
						<Bond ID="1454" Mapping="1446" ImageOf="18"/>
						<Bond ID="1455" Mapping="1446" ImageOf="19"/>
						<Bond ID="1456" Mapping="1446" ImageOf="20"/>
						<Bond ID="1457" Mapping="1446" ImageOf="21"/>
						<Bond ID="1458" Mapping="1446" ImageOf="24"/>
						<Bond ID="1459" Mapping="1446" ImageOf="25"/>
						<Bond ID="1460" Mapping="1446" ImageOf="26"/>
						<Bond ID="1461" Mapping="1446" ImageOf="29"/>
						<Bond ID="1462" Mapping="1446" ImageOf="30"/>
						<Bond ID="1463" Mapping="1446" ImageOf="31"/>
						<Bond ID="1464" Mapping="1446" ImageOf="32"/>
					</ImageMapping>
					<ImageMapping ID="1465" Element="-1,0,0,6,0,1,0,-0.5,0,0,-1,1" Constraint="1,0,0,0,0,1,0,0,0,0,1,0" MappedObjects="ci(28):0,3+1466,0,2+1469,0,2+1471,3x0,4+1473,2x0,3+1477,2x0,4+1480" NumImages="18">
						<Atom3d ID="1466" Mapping="1465" ImageOf="5" Color="92,192,214,255"/>
						<Atom3d ID="1467" Mapping="1465" ImageOf="6" Color="255,128,255,255"/>
						<Atom3d ID="1468" Mapping="1465" ImageOf="7" Color="255,128,255,255"/>
						<Atom3d ID="1469" Mapping="1465" ImageOf="9" Color="248,65,111,255"/>
						<Atom3d ID="1470" Mapping="1465" ImageOf="10" Color="248,65,111,255"/>
						<Atom3d ID="1471" Mapping="1465" ImageOf="12" Color="248,65,111,255"/>
						<Atom3d ID="1472" Mapping="1465" ImageOf="13" Color="248,65,111,255"/>
						<Bond ID="1473" Mapping="1465" ImageOf="18"/>
						<Bond ID="1474" Mapping="1465" ImageOf="19"/>
						<Bond ID="1475" Mapping="1465" ImageOf="20"/>
						<Bond ID="1476" Mapping="1465" ImageOf="21"/>
						<Bond ID="1477" Mapping="1465" ImageOf="24"/>
						<Bond ID="1478" Mapping="1465" ImageOf="25"/>
						<Bond ID="1479" Mapping="1465" ImageOf="26"/>
						<Bond ID="1480" Mapping="1465" ImageOf="29"/>
						<Bond ID="1481" Mapping="1465" ImageOf="30"/>
						<Bond ID="1482" Mapping="1465" ImageOf="31"/>
						<Bond ID="1483" Mapping="1465" ImageOf="32"/>
					</ImageMapping>
					<ImageMapping ID="1484" Element="-1,0,0,7,0,1,0,-0.5,0,0,-1,1" Constraint="1,0,0,0,0,1,0,0,0,0,1,0" MappedObjects="ci(28):0,3+1485,0,2+1488,0,2+1490,3x0,4+1492,2x0,3+1496,2x0,4+1499" NumImages="18">
						<Atom3d ID="1485" Mapping="1484" ImageOf="5" Color="92,192,214,255"/>
						<Atom3d ID="1486" Mapping="1484" ImageOf="6"/>
						<Atom3d ID="1487" Mapping="1484" ImageOf="7"/>
						<Atom3d ID="1488" Mapping="1484" ImageOf="9" Color="248,65,111,255"/>
						<Atom3d ID="1489" Mapping="1484" ImageOf="10" Color="248,65,111,255"/>
						<Atom3d ID="1490" Mapping="1484" ImageOf="12" Color="248,65,111,255"/>
						<Atom3d ID="1491" Mapping="1484" ImageOf="13" Color="248,65,111,255"/>
						<Bond ID="1492" Mapping="1484" ImageOf="18"/>
						<Bond ID="1493" Mapping="1484" ImageOf="19"/>
						<Bond ID="1494" Mapping="1484" ImageOf="20"/>
						<Bond ID="1495" Mapping="1484" ImageOf="21"/>
						<Bond ID="1496" Mapping="1484" ImageOf="24"/>
						<Bond ID="1497" Mapping="1484" ImageOf="25"/>
						<Bond ID="1498" Mapping="1484" ImageOf="26"/>
						<Bond ID="1499" Mapping="1484" ImageOf="29"/>
						<Bond ID="1500" Mapping="1484" ImageOf="30"/>
						<Bond ID="1501" Mapping="1484" ImageOf="31"/>
						<Bond ID="1502" Mapping="1484" ImageOf="32"/>
					</ImageMapping>
					<ImageMapping ID="1503" Element="-1,0,0,8,0,1,0,-0.5,0,0,-1,1" Constraint="1,0,0,0,0,1,0,0,0,0,1,0" MappedObjects="ci(28):0,3+1504,0,2+1507,0,2+1509,3x0,4+1511,2x0,3+1515,2x0,4+1518" NumImages="18">
						<Atom3d ID="1504" Mapping="1503" ImageOf="5" Color="92,192,214,255"/>
						<Atom3d ID="1505" Mapping="1503" ImageOf="6" Color="255,128,255,255"/>
						<Atom3d ID="1506" Mapping="1503" ImageOf="7" Color="255,128,255,255"/>
						<Atom3d ID="1507" Mapping="1503" ImageOf="9" Color="248,65,111,255"/>
						<Atom3d ID="1508" Mapping="1503" ImageOf="10"/>
						<Atom3d ID="1509" Mapping="1503" ImageOf="12" Color="248,65,111,255"/>
						<Atom3d ID="1510" Mapping="1503" ImageOf="13" Color="248,65,111,255"/>
						<Bond ID="1511" Mapping="1503" ImageOf="18"/>
						<Bond ID="1512" Mapping="1503" ImageOf="19"/>
						<Bond ID="1513" Mapping="1503" ImageOf="20"/>
						<Bond ID="1514" Mapping="1503" ImageOf="21"/>
						<Bond ID="1515" Mapping="1503" ImageOf="24"/>
						<Bond ID="1516" Mapping="1503" ImageOf="25"/>
						<Bond ID="1517" Mapping="1503" ImageOf="26"/>
						<Bond ID="1518" Mapping="1503" ImageOf="29"/>
						<Bond ID="1519" Mapping="1503" ImageOf="30"/>
						<Bond ID="1520" Mapping="1503" ImageOf="31"/>
						<Bond ID="1521" Mapping="1503" ImageOf="32"/>
					</ImageMapping>
					<ImageMapping ID="1522" Element="-1,0,0,9,0,1,0,-0.5,0,0,-1,1" Constraint="1,0,0,0,0,1,0,0,0,0,1,0" MappedObjects="ci(28):0,3+1523,0,2+1526,0,2+1528,3x0,4+1530,2x0,3+1534,2x0,4+1537" NumImages="18">
						<Atom3d ID="1523" Mapping="1522" ImageOf="5" Color="92,192,214,255"/>
						<Atom3d ID="1524" Mapping="1522" ImageOf="6" Color="255,128,255,255"/>
						<Atom3d ID="1525" Mapping="1522" ImageOf="7"/>
						<Atom3d ID="1526" Mapping="1522" ImageOf="9" Color="248,65,111,255"/>
						<Atom3d ID="1527" Mapping="1522" ImageOf="10" Color="248,65,111,255"/>
						<Atom3d ID="1528" Mapping="1522" ImageOf="12" Color="248,65,111,255"/>
						<Atom3d ID="1529" Mapping="1522" ImageOf="13" Color="248,65,111,255"/>
						<Bond ID="1530" Mapping="1522" ImageOf="18"/>
						<Bond ID="1531" Mapping="1522" ImageOf="19"/>
						<Bond ID="1532" Mapping="1522" ImageOf="20"/>
						<Bond ID="1533" Mapping="1522" ImageOf="21"/>
						<Bond ID="1534" Mapping="1522" ImageOf="24"/>
						<Bond ID="1535" Mapping="1522" ImageOf="25"/>
						<Bond ID="1536" Mapping="1522" ImageOf="26"/>
						<Bond ID="1537" Mapping="1522" ImageOf="29"/>
						<Bond ID="1538" Mapping="1522" ImageOf="30"/>
						<Bond ID="1539" Mapping="1522" ImageOf="31"/>
						<Bond ID="1540" Mapping="1522" ImageOf="32"/>
					</ImageMapping>
					<ImageMapping ID="1541" Element="-1,0,0,10,0,1,0,-0.5,0,0,-1,1" Constraint="1,0,0,0,0,1,0,0,0,0,1,0" MappedObjects="ci(28):0,3+1542,0,2+1545,0,2+1547,3x0,4+1549,2x0,3+1553,2x0,4+1556" NumImages="18">
						<Atom3d ID="1542" Mapping="1541" ImageOf="5" Color="92,192,214,255"/>
						<Atom3d ID="1543" Mapping="1541" ImageOf="6" Color="255,128,255,255"/>
						<Atom3d ID="1544" Mapping="1541" ImageOf="7" Color="255,128,255,255"/>
						<Atom3d ID="1545" Mapping="1541" ImageOf="9" Color="248,65,111,255"/>
						<Atom3d ID="1546" Mapping="1541" ImageOf="10" Color="248,65,111,255"/>
						<Atom3d ID="1547" Mapping="1541" ImageOf="12" Color="248,65,111,255"/>
						<Atom3d ID="1548" Mapping="1541" ImageOf="13" Color="248,65,111,255"/>
						<Bond ID="1549" Mapping="1541" ImageOf="18"/>
						<Bond ID="1550" Mapping="1541" ImageOf="19"/>
						<Bond ID="1551" Mapping="1541" ImageOf="20"/>
						<Bond ID="1552" Mapping="1541" ImageOf="21"/>
						<Bond ID="1553" Mapping="1541" ImageOf="24"/>
						<Bond ID="1554" Mapping="1541" ImageOf="25"/>
						<Bond ID="1555" Mapping="1541" ImageOf="26"/>
						<Bond ID="1556" Mapping="1541" ImageOf="29"/>
						<Bond ID="1557" Mapping="1541" ImageOf="30"/>
						<Bond ID="1558" Mapping="1541" ImageOf="31"/>
						<Bond ID="1559" Mapping="1541" ImageOf="32"/>
					</ImageMapping>
					<ImageMapping ID="1560" Element="-1,0,0,-1,0,1,0,0.5,0,0,-1,1" Constraint="1,0,0,0,0,1,0,0,0,0,1,0"/>
					<ImageMapping ID="1561" Element="-1,0,0,0,0,1,0,0.5,0,0,-1,1" Constraint="1,0,0,0,0,1,0,0,0,0,1,0" MappedObjects="ci(26):4x0,46,20x0,1562" NumImages="2">
						<Atom3d ID="46" Mapping="1561" ImageOf="8" Visible="0"/>
						<Bond ID="1562" Mapping="1561" ImageOf="30"/>
					</ImageMapping>
					<ImageMapping ID="1563" Element="-1,0,0,1,0,1,0,0.5,0,0,-1,1" Constraint="1,0,0,0,0,1,0,0,0,0,1,0" MappedObjects="ci(28):8+1564,47,1572,48,45,16+1573" NumImages="28">
						<Atom3d ID="1564" Mapping="1563" ImageOf="4" Color="92,192,214,255"/>
						<Atom3d ID="1565" Mapping="1563" ImageOf="5"/>
						<Atom3d ID="1566" Mapping="1563" ImageOf="6"/>
						<Atom3d ID="1567" Mapping="1563" ImageOf="7"/>
						<Atom3d ID="1568" Mapping="1563" ImageOf="8" Color="248,65,111,255"/>
						<Atom3d ID="1569" Mapping="1563" ImageOf="9"/>
						<Atom3d ID="1570" Mapping="1563" ImageOf="10"/>
						<Atom3d ID="1571" Mapping="1563" ImageOf="11" Color="248,65,111,255"/>
						<Atom3d ID="47" Mapping="1563" ImageOf="12"/>
						<Atom3d ID="1572" Mapping="1563" ImageOf="13"/>
						<Atom3d ID="48" Mapping="1563" ImageOf="14" Color="248,65,111,255"/>
						<Atom3d ID="45" Mapping="1563" ImageOf="15" Color="248,65,111,255"/>
						<Bond ID="1573" Mapping="1563" ImageOf="17"/>
						<Bond ID="1574" Mapping="1563" ImageOf="18"/>
						<Bond ID="1575" Mapping="1563" ImageOf="19"/>
						<Bond ID="1576" Mapping="1563" ImageOf="20"/>
						<Bond ID="1577" Mapping="1563" ImageOf="21"/>
						<Bond ID="1578" Mapping="1563" ImageOf="22"/>
						<Bond ID="1579" Mapping="1563" ImageOf="23"/>
						<Bond ID="1580" Mapping="1563" ImageOf="24"/>
						<Bond ID="1581" Mapping="1563" ImageOf="25"/>
						<Bond ID="1582" Mapping="1563" ImageOf="26"/>
						<Bond ID="1583" Mapping="1563" ImageOf="27"/>
						<Bond ID="1584" Mapping="1563" ImageOf="28"/>
						<Bond ID="1585" Mapping="1563" ImageOf="29"/>
						<Bond ID="1586" Mapping="1563" ImageOf="30"/>
						<Bond ID="1587" Mapping="1563" ImageOf="31"/>
						<Bond ID="1588" Mapping="1563" ImageOf="32"/>
					</ImageMapping>
					<ImageMapping ID="1589" Element="-1,0,0,2,0,1,0,0.5,0,0,-1,1" Constraint="1,0,0,0,0,1,0,0,0,0,1,0" MappedObjects="ci(28):28+1590" NumImages="28">
						<Atom3d ID="1590" Mapping="1589" ImageOf="4" Color="92,192,214,255"/>
						<Atom3d ID="1591" Mapping="1589" ImageOf="5"/>
						<Atom3d ID="1592" Mapping="1589" ImageOf="6"/>
						<Atom3d ID="1593" Mapping="1589" ImageOf="7"/>
						<Atom3d ID="1594" Mapping="1589" ImageOf="8" Color="248,65,111,255"/>
						<Atom3d ID="1595" Mapping="1589" ImageOf="9"/>
						<Atom3d ID="1596" Mapping="1589" ImageOf="10"/>
						<Atom3d ID="1597" Mapping="1589" ImageOf="11" Color="248,65,111,255"/>
						<Atom3d ID="1598" Mapping="1589" ImageOf="12"/>
						<Atom3d ID="1599" Mapping="1589" ImageOf="13"/>
						<Atom3d ID="1600" Mapping="1589" ImageOf="14" Color="248,65,111,255"/>
						<Atom3d ID="1601" Mapping="1589" ImageOf="15" Color="248,65,111,255"/>
						<Bond ID="1602" Mapping="1589" ImageOf="17"/>
						<Bond ID="1603" Mapping="1589" ImageOf="18"/>
						<Bond ID="1604" Mapping="1589" ImageOf="19"/>
						<Bond ID="1605" Mapping="1589" ImageOf="20"/>
						<Bond ID="1606" Mapping="1589" ImageOf="21"/>
						<Bond ID="1607" Mapping="1589" ImageOf="22"/>
						<Bond ID="1608" Mapping="1589" ImageOf="23"/>
						<Bond ID="1609" Mapping="1589" ImageOf="24"/>
						<Bond ID="1610" Mapping="1589" ImageOf="25"/>
						<Bond ID="1611" Mapping="1589" ImageOf="26"/>
						<Bond ID="1612" Mapping="1589" ImageOf="27"/>
						<Bond ID="1613" Mapping="1589" ImageOf="28"/>
						<Bond ID="1614" Mapping="1589" ImageOf="29"/>
						<Bond ID="1615" Mapping="1589" ImageOf="30"/>
						<Bond ID="1616" Mapping="1589" ImageOf="31"/>
						<Bond ID="1617" Mapping="1589" ImageOf="32"/>
					</ImageMapping>
					<ImageMapping ID="1618" Element="-1,0,0,3,0,1,0,0.5,0,0,-1,1" Constraint="1,0,0,0,0,1,0,0,0,0,1,0" MappedObjects="ci(28):28+1619" NumImages="28">
						<Atom3d ID="1619" Mapping="1618" ImageOf="4" Color="92,192,214,255"/>
						<Atom3d ID="1620" Mapping="1618" ImageOf="5"/>
						<Atom3d ID="1621" Mapping="1618" ImageOf="6"/>
						<Atom3d ID="1622" Mapping="1618" ImageOf="7"/>
						<Atom3d ID="1623" Mapping="1618" ImageOf="8" Color="248,65,111,255"/>
						<Atom3d ID="1624" Mapping="1618" ImageOf="9"/>
						<Atom3d ID="1625" Mapping="1618" ImageOf="10"/>
						<Atom3d ID="1626" Mapping="1618" ImageOf="11" Color="248,65,111,255"/>
						<Atom3d ID="1627" Mapping="1618" ImageOf="12"/>
						<Atom3d ID="1628" Mapping="1618" ImageOf="13"/>
						<Atom3d ID="1629" Mapping="1618" ImageOf="14" Color="248,65,111,255"/>
						<Atom3d ID="1630" Mapping="1618" ImageOf="15" Color="248,65,111,255"/>
						<Bond ID="1631" Mapping="1618" ImageOf="17"/>
						<Bond ID="1632" Mapping="1618" ImageOf="18"/>
						<Bond ID="1633" Mapping="1618" ImageOf="19"/>
						<Bond ID="1634" Mapping="1618" ImageOf="20"/>
						<Bond ID="1635" Mapping="1618" ImageOf="21"/>
						<Bond ID="1636" Mapping="1618" ImageOf="22"/>
						<Bond ID="1637" Mapping="1618" ImageOf="23"/>
						<Bond ID="1638" Mapping="1618" ImageOf="24"/>
						<Bond ID="1639" Mapping="1618" ImageOf="25"/>
						<Bond ID="1640" Mapping="1618" ImageOf="26"/>
						<Bond ID="1641" Mapping="1618" ImageOf="27"/>
						<Bond ID="1642" Mapping="1618" ImageOf="28"/>
						<Bond ID="1643" Mapping="1618" ImageOf="29"/>
						<Bond ID="1644" Mapping="1618" ImageOf="30"/>
						<Bond ID="1645" Mapping="1618" ImageOf="31"/>
						<Bond ID="1646" Mapping="1618" ImageOf="32"/>
					</ImageMapping>
					<ImageMapping ID="1647" Element="-1,0,0,4,0,1,0,0.5,0,0,-1,1" Constraint="1,0,0,0,0,1,0,0,0,0,1,0" MappedObjects="ci(28):28+1648" NumImages="28">
						<Atom3d ID="1648" Mapping="1647" ImageOf="4" Color="92,192,214,255"/>
						<Atom3d ID="1649" Mapping="1647" ImageOf="5"/>
						<Atom3d ID="1650" Mapping="1647" ImageOf="6"/>
						<Atom3d ID="1651" Mapping="1647" ImageOf="7"/>
						<Atom3d ID="1652" Mapping="1647" ImageOf="8" Color="248,65,111,255"/>
						<Atom3d ID="1653" Mapping="1647" ImageOf="9"/>
						<Atom3d ID="1654" Mapping="1647" ImageOf="10"/>
						<Atom3d ID="1655" Mapping="1647" ImageOf="11" Color="248,65,111,255"/>
						<Atom3d ID="1656" Mapping="1647" ImageOf="12"/>
						<Atom3d ID="1657" Mapping="1647" ImageOf="13"/>
						<Atom3d ID="1658" Mapping="1647" ImageOf="14" Color="248,65,111,255"/>
						<Atom3d ID="1659" Mapping="1647" ImageOf="15" Color="248,65,111,255"/>
						<Bond ID="1660" Mapping="1647" ImageOf="17"/>
						<Bond ID="1661" Mapping="1647" ImageOf="18"/>
						<Bond ID="1662" Mapping="1647" ImageOf="19"/>
						<Bond ID="1663" Mapping="1647" ImageOf="20"/>
						<Bond ID="1664" Mapping="1647" ImageOf="21"/>
						<Bond ID="1665" Mapping="1647" ImageOf="22"/>
						<Bond ID="1666" Mapping="1647" ImageOf="23"/>
						<Bond ID="1667" Mapping="1647" ImageOf="24"/>
						<Bond ID="1668" Mapping="1647" ImageOf="25"/>
						<Bond ID="1669" Mapping="1647" ImageOf="26"/>
						<Bond ID="1670" Mapping="1647" ImageOf="27"/>
						<Bond ID="1671" Mapping="1647" ImageOf="28"/>
						<Bond ID="1672" Mapping="1647" ImageOf="29"/>
						<Bond ID="1673" Mapping="1647" ImageOf="30"/>
						<Bond ID="1674" Mapping="1647" ImageOf="31"/>
						<Bond ID="1675" Mapping="1647" ImageOf="32"/>
					</ImageMapping>
					<ImageMapping ID="1676" Element="-1,0,0,5,0,1,0,0.5,0,0,-1,1" Constraint="1,0,0,0,0,1,0,0,0,0,1,0" MappedObjects="ci(28):28+1677" NumImages="28">
						<Atom3d ID="1677" Mapping="1676" ImageOf="4" Color="92,192,214,255"/>
						<Atom3d ID="1678" Mapping="1676" ImageOf="5"/>
						<Atom3d ID="1679" Mapping="1676" ImageOf="6"/>
						<Atom3d ID="1680" Mapping="1676" ImageOf="7"/>
						<Atom3d ID="1681" Mapping="1676" ImageOf="8" Color="248,65,111,255"/>
						<Atom3d ID="1682" Mapping="1676" ImageOf="9"/>
						<Atom3d ID="1683" Mapping="1676" ImageOf="10"/>
						<Atom3d ID="1684" Mapping="1676" ImageOf="11" Color="248,65,111,255"/>
						<Atom3d ID="1685" Mapping="1676" ImageOf="12"/>
						<Atom3d ID="1686" Mapping="1676" ImageOf="13"/>
						<Atom3d ID="1687" Mapping="1676" ImageOf="14" Color="248,65,111,255"/>
						<Atom3d ID="1688" Mapping="1676" ImageOf="15" Color="248,65,111,255"/>
						<Bond ID="1689" Mapping="1676" ImageOf="17"/>
						<Bond ID="1690" Mapping="1676" ImageOf="18"/>
						<Bond ID="1691" Mapping="1676" ImageOf="19"/>
						<Bond ID="1692" Mapping="1676" ImageOf="20"/>
						<Bond ID="1693" Mapping="1676" ImageOf="21"/>
						<Bond ID="1694" Mapping="1676" ImageOf="22"/>
						<Bond ID="1695" Mapping="1676" ImageOf="23"/>
						<Bond ID="1696" Mapping="1676" ImageOf="24"/>
						<Bond ID="1697" Mapping="1676" ImageOf="25"/>
						<Bond ID="1698" Mapping="1676" ImageOf="26"/>
						<Bond ID="1699" Mapping="1676" ImageOf="27"/>
						<Bond ID="1700" Mapping="1676" ImageOf="28"/>
						<Bond ID="1701" Mapping="1676" ImageOf="29"/>
						<Bond ID="1702" Mapping="1676" ImageOf="30"/>
						<Bond ID="1703" Mapping="1676" ImageOf="31"/>
						<Bond ID="1704" Mapping="1676" ImageOf="32"/>
					</ImageMapping>
					<ImageMapping ID="1705" Element="-1,0,0,6,0,1,0,0.5,0,0,-1,1" Constraint="1,0,0,0,0,1,0,0,0,0,1,0" MappedObjects="ci(28):28+1706" NumImages="28">
						<Atom3d ID="1706" Mapping="1705" ImageOf="4" Color="92,192,214,255"/>
						<Atom3d ID="1707" Mapping="1705" ImageOf="5"/>
						<Atom3d ID="1708" Mapping="1705" ImageOf="6"/>
						<Atom3d ID="1709" Mapping="1705" ImageOf="7"/>
						<Atom3d ID="1710" Mapping="1705" ImageOf="8" Color="248,65,111,255"/>
						<Atom3d ID="1711" Mapping="1705" ImageOf="9"/>
						<Atom3d ID="1712" Mapping="1705" ImageOf="10"/>
						<Atom3d ID="1713" Mapping="1705" ImageOf="11" Color="248,65,111,255"/>
						<Atom3d ID="1714" Mapping="1705" ImageOf="12"/>
						<Atom3d ID="1715" Mapping="1705" ImageOf="13"/>
						<Atom3d ID="1716" Mapping="1705" ImageOf="14" Color="255,128,255,255"/>
						<Atom3d ID="1717" Mapping="1705" ImageOf="15" Color="248,65,111,255"/>
						<Bond ID="1718" Mapping="1705" ImageOf="17"/>
						<Bond ID="1719" Mapping="1705" ImageOf="18"/>
						<Bond ID="1720" Mapping="1705" ImageOf="19"/>
						<Bond ID="1721" Mapping="1705" ImageOf="20"/>
						<Bond ID="1722" Mapping="1705" ImageOf="21"/>
						<Bond ID="1723" Mapping="1705" ImageOf="22"/>
						<Bond ID="1724" Mapping="1705" ImageOf="23"/>
						<Bond ID="1725" Mapping="1705" ImageOf="24"/>
						<Bond ID="1726" Mapping="1705" ImageOf="25"/>
						<Bond ID="1727" Mapping="1705" ImageOf="26"/>
						<Bond ID="1728" Mapping="1705" ImageOf="27"/>
						<Bond ID="1729" Mapping="1705" ImageOf="28"/>
						<Bond ID="1730" Mapping="1705" ImageOf="29"/>
						<Bond ID="1731" Mapping="1705" ImageOf="30"/>
						<Bond ID="1732" Mapping="1705" ImageOf="31"/>
						<Bond ID="1733" Mapping="1705" ImageOf="32"/>
					</ImageMapping>
					<ImageMapping ID="1734" Element="-1,0,0,7,0,1,0,0.5,0,0,-1,1" Constraint="1,0,0,0,0,1,0,0,0,0,1,0" MappedObjects="ci(28):28+1735" NumImages="28">
						<Atom3d ID="1735" Mapping="1734" ImageOf="4" Color="92,192,214,255"/>
						<Atom3d ID="1736" Mapping="1734" ImageOf="5"/>
						<Atom3d ID="1737" Mapping="1734" ImageOf="6"/>
						<Atom3d ID="1738" Mapping="1734" ImageOf="7"/>
						<Atom3d ID="1739" Mapping="1734" ImageOf="8" Color="248,65,111,255"/>
						<Atom3d ID="1740" Mapping="1734" ImageOf="9"/>
						<Atom3d ID="1741" Mapping="1734" ImageOf="10"/>
						<Atom3d ID="1742" Mapping="1734" ImageOf="11" Color="248,65,111,255"/>
						<Atom3d ID="1743" Mapping="1734" ImageOf="12"/>
						<Atom3d ID="1744" Mapping="1734" ImageOf="13"/>
						<Atom3d ID="1745" Mapping="1734" ImageOf="14" Color="248,65,111,255"/>
						<Atom3d ID="1746" Mapping="1734" ImageOf="15" Color="248,65,111,255"/>
						<Bond ID="1747" Mapping="1734" ImageOf="17"/>
						<Bond ID="1748" Mapping="1734" ImageOf="18"/>
						<Bond ID="1749" Mapping="1734" ImageOf="19"/>
						<Bond ID="1750" Mapping="1734" ImageOf="20"/>
						<Bond ID="1751" Mapping="1734" ImageOf="21"/>
						<Bond ID="1752" Mapping="1734" ImageOf="22"/>
						<Bond ID="1753" Mapping="1734" ImageOf="23"/>
						<Bond ID="1754" Mapping="1734" ImageOf="24"/>
						<Bond ID="1755" Mapping="1734" ImageOf="25"/>
						<Bond ID="1756" Mapping="1734" ImageOf="26"/>
						<Bond ID="1757" Mapping="1734" ImageOf="27"/>
						<Bond ID="1758" Mapping="1734" ImageOf="28"/>
						<Bond ID="1759" Mapping="1734" ImageOf="29"/>
						<Bond ID="1760" Mapping="1734" ImageOf="30"/>
						<Bond ID="1761" Mapping="1734" ImageOf="31"/>
						<Bond ID="1762" Mapping="1734" ImageOf="32"/>
					</ImageMapping>
					<ImageMapping ID="1763" Element="-1,0,0,8,0,1,0,0.5,0,0,-1,1" Constraint="1,0,0,0,0,1,0,0,0,0,1,0" MappedObjects="ci(28):28+1764" NumImages="28">
						<Atom3d ID="1764" Mapping="1763" ImageOf="4" Color="92,192,214,255"/>
						<Atom3d ID="1765" Mapping="1763" ImageOf="5"/>
						<Atom3d ID="1766" Mapping="1763" ImageOf="6"/>
						<Atom3d ID="1767" Mapping="1763" ImageOf="7"/>
						<Atom3d ID="1768" Mapping="1763" ImageOf="8" Color="248,65,111,255"/>
						<Atom3d ID="1769" Mapping="1763" ImageOf="9"/>
						<Atom3d ID="1770" Mapping="1763" ImageOf="10"/>
						<Atom3d ID="1771" Mapping="1763" ImageOf="11" Color="248,65,111,255"/>
						<Atom3d ID="1772" Mapping="1763" ImageOf="12"/>
						<Atom3d ID="1773" Mapping="1763" ImageOf="13"/>
						<Atom3d ID="1774" Mapping="1763" ImageOf="14" Color="248,65,111,255"/>
						<Atom3d ID="1775" Mapping="1763" ImageOf="15" Color="248,65,111,255"/>
						<Bond ID="1776" Mapping="1763" ImageOf="17"/>
						<Bond ID="1777" Mapping="1763" ImageOf="18"/>
						<Bond ID="1778" Mapping="1763" ImageOf="19"/>
						<Bond ID="1779" Mapping="1763" ImageOf="20"/>
						<Bond ID="1780" Mapping="1763" ImageOf="21"/>
						<Bond ID="1781" Mapping="1763" ImageOf="22"/>
						<Bond ID="1782" Mapping="1763" ImageOf="23"/>
						<Bond ID="1783" Mapping="1763" ImageOf="24"/>
						<Bond ID="1784" Mapping="1763" ImageOf="25"/>
						<Bond ID="1785" Mapping="1763" ImageOf="26"/>
						<Bond ID="1786" Mapping="1763" ImageOf="27"/>
						<Bond ID="1787" Mapping="1763" ImageOf="28"/>
						<Bond ID="1788" Mapping="1763" ImageOf="29"/>
						<Bond ID="1789" Mapping="1763" ImageOf="30"/>
						<Bond ID="1790" Mapping="1763" ImageOf="31"/>
						<Bond ID="1791" Mapping="1763" ImageOf="32"/>
					</ImageMapping>
					<ImageMapping ID="1792" Element="-1,0,0,9,0,1,0,0.5,0,0,-1,1" Constraint="1,0,0,0,0,1,0,0,0,0,1,0" MappedObjects="ci(28):28+1793" NumImages="28">
						<Atom3d ID="1793" Mapping="1792" ImageOf="4" Color="92,192,214,255"/>
						<Atom3d ID="1794" Mapping="1792" ImageOf="5"/>
						<Atom3d ID="1795" Mapping="1792" ImageOf="6"/>
						<Atom3d ID="1796" Mapping="1792" ImageOf="7"/>
						<Atom3d ID="1797" Mapping="1792" ImageOf="8" Color="248,65,111,255"/>
						<Atom3d ID="1798" Mapping="1792" ImageOf="9"/>
						<Atom3d ID="1799" Mapping="1792" ImageOf="10"/>
						<Atom3d ID="1800" Mapping="1792" ImageOf="11" Color="248,65,111,255"/>
						<Atom3d ID="1801" Mapping="1792" ImageOf="12"/>
						<Atom3d ID="1802" Mapping="1792" ImageOf="13"/>
						<Atom3d ID="1803" Mapping="1792" ImageOf="14" Color="248,65,111,255"/>
						<Atom3d ID="1804" Mapping="1792" ImageOf="15" Color="248,65,111,255"/>
						<Bond ID="1805" Mapping="1792" ImageOf="17"/>
						<Bond ID="1806" Mapping="1792" ImageOf="18"/>
						<Bond ID="1807" Mapping="1792" ImageOf="19"/>
						<Bond ID="1808" Mapping="1792" ImageOf="20"/>
						<Bond ID="1809" Mapping="1792" ImageOf="21"/>
						<Bond ID="1810" Mapping="1792" ImageOf="22"/>
						<Bond ID="1811" Mapping="1792" ImageOf="23"/>
						<Bond ID="1812" Mapping="1792" ImageOf="24"/>
						<Bond ID="1813" Mapping="1792" ImageOf="25"/>
						<Bond ID="1814" Mapping="1792" ImageOf="26"/>
						<Bond ID="1815" Mapping="1792" ImageOf="27"/>
						<Bond ID="1816" Mapping="1792" ImageOf="28"/>
						<Bond ID="1817" Mapping="1792" ImageOf="29"/>
						<Bond ID="1818" Mapping="1792" ImageOf="30"/>
						<Bond ID="1819" Mapping="1792" ImageOf="31"/>
						<Bond ID="1820" Mapping="1792" ImageOf="32"/>
					</ImageMapping>
					<ImageMapping ID="1821" Element="-1,0,0,10,0,1,0,0.5,0,0,-1,1" Constraint="1,0,0,0,0,1,0,0,0,0,1,0" MappedObjects="ci(28):28+1822" NumImages="28">
						<Atom3d ID="1822" Mapping="1821" ImageOf="4" Color="92,192,214,255"/>
						<Atom3d ID="1823" Mapping="1821" ImageOf="5"/>
						<Atom3d ID="1824" Mapping="1821" ImageOf="6"/>
						<Atom3d ID="1825" Mapping="1821" ImageOf="7"/>
						<Atom3d ID="1826" Mapping="1821" ImageOf="8" Color="248,65,111,255"/>
						<Atom3d ID="1827" Mapping="1821" ImageOf="9"/>
						<Atom3d ID="1828" Mapping="1821" ImageOf="10"/>
						<Atom3d ID="1829" Mapping="1821" ImageOf="11" Color="248,65,111,255"/>
						<Atom3d ID="1830" Mapping="1821" ImageOf="12"/>
						<Atom3d ID="1831" Mapping="1821" ImageOf="13"/>
						<Atom3d ID="1832" Mapping="1821" ImageOf="14" Color="248,65,111,255"/>
						<Atom3d ID="1833" Mapping="1821" ImageOf="15" Color="248,65,111,255"/>
						<Bond ID="1834" Mapping="1821" ImageOf="17"/>
						<Bond ID="1835" Mapping="1821" ImageOf="18"/>
						<Bond ID="1836" Mapping="1821" ImageOf="19"/>
						<Bond ID="1837" Mapping="1821" ImageOf="20"/>
						<Bond ID="1838" Mapping="1821" ImageOf="21"/>
						<Bond ID="1839" Mapping="1821" ImageOf="22"/>
						<Bond ID="1840" Mapping="1821" ImageOf="23"/>
						<Bond ID="1841" Mapping="1821" ImageOf="24"/>
						<Bond ID="1842" Mapping="1821" ImageOf="25"/>
						<Bond ID="1843" Mapping="1821" ImageOf="26"/>
						<Bond ID="1844" Mapping="1821" ImageOf="27"/>
						<Bond ID="1845" Mapping="1821" ImageOf="28"/>
						<Bond ID="1846" Mapping="1821" ImageOf="29"/>
						<Bond ID="1847" Mapping="1821" ImageOf="30"/>
						<Bond ID="1848" Mapping="1821" ImageOf="31"/>
						<Bond ID="1849" Mapping="1821" ImageOf="32"/>
					</ImageMapping>
					<ImageMapping ID="1850" Element="-1,0,0,0,0,1,0,1.5,0,0,-1,1" Constraint="1,0,0,0,0,1,0,0,0,0,1,0"/>
					<ImageMapping ID="1851" Element="-1,0,0,1,0,1,0,1.5,0,0,-1,1" Constraint="1,0,0,0,0,1,0,0,0,0,1,0" MappedObjects="ci(24):1852,3x0,1853,2x0,1854,2x0,3+1855,3x0,3+1858,3x0,2+1861" NumImages="11">
						<Atom3d ID="1852" Mapping="1851" ImageOf="4"/>
						<Atom3d ID="1853" Mapping="1851" ImageOf="8"/>
						<Atom3d ID="1854" Mapping="1851" ImageOf="11"/>
						<Atom3d ID="1855" Mapping="1851" ImageOf="14"/>
						<Atom3d ID="1856" Mapping="1851" ImageOf="15"/>
						<Bond ID="1857" Mapping="1851" ImageOf="17"/>
						<Bond ID="1858" Mapping="1851" ImageOf="21"/>
						<Bond ID="1859" Mapping="1851" ImageOf="22"/>
						<Bond ID="1860" Mapping="1851" ImageOf="23"/>
						<Bond ID="1861" Mapping="1851" ImageOf="27"/>
						<Bond ID="1862" Mapping="1851" ImageOf="28"/>
					</ImageMapping>
					<ImageMapping ID="1863" Element="-1,0,0,2,0,1,0,1.5,0,0,-1,1" Constraint="1,0,0,0,0,1,0,0,0,0,1,0" MappedObjects="ci(24):1864,3x0,1865,2x0,1866,2x0,3+1867,3x0,3+1870,3x0,2+1873" NumImages="11">
						<Atom3d ID="1864" Mapping="1863" ImageOf="4"/>
						<Atom3d ID="1865" Mapping="1863" ImageOf="8"/>
						<Atom3d ID="1866" Mapping="1863" ImageOf="11"/>
						<Atom3d ID="1867" Mapping="1863" ImageOf="14"/>
						<Atom3d ID="1868" Mapping="1863" ImageOf="15"/>
						<Bond ID="1869" Mapping="1863" ImageOf="17"/>
						<Bond ID="1870" Mapping="1863" ImageOf="21"/>
						<Bond ID="1871" Mapping="1863" ImageOf="22"/>
						<Bond ID="1872" Mapping="1863" ImageOf="23"/>
						<Bond ID="1873" Mapping="1863" ImageOf="27"/>
						<Bond ID="1874" Mapping="1863" ImageOf="28"/>
					</ImageMapping>
					<ImageMapping ID="1875" Element="-1,0,0,3,0,1,0,1.5,0,0,-1,1" Constraint="1,0,0,0,0,1,0,0,0,0,1,0" MappedObjects="ci(24):1876,3x0,1877,2x0,1878,2x0,3+1879,3x0,3+1882,3x0,2+1885" NumImages="11">
						<Atom3d ID="1876" Mapping="1875" ImageOf="4"/>
						<Atom3d ID="1877" Mapping="1875" ImageOf="8"/>
						<Atom3d ID="1878" Mapping="1875" ImageOf="11"/>
						<Atom3d ID="1879" Mapping="1875" ImageOf="14"/>
						<Atom3d ID="1880" Mapping="1875" ImageOf="15"/>
						<Bond ID="1881" Mapping="1875" ImageOf="17"/>
						<Bond ID="1882" Mapping="1875" ImageOf="21"/>
						<Bond ID="1883" Mapping="1875" ImageOf="22"/>
						<Bond ID="1884" Mapping="1875" ImageOf="23"/>
						<Bond ID="1885" Mapping="1875" ImageOf="27"/>
						<Bond ID="1886" Mapping="1875" ImageOf="28"/>
					</ImageMapping>
					<ImageMapping ID="1887" Element="-1,0,0,4,0,1,0,1.5,0,0,-1,1" Constraint="1,0,0,0,0,1,0,0,0,0,1,0" MappedObjects="ci(24):1888,3x0,1889,2x0,1890,2x0,3+1891,3x0,3+1894,3x0,2+1897" NumImages="11">
						<Atom3d ID="1888" Mapping="1887" ImageOf="4"/>
						<Atom3d ID="1889" Mapping="1887" ImageOf="8"/>
						<Atom3d ID="1890" Mapping="1887" ImageOf="11"/>
						<Atom3d ID="1891" Mapping="1887" ImageOf="14"/>
						<Atom3d ID="1892" Mapping="1887" ImageOf="15"/>
						<Bond ID="1893" Mapping="1887" ImageOf="17"/>
						<Bond ID="1894" Mapping="1887" ImageOf="21"/>
						<Bond ID="1895" Mapping="1887" ImageOf="22"/>
						<Bond ID="1896" Mapping="1887" ImageOf="23"/>
						<Bond ID="1897" Mapping="1887" ImageOf="27"/>
						<Bond ID="1898" Mapping="1887" ImageOf="28"/>
					</ImageMapping>
					<ImageMapping ID="1899" Element="-1,0,0,5,0,1,0,1.5,0,0,-1,1" Constraint="1,0,0,0,0,1,0,0,0,0,1,0" MappedObjects="ci(24):1900,3x0,1901,2x0,1902,2x0,3+1903,3x0,3+1906,3x0,2+1909" NumImages="11">
						<Atom3d ID="1900" Mapping="1899" ImageOf="4"/>
						<Atom3d ID="1901" Mapping="1899" ImageOf="8"/>
						<Atom3d ID="1902" Mapping="1899" ImageOf="11"/>
						<Atom3d ID="1903" Mapping="1899" ImageOf="14"/>
						<Atom3d ID="1904" Mapping="1899" ImageOf="15"/>
						<Bond ID="1905" Mapping="1899" ImageOf="17"/>
						<Bond ID="1906" Mapping="1899" ImageOf="21"/>
						<Bond ID="1907" Mapping="1899" ImageOf="22"/>
						<Bond ID="1908" Mapping="1899" ImageOf="23"/>
						<Bond ID="1909" Mapping="1899" ImageOf="27"/>
						<Bond ID="1910" Mapping="1899" ImageOf="28"/>
					</ImageMapping>
					<ImageMapping ID="1911" Element="-1,0,0,6,0,1,0,1.5,0,0,-1,1" Constraint="1,0,0,0,0,1,0,0,0,0,1,0" MappedObjects="ci(24):1912,3x0,1913,2x0,1914,2x0,3+1915,3x0,3+1918,3x0,2+1921" NumImages="11">
						<Atom3d ID="1912" Mapping="1911" ImageOf="4"/>
						<Atom3d ID="1913" Mapping="1911" ImageOf="8"/>
						<Atom3d ID="1914" Mapping="1911" ImageOf="11"/>
						<Atom3d ID="1915" Mapping="1911" ImageOf="14"/>
						<Atom3d ID="1916" Mapping="1911" ImageOf="15"/>
						<Bond ID="1917" Mapping="1911" ImageOf="17"/>
						<Bond ID="1918" Mapping="1911" ImageOf="21"/>
						<Bond ID="1919" Mapping="1911" ImageOf="22"/>
						<Bond ID="1920" Mapping="1911" ImageOf="23"/>
						<Bond ID="1921" Mapping="1911" ImageOf="27"/>
						<Bond ID="1922" Mapping="1911" ImageOf="28"/>
					</ImageMapping>
					<ImageMapping ID="1923" Element="-1,0,0,7,0,1,0,1.5,0,0,-1,1" Constraint="1,0,0,0,0,1,0,0,0,0,1,0" MappedObjects="ci(24):1924,3x0,1925,2x0,1926,2x0,3+1927,3x0,3+1930,3x0,2+1933" NumImages="11">
						<Atom3d ID="1924" Mapping="1923" ImageOf="4"/>
						<Atom3d ID="1925" Mapping="1923" ImageOf="8"/>
						<Atom3d ID="1926" Mapping="1923" ImageOf="11"/>
						<Atom3d ID="1927" Mapping="1923" ImageOf="14"/>
						<Atom3d ID="1928" Mapping="1923" ImageOf="15"/>
						<Bond ID="1929" Mapping="1923" ImageOf="17"/>
						<Bond ID="1930" Mapping="1923" ImageOf="21"/>
						<Bond ID="1931" Mapping="1923" ImageOf="22"/>
						<Bond ID="1932" Mapping="1923" ImageOf="23"/>
						<Bond ID="1933" Mapping="1923" ImageOf="27"/>
						<Bond ID="1934" Mapping="1923" ImageOf="28"/>
					</ImageMapping>
					<ImageMapping ID="1935" Element="-1,0,0,8,0,1,0,1.5,0,0,-1,1" Constraint="1,0,0,0,0,1,0,0,0,0,1,0" MappedObjects="ci(24):1936,3x0,1937,2x0,1938,2x0,3+1939,3x0,3+1942,3x0,2+1945" NumImages="11">
						<Atom3d ID="1936" Mapping="1935" ImageOf="4"/>
						<Atom3d ID="1937" Mapping="1935" ImageOf="8"/>
						<Atom3d ID="1938" Mapping="1935" ImageOf="11"/>
						<Atom3d ID="1939" Mapping="1935" ImageOf="14"/>
						<Atom3d ID="1940" Mapping="1935" ImageOf="15"/>
						<Bond ID="1941" Mapping="1935" ImageOf="17"/>
						<Bond ID="1942" Mapping="1935" ImageOf="21"/>
						<Bond ID="1943" Mapping="1935" ImageOf="22"/>
						<Bond ID="1944" Mapping="1935" ImageOf="23"/>
						<Bond ID="1945" Mapping="1935" ImageOf="27"/>
						<Bond ID="1946" Mapping="1935" ImageOf="28"/>
					</ImageMapping>
					<ImageMapping ID="1947" Element="-1,0,0,9,0,1,0,1.5,0,0,-1,1" Constraint="1,0,0,0,0,1,0,0,0,0,1,0" MappedObjects="ci(24):1948,3x0,1949,2x0,1950,2x0,3+1951,3x0,3+1954,3x0,2+1957" NumImages="11">
						<Atom3d ID="1948" Mapping="1947" ImageOf="4"/>
						<Atom3d ID="1949" Mapping="1947" ImageOf="8"/>
						<Atom3d ID="1950" Mapping="1947" ImageOf="11"/>
						<Atom3d ID="1951" Mapping="1947" ImageOf="14"/>
						<Atom3d ID="1952" Mapping="1947" ImageOf="15"/>
						<Bond ID="1953" Mapping="1947" ImageOf="17"/>
						<Bond ID="1954" Mapping="1947" ImageOf="21"/>
						<Bond ID="1955" Mapping="1947" ImageOf="22"/>
						<Bond ID="1956" Mapping="1947" ImageOf="23"/>
						<Bond ID="1957" Mapping="1947" ImageOf="27"/>
						<Bond ID="1958" Mapping="1947" ImageOf="28"/>
					</ImageMapping>
					<ImageMapping ID="1959" Element="-1,0,0,10,0,1,0,1.5,0,0,-1,1" Constraint="1,0,0,0,0,1,0,0,0,0,1,0" MappedObjects="ci(24):1960,3x0,1961,2x0,1962,2x0,3+1963,3x0,3+1966,3x0,2+1969" NumImages="11">
						<Atom3d ID="1960" Mapping="1959" ImageOf="4"/>
						<Atom3d ID="1961" Mapping="1959" ImageOf="8"/>
						<Atom3d ID="1962" Mapping="1959" ImageOf="11"/>
						<Atom3d ID="1963" Mapping="1959" ImageOf="14"/>
						<Atom3d ID="1964" Mapping="1959" ImageOf="15"/>
						<Bond ID="1965" Mapping="1959" ImageOf="17"/>
						<Bond ID="1966" Mapping="1959" ImageOf="21"/>
						<Bond ID="1967" Mapping="1959" ImageOf="22"/>
						<Bond ID="1968" Mapping="1959" ImageOf="23"/>
						<Bond ID="1969" Mapping="1959" ImageOf="27"/>
						<Bond ID="1970" Mapping="1959" ImageOf="28"/>
					</ImageMapping>
					<ImageMapping ID="1971" Element="-1,0,0,0,0,1,0,-1.5,0,0,-1,2" Constraint="1,0,0,0,0,1,0,0,0,0,1,0"/>
					<ImageMapping ID="1972" Element="-1,0,0,1,0,1,0,-1.5,0,0,-1,2" Constraint="1,0,0,0,0,1,0,0,0,0,1,0"/>
					<ImageMapping ID="1973" Element="-1,0,0,-1,0,1,0,-0.5,0,0,-1,2" Constraint="1,0,0,0,0,1,0,0,0,0,1,0"/>
					<ImageMapping ID="1974" Element="-1,0,0,0,0,1,0,-0.5,0,0,-1,2" Constraint="1,0,0,0,0,1,0,0,0,0,1,0" MappedObjects="ci(26):25x0,1975" NumImages="1">
						<Bond ID="1975" Mapping="1974" ImageOf="30"/>
					</ImageMapping>
					<ImageMapping ID="1976" Element="-1,0,0,1,0,1,0,-0.5,0,0,-1,2" Constraint="1,0,0,0,0,1,0,0,0,0,1,0" MappedObjects="ci(28):0,3+1977,0,2+1980,0,2+1982,3x0,4+1984,2x0,3+1988,2x0,4+1991" NumImages="18">
						<Atom3d ID="1977" Mapping="1976" ImageOf="5"/>
						<Atom3d ID="1978" Mapping="1976" ImageOf="6"/>
						<Atom3d ID="1979" Mapping="1976" ImageOf="7"/>
						<Atom3d ID="1980" Mapping="1976" ImageOf="9"/>
						<Atom3d ID="1981" Mapping="1976" ImageOf="10"/>
						<Atom3d ID="1982" Mapping="1976" ImageOf="12"/>
						<Atom3d ID="1983" Mapping="1976" ImageOf="13"/>
						<Bond ID="1984" Mapping="1976" ImageOf="18"/>
						<Bond ID="1985" Mapping="1976" ImageOf="19"/>
						<Bond ID="1986" Mapping="1976" ImageOf="20"/>
						<Bond ID="1987" Mapping="1976" ImageOf="21"/>
						<Bond ID="1988" Mapping="1976" ImageOf="24"/>
						<Bond ID="1989" Mapping="1976" ImageOf="25"/>
						<Bond ID="1990" Mapping="1976" ImageOf="26"/>
						<Bond ID="1991" Mapping="1976" ImageOf="29"/>
						<Bond ID="1992" Mapping="1976" ImageOf="30"/>
						<Bond ID="1993" Mapping="1976" ImageOf="31"/>
						<Bond ID="1994" Mapping="1976" ImageOf="32"/>
					</ImageMapping>
					<ImageMapping ID="1995" Element="-1,0,0,2,0,1,0,-0.5,0,0,-1,2" Constraint="1,0,0,0,0,1,0,0,0,0,1,0" MappedObjects="ci(28):0,3+1996,0,2+1999,0,2+2001,3x0,4+2003,2x0,3+2007,2x0,4+2010" NumImages="18">
						<Atom3d ID="1996" Mapping="1995" ImageOf="5"/>
						<Atom3d ID="1997" Mapping="1995" ImageOf="6"/>
						<Atom3d ID="1998" Mapping="1995" ImageOf="7"/>
						<Atom3d ID="1999" Mapping="1995" ImageOf="9"/>
						<Atom3d ID="2000" Mapping="1995" ImageOf="10"/>
						<Atom3d ID="2001" Mapping="1995" ImageOf="12"/>
						<Atom3d ID="2002" Mapping="1995" ImageOf="13"/>
						<Bond ID="2003" Mapping="1995" ImageOf="18"/>
						<Bond ID="2004" Mapping="1995" ImageOf="19"/>
						<Bond ID="2005" Mapping="1995" ImageOf="20"/>
						<Bond ID="2006" Mapping="1995" ImageOf="21"/>
						<Bond ID="2007" Mapping="1995" ImageOf="24"/>
						<Bond ID="2008" Mapping="1995" ImageOf="25"/>
						<Bond ID="2009" Mapping="1995" ImageOf="26"/>
						<Bond ID="2010" Mapping="1995" ImageOf="29"/>
						<Bond ID="2011" Mapping="1995" ImageOf="30"/>
						<Bond ID="2012" Mapping="1995" ImageOf="31"/>
						<Bond ID="2013" Mapping="1995" ImageOf="32"/>
					</ImageMapping>
					<ImageMapping ID="2014" Element="-1,0,0,3,0,1,0,-0.5,0,0,-1,2" Constraint="1,0,0,0,0,1,0,0,0,0,1,0" MappedObjects="ci(28):0,3+2015,0,2+2018,0,2+2020,3x0,4+2022,2x0,3+2026,2x0,4+2029" NumImages="18">
						<Atom3d ID="2015" Mapping="2014" ImageOf="5"/>
						<Atom3d ID="2016" Mapping="2014" ImageOf="6"/>
						<Atom3d ID="2017" Mapping="2014" ImageOf="7"/>
						<Atom3d ID="2018" Mapping="2014" ImageOf="9"/>
						<Atom3d ID="2019" Mapping="2014" ImageOf="10"/>
						<Atom3d ID="2020" Mapping="2014" ImageOf="12"/>
						<Atom3d ID="2021" Mapping="2014" ImageOf="13"/>
						<Bond ID="2022" Mapping="2014" ImageOf="18"/>
						<Bond ID="2023" Mapping="2014" ImageOf="19"/>
						<Bond ID="2024" Mapping="2014" ImageOf="20"/>
						<Bond ID="2025" Mapping="2014" ImageOf="21"/>
						<Bond ID="2026" Mapping="2014" ImageOf="24"/>
						<Bond ID="2027" Mapping="2014" ImageOf="25"/>
						<Bond ID="2028" Mapping="2014" ImageOf="26"/>
						<Bond ID="2029" Mapping="2014" ImageOf="29"/>
						<Bond ID="2030" Mapping="2014" ImageOf="30"/>
						<Bond ID="2031" Mapping="2014" ImageOf="31"/>
						<Bond ID="2032" Mapping="2014" ImageOf="32"/>
					</ImageMapping>
					<ImageMapping ID="2033" Element="-1,0,0,4,0,1,0,-0.5,0,0,-1,2" Constraint="1,0,0,0,0,1,0,0,0,0,1,0" MappedObjects="ci(28):0,3+2034,0,2+2037,0,2+2039,3x0,4+2041,2x0,3+2045,2x0,4+2048" NumImages="18">
						<Atom3d ID="2034" Mapping="2033" ImageOf="5"/>
						<Atom3d ID="2035" Mapping="2033" ImageOf="6"/>
						<Atom3d ID="2036" Mapping="2033" ImageOf="7"/>
						<Atom3d ID="2037" Mapping="2033" ImageOf="9"/>
						<Atom3d ID="2038" Mapping="2033" ImageOf="10"/>
						<Atom3d ID="2039" Mapping="2033" ImageOf="12"/>
						<Atom3d ID="2040" Mapping="2033" ImageOf="13"/>
						<Bond ID="2041" Mapping="2033" ImageOf="18"/>
						<Bond ID="2042" Mapping="2033" ImageOf="19"/>
						<Bond ID="2043" Mapping="2033" ImageOf="20"/>
						<Bond ID="2044" Mapping="2033" ImageOf="21"/>
						<Bond ID="2045" Mapping="2033" ImageOf="24"/>
						<Bond ID="2046" Mapping="2033" ImageOf="25"/>
						<Bond ID="2047" Mapping="2033" ImageOf="26"/>
						<Bond ID="2048" Mapping="2033" ImageOf="29"/>
						<Bond ID="2049" Mapping="2033" ImageOf="30"/>
						<Bond ID="2050" Mapping="2033" ImageOf="31"/>
						<Bond ID="2051" Mapping="2033" ImageOf="32"/>
					</ImageMapping>
					<ImageMapping ID="2052" Element="-1,0,0,5,0,1,0,-0.5,0,0,-1,2" Constraint="1,0,0,0,0,1,0,0,0,0,1,0" MappedObjects="ci(28):0,3+2053,0,2+2056,0,2+2058,3x0,4+2060,2x0,3+2064,2x0,4+2067" NumImages="18">
						<Atom3d ID="2053" Mapping="2052" ImageOf="5"/>
						<Atom3d ID="2054" Mapping="2052" ImageOf="6"/>
						<Atom3d ID="2055" Mapping="2052" ImageOf="7"/>
						<Atom3d ID="2056" Mapping="2052" ImageOf="9"/>
						<Atom3d ID="2057" Mapping="2052" ImageOf="10"/>
						<Atom3d ID="2058" Mapping="2052" ImageOf="12"/>
						<Atom3d ID="2059" Mapping="2052" ImageOf="13"/>
						<Bond ID="2060" Mapping="2052" ImageOf="18"/>
						<Bond ID="2061" Mapping="2052" ImageOf="19"/>
						<Bond ID="2062" Mapping="2052" ImageOf="20"/>
						<Bond ID="2063" Mapping="2052" ImageOf="21"/>
						<Bond ID="2064" Mapping="2052" ImageOf="24"/>
						<Bond ID="2065" Mapping="2052" ImageOf="25"/>
						<Bond ID="2066" Mapping="2052" ImageOf="26"/>
						<Bond ID="2067" Mapping="2052" ImageOf="29"/>
						<Bond ID="2068" Mapping="2052" ImageOf="30"/>
						<Bond ID="2069" Mapping="2052" ImageOf="31"/>
						<Bond ID="2070" Mapping="2052" ImageOf="32"/>
					</ImageMapping>
					<ImageMapping ID="2071" Element="-1,0,0,6,0,1,0,-0.5,0,0,-1,2" Constraint="1,0,0,0,0,1,0,0,0,0,1,0" MappedObjects="ci(28):0,3+2072,0,2+2075,0,2+2077,3x0,4+2079,2x0,3+2083,2x0,4+2086" NumImages="18">
						<Atom3d ID="2072" Mapping="2071" ImageOf="5"/>
						<Atom3d ID="2073" Mapping="2071" ImageOf="6"/>
						<Atom3d ID="2074" Mapping="2071" ImageOf="7"/>
						<Atom3d ID="2075" Mapping="2071" ImageOf="9"/>
						<Atom3d ID="2076" Mapping="2071" ImageOf="10"/>
						<Atom3d ID="2077" Mapping="2071" ImageOf="12"/>
						<Atom3d ID="2078" Mapping="2071" ImageOf="13"/>
						<Bond ID="2079" Mapping="2071" ImageOf="18"/>
						<Bond ID="2080" Mapping="2071" ImageOf="19"/>
						<Bond ID="2081" Mapping="2071" ImageOf="20"/>
						<Bond ID="2082" Mapping="2071" ImageOf="21"/>
						<Bond ID="2083" Mapping="2071" ImageOf="24"/>
						<Bond ID="2084" Mapping="2071" ImageOf="25"/>
						<Bond ID="2085" Mapping="2071" ImageOf="26"/>
						<Bond ID="2086" Mapping="2071" ImageOf="29"/>
						<Bond ID="2087" Mapping="2071" ImageOf="30"/>
						<Bond ID="2088" Mapping="2071" ImageOf="31"/>
						<Bond ID="2089" Mapping="2071" ImageOf="32"/>
					</ImageMapping>
					<ImageMapping ID="2090" Element="-1,0,0,7,0,1,0,-0.5,0,0,-1,2" Constraint="1,0,0,0,0,1,0,0,0,0,1,0" MappedObjects="ci(28):0,3+2091,0,2+2094,0,2+2096,3x0,4+2098,2x0,3+2102,2x0,4+2105" NumImages="18">
						<Atom3d ID="2091" Mapping="2090" ImageOf="5"/>
						<Atom3d ID="2092" Mapping="2090" ImageOf="6"/>
						<Atom3d ID="2093" Mapping="2090" ImageOf="7"/>
						<Atom3d ID="2094" Mapping="2090" ImageOf="9"/>
						<Atom3d ID="2095" Mapping="2090" ImageOf="10"/>
						<Atom3d ID="2096" Mapping="2090" ImageOf="12"/>
						<Atom3d ID="2097" Mapping="2090" ImageOf="13"/>
						<Bond ID="2098" Mapping="2090" ImageOf="18"/>
						<Bond ID="2099" Mapping="2090" ImageOf="19"/>
						<Bond ID="2100" Mapping="2090" ImageOf="20"/>
						<Bond ID="2101" Mapping="2090" ImageOf="21"/>
						<Bond ID="2102" Mapping="2090" ImageOf="24"/>
						<Bond ID="2103" Mapping="2090" ImageOf="25"/>
						<Bond ID="2104" Mapping="2090" ImageOf="26"/>
						<Bond ID="2105" Mapping="2090" ImageOf="29"/>
						<Bond ID="2106" Mapping="2090" ImageOf="30"/>
						<Bond ID="2107" Mapping="2090" ImageOf="31"/>
						<Bond ID="2108" Mapping="2090" ImageOf="32"/>
					</ImageMapping>
					<ImageMapping ID="2109" Element="-1,0,0,8,0,1,0,-0.5,0,0,-1,2" Constraint="1,0,0,0,0,1,0,0,0,0,1,0" MappedObjects="ci(28):0,3+2110,0,2+2113,0,2+2115,3x0,4+2117,2x0,3+2121,2x0,4+2124" NumImages="18">
						<Atom3d ID="2110" Mapping="2109" ImageOf="5"/>
						<Atom3d ID="2111" Mapping="2109" ImageOf="6"/>
						<Atom3d ID="2112" Mapping="2109" ImageOf="7"/>
						<Atom3d ID="2113" Mapping="2109" ImageOf="9"/>
						<Atom3d ID="2114" Mapping="2109" ImageOf="10"/>
						<Atom3d ID="2115" Mapping="2109" ImageOf="12"/>
						<Atom3d ID="2116" Mapping="2109" ImageOf="13"/>
						<Bond ID="2117" Mapping="2109" ImageOf="18"/>
						<Bond ID="2118" Mapping="2109" ImageOf="19"/>
						<Bond ID="2119" Mapping="2109" ImageOf="20"/>
						<Bond ID="2120" Mapping="2109" ImageOf="21"/>
						<Bond ID="2121" Mapping="2109" ImageOf="24"/>
						<Bond ID="2122" Mapping="2109" ImageOf="25"/>
						<Bond ID="2123" Mapping="2109" ImageOf="26"/>
						<Bond ID="2124" Mapping="2109" ImageOf="29"/>
						<Bond ID="2125" Mapping="2109" ImageOf="30"/>
						<Bond ID="2126" Mapping="2109" ImageOf="31"/>
						<Bond ID="2127" Mapping="2109" ImageOf="32"/>
					</ImageMapping>
					<ImageMapping ID="2128" Element="-1,0,0,9,0,1,0,-0.5,0,0,-1,2" Constraint="1,0,0,0,0,1,0,0,0,0,1,0" MappedObjects="ci(28):0,3+2129,0,2+2132,0,2+2134,3x0,4+2136,2x0,3+2140,2x0,4+2143" NumImages="18">
						<Atom3d ID="2129" Mapping="2128" ImageOf="5"/>
						<Atom3d ID="2130" Mapping="2128" ImageOf="6"/>
						<Atom3d ID="2131" Mapping="2128" ImageOf="7"/>
						<Atom3d ID="2132" Mapping="2128" ImageOf="9"/>
						<Atom3d ID="2133" Mapping="2128" ImageOf="10"/>
						<Atom3d ID="2134" Mapping="2128" ImageOf="12"/>
						<Atom3d ID="2135" Mapping="2128" ImageOf="13"/>
						<Bond ID="2136" Mapping="2128" ImageOf="18"/>
						<Bond ID="2137" Mapping="2128" ImageOf="19"/>
						<Bond ID="2138" Mapping="2128" ImageOf="20"/>
						<Bond ID="2139" Mapping="2128" ImageOf="21"/>
						<Bond ID="2140" Mapping="2128" ImageOf="24"/>
						<Bond ID="2141" Mapping="2128" ImageOf="25"/>
						<Bond ID="2142" Mapping="2128" ImageOf="26"/>
						<Bond ID="2143" Mapping="2128" ImageOf="29"/>
						<Bond ID="2144" Mapping="2128" ImageOf="30"/>
						<Bond ID="2145" Mapping="2128" ImageOf="31"/>
						<Bond ID="2146" Mapping="2128" ImageOf="32"/>
					</ImageMapping>
					<ImageMapping ID="2147" Element="-1,0,0,10,0,1,0,-0.5,0,0,-1,2" Constraint="1,0,0,0,0,1,0,0,0,0,1,0" MappedObjects="ci(28):0,3+2148,0,2+2151,0,2+2153,3x0,4+2155,2x0,3+2159,2x0,4+2162" NumImages="18">
						<Atom3d ID="2148" Mapping="2147" ImageOf="5"/>
						<Atom3d ID="2149" Mapping="2147" ImageOf="6"/>
						<Atom3d ID="2150" Mapping="2147" ImageOf="7"/>
						<Atom3d ID="2151" Mapping="2147" ImageOf="9"/>
						<Atom3d ID="2152" Mapping="2147" ImageOf="10"/>
						<Atom3d ID="2153" Mapping="2147" ImageOf="12"/>
						<Atom3d ID="2154" Mapping="2147" ImageOf="13"/>
						<Bond ID="2155" Mapping="2147" ImageOf="18"/>
						<Bond ID="2156" Mapping="2147" ImageOf="19"/>
						<Bond ID="2157" Mapping="2147" ImageOf="20"/>
						<Bond ID="2158" Mapping="2147" ImageOf="21"/>
						<Bond ID="2159" Mapping="2147" ImageOf="24"/>
						<Bond ID="2160" Mapping="2147" ImageOf="25"/>
						<Bond ID="2161" Mapping="2147" ImageOf="26"/>
						<Bond ID="2162" Mapping="2147" ImageOf="29"/>
						<Bond ID="2163" Mapping="2147" ImageOf="30"/>
						<Bond ID="2164" Mapping="2147" ImageOf="31"/>
						<Bond ID="2165" Mapping="2147" ImageOf="32"/>
					</ImageMapping>
					<ImageMapping ID="2166" Element="-1,0,0,0,0,1,0,0.5,0,0,-1,2" Constraint="1,0,0,0,0,1,0,0,0,0,1,0" MappedObjects="ci(26):25x0,2167" NumImages="1">
						<Bond ID="2167" Mapping="2166" ImageOf="30"/>
					</ImageMapping>
					<ImageMapping ID="2168" Element="-1,0,0,1,0,1,0,0.5,0,0,-1,2" Constraint="1,0,0,0,0,1,0,0,0,0,1,0" MappedObjects="ci(28):28+2169" NumImages="28">
						<Atom3d ID="2169" Mapping="2168" ImageOf="4"/>
						<Atom3d ID="2170" Mapping="2168" ImageOf="5"/>
						<Atom3d ID="2171" Mapping="2168" ImageOf="6"/>
						<Atom3d ID="2172" Mapping="2168" ImageOf="7"/>
						<Atom3d ID="2173" Mapping="2168" ImageOf="8"/>
						<Atom3d ID="2174" Mapping="2168" ImageOf="9"/>
						<Atom3d ID="2175" Mapping="2168" ImageOf="10"/>
						<Atom3d ID="2176" Mapping="2168" ImageOf="11"/>
						<Atom3d ID="2177" Mapping="2168" ImageOf="12"/>
						<Atom3d ID="2178" Mapping="2168" ImageOf="13"/>
						<Atom3d ID="2179" Mapping="2168" ImageOf="14"/>
						<Atom3d ID="2180" Mapping="2168" ImageOf="15"/>
						<Bond ID="2181" Mapping="2168" ImageOf="17"/>
						<Bond ID="2182" Mapping="2168" ImageOf="18"/>
						<Bond ID="2183" Mapping="2168" ImageOf="19"/>
						<Bond ID="2184" Mapping="2168" ImageOf="20"/>
						<Bond ID="2185" Mapping="2168" ImageOf="21"/>
						<Bond ID="2186" Mapping="2168" ImageOf="22"/>
						<Bond ID="2187" Mapping="2168" ImageOf="23"/>
						<Bond ID="2188" Mapping="2168" ImageOf="24"/>
						<Bond ID="2189" Mapping="2168" ImageOf="25"/>
						<Bond ID="2190" Mapping="2168" ImageOf="26"/>
						<Bond ID="2191" Mapping="2168" ImageOf="27"/>
						<Bond ID="2192" Mapping="2168" ImageOf="28"/>
						<Bond ID="2193" Mapping="2168" ImageOf="29"/>
						<Bond ID="2194" Mapping="2168" ImageOf="30"/>
						<Bond ID="2195" Mapping="2168" ImageOf="31"/>
						<Bond ID="2196" Mapping="2168" ImageOf="32"/>
					</ImageMapping>
					<ImageMapping ID="2197" Element="-1,0,0,2,0,1,0,0.5,0,0,-1,2" Constraint="1,0,0,0,0,1,0,0,0,0,1,0" MappedObjects="ci(28):28+2198" NumImages="28">
						<Atom3d ID="2198" Mapping="2197" ImageOf="4"/>
						<Atom3d ID="2199" Mapping="2197" ImageOf="5"/>
						<Atom3d ID="2200" Mapping="2197" ImageOf="6"/>
						<Atom3d ID="2201" Mapping="2197" ImageOf="7"/>
						<Atom3d ID="2202" Mapping="2197" ImageOf="8"/>
						<Atom3d ID="2203" Mapping="2197" ImageOf="9"/>
						<Atom3d ID="2204" Mapping="2197" ImageOf="10"/>
						<Atom3d ID="2205" Mapping="2197" ImageOf="11"/>
						<Atom3d ID="2206" Mapping="2197" ImageOf="12"/>
						<Atom3d ID="2207" Mapping="2197" ImageOf="13"/>
						<Atom3d ID="2208" Mapping="2197" ImageOf="14"/>
						<Atom3d ID="2209" Mapping="2197" ImageOf="15"/>
						<Bond ID="2210" Mapping="2197" ImageOf="17"/>
						<Bond ID="2211" Mapping="2197" ImageOf="18"/>
						<Bond ID="2212" Mapping="2197" ImageOf="19"/>
						<Bond ID="2213" Mapping="2197" ImageOf="20"/>
						<Bond ID="2214" Mapping="2197" ImageOf="21"/>
						<Bond ID="2215" Mapping="2197" ImageOf="22"/>
						<Bond ID="2216" Mapping="2197" ImageOf="23"/>
						<Bond ID="2217" Mapping="2197" ImageOf="24"/>
						<Bond ID="2218" Mapping="2197" ImageOf="25"/>
						<Bond ID="2219" Mapping="2197" ImageOf="26"/>
						<Bond ID="2220" Mapping="2197" ImageOf="27"/>
						<Bond ID="2221" Mapping="2197" ImageOf="28"/>
						<Bond ID="2222" Mapping="2197" ImageOf="29"/>
						<Bond ID="2223" Mapping="2197" ImageOf="30"/>
						<Bond ID="2224" Mapping="2197" ImageOf="31"/>
						<Bond ID="2225" Mapping="2197" ImageOf="32"/>
					</ImageMapping>
					<ImageMapping ID="2226" Element="-1,0,0,3,0,1,0,0.5,0,0,-1,2" Constraint="1,0,0,0,0,1,0,0,0,0,1,0" MappedObjects="ci(28):28+2227" NumImages="28">
						<Atom3d ID="2227" Mapping="2226" ImageOf="4"/>
						<Atom3d ID="2228" Mapping="2226" ImageOf="5"/>
						<Atom3d ID="2229" Mapping="2226" ImageOf="6"/>
						<Atom3d ID="2230" Mapping="2226" ImageOf="7"/>
						<Atom3d ID="2231" Mapping="2226" ImageOf="8"/>
						<Atom3d ID="2232" Mapping="2226" ImageOf="9"/>
						<Atom3d ID="2233" Mapping="2226" ImageOf="10"/>
						<Atom3d ID="2234" Mapping="2226" ImageOf="11"/>
						<Atom3d ID="2235" Mapping="2226" ImageOf="12"/>
						<Atom3d ID="2236" Mapping="2226" ImageOf="13"/>
						<Atom3d ID="2237" Mapping="2226" ImageOf="14"/>
						<Atom3d ID="2238" Mapping="2226" ImageOf="15"/>
						<Bond ID="2239" Mapping="2226" ImageOf="17"/>
						<Bond ID="2240" Mapping="2226" ImageOf="18"/>
						<Bond ID="2241" Mapping="2226" ImageOf="19"/>
						<Bond ID="2242" Mapping="2226" ImageOf="20"/>
						<Bond ID="2243" Mapping="2226" ImageOf="21"/>
						<Bond ID="2244" Mapping="2226" ImageOf="22"/>
						<Bond ID="2245" Mapping="2226" ImageOf="23"/>
						<Bond ID="2246" Mapping="2226" ImageOf="24"/>
						<Bond ID="2247" Mapping="2226" ImageOf="25"/>
						<Bond ID="2248" Mapping="2226" ImageOf="26"/>
						<Bond ID="2249" Mapping="2226" ImageOf="27"/>
						<Bond ID="2250" Mapping="2226" ImageOf="28"/>
						<Bond ID="2251" Mapping="2226" ImageOf="29"/>
						<Bond ID="2252" Mapping="2226" ImageOf="30"/>
						<Bond ID="2253" Mapping="2226" ImageOf="31"/>
						<Bond ID="2254" Mapping="2226" ImageOf="32"/>
					</ImageMapping>
					<ImageMapping ID="2255" Element="-1,0,0,4,0,1,0,0.5,0,0,-1,2" Constraint="1,0,0,0,0,1,0,0,0,0,1,0" MappedObjects="ci(28):28+2256" NumImages="28">
						<Atom3d ID="2256" Mapping="2255" ImageOf="4"/>
						<Atom3d ID="2257" Mapping="2255" ImageOf="5"/>
						<Atom3d ID="2258" Mapping="2255" ImageOf="6"/>
						<Atom3d ID="2259" Mapping="2255" ImageOf="7"/>
						<Atom3d ID="2260" Mapping="2255" ImageOf="8"/>
						<Atom3d ID="2261" Mapping="2255" ImageOf="9"/>
						<Atom3d ID="2262" Mapping="2255" ImageOf="10"/>
						<Atom3d ID="2263" Mapping="2255" ImageOf="11"/>
						<Atom3d ID="2264" Mapping="2255" ImageOf="12"/>
						<Atom3d ID="2265" Mapping="2255" ImageOf="13"/>
						<Atom3d ID="2266" Mapping="2255" ImageOf="14"/>
						<Atom3d ID="2267" Mapping="2255" ImageOf="15"/>
						<Bond ID="2268" Mapping="2255" ImageOf="17"/>
						<Bond ID="2269" Mapping="2255" ImageOf="18"/>
						<Bond ID="2270" Mapping="2255" ImageOf="19"/>
						<Bond ID="2271" Mapping="2255" ImageOf="20"/>
						<Bond ID="2272" Mapping="2255" ImageOf="21"/>
						<Bond ID="2273" Mapping="2255" ImageOf="22"/>
						<Bond ID="2274" Mapping="2255" ImageOf="23"/>
						<Bond ID="2275" Mapping="2255" ImageOf="24"/>
						<Bond ID="2276" Mapping="2255" ImageOf="25"/>
						<Bond ID="2277" Mapping="2255" ImageOf="26"/>
						<Bond ID="2278" Mapping="2255" ImageOf="27"/>
						<Bond ID="2279" Mapping="2255" ImageOf="28"/>
						<Bond ID="2280" Mapping="2255" ImageOf="29"/>
						<Bond ID="2281" Mapping="2255" ImageOf="30"/>
						<Bond ID="2282" Mapping="2255" ImageOf="31"/>
						<Bond ID="2283" Mapping="2255" ImageOf="32"/>
					</ImageMapping>
					<ImageMapping ID="2284" Element="-1,0,0,5,0,1,0,0.5,0,0,-1,2" Constraint="1,0,0,0,0,1,0,0,0,0,1,0" MappedObjects="ci(28):28+2285" NumImages="28">
						<Atom3d ID="2285" Mapping="2284" ImageOf="4"/>
						<Atom3d ID="2286" Mapping="2284" ImageOf="5"/>
						<Atom3d ID="2287" Mapping="2284" ImageOf="6"/>
						<Atom3d ID="2288" Mapping="2284" ImageOf="7"/>
						<Atom3d ID="2289" Mapping="2284" ImageOf="8"/>
						<Atom3d ID="2290" Mapping="2284" ImageOf="9"/>
						<Atom3d ID="2291" Mapping="2284" ImageOf="10"/>
						<Atom3d ID="2292" Mapping="2284" ImageOf="11"/>
						<Atom3d ID="2293" Mapping="2284" ImageOf="12"/>
						<Atom3d ID="2294" Mapping="2284" ImageOf="13"/>
						<Atom3d ID="2295" Mapping="2284" ImageOf="14"/>
						<Atom3d ID="2296" Mapping="2284" ImageOf="15"/>
						<Bond ID="2297" Mapping="2284" ImageOf="17"/>
						<Bond ID="2298" Mapping="2284" ImageOf="18"/>
						<Bond ID="2299" Mapping="2284" ImageOf="19"/>
						<Bond ID="2300" Mapping="2284" ImageOf="20"/>
						<Bond ID="2301" Mapping="2284" ImageOf="21"/>
						<Bond ID="2302" Mapping="2284" ImageOf="22"/>
						<Bond ID="2303" Mapping="2284" ImageOf="23"/>
						<Bond ID="2304" Mapping="2284" ImageOf="24"/>
						<Bond ID="2305" Mapping="2284" ImageOf="25"/>
						<Bond ID="2306" Mapping="2284" ImageOf="26"/>
						<Bond ID="2307" Mapping="2284" ImageOf="27"/>
						<Bond ID="2308" Mapping="2284" ImageOf="28"/>
						<Bond ID="2309" Mapping="2284" ImageOf="29"/>
						<Bond ID="2310" Mapping="2284" ImageOf="30"/>
						<Bond ID="2311" Mapping="2284" ImageOf="31"/>
						<Bond ID="2312" Mapping="2284" ImageOf="32"/>
					</ImageMapping>
					<ImageMapping ID="2313" Element="-1,0,0,6,0,1,0,0.5,0,0,-1,2" Constraint="1,0,0,0,0,1,0,0,0,0,1,0" MappedObjects="ci(28):28+2314" NumImages="28">
						<Atom3d ID="2314" Mapping="2313" ImageOf="4"/>
						<Atom3d ID="2315" Mapping="2313" ImageOf="5"/>
						<Atom3d ID="2316" Mapping="2313" ImageOf="6"/>
						<Atom3d ID="2317" Mapping="2313" ImageOf="7"/>
						<Atom3d ID="2318" Mapping="2313" ImageOf="8"/>
						<Atom3d ID="2319" Mapping="2313" ImageOf="9"/>
						<Atom3d ID="2320" Mapping="2313" ImageOf="10"/>
						<Atom3d ID="2321" Mapping="2313" ImageOf="11"/>
						<Atom3d ID="2322" Mapping="2313" ImageOf="12"/>
						<Atom3d ID="2323" Mapping="2313" ImageOf="13"/>
						<Atom3d ID="2324" Mapping="2313" ImageOf="14"/>
						<Atom3d ID="2325" Mapping="2313" ImageOf="15"/>
						<Bond ID="2326" Mapping="2313" ImageOf="17"/>
						<Bond ID="2327" Mapping="2313" ImageOf="18"/>
						<Bond ID="2328" Mapping="2313" ImageOf="19"/>
						<Bond ID="2329" Mapping="2313" ImageOf="20"/>
						<Bond ID="2330" Mapping="2313" ImageOf="21"/>
						<Bond ID="2331" Mapping="2313" ImageOf="22"/>
						<Bond ID="2332" Mapping="2313" ImageOf="23"/>
						<Bond ID="2333" Mapping="2313" ImageOf="24"/>
						<Bond ID="2334" Mapping="2313" ImageOf="25"/>
						<Bond ID="2335" Mapping="2313" ImageOf="26"/>
						<Bond ID="2336" Mapping="2313" ImageOf="27"/>
						<Bond ID="2337" Mapping="2313" ImageOf="28"/>
						<Bond ID="2338" Mapping="2313" ImageOf="29"/>
						<Bond ID="2339" Mapping="2313" ImageOf="30"/>
						<Bond ID="2340" Mapping="2313" ImageOf="31"/>
						<Bond ID="2341" Mapping="2313" ImageOf="32"/>
					</ImageMapping>
					<ImageMapping ID="2342" Element="-1,0,0,7,0,1,0,0.5,0,0,-1,2" Constraint="1,0,0,0,0,1,0,0,0,0,1,0" MappedObjects="ci(28):28+2343" NumImages="28">
						<Atom3d ID="2343" Mapping="2342" ImageOf="4"/>
						<Atom3d ID="2344" Mapping="2342" ImageOf="5"/>
						<Atom3d ID="2345" Mapping="2342" ImageOf="6"/>
						<Atom3d ID="2346" Mapping="2342" ImageOf="7"/>
						<Atom3d ID="2347" Mapping="2342" ImageOf="8"/>
						<Atom3d ID="2348" Mapping="2342" ImageOf="9"/>
						<Atom3d ID="2349" Mapping="2342" ImageOf="10"/>
						<Atom3d ID="2350" Mapping="2342" ImageOf="11"/>
						<Atom3d ID="2351" Mapping="2342" ImageOf="12"/>
						<Atom3d ID="2352" Mapping="2342" ImageOf="13"/>
						<Atom3d ID="2353" Mapping="2342" ImageOf="14"/>
						<Atom3d ID="2354" Mapping="2342" ImageOf="15"/>
						<Bond ID="2355" Mapping="2342" ImageOf="17"/>
						<Bond ID="2356" Mapping="2342" ImageOf="18"/>
						<Bond ID="2357" Mapping="2342" ImageOf="19"/>
						<Bond ID="2358" Mapping="2342" ImageOf="20"/>
						<Bond ID="2359" Mapping="2342" ImageOf="21"/>
						<Bond ID="2360" Mapping="2342" ImageOf="22"/>
						<Bond ID="2361" Mapping="2342" ImageOf="23"/>
						<Bond ID="2362" Mapping="2342" ImageOf="24"/>
						<Bond ID="2363" Mapping="2342" ImageOf="25"/>
						<Bond ID="2364" Mapping="2342" ImageOf="26"/>
						<Bond ID="2365" Mapping="2342" ImageOf="27"/>
						<Bond ID="2366" Mapping="2342" ImageOf="28"/>
						<Bond ID="2367" Mapping="2342" ImageOf="29"/>
						<Bond ID="2368" Mapping="2342" ImageOf="30"/>
						<Bond ID="2369" Mapping="2342" ImageOf="31"/>
						<Bond ID="2370" Mapping="2342" ImageOf="32"/>
					</ImageMapping>
					<ImageMapping ID="2371" Element="-1,0,0,8,0,1,0,0.5,0,0,-1,2" Constraint="1,0,0,0,0,1,0,0,0,0,1,0" MappedObjects="ci(28):28+2372" NumImages="28">
						<Atom3d ID="2372" Mapping="2371" ImageOf="4"/>
						<Atom3d ID="2373" Mapping="2371" ImageOf="5"/>
						<Atom3d ID="2374" Mapping="2371" ImageOf="6"/>
						<Atom3d ID="2375" Mapping="2371" ImageOf="7"/>
						<Atom3d ID="2376" Mapping="2371" ImageOf="8"/>
						<Atom3d ID="2377" Mapping="2371" ImageOf="9"/>
						<Atom3d ID="2378" Mapping="2371" ImageOf="10"/>
						<Atom3d ID="2379" Mapping="2371" ImageOf="11"/>
						<Atom3d ID="2380" Mapping="2371" ImageOf="12"/>
						<Atom3d ID="2381" Mapping="2371" ImageOf="13"/>
						<Atom3d ID="2382" Mapping="2371" ImageOf="14"/>
						<Atom3d ID="2383" Mapping="2371" ImageOf="15"/>
						<Bond ID="2384" Mapping="2371" ImageOf="17"/>
						<Bond ID="2385" Mapping="2371" ImageOf="18"/>
						<Bond ID="2386" Mapping="2371" ImageOf="19"/>
						<Bond ID="2387" Mapping="2371" ImageOf="20"/>
						<Bond ID="2388" Mapping="2371" ImageOf="21"/>
						<Bond ID="2389" Mapping="2371" ImageOf="22"/>
						<Bond ID="2390" Mapping="2371" ImageOf="23"/>
						<Bond ID="2391" Mapping="2371" ImageOf="24"/>
						<Bond ID="2392" Mapping="2371" ImageOf="25"/>
						<Bond ID="2393" Mapping="2371" ImageOf="26"/>
						<Bond ID="2394" Mapping="2371" ImageOf="27"/>
						<Bond ID="2395" Mapping="2371" ImageOf="28"/>
						<Bond ID="2396" Mapping="2371" ImageOf="29"/>
						<Bond ID="2397" Mapping="2371" ImageOf="30"/>
						<Bond ID="2398" Mapping="2371" ImageOf="31"/>
						<Bond ID="2399" Mapping="2371" ImageOf="32"/>
					</ImageMapping>
					<ImageMapping ID="2400" Element="-1,0,0,9,0,1,0,0.5,0,0,-1,2" Constraint="1,0,0,0,0,1,0,0,0,0,1,0" MappedObjects="ci(28):28+2401" NumImages="28">
						<Atom3d ID="2401" Mapping="2400" ImageOf="4"/>
						<Atom3d ID="2402" Mapping="2400" ImageOf="5"/>
						<Atom3d ID="2403" Mapping="2400" ImageOf="6"/>
						<Atom3d ID="2404" Mapping="2400" ImageOf="7"/>
						<Atom3d ID="2405" Mapping="2400" ImageOf="8"/>
						<Atom3d ID="2406" Mapping="2400" ImageOf="9"/>
						<Atom3d ID="2407" Mapping="2400" ImageOf="10"/>
						<Atom3d ID="2408" Mapping="2400" ImageOf="11"/>
						<Atom3d ID="2409" Mapping="2400" ImageOf="12"/>
						<Atom3d ID="2410" Mapping="2400" ImageOf="13"/>
						<Atom3d ID="2411" Mapping="2400" ImageOf="14"/>
						<Atom3d ID="2412" Mapping="2400" ImageOf="15"/>
						<Bond ID="2413" Mapping="2400" ImageOf="17"/>
						<Bond ID="2414" Mapping="2400" ImageOf="18"/>
						<Bond ID="2415" Mapping="2400" ImageOf="19"/>
						<Bond ID="2416" Mapping="2400" ImageOf="20"/>
						<Bond ID="2417" Mapping="2400" ImageOf="21"/>
						<Bond ID="2418" Mapping="2400" ImageOf="22"/>
						<Bond ID="2419" Mapping="2400" ImageOf="23"/>
						<Bond ID="2420" Mapping="2400" ImageOf="24"/>
						<Bond ID="2421" Mapping="2400" ImageOf="25"/>
						<Bond ID="2422" Mapping="2400" ImageOf="26"/>
						<Bond ID="2423" Mapping="2400" ImageOf="27"/>
						<Bond ID="2424" Mapping="2400" ImageOf="28"/>
						<Bond ID="2425" Mapping="2400" ImageOf="29"/>
						<Bond ID="2426" Mapping="2400" ImageOf="30"/>
						<Bond ID="2427" Mapping="2400" ImageOf="31"/>
						<Bond ID="2428" Mapping="2400" ImageOf="32"/>
					</ImageMapping>
					<ImageMapping ID="2429" Element="-1,0,0,10,0,1,0,0.5,0,0,-1,2" Constraint="1,0,0,0,0,1,0,0,0,0,1,0" MappedObjects="ci(28):28+2430" NumImages="28">
						<Atom3d ID="2430" Mapping="2429" ImageOf="4"/>
						<Atom3d ID="2431" Mapping="2429" ImageOf="5"/>
						<Atom3d ID="2432" Mapping="2429" ImageOf="6"/>
						<Atom3d ID="2433" Mapping="2429" ImageOf="7"/>
						<Atom3d ID="2434" Mapping="2429" ImageOf="8"/>
						<Atom3d ID="2435" Mapping="2429" ImageOf="9"/>
						<Atom3d ID="2436" Mapping="2429" ImageOf="10"/>
						<Atom3d ID="2437" Mapping="2429" ImageOf="11"/>
						<Atom3d ID="2438" Mapping="2429" ImageOf="12"/>
						<Atom3d ID="2439" Mapping="2429" ImageOf="13"/>
						<Atom3d ID="2440" Mapping="2429" ImageOf="14"/>
						<Atom3d ID="2441" Mapping="2429" ImageOf="15"/>
						<Bond ID="2442" Mapping="2429" ImageOf="17"/>
						<Bond ID="2443" Mapping="2429" ImageOf="18"/>
						<Bond ID="2444" Mapping="2429" ImageOf="19"/>
						<Bond ID="2445" Mapping="2429" ImageOf="20"/>
						<Bond ID="2446" Mapping="2429" ImageOf="21"/>
						<Bond ID="2447" Mapping="2429" ImageOf="22"/>
						<Bond ID="2448" Mapping="2429" ImageOf="23"/>
						<Bond ID="2449" Mapping="2429" ImageOf="24"/>
						<Bond ID="2450" Mapping="2429" ImageOf="25"/>
						<Bond ID="2451" Mapping="2429" ImageOf="26"/>
						<Bond ID="2452" Mapping="2429" ImageOf="27"/>
						<Bond ID="2453" Mapping="2429" ImageOf="28"/>
						<Bond ID="2454" Mapping="2429" ImageOf="29"/>
						<Bond ID="2455" Mapping="2429" ImageOf="30"/>
						<Bond ID="2456" Mapping="2429" ImageOf="31"/>
						<Bond ID="2457" Mapping="2429" ImageOf="32"/>
					</ImageMapping>
					<ImageMapping ID="2458" Element="-1,0,0,0,0,1,0,1.5,0,0,-1,2" Constraint="1,0,0,0,0,1,0,0,0,0,1,0"/>
					<ImageMapping ID="2459" Element="-1,0,0,1,0,1,0,1.5,0,0,-1,2" Constraint="1,0,0,0,0,1,0,0,0,0,1,0" MappedObjects="ci(24):2460,3x0,2461,2x0,2462,2x0,3+2463,3x0,3+2466,3x0,2+2469" NumImages="11">
						<Atom3d ID="2460" Mapping="2459" ImageOf="4"/>
						<Atom3d ID="2461" Mapping="2459" ImageOf="8"/>
						<Atom3d ID="2462" Mapping="2459" ImageOf="11"/>
						<Atom3d ID="2463" Mapping="2459" ImageOf="14"/>
						<Atom3d ID="2464" Mapping="2459" ImageOf="15"/>
						<Bond ID="2465" Mapping="2459" ImageOf="17"/>
						<Bond ID="2466" Mapping="2459" ImageOf="21"/>
						<Bond ID="2467" Mapping="2459" ImageOf="22"/>
						<Bond ID="2468" Mapping="2459" ImageOf="23"/>
						<Bond ID="2469" Mapping="2459" ImageOf="27"/>
						<Bond ID="2470" Mapping="2459" ImageOf="28"/>
					</ImageMapping>
					<ImageMapping ID="2471" Element="-1,0,0,2,0,1,0,1.5,0,0,-1,2" Constraint="1,0,0,0,0,1,0,0,0,0,1,0" MappedObjects="ci(24):2472,3x0,2473,2x0,2474,2x0,3+2475,3x0,3+2478,3x0,2+2481" NumImages="11">
						<Atom3d ID="2472" Mapping="2471" ImageOf="4"/>
						<Atom3d ID="2473" Mapping="2471" ImageOf="8"/>
						<Atom3d ID="2474" Mapping="2471" ImageOf="11"/>
						<Atom3d ID="2475" Mapping="2471" ImageOf="14"/>
						<Atom3d ID="2476" Mapping="2471" ImageOf="15"/>
						<Bond ID="2477" Mapping="2471" ImageOf="17"/>
						<Bond ID="2478" Mapping="2471" ImageOf="21"/>
						<Bond ID="2479" Mapping="2471" ImageOf="22"/>
						<Bond ID="2480" Mapping="2471" ImageOf="23"/>
						<Bond ID="2481" Mapping="2471" ImageOf="27"/>
						<Bond ID="2482" Mapping="2471" ImageOf="28"/>
					</ImageMapping>
					<ImageMapping ID="2483" Element="-1,0,0,3,0,1,0,1.5,0,0,-1,2" Constraint="1,0,0,0,0,1,0,0,0,0,1,0" MappedObjects="ci(24):2484,3x0,2485,2x0,2486,2x0,3+2487,3x0,3+2490,3x0,2+2493" NumImages="11">
						<Atom3d ID="2484" Mapping="2483" ImageOf="4"/>
						<Atom3d ID="2485" Mapping="2483" ImageOf="8"/>
						<Atom3d ID="2486" Mapping="2483" ImageOf="11"/>
						<Atom3d ID="2487" Mapping="2483" ImageOf="14"/>
						<Atom3d ID="2488" Mapping="2483" ImageOf="15"/>
						<Bond ID="2489" Mapping="2483" ImageOf="17"/>
						<Bond ID="2490" Mapping="2483" ImageOf="21"/>
						<Bond ID="2491" Mapping="2483" ImageOf="22"/>
						<Bond ID="2492" Mapping="2483" ImageOf="23"/>
						<Bond ID="2493" Mapping="2483" ImageOf="27"/>
						<Bond ID="2494" Mapping="2483" ImageOf="28"/>
					</ImageMapping>
					<ImageMapping ID="2495" Element="-1,0,0,4,0,1,0,1.5,0,0,-1,2" Constraint="1,0,0,0,0,1,0,0,0,0,1,0" MappedObjects="ci(24):2496,3x0,2497,2x0,2498,2x0,3+2499,3x0,3+2502,3x0,2+2505" NumImages="11">
						<Atom3d ID="2496" Mapping="2495" ImageOf="4"/>
						<Atom3d ID="2497" Mapping="2495" ImageOf="8"/>
						<Atom3d ID="2498" Mapping="2495" ImageOf="11"/>
						<Atom3d ID="2499" Mapping="2495" ImageOf="14"/>
						<Atom3d ID="2500" Mapping="2495" ImageOf="15"/>
						<Bond ID="2501" Mapping="2495" ImageOf="17"/>
						<Bond ID="2502" Mapping="2495" ImageOf="21"/>
						<Bond ID="2503" Mapping="2495" ImageOf="22"/>
						<Bond ID="2504" Mapping="2495" ImageOf="23"/>
						<Bond ID="2505" Mapping="2495" ImageOf="27"/>
						<Bond ID="2506" Mapping="2495" ImageOf="28"/>
					</ImageMapping>
					<ImageMapping ID="2507" Element="-1,0,0,5,0,1,0,1.5,0,0,-1,2" Constraint="1,0,0,0,0,1,0,0,0,0,1,0" MappedObjects="ci(24):2508,3x0,2509,2x0,2510,2x0,3+2511,3x0,3+2514,3x0,2+2517" NumImages="11">
						<Atom3d ID="2508" Mapping="2507" ImageOf="4"/>
						<Atom3d ID="2509" Mapping="2507" ImageOf="8"/>
						<Atom3d ID="2510" Mapping="2507" ImageOf="11"/>
						<Atom3d ID="2511" Mapping="2507" ImageOf="14"/>
						<Atom3d ID="2512" Mapping="2507" ImageOf="15"/>
						<Bond ID="2513" Mapping="2507" ImageOf="17"/>
						<Bond ID="2514" Mapping="2507" ImageOf="21"/>
						<Bond ID="2515" Mapping="2507" ImageOf="22"/>
						<Bond ID="2516" Mapping="2507" ImageOf="23"/>
						<Bond ID="2517" Mapping="2507" ImageOf="27"/>
						<Bond ID="2518" Mapping="2507" ImageOf="28"/>
					</ImageMapping>
					<ImageMapping ID="2519" Element="-1,0,0,6,0,1,0,1.5,0,0,-1,2" Constraint="1,0,0,0,0,1,0,0,0,0,1,0" MappedObjects="ci(24):2520,3x0,2521,2x0,2522,2x0,3+2523,3x0,3+2526,3x0,2+2529" NumImages="11">
						<Atom3d ID="2520" Mapping="2519" ImageOf="4"/>
						<Atom3d ID="2521" Mapping="2519" ImageOf="8"/>
						<Atom3d ID="2522" Mapping="2519" ImageOf="11"/>
						<Atom3d ID="2523" Mapping="2519" ImageOf="14"/>
						<Atom3d ID="2524" Mapping="2519" ImageOf="15"/>
						<Bond ID="2525" Mapping="2519" ImageOf="17"/>
						<Bond ID="2526" Mapping="2519" ImageOf="21"/>
						<Bond ID="2527" Mapping="2519" ImageOf="22"/>
						<Bond ID="2528" Mapping="2519" ImageOf="23"/>
						<Bond ID="2529" Mapping="2519" ImageOf="27"/>
						<Bond ID="2530" Mapping="2519" ImageOf="28"/>
					</ImageMapping>
					<ImageMapping ID="2531" Element="-1,0,0,7,0,1,0,1.5,0,0,-1,2" Constraint="1,0,0,0,0,1,0,0,0,0,1,0" MappedObjects="ci(24):2532,3x0,2533,2x0,2534,2x0,3+2535,3x0,3+2538,3x0,2+2541" NumImages="11">
						<Atom3d ID="2532" Mapping="2531" ImageOf="4"/>
						<Atom3d ID="2533" Mapping="2531" ImageOf="8"/>
						<Atom3d ID="2534" Mapping="2531" ImageOf="11"/>
						<Atom3d ID="2535" Mapping="2531" ImageOf="14"/>
						<Atom3d ID="2536" Mapping="2531" ImageOf="15"/>
						<Bond ID="2537" Mapping="2531" ImageOf="17"/>
						<Bond ID="2538" Mapping="2531" ImageOf="21"/>
						<Bond ID="2539" Mapping="2531" ImageOf="22"/>
						<Bond ID="2540" Mapping="2531" ImageOf="23"/>
						<Bond ID="2541" Mapping="2531" ImageOf="27"/>
						<Bond ID="2542" Mapping="2531" ImageOf="28"/>
					</ImageMapping>
					<ImageMapping ID="2543" Element="-1,0,0,8,0,1,0,1.5,0,0,-1,2" Constraint="1,0,0,0,0,1,0,0,0,0,1,0" MappedObjects="ci(24):2544,3x0,2545,2x0,2546,2x0,3+2547,3x0,3+2550,3x0,2+2553" NumImages="11">
						<Atom3d ID="2544" Mapping="2543" ImageOf="4"/>
						<Atom3d ID="2545" Mapping="2543" ImageOf="8"/>
						<Atom3d ID="2546" Mapping="2543" ImageOf="11"/>
						<Atom3d ID="2547" Mapping="2543" ImageOf="14"/>
						<Atom3d ID="2548" Mapping="2543" ImageOf="15"/>
						<Bond ID="2549" Mapping="2543" ImageOf="17"/>
						<Bond ID="2550" Mapping="2543" ImageOf="21"/>
						<Bond ID="2551" Mapping="2543" ImageOf="22"/>
						<Bond ID="2552" Mapping="2543" ImageOf="23"/>
						<Bond ID="2553" Mapping="2543" ImageOf="27"/>
						<Bond ID="2554" Mapping="2543" ImageOf="28"/>
					</ImageMapping>
					<ImageMapping ID="2555" Element="-1,0,0,9,0,1,0,1.5,0,0,-1,2" Constraint="1,0,0,0,0,1,0,0,0,0,1,0" MappedObjects="ci(24):2556,3x0,2557,2x0,2558,2x0,3+2559,3x0,3+2562,3x0,2+2565" NumImages="11">
						<Atom3d ID="2556" Mapping="2555" ImageOf="4"/>
						<Atom3d ID="2557" Mapping="2555" ImageOf="8"/>
						<Atom3d ID="2558" Mapping="2555" ImageOf="11"/>
						<Atom3d ID="2559" Mapping="2555" ImageOf="14"/>
						<Atom3d ID="2560" Mapping="2555" ImageOf="15"/>
						<Bond ID="2561" Mapping="2555" ImageOf="17"/>
						<Bond ID="2562" Mapping="2555" ImageOf="21"/>
						<Bond ID="2563" Mapping="2555" ImageOf="22"/>
						<Bond ID="2564" Mapping="2555" ImageOf="23"/>
						<Bond ID="2565" Mapping="2555" ImageOf="27"/>
						<Bond ID="2566" Mapping="2555" ImageOf="28"/>
					</ImageMapping>
					<ImageMapping ID="2567" Element="-1,0,0,10,0,1,0,1.5,0,0,-1,2" Constraint="1,0,0,0,0,1,0,0,0,0,1,0" MappedObjects="ci(24):2568,3x0,2569,2x0,2570,2x0,3+2571,3x0,3+2574,3x0,2+2577" NumImages="11">
						<Atom3d ID="2568" Mapping="2567" ImageOf="4"/>
						<Atom3d ID="2569" Mapping="2567" ImageOf="8"/>
						<Atom3d ID="2570" Mapping="2567" ImageOf="11"/>
						<Atom3d ID="2571" Mapping="2567" ImageOf="14"/>
						<Atom3d ID="2572" Mapping="2567" ImageOf="15"/>
						<Bond ID="2573" Mapping="2567" ImageOf="17"/>
						<Bond ID="2574" Mapping="2567" ImageOf="21"/>
						<Bond ID="2575" Mapping="2567" ImageOf="22"/>
						<Bond ID="2576" Mapping="2567" ImageOf="23"/>
						<Bond ID="2577" Mapping="2567" ImageOf="27"/>
						<Bond ID="2578" Mapping="2567" ImageOf="28"/>
					</ImageMapping>
					<ImageMapping ID="2579" Element="-1,0,0,1,0,1,0,-0.5,0,0,-1,3" Constraint="1,0,0,0,0,1,0,0,0,0,1,0" MappedObjects="ci(22):21x0,2580" NumImages="1">
						<Bond ID="2580" Mapping="2579" ImageOf="26"/>
					</ImageMapping>
					<ImageMapping ID="2581" Element="-1,0,0,2,0,1,0,-0.5,0,0,-1,3" Constraint="1,0,0,0,0,1,0,0,0,0,1,0" MappedObjects="ci(22):21x0,2582" NumImages="1">
						<Bond ID="2582" Mapping="2581" ImageOf="26"/>
					</ImageMapping>
					<ImageMapping ID="2583" Element="-1,0,0,3,0,1,0,-0.5,0,0,-1,3" Constraint="1,0,0,0,0,1,0,0,0,0,1,0" MappedObjects="ci(22):21x0,2584" NumImages="1">
						<Bond ID="2584" Mapping="2583" ImageOf="26"/>
					</ImageMapping>
					<ImageMapping ID="2585" Element="-1,0,0,4,0,1,0,-0.5,0,0,-1,3" Constraint="1,0,0,0,0,1,0,0,0,0,1,0" MappedObjects="ci(22):21x0,2586" NumImages="1">
						<Bond ID="2586" Mapping="2585" ImageOf="26"/>
					</ImageMapping>
					<ImageMapping ID="2587" Element="-1,0,0,5,0,1,0,-0.5,0,0,-1,3" Constraint="1,0,0,0,0,1,0,0,0,0,1,0" MappedObjects="ci(22):21x0,2588" NumImages="1">
						<Bond ID="2588" Mapping="2587" ImageOf="26"/>
					</ImageMapping>
					<ImageMapping ID="2589" Element="-1,0,0,6,0,1,0,-0.5,0,0,-1,3" Constraint="1,0,0,0,0,1,0,0,0,0,1,0" MappedObjects="ci(22):21x0,2590" NumImages="1">
						<Bond ID="2590" Mapping="2589" ImageOf="26"/>
					</ImageMapping>
					<ImageMapping ID="2591" Element="-1,0,0,7,0,1,0,-0.5,0,0,-1,3" Constraint="1,0,0,0,0,1,0,0,0,0,1,0" MappedObjects="ci(22):21x0,2592" NumImages="1">
						<Bond ID="2592" Mapping="2591" ImageOf="26"/>
					</ImageMapping>
					<ImageMapping ID="2593" Element="-1,0,0,8,0,1,0,-0.5,0,0,-1,3" Constraint="1,0,0,0,0,1,0,0,0,0,1,0" MappedObjects="ci(22):21x0,2594" NumImages="1">
						<Bond ID="2594" Mapping="2593" ImageOf="26"/>
					</ImageMapping>
					<ImageMapping ID="2595" Element="-1,0,0,9,0,1,0,-0.5,0,0,-1,3" Constraint="1,0,0,0,0,1,0,0,0,0,1,0" MappedObjects="ci(22):21x0,2596" NumImages="1">
						<Bond ID="2596" Mapping="2595" ImageOf="26"/>
					</ImageMapping>
					<ImageMapping ID="2597" Element="-1,0,0,10,0,1,0,-0.5,0,0,-1,3" Constraint="1,0,0,0,0,1,0,0,0,0,1,0" MappedObjects="ci(22):21x0,2598" NumImages="1">
						<Bond ID="2598" Mapping="2597" ImageOf="26"/>
					</ImageMapping>
					<ImageMapping ID="2599" Element="-1,0,0,1,0,1,0,0.5,0,0,-1,3" Constraint="1,0,0,0,0,1,0,0,0,0,1,0" MappedObjects="ci(22):21x0,2600" NumImages="1">
						<Bond ID="2600" Mapping="2599" ImageOf="26"/>
					</ImageMapping>
					<ImageMapping ID="2601" Element="-1,0,0,2,0,1,0,0.5,0,0,-1,3" Constraint="1,0,0,0,0,1,0,0,0,0,1,0" MappedObjects="ci(22):21x0,2602" NumImages="1">
						<Bond ID="2602" Mapping="2601" ImageOf="26"/>
					</ImageMapping>
					<ImageMapping ID="2603" Element="-1,0,0,3,0,1,0,0.5,0,0,-1,3" Constraint="1,0,0,0,0,1,0,0,0,0,1,0" MappedObjects="ci(22):21x0,2604" NumImages="1">
						<Bond ID="2604" Mapping="2603" ImageOf="26"/>
					</ImageMapping>
					<ImageMapping ID="2605" Element="-1,0,0,4,0,1,0,0.5,0,0,-1,3" Constraint="1,0,0,0,0,1,0,0,0,0,1,0" MappedObjects="ci(22):21x0,2606" NumImages="1">
						<Bond ID="2606" Mapping="2605" ImageOf="26"/>
					</ImageMapping>
					<ImageMapping ID="2607" Element="-1,0,0,5,0,1,0,0.5,0,0,-1,3" Constraint="1,0,0,0,0,1,0,0,0,0,1,0" MappedObjects="ci(22):21x0,2608" NumImages="1">
						<Bond ID="2608" Mapping="2607" ImageOf="26"/>
					</ImageMapping>
					<ImageMapping ID="2609" Element="-1,0,0,6,0,1,0,0.5,0,0,-1,3" Constraint="1,0,0,0,0,1,0,0,0,0,1,0" MappedObjects="ci(22):21x0,2610" NumImages="1">
						<Bond ID="2610" Mapping="2609" ImageOf="26"/>
					</ImageMapping>
					<ImageMapping ID="2611" Element="-1,0,0,7,0,1,0,0.5,0,0,-1,3" Constraint="1,0,0,0,0,1,0,0,0,0,1,0" MappedObjects="ci(22):21x0,2612" NumImages="1">
						<Bond ID="2612" Mapping="2611" ImageOf="26"/>
					</ImageMapping>
					<ImageMapping ID="2613" Element="-1,0,0,8,0,1,0,0.5,0,0,-1,3" Constraint="1,0,0,0,0,1,0,0,0,0,1,0" MappedObjects="ci(22):21x0,2614" NumImages="1">
						<Bond ID="2614" Mapping="2613" ImageOf="26"/>
					</ImageMapping>
					<ImageMapping ID="2615" Element="-1,0,0,9,0,1,0,0.5,0,0,-1,3" Constraint="1,0,0,0,0,1,0,0,0,0,1,0" MappedObjects="ci(22):21x0,2616" NumImages="1">
						<Bond ID="2616" Mapping="2615" ImageOf="26"/>
					</ImageMapping>
					<ImageMapping ID="2617" Element="-1,0,0,10,0,1,0,0.5,0,0,-1,3" Constraint="1,0,0,0,0,1,0,0,0,0,1,0" MappedObjects="ci(22):21x0,2618" NumImages="1">
						<Bond ID="2618" Mapping="2617" ImageOf="26"/>
					</ImageMapping>
					<MappingRepairs NumRepairs="0"/>
				</MappingFamily>
				<InfiniteMapping ID="3" Element="1,0,0,0,0,1,0,0,0,0,1,0" MappedObjects="2"/>
			</MappingSet>
			<OriginalObjects ID="2619">
				<SetCollection Objects="ci(12):12+4"/>
			</OriginalObjects>
		</SymmetrySystem>
	</AtomisticTreeRoot>
</XSD>
