# Supplementary material for: Ion pair sites for efficient electrochemical extraction of uranium in real nuclear wastewater
Source: Nat Commun. 2024 May 16;15:4149. doi: 10.1038/s41467-024-48564-y (PMC11099191; doi:10.1038/s41467-024-48564-y)
Supplement: Supplementary file 5 — Source Data [file 41467_2024_48564_MOESM5_ESM.zip › Source Data/Fig. 5/Fig. 5b/Ti(OH)PO4.cif]

#======================================================================

# CRYSTAL DATA

#----------------------------------------------------------------------

data_VESTA_phase_1


_chemical_name_common                  'TiPHO5-mp-554704\(7)                  '
_cell_length_a                         14.97000
_cell_length_b                         14.32750
_cell_length_c                         20.00000
_cell_angle_alpha                      90
_cell_angle_beta                       116.84420
_cell_angle_gamma                      90
_space_group_name_H-M_alt              'P 1'
_space_group_IT_number                 1

loop_
_space_group_symop_operation_xyz
   'x, y, z'

loop_
   _atom_site_label
   _atom_site_occupancy
   _atom_site_fract_x
   _atom_site_fract_y
   _atom_site_fract_z
   _atom_site_adp_type
   _atom_site_B_iso_or_equiv
   _atom_site_type_symbol
   Ti1        1.0     0.110967      0.126692      0.176025     Biso  1.000000 Ti
   Ti2        1.0     0.160960      0.378210      0.035617     Biso  1.000000 Ti
   Ti3        1.0     0.388931      0.376588      0.198356     Biso  1.000000 Ti
   Ti4        1.0     0.339198      0.127968      0.338799     Biso  1.000000 Ti
   Ti5        1.0     0.610964      0.126681      0.176020     Biso  1.000000 Ti
   Ti6        1.0     0.661041      0.378212      0.035619     Biso  1.000000 Ti
   Ti7        1.0     0.888862      0.376565      0.198363     Biso  1.000000 Ti
   Ti8        1.0     0.839090      0.127926      0.338788     Biso  1.000000 Ti
   Ti9        1.0     0.110973      0.626684      0.176016     Biso  1.000000 Ti
   Ti10       1.0     0.161149      0.878230      0.035604     Biso  1.000000 Ti
   Ti11       1.0     0.388878      0.876618      0.198451     Biso  1.000000 Ti
   Ti12       1.0     0.339141      0.628094      0.338722     Biso  1.000000 Ti
   Ti13       1.0     0.610994      0.626711      0.175991     Biso  1.000000 Ti
   Ti14       1.0     0.660816      0.878179      0.035553     Biso  1.000000 Ti
   Ti15       1.0     0.888842      0.876556      0.198232     Biso  1.000000 Ti
   Ti16       1.0     0.839089      0.627945      0.338731     Biso  1.000000 Ti
   P1         1.0    -0.019348      0.320212      0.079762     Biso  1.000000 P
   P2         1.0     0.233641      0.433723      0.274248     Biso  1.000000 P
   P3         1.0     0.519390      0.070200      0.294376     Biso  1.000000 P
   P4         1.0     0.266124      0.183844      0.099899     Biso  1.000000 P
   P5         1.0     0.480701      0.320186      0.079756     Biso  1.000000 P
   P6         1.0     0.733554      0.433677      0.274213     Biso  1.000000 P
   P7         1.0     0.019273      0.070161      0.294305     Biso  1.000000 P
   P8         1.0     0.766212      0.183776      0.100020     Biso  1.000000 P
   P9         1.0    -0.019275      0.820192      0.079660     Biso  1.000000 P
   P10        1.0     0.233558      0.933712      0.274300     Biso  1.000000 P
   P11        1.0     0.519404      0.570184      0.294377     Biso  1.000000 P
   P12        1.0     0.266209      0.683803      0.100044     Biso  1.000000 P
   P13        1.0     0.480615      0.820304      0.079834     Biso  1.000000 P
   P14        1.0     0.733578      0.933622      0.274167     Biso  1.000000 P
   P15        1.0     0.019314      0.570167      0.294330     Biso  1.000000 P
   P16        1.0     0.766037      0.683770      0.099805     Biso  1.000000 P
   H1         1.0     0.582952      0.342603      0.289794     Biso  1.000000 H
   H2         1.0    -0.020048     -0.004078      0.113698     Biso  1.000000 H
   H3         1.0     0.917064      0.092597      0.084821     Biso  1.000000 H
   H4         1.0     0.520006      0.245975      0.260843     Biso  1.000000 H
   H5         1.0     0.083146      0.342746      0.289794     Biso  1.000000 H
   H6         1.0     0.479896     -0.004067      0.113807     Biso  1.000000 H
   H7         1.0     0.417022      0.092581      0.084741     Biso  1.000000 H
   H8         1.0     0.020176      0.246144      0.260920     Biso  1.000000 H
   H9         1.0     0.582952      0.842630      0.289832     Biso  1.000000 H
   H10        1.0    -0.020117      0.495899      0.113750     Biso  1.000000 H
   H11        1.0     0.916996      0.592513      0.084666     Biso  1.000000 H
   H12        1.0     0.520060      0.746023      0.260936     Biso  1.000000 H
   H13        1.0     0.082966      0.842698      0.289761     Biso  1.000000 H
   H14        1.0     0.479949      0.495961      0.113726     Biso  1.000000 H
   H15        1.0     0.417076      0.592627      0.084846     Biso  1.000000 H
   H16        1.0     0.020042      0.746054      0.260804     Biso  1.000000 H
   O1         1.0    -0.013218      0.062227      0.100140     Biso  1.000000 O
   O2         1.0     0.042236      0.137859      0.242552     Biso  1.000000 O
   O3         1.0     0.056924      0.381230      0.059451     Biso  1.000000 O
   O4         1.0     0.107238      0.039259      0.363257     Biso  1.000000 O
   O5         1.0     0.050047      0.241285      0.132090     Biso  1.000000 O
   O6         1.0     0.158416     -0.001608      0.212162     Biso  1.000000 O
   O7         1.0     0.189816      0.255654      0.035940     Biso  1.000000 O
   O8         1.0     0.190007      0.367922      0.309556     Biso  1.000000 O
   O9         1.0     0.195720      0.132642      0.126049     Biso  1.000000 O
   O10        1.0     0.232830      0.172359      0.266180     Biso  1.000000 O
   O11        1.0     0.513222      0.312277      0.274504     Biso  1.000000 O
   O12        1.0     0.457423      0.387470      0.131569     Biso  1.000000 O
   O13        1.0     0.444065      0.131098      0.315743     Biso  1.000000 O
   O14        1.0     0.393456      0.289490      0.010246     Biso  1.000000 O
   O15        1.0     0.449508     -0.008546      0.242158     Biso  1.000000 O
   O16        1.0     0.341317      0.248398      0.162118     Biso  1.000000 O
   O17        1.0     0.309949      0.005517      0.338167     Biso  1.000000 O
   O18        1.0     0.309901      0.118241      0.064547     Biso  1.000000 O
   O19        1.0     0.304277      0.382542      0.248307     Biso  1.000000 O
   O20        1.0     0.267410      0.422589      0.108190     Biso  1.000000 O
   O21        1.0     0.486741      0.062219      0.100164     Biso  1.000000 O
   O22        1.0     0.542190      0.137855      0.242532     Biso  1.000000 O
   O23        1.0     0.557000      0.381208      0.059442     Biso  1.000000 O
   O24        1.0     0.607383      0.039146      0.363240     Biso  1.000000 O
   O25        1.0     0.550061      0.241289      0.132087     Biso  1.000000 O
   O26        1.0     0.658479     -0.001587      0.212087     Biso  1.000000 O
   O27        1.0     0.690000      0.255633      0.036053     Biso  1.000000 O
   O28        1.0     0.689728      0.367866      0.309363     Biso  1.000000 O
   O29        1.0     0.695684      0.132648      0.126054     Biso  1.000000 O
   O30        1.0     0.732717      0.172365      0.266215     Biso  1.000000 O
   O31        1.0     0.013382      0.312469      0.274464     Biso  1.000000 O
   O32        1.0     0.957332      0.387513      0.131533     Biso  1.000000 O
   O33        1.0     0.943656      0.130976      0.315439     Biso  1.000000 O
   O34        1.0     0.893398      0.289459      0.010271     Biso  1.000000 O
   O35        1.0     0.949556     -0.008655      0.242067     Biso  1.000000 O
   O36        1.0     0.841326      0.248446      0.162170     Biso  1.000000 O
   O37        1.0     0.809948      0.005440      0.338037     Biso  1.000000 O
   O38        1.0     0.810258      0.118036      0.064974     Biso  1.000000 O
   O39        1.0     0.804148      0.382444      0.248237     Biso  1.000000 O
   O40        1.0     0.767431      0.422606      0.108189     Biso  1.000000 O
   O41        1.0    -0.013273      0.562200      0.100145     Biso  1.000000 O
   O42        1.0     0.042224      0.637831      0.242535     Biso  1.000000 O
   O43        1.0     0.057076      0.881226      0.059398     Biso  1.000000 O
   O44        1.0     0.107244      0.539273      0.363296     Biso  1.000000 O
   O45        1.0     0.050042      0.741299      0.132056     Biso  1.000000 O
   O46        1.0     0.158411      0.498372      0.212119     Biso  1.000000 O
   O47        1.0     0.190039      0.755632      0.036032     Biso  1.000000 O
   O48        1.0     0.189816      0.867907      0.309529     Biso  1.000000 O
   O49        1.0     0.195661      0.632611      0.126021     Biso  1.000000 O
   O50        1.0     0.232805      0.672416      0.266028     Biso  1.000000 O
   O51        1.0     0.513235      0.812294      0.274590     Biso  1.000000 O
   O52        1.0     0.457568      0.887648      0.131736     Biso  1.000000 O
   O53        1.0     0.444043      0.631081      0.315733     Biso  1.000000 O
   O54        1.0     0.393214      0.789712      0.010383     Biso  1.000000 O
   O55        1.0     0.449568      0.491426      0.242134     Biso  1.000000 O
   O56        1.0     0.341259      0.748500      0.162213     Biso  1.000000 O
   O57        1.0     0.309905      0.505648      0.338049     Biso  1.000000 O
   O58        1.0     0.310307      0.618059      0.065043     Biso  1.000000 O
   O59        1.0     0.304177      0.882494      0.248367     Biso  1.000000 O
   O60        1.0     0.267537      0.922593      0.108200     Biso  1.000000 O
   O61        1.0     0.486789      0.562252      0.100137     Biso  1.000000 O
   O62        1.0     0.542258      0.637865      0.242573     Biso  1.000000 O
   O63        1.0     0.556865      0.881238      0.059463     Biso  1.000000 O
   O64        1.0     0.607356      0.539195      0.363286     Biso  1.000000 O
   O65        1.0     0.550030      0.741312      0.132063     Biso  1.000000 O
   O66        1.0     0.658422      0.498394      0.212115     Biso  1.000000 O
   O67        1.0     0.689715      0.755631      0.035907     Biso  1.000000 O
   O68        1.0     0.689721      0.867818      0.309319     Biso  1.000000 O
   O69        1.0     0.695686      0.632629      0.126031     Biso  1.000000 O
   O70        1.0     0.732794      0.672459      0.266133     Biso  1.000000 O
   O71        1.0     0.013213      0.812362      0.274395     Biso  1.000000 O
   O72        1.0     0.957298      0.887408      0.131445     Biso  1.000000 O
   O73        1.0     0.943713      0.630948      0.315480     Biso  1.000000 O
   O74        1.0     0.893488      0.789551      0.010122     Biso  1.000000 O
   O75        1.0     0.949563      0.491402      0.242086     Biso  1.000000 O
   O76        1.0     0.841271      0.748353      0.161955     Biso  1.000000 O
   O77        1.0     0.809918      0.505476      0.338087     Biso  1.000000 O
   O78        1.0     0.809673      0.618102      0.064387     Biso  1.000000 O
   O79        1.0     0.804172      0.882422      0.248198     Biso  1.000000 O
   O80        1.0     0.767255      0.922543      0.108105     Biso  1.000000 O
