# Supplementary material for: Ion pair sites for efficient electrochemical extraction of uranium in real nuclear wastewater
Source: Nat Commun. 2024 May 16;15:4149. doi: 10.1038/s41467-024-48564-y (PMC11099191; doi:10.1038/s41467-024-48564-y)
Supplement: Supplementary file 5 — Source Data [file 41467_2024_48564_MOESM5_ESM.zip › Source Data/Fig. 5/Fig. 5b/Ti3C2 (OH-terminated).cif]

#======================================================================

# CRYSTAL DATA

#----------------------------------------------------------------------

data_VESTA_phase_1


_chemical_name_common                  'Ti3C2OH-sub                           '
_cell_length_a                         9.24420
_cell_length_b                         9.24420
_cell_length_c                         24.80000
_cell_angle_alpha                      90
_cell_angle_beta                       90
_cell_angle_gamma                      120
_space_group_name_H-M_alt              'P 1'
_space_group_IT_number                 1

loop_
_space_group_symop_operation_xyz
   'x, y, z'

loop_
   _atom_site_label
   _atom_site_occupancy
   _atom_site_fract_x
   _atom_site_fract_y
   _atom_site_fract_z
   _atom_site_adp_type
   _atom_site_B_iso_or_equiv
   _atom_site_type_symbol
   Ti1        1.0     0.203507      0.083950      0.117472     Biso  1.000000 Ti
   Ti2        1.0     0.092557      0.195191      0.307231     Biso  1.000000 Ti
   Ti3        1.0     0.981272      0.973010      0.212324     Biso  1.000000 Ti
   Ti4        1.0     0.536840      0.083948      0.117469     Biso  1.000000 Ti
   Ti5        1.0     0.425889      0.195196      0.307228     Biso  1.000000 Ti
   Ti6        1.0     0.314599      0.973010      0.212324     Biso  1.000000 Ti
   Ti7        1.0     0.870173      0.083948      0.117471     Biso  1.000000 Ti
   Ti8        1.0     0.759226      0.195198      0.307230     Biso  1.000000 Ti
   Ti9        1.0     0.647937      0.973014      0.212324     Biso  1.000000 Ti
   Ti10       1.0     0.203511      0.417287      0.117472     Biso  1.000000 Ti
   Ti11       1.0     0.092555      0.528529      0.307228     Biso  1.000000 Ti
   Ti12       1.0     0.981267      0.306345      0.212324     Biso  1.000000 Ti
   Ti13       1.0     0.536848      0.417281      0.117472     Biso  1.000000 Ti
   Ti14       1.0     0.425890      0.528524      0.307232     Biso  1.000000 Ti
   Ti15       1.0     0.314602      0.306347      0.212324     Biso  1.000000 Ti
   Ti16       1.0     0.870176      0.417285      0.117469     Biso  1.000000 Ti
   Ti17       1.0     0.759220      0.528527      0.307230     Biso  1.000000 Ti
   Ti18       1.0     0.647934      0.306342      0.212323     Biso  1.000000 Ti
   Ti19       1.0     0.203507      0.750617      0.117469     Biso  1.000000 Ti
   Ti20       1.0     0.092553      0.861864      0.307230     Biso  1.000000 Ti
   Ti21       1.0     0.981270      0.639680      0.212325     Biso  1.000000 Ti
   Ti22       1.0     0.536838      0.750613      0.117472     Biso  1.000000 Ti
   Ti23       1.0     0.425895      0.861871      0.307229     Biso  1.000000 Ti
   Ti24       1.0     0.314602      0.639682      0.212327     Biso  1.000000 Ti
   Ti25       1.0     0.870172      0.750611      0.117472     Biso  1.000000 Ti
   Ti26       1.0     0.759224      0.861856      0.307232     Biso  1.000000 Ti
   Ti27       1.0     0.647931      0.639677      0.212326     Biso  1.000000 Ti
   C1         1.0     0.092462      0.195158      0.161068     Biso  1.000000 C
   C2         1.0     0.203521      0.084039      0.263635     Biso  1.000000 C
   C3         1.0     0.425800      0.195158      0.161069     Biso  1.000000 C
   C4         1.0     0.536862      0.084046      0.263634     Biso  1.000000 C
   C5         1.0     0.759129      0.195159      0.161066     Biso  1.000000 C
   C6         1.0     0.870193      0.084039      0.263635     Biso  1.000000 C
   C7         1.0     0.092465      0.528493      0.161066     Biso  1.000000 C
   C8         1.0     0.203526      0.417377      0.263636     Biso  1.000000 C
   C9         1.0     0.425796      0.528488      0.161068     Biso  1.000000 C
   C10        1.0     0.536859      0.417380      0.263635     Biso  1.000000 C
   C11        1.0     0.759134      0.528488      0.161068     Biso  1.000000 C
   C12        1.0     0.870193      0.417379      0.263636     Biso  1.000000 C
   C13        1.0     0.092463      0.861821      0.161067     Biso  1.000000 C
   C14        1.0     0.203529      0.750710      0.263635     Biso  1.000000 C
   C15        1.0     0.425795      0.861827      0.161067     Biso  1.000000 C
   C16        1.0     0.536855      0.750707      0.263637     Biso  1.000000 C
   C17        1.0     0.759131      0.861823      0.161068     Biso  1.000000 C
   C18        1.0     0.870185      0.750704      0.263635     Biso  1.000000 C
   O1         1.0     0.314798      0.306042      0.066081     Biso  1.000000 O
   O2         1.0     0.981353      0.972501      0.358642     Biso  1.000000 O
   O3         1.0     0.648148      0.306063      0.066078     Biso  1.000000 O
   O4         1.0     0.314701      0.972526      0.358642     Biso  1.000000 O
   O5         1.0     0.981458      0.306077      0.066075     Biso  1.000000 O
   O6         1.0     0.648034      0.972507      0.358640     Biso  1.000000 O
   O7         1.0     0.314822      0.639384      0.066078     Biso  1.000000 O
   O8         1.0     0.981360      0.305825      0.358647     Biso  1.000000 O
   O9         1.0     0.648147      0.639385      0.066085     Biso  1.000000 O
   O10        1.0     0.314682      0.305812      0.358645     Biso  1.000000 O
   O11        1.0     0.981487      0.639403      0.066080     Biso  1.000000 O
   O12        1.0     0.648011      0.305837      0.358643     Biso  1.000000 O
   O13        1.0     0.314817      0.972729      0.066082     Biso  1.000000 O
   O14        1.0     0.981395      0.639185      0.358640     Biso  1.000000 O
   O15        1.0     0.648146      0.972703      0.066083     Biso  1.000000 O
   O16        1.0     0.314712      0.639195      0.358643     Biso  1.000000 O
   O17        1.0     0.981481      0.972714      0.066077     Biso  1.000000 O
   O18        1.0     0.648113      0.639207      0.358652     Biso  1.000000 O
   H1         1.0     0.317401      0.307594      0.026892     Biso  1.000000 H
   H2         1.0     0.980240      0.972865      0.397853     Biso  1.000000 H
   H3         1.0     0.650748      0.307611      0.026883     Biso  1.000000 H
   H4         1.0     0.313547      0.972857      0.397853     Biso  1.000000 H
   H5         1.0     0.984074      0.307604      0.026890     Biso  1.000000 H
   H6         1.0     0.646872      0.972848      0.397848     Biso  1.000000 H
   H7         1.0     0.317435      0.640943      0.026889     Biso  1.000000 H
   H8         1.0     0.980223      0.306200      0.397856     Biso  1.000000 H
   H9         1.0     0.650767      0.640962      0.026889     Biso  1.000000 H
   H10        1.0     0.313568      0.306199      0.397855     Biso  1.000000 H
   H11        1.0     0.984101      0.640983      0.026885     Biso  1.000000 H
   H12        1.0     0.646850      0.306193      0.397854     Biso  1.000000 H
   H13        1.0     0.317423      0.974284      0.026887     Biso  1.000000 H
   H14        1.0     0.980216      0.639530      0.397847     Biso  1.000000 H
   H15        1.0     0.650750      0.974278      0.026888     Biso  1.000000 H
   H16        1.0     0.313562      0.639533      0.397854     Biso  1.000000 H
   H17        1.0     0.984106      0.974294      0.026882     Biso  1.000000 H
   H18        1.0     0.646899      0.639529      0.397857     Biso  1.000000 H
