# Supplementary material for: Ion pair sites for efficient electrochemical extraction of uranium in real nuclear wastewater
Source: Nat Commun. 2024 May 16;15:4149. doi: 10.1038/s41467-024-48564-y (PMC11099191; doi:10.1038/s41467-024-48564-y)
Supplement: Supplementary file 5 — Source Data [file 41467_2024_48564_MOESM5_ESM.zip › Source Data/Fig. 5/Fig. 5b/U-Ti(OH)PO4.cif]

#======================================================================

# CRYSTAL DATA

#----------------------------------------------------------------------

data_VESTA_phase_1


_chemical_name_common                  'TiOHPO4                               '
_cell_length_a                         14.97000
_cell_length_b                         14.32750
_cell_length_c                         20.00000
_cell_angle_alpha                      90
_cell_angle_beta                       116.84420
_cell_angle_gamma                      90
_space_group_name_H-M_alt              'P 1'
_space_group_IT_number                 1

loop_
_space_group_symop_operation_xyz
   'x, y, z'

loop_
   _atom_site_label
   _atom_site_occupancy
   _atom_site_fract_x
   _atom_site_fract_y
   _atom_site_fract_z
   _atom_site_adp_type
   _atom_site_B_iso_or_equiv
   _atom_site_type_symbol
   Ti1        1.0     0.118418      0.128988      0.180598     Biso  1.000000 Ti
   Ti2        1.0     0.158192      0.374117      0.031120     Biso  1.000000 Ti
   Ti3        1.0     0.390294      0.377866      0.190065     Biso  1.000000 Ti
   Ti4        1.0     0.346372      0.128256      0.341937     Biso  1.000000 Ti
   Ti5        1.0     0.612893      0.128295      0.174044     Biso  1.000000 Ti
   Ti6        1.0     0.662583      0.376883      0.033405     Biso  1.000000 Ti
   Ti7        1.0     0.883139      0.374484      0.193287     Biso  1.000000 Ti
   Ti8        1.0     0.839574      0.126879      0.338338     Biso  1.000000 Ti
   Ti9        1.0     0.114701      0.632689      0.175105     Biso  1.000000 Ti
   Ti10       1.0     0.160940      0.880909      0.034888     Biso  1.000000 Ti
   Ti11       1.0     0.390052      0.878510      0.197864     Biso  1.000000 Ti
   Ti12       1.0     0.343672      0.628839      0.340571     Biso  1.000000 Ti
   Ti13       1.0     0.617511      0.629199      0.179390     Biso  1.000000 Ti
   Ti14       1.0     0.659160      0.877686      0.033886     Biso  1.000000 Ti
   Ti15       1.0     0.887310      0.878883      0.196078     Biso  1.000000 Ti
   Ti16       1.0     0.843088      0.621203      0.340608     Biso  1.000000 Ti
   P1         1.0     0.986000      0.320067      0.083629     Biso  1.000000 P
   P2         1.0     0.234470      0.433516      0.263224     Biso  1.000000 P
   P3         1.0     0.521710      0.072031      0.292240     Biso  1.000000 P
   P4         1.0     0.267940      0.182227      0.098294     Biso  1.000000 P
   P5         1.0     0.481682      0.319663      0.075317     Biso  1.000000 P
   P6         1.0     0.733612      0.431537      0.273459     Biso  1.000000 P
   P7         1.0     0.019824      0.068683      0.295120     Biso  1.000000 P
   P8         1.0     0.766173      0.182538      0.095957     Biso  1.000000 P
   P9         1.0     0.980330      0.822096      0.079075     Biso  1.000000 P
   P10        1.0     0.237912      0.934905      0.276662     Biso  1.000000 P
   P11        1.0     0.519380      0.567220      0.292380     Biso  1.000000 P
   P12        1.0     0.267849      0.686816      0.098624     Biso  1.000000 P
   P13        1.0     0.482604      0.818526      0.080938     Biso  1.000000 P
   P14        1.0     0.732087      0.933813      0.271464     Biso  1.000000 P
   P15        1.0     0.018941      0.569868      0.292469     Biso  1.000000 P
   P16        1.0     0.767967      0.684384      0.099707     Biso  1.000000 P
   H1         1.0     0.583504      0.343425      0.285741     Biso  1.000000 H
   H2         1.0     0.985019      0.000823      0.114319     Biso  1.000000 H
   H3         1.0     0.922853      0.096601      0.085540     Biso  1.000000 H
   H4         1.0     0.518077      0.248038      0.256334     Biso  1.000000 H
   H5         1.0     0.074002      0.339537      0.281963     Biso  1.000000 H
   H6         1.0     0.481381      0.998017      0.111424     Biso  1.000000 H
   H7         1.0     0.417915      0.093465      0.082170     Biso  1.000000 H
   H8         1.0     0.018283      0.241368      0.260157     Biso  1.000000 H
   H9         1.0     0.583135      0.842730      0.287918     Biso  1.000000 H
   H10        1.0     0.983785      0.500726      0.114875     Biso  1.000000 H
   H11        1.0     0.917977      0.596316      0.085297     Biso  1.000000 H
   H12        1.0     0.519175      0.746094      0.260175     Biso  1.000000 H
   H13        1.0     0.083088      0.846159      0.289327     Biso  1.000000 H
   H14        1.0     0.484758      0.499996      0.110600     Biso  1.000000 H
   H15        1.0     0.422876      0.596262      0.084499     Biso  1.000000 H
   H16        1.0     0.020494      0.749789      0.261416     Biso  1.000000 H
   O1         1.0     0.993231      0.067402      0.102433     Biso  1.000000 O
   O2         1.0     0.046554      0.137512      0.245921     Biso  1.000000 O
   O3         1.0     0.057488      0.381121      0.058588     Biso  1.000000 O
   O4         1.0     0.105083      0.032514      0.363299     Biso  1.000000 O
   O5         1.0     0.059843      0.245277      0.138559     Biso  1.000000 O
   O6         1.0     0.163702      0.000749      0.214776     Biso  1.000000 O
   O7         1.0     0.188033      0.251382      0.034164     Biso  1.000000 O
   O8         1.0     0.191900      0.378402      0.309389     Biso  1.000000 O
   O9         1.0     0.202346      0.133960      0.130207     Biso  1.000000 O
   O10        1.0     0.237941      0.175050      0.272197     Biso  1.000000 O
   O11        1.0     0.511470      0.315055      0.268475     Biso  1.000000 O
   O12        1.0     0.457891      0.389362      0.126157     Biso  1.000000 O
   O13        1.0     0.446268      0.132380      0.313734     Biso  1.000000 O
   O14        1.0     0.393062      0.285065      0.008634     Biso  1.000000 O
   O15        1.0     0.451894      0.993233      0.240256     Biso  1.000000 O
   O16        1.0     0.345671      0.248696      0.156829     Biso  1.000000 O
   O17        1.0     0.314620      0.006234      0.340998     Biso  1.000000 O
   O18        1.0     0.308853      0.114343      0.062410     Biso  1.000000 O
   O19        1.0     0.296051      0.372598      0.237759     Biso  1.000000 O
   O20        1.0     0.266198      0.421389      0.100237     Biso  1.000000 O
   O21        1.0     0.488073      0.064269      0.097993     Biso  1.000000 O
   O22        1.0     0.543981      0.140152      0.240471     Biso  1.000000 O
   O23        1.0     0.553612      0.381746      0.052446     Biso  1.000000 O
   O24        1.0     0.609867      0.040870      0.360805     Biso  1.000000 O
   O25        1.0     0.553357      0.243707      0.129913     Biso  1.000000 O
   O26        1.0     0.657642      0.999112      0.209402     Biso  1.000000 O
   O27        1.0     0.691637      0.253529      0.031865     Biso  1.000000 O
   O28        1.0     0.688505      0.361591      0.304796     Biso  1.000000 O
   O29        1.0     0.696454      0.132743      0.123465     Biso  1.000000 O
   O30        1.0     0.735384      0.171787      0.264128     Biso  1.000000 O
   O31        1.0     0.009951      0.308159      0.272904     Biso  1.000000 O
   O32        1.0     0.962748      0.389564      0.134033     Biso  1.000000 O
   O33        1.0     0.946210      0.131118      0.317193     Biso  1.000000 O
   O34        1.0     0.898802      0.283148      0.017048     Biso  1.000000 O
   O35        1.0     0.947175      0.993766      0.239717     Biso  1.000000 O
   O36        1.0     0.841902      0.247542      0.159026     Biso  1.000000 O
   O37        1.0     0.809163      0.004676      0.335774     Biso  1.000000 O
   O38        1.0     0.812401      0.115183      0.063795     Biso  1.000000 O
   O39        1.0     0.803639      0.381566      0.245393     Biso  1.000000 O
   O40        1.0     0.771482      0.423903      0.105777     Biso  1.000000 O
   O41        1.0     0.989248      0.567473      0.101943     Biso  1.000000 O
   O42        1.0     0.046228      0.638518      0.245851     Biso  1.000000 O
   O43        1.0     0.054904      0.881907      0.056805     Biso  1.000000 O
   O44        1.0     0.116562      0.532718      0.359225     Biso  1.000000 O
   O45        1.0     0.052636      0.746258      0.135021     Biso  1.000000 O
   O46        1.0     0.157565      0.497478      0.204692     Biso  1.000000 O
   O47        1.0     0.192004      0.758880      0.034794     Biso  1.000000 O
   O48        1.0     0.191847      0.868757      0.309772     Biso  1.000000 O
   O49        1.0     0.194935      0.637502      0.124040     Biso  1.000000 O
   O50        1.0     0.233629      0.670474      0.267454     Biso  1.000000 O
   O51        1.0     0.512811      0.812816      0.272896     Biso  1.000000 O
   O52        1.0     0.455276      0.888260      0.129164     Biso  1.000000 O
   O53        1.0     0.449932      0.628974      0.318456     Biso  1.000000 O
   O54        1.0     0.397037      0.781215      0.013440     Biso  1.000000 O
   O55        1.0     0.442790      0.493340      0.236497     Biso  1.000000 O
   O56        1.0     0.342255      0.750116      0.161987     Biso  1.000000 O
   O57        1.0     0.312148      0.500361      0.329659     Biso  1.000000 O
   O58        1.0     0.311630      0.618809      0.065371     Biso  1.000000 O
   O59        1.0     0.308476      0.884578      0.250229     Biso  1.000000 O
   O60        1.0     0.265555      0.924446      0.109151     Biso  1.000000 O
   O61        1.0     0.492064      0.566811      0.099688     Biso  1.000000 O
   O62        1.0     0.544415      0.637067      0.243105     Biso  1.000000 O
   O63        1.0     0.554728      0.880980      0.057265     Biso  1.000000 O
   O64        1.0     0.606052      0.526804      0.357353     Biso  1.000000 O
   O65        1.0     0.556861      0.744793      0.136497     Biso  1.000000 O
   O66        1.0     0.659911      0.497892      0.212244     Biso  1.000000 O
   O67        1.0     0.690521      0.755585      0.035894     Biso  1.000000 O
   O68        1.0     0.687539      0.868285      0.306091     Biso  1.000000 O
   O69        1.0     0.699258      0.632936      0.127139     Biso  1.000000 O
   O70        1.0     0.737864      0.671720      0.268716     Biso  1.000000 O
   O71        1.0     0.012942      0.816382      0.272917     Biso  1.000000 O
   O72        1.0     0.955109      0.891276      0.128378     Biso  1.000000 O
   O73        1.0     0.961139      0.625755      0.328547     Biso  1.000000 O
   O74        1.0     0.894808      0.785119      0.011389     Biso  1.000000 O
   O75        1.0     0.953548      0.489524      0.245363     Biso  1.000000 O
   O76        1.0     0.843648      0.749023      0.161717     Biso  1.000000 O
   O77        1.0     0.810495      0.498175      0.339759     Biso  1.000000 O
   O78        1.0     0.811762      0.618946      0.064255     Biso  1.000000 O
   O79        1.0     0.802704      0.882307      0.245589     Biso  1.000000 O
   O80        1.0     0.765012      0.923230      0.106293     Biso  1.000000 O
   O81        1.0     0.367244      0.382760      0.461906     Biso  1.000000 O
   O82        1.0     0.211098      0.437415      0.496741     Biso  1.000000 O
   U1         1.0     0.255693      0.458399      0.426021     Biso  1.000000 U
   F1         1.0     0.342508      0.616036      0.435826     Biso  1.000000 F
