# Supplementary material for: Ion pair sites for efficient electrochemical extraction of uranium in real nuclear wastewater
Source: Nat Commun. 2024 May 16;15:4149. doi: 10.1038/s41467-024-48564-y (PMC11099191; doi:10.1038/s41467-024-48564-y)
Supplement: Supplementary file 5 — Source Data [file 41467_2024_48564_MOESM5_ESM.zip › Source Data/Fig. 5/Fig. 5b/U-Ti3C2 (OH-terminated).cif]

#======================================================================

# CRYSTAL DATA

#----------------------------------------------------------------------

data_VESTA_phase_1


_chemical_name_common                  'Ti3C2OH-sub-1\(2)                     '
_cell_length_a                         9.24420
_cell_length_b                         9.24420
_cell_length_c                         24.80000
_cell_angle_alpha                      90
_cell_angle_beta                       90
_cell_angle_gamma                      120
_space_group_name_H-M_alt              'P 1'
_space_group_IT_number                 1

loop_
_space_group_symop_operation_xyz
   'x, y, z'

loop_
   _atom_site_label
   _atom_site_occupancy
   _atom_site_fract_x
   _atom_site_fract_y
   _atom_site_fract_z
   _atom_site_adp_type
   _atom_site_B_iso_or_equiv
   _atom_site_type_symbol
   Ti1        1.0     0.205559      0.086624      0.115352     Biso  1.000000 Ti
   Ti2        1.0     0.096419      0.200546      0.306006     Biso  1.000000 Ti
   Ti3        1.0     0.983607      0.975967      0.210697     Biso  1.000000 Ti
   Ti4        1.0     0.539455      0.087091      0.115394     Biso  1.000000 Ti
   Ti5        1.0     0.425250      0.198603      0.304404     Biso  1.000000 Ti
   Ti6        1.0     0.316886      0.976037      0.210238     Biso  1.000000 Ti
   Ti7        1.0     0.873391      0.086983      0.115355     Biso  1.000000 Ti
   Ti8        1.0     0.764183      0.198324      0.304381     Biso  1.000000 Ti
   Ti9        1.0     0.650619      0.976191      0.210234     Biso  1.000000 Ti
   Ti10       1.0     0.206308      0.420767      0.115403     Biso  1.000000 Ti
   Ti11       1.0     0.094219      0.531814      0.304789     Biso  1.000000 Ti
   Ti12       1.0     0.984139      0.309234      0.210030     Biso  1.000000 Ti
   Ti13       1.0     0.539761      0.420542      0.115410     Biso  1.000000 Ti
   Ti14       1.0     0.426201      0.529259      0.304034     Biso  1.000000 Ti
   Ti15       1.0     0.316713      0.309136      0.209860     Biso  1.000000 Ti
   Ti16       1.0     0.873067      0.420353      0.115378     Biso  1.000000 Ti
   Ti17       1.0     0.764952      0.535125      0.304235     Biso  1.000000 Ti
   Ti18       1.0     0.650394      0.309246      0.210088     Biso  1.000000 Ti
   Ti19       1.0     0.206672      0.753828      0.115358     Biso  1.000000 Ti
   Ti20       1.0     0.096239      0.864512      0.306098     Biso  1.000000 Ti
   Ti21       1.0     0.984843      0.643790      0.210035     Biso  1.000000 Ti
   Ti22       1.0     0.539253      0.753652      0.115437     Biso  1.000000 Ti
   Ti23       1.0     0.428709      0.865870      0.305480     Biso  1.000000 Ti
   Ti24       1.0     0.317362      0.643459      0.210185     Biso  1.000000 Ti
   Ti25       1.0     0.873173      0.754207      0.115447     Biso  1.000000 Ti
   Ti26       1.0     0.761291      0.865588      0.305889     Biso  1.000000 Ti
   Ti27       1.0     0.650726      0.643451      0.210221     Biso  1.000000 Ti
   C1         1.0     0.094971      0.198139      0.158897     Biso  1.000000 C
   C2         1.0     0.204999      0.087146      0.261552     Biso  1.000000 C
   C3         1.0     0.428242      0.198238      0.158970     Biso  1.000000 C
   C4         1.0     0.539430      0.087500      0.261485     Biso  1.000000 C
   C5         1.0     0.761766      0.198042      0.158941     Biso  1.000000 C
   C6         1.0     0.872961      0.087049      0.261630     Biso  1.000000 C
   C7         1.0     0.094979      0.531732      0.158994     Biso  1.000000 C
   C8         1.0     0.205781      0.420265      0.260940     Biso  1.000000 C
   C9         1.0     0.428673      0.531588      0.159004     Biso  1.000000 C
   C10        1.0     0.540313      0.420910      0.261141     Biso  1.000000 C
   C11        1.0     0.761970      0.531891      0.158966     Biso  1.000000 C
   C12        1.0     0.871965      0.420922      0.261094     Biso  1.000000 C
   C13        1.0     0.095166      0.864934      0.158986     Biso  1.000000 C
   C14        1.0     0.206784      0.754894      0.261513     Biso  1.000000 C
   C15        1.0     0.428687      0.865372      0.159095     Biso  1.000000 C
   C16        1.0     0.539951      0.754723      0.261658     Biso  1.000000 C
   C17        1.0     0.761701      0.865087      0.159025     Biso  1.000000 C
   C18        1.0     0.872721      0.753797      0.261966     Biso  1.000000 C
   O1         1.0     0.317489      0.308927      0.063981     Biso  1.000000 O
   O2         1.0     0.985150      0.976893      0.356151     Biso  1.000000 O
   O3         1.0     0.650752      0.308869      0.063993     Biso  1.000000 O
   O4         1.0     0.320590      0.978996      0.356548     Biso  1.000000 O
   O5         1.0     0.984268      0.308983      0.063931     Biso  1.000000 O
   O6         1.0     0.650446      0.977900      0.356838     Biso  1.000000 O
   O7         1.0     0.317660      0.642365      0.063932     Biso  1.000000 O
   O8         1.0     0.981657      0.311128      0.356127     Biso  1.000000 O
   O9         1.0     0.650765      0.642287      0.064019     Biso  1.000000 O
   O10        1.0     0.317652      0.310876      0.355129     Biso  1.000000 O
   O11        1.0     0.984151      0.642332      0.063973     Biso  1.000000 O
   O12        1.0     0.643221      0.302212      0.360323     Biso  1.000000 O
   O13        1.0     0.317374      0.975486      0.063933     Biso  1.000000 O
   O14        1.0     0.984680      0.641533      0.355334     Biso  1.000000 O
   O15        1.0     0.650709      0.975436      0.063998     Biso  1.000000 O
   O16        1.0     0.317960      0.641216      0.356073     Biso  1.000000 O
   O17        1.0     0.983875      0.975313      0.063942     Biso  1.000000 O
   O18        1.0     0.654654      0.642922      0.359455     Biso  1.000000 O
   O19        1.0     0.482403      0.468634      0.449891     Biso  1.000000 O
   O20        1.0     0.899642      0.483986      0.451302     Biso  1.000000 O
   H1         1.0     0.318115      0.310850      0.024797     Biso  1.000000 H
   H2         1.0     0.989850      0.981603      0.395251     Biso  1.000000 H
   H3         1.0     0.650847      0.310178      0.024795     Biso  1.000000 H
   H4         1.0     0.329450     -0.009669      0.395673     Biso  1.000000 H
   H5         1.0     0.984796      0.310783      0.024746     Biso  1.000000 H
   H6         1.0     0.648836      0.980115      0.396040     Biso  1.000000 H
   H7         1.0     0.318099      0.644121      0.024731     Biso  1.000000 H
   H8         1.0     0.971785      0.331850      0.394288     Biso  1.000000 H
   H9         1.0     0.650813      0.643917      0.024835     Biso  1.000000 H
   H10        1.0     0.342594      0.340489      0.393744     Biso  1.000000 H
   H11        1.0     0.984655      0.643846      0.024789     Biso  1.000000 H
   H12        1.0     0.601675      0.209306      0.386643     Biso  1.000000 H
   H13        1.0     0.317607      0.976779      0.024738     Biso  1.000000 H
   H14        1.0    -0.017073      0.610022      0.393867     Biso  1.000000 H
   H15        1.0     0.650833      0.976770      0.024816     Biso  1.000000 H
   H16        1.0     0.310508      0.630154      0.395135     Biso  1.000000 H
   H17        1.0     0.984444      0.977110      0.024748     Biso  1.000000 H
   H18        1.0     0.585252      0.626896      0.391665     Biso  1.000000 H
   U1         1.0     0.680306      0.452254      0.447307     Biso  1.000000 U
   F1         1.0     0.548962      0.176501      0.457405     Biso  1.000000 F
