# Supplementary material for: Ion pair sites for efficient electrochemical extraction of uranium in real nuclear wastewater
Source: Nat Commun. 2024 May 16;15:4149. doi: 10.1038/s41467-024-48564-y (PMC11099191; doi:10.1038/s41467-024-48564-y)
Supplement: Supplementary file 5 — Source Data [file 41467_2024_48564_MOESM5_ESM.zip › Source Data/Fig. 5/Fig. 5b/UO2F.cif]

data_Ti3C2OH-sub-1
_audit_creation_date              2023-05-23
_audit_creation_method            'Materials Studio'
_symmetry_space_group_name_H-M    'P1'
_symmetry_Int_Tables_number       1
_symmetry_cell_setting            triclinic
loop_
_symmetry_equiv_pos_as_xyz
  x,y,z
_cell_length_a                    9.2442
_cell_length_b                    9.2442
_cell_length_c                    24.8000
_cell_angle_alpha                 90.0000
_cell_angle_beta                  90.0000
_cell_angle_gamma                 120.0000
loop_
_atom_site_label
_atom_site_type_symbol
_atom_site_fract_x
_atom_site_fract_y
_atom_site_fract_z
_atom_site_U_iso_or_equiv
_atom_site_adp_type
_atom_site_occupancy
O1     O     0.66512   0.52728   0.45727   0.01267  Uiso   1.00
O2     O     0.21348   0.30203   0.44598   0.01267  Uiso   1.00
U1     U     0.43818   0.42631   0.45648   0.01267  Uiso   1.00
F1     F     0.42964   0.62814   0.49249   0.01267  Uiso   1.00
