# Supplementary material for: Ion pair sites for efficient electrochemical extraction of uranium in real nuclear wastewater
Source: Nat Commun. 2024 May 16;15:4149. doi: 10.1038/s41467-024-48564-y (PMC11099191; doi:10.1038/s41467-024-48564-y)
Supplement: Supplementary file 5 — Source Data [file 41467_2024_48564_MOESM5_ESM.zip › Source Data/Fig. 6/Fig. 6a.xlsx]

## Sheet: Fig. 6a
Fig. 6a
The electrochemical extraction efficiency of U(VI) on Ti(OH)PO4 in real nuclear wastewater: Ion species	The electrochemical extraction efficiency of U(VI) on Ti(OH)PO4 in real nuclear wastewater: Co-exist ion concentrations (mg L-1)	The electrochemical extraction efficiency of U(VI) on Ti(OH)PO4 in real nuclear wastewater: U concentrations (mg L-1, Repeat test 1 )	The electrochemical extraction efficiency of U(VI) on Ti(OH)PO4 in real nuclear wastewater: U concentrations (mg L-1, Repeat test 2 )	The electrochemical extraction efficiency of U(VI) on Ti(OH)PO4 in real nuclear wastewater: U concentrations (mg L-1, Repeat test 3 )	The electrochemical extraction efficiency of U(VI) on Ti(OH)PO4 in real nuclear wastewater: U concentrations (mg L-1, Mean value )	The electrochemical extraction efficiency of U(VI) on Ti(OH)PO4 in real nuclear wastewater: U concentrations (mg L-1, Standard deviation )
F-	8000
CO32-	5500
HCO3-	4500
NO3-	3000
Cl-	2000
NH4+	3000
C2O42-	5000
U before reaction		685.5	685.1	684.7	685.1	0.4
U after reaction		1.9	2.4	2.3	2.2	0.26458
