# Supplementary material for: Ion pair sites for efficient electrochemical extraction of uranium in real nuclear wastewater
Source: Nat Commun. 2024 May 16;15:4149. doi: 10.1038/s41467-024-48564-y (PMC11099191; doi:10.1038/s41467-024-48564-y)
Supplement: Supplementary file 5 — Source Data [file 41467_2024_48564_MOESM5_ESM.zip › Source Data/Fig. 6/Fig. 6d.xlsx]

## Sheet: Fig. 6d
Fig. 6d
The proportion of uranium among the metal species in the powder: Ion species	The proportion of uranium among the metal species in the powder: Proportion (%, Repeat test 1)	The proportion of uranium among the metal species in the powder: Proportion (%, Repeat test 2)	The proportion of uranium among the metal species in the powder: Proportion (%, Repeat test 3)	The proportion of uranium among the metal species in the powder: Proportion (%, Mean value)	The proportion of uranium among the metal species in the powder: Proportion (%, Standard deviation)
U	90.3	93.6	92.4	92.1	1.67033
K	9.6	6.3	7.5	7.8	1.67033
Na	0.1	0.1	0.1	0.1	0
