# Supplementary material for: Ion pair sites for efficient electrochemical extraction of uranium in real nuclear wastewater
Source: Nat Commun. 2024 May 16;15:4149. doi: 10.1038/s41467-024-48564-y (PMC11099191; doi:10.1038/s41467-024-48564-y)
Supplement: Supplementary file 5 — Source Data [file 41467_2024_48564_MOESM5_ESM.zip › Source Data/Fig. 6/Fig. 6f.xlsx]

## Sheet: Fig. 6e
Fig. 6f
The proportion of uranium among the metal species in the purification product: Ion species	The proportion of uranium among the metal species in the purification product: Proportion (%, Repeat test 1)	The proportion of uranium among the metal species in the purification product: Proportion (%, Repeat test 2)	The proportion of uranium among the metal species in the purification product: Proportion (%, Repeat test 3)	The proportion of uranium among the metal species in the purification product: Proportion (%, Mean value)	The proportion of uranium among the metal species in the purification product: Proportion (%, Standard deviation)
U	99.9	99.94	99.95	99.93	0.02646
K	0.08	0.03	0.01	0.04	0.03606
Na	0.02	0.03	0.04	0.03	0.01
