# Supplementary material for: Ion pair sites for efficient electrochemical extraction of uranium in real nuclear wastewater
Source: Nat Commun. 2024 May 16;15:4149. doi: 10.1038/s41467-024-48564-y (PMC11099191; doi:10.1038/s41467-024-48564-y)
Supplement: Supplementary file 5 — Source Data [file 41467_2024_48564_MOESM5_ESM.zip › Source Data/Supplementary Fig. 10.xlsx]

## Sheet: Supplementary Fig. 10
Supplementary Fig. 9
The stability of electrochemical extraction of U(VI) on Ti(OH)PO4 electrode throughout electrocatalytic cycles: Cycle number	The stability of electrochemical extraction of U(VI) on Ti(OH)PO4 electrode throughout electrocatalytic cycles: Extraction efficiency (%, Repeat test 1)	The stability of electrochemical extraction of U(VI) on Ti(OH)PO4 electrode throughout electrocatalytic cycles: Extraction efficiency (%, Repeat test 2)	The stability of electrochemical extraction of U(VI) on Ti(OH)PO4 electrode throughout electrocatalytic cycles: Extraction efficiency (%, Repeat test 3)	The stability of electrochemical extraction of U(VI) on Ti(OH)PO4 electrode throughout electrocatalytic cycles: Extraction efficiency (%, Mean value)	The stability of electrochemical extraction of U(VI) on Ti(OH)PO4 electrode throughout electrocatalytic cycles: Extraction efficiency (%, Standard deviation)
1	99.3	99.8	98.9	99.3333	0.45092
2	97.2	98.4	96.5	97.3667	0.9609
3	95.4	94.8	96.2	95.4667	0.70238
4	93.2	92.4	94.8	93.4667	1.22202
5	92.1	91.6	92.9	92.2	0.65574
