# Supplementary material for: Ion pair sites for efficient electrochemical extraction of uranium in real nuclear wastewater
Source: Nat Commun. 2024 May 16;15:4149. doi: 10.1038/s41467-024-48564-y (PMC11099191; doi:10.1038/s41467-024-48564-y)
Supplement: Supplementary file 5 — Source Data [file 41467_2024_48564_MOESM5_ESM.zip › Source Data/Supplementary Fig. 11/Supplementary Fig. 11a.xlsx]

## Sheet: Supplementary Fig. 11a
Supplementary Fig. 11a
pH value changes before and after reaction: pH ranges	pH value changes before and after reaction: Before reaction (pH value, Repeat test 1)	pH value changes before and after reaction: Before reaction (pH value, Repeat test 2)	pH value changes before and after reaction: Before reaction (pH value, Repeat test 3)	pH value changes before and after reaction: Before reaction (pH value, Mean value)	pH value changes before and after reaction: Before reaction (pH value, Standard deviation)	pH value changes before and after reaction: After reaction (pH value, Repeat test 1)	pH value changes before and after reaction: After reaction (pH value, Repeat test 2)	pH value changes before and after reaction: After reaction (pH value, Repeat test 3)	pH value changes before and after reaction: After reaction (pH value, Mean value)	pH value changes before and after reaction: After reaction (pH value, Standard deviation)
4	4.01	3.98	4.02	4.00333	0.02082	4.1	4.07	4.09	4.08667	0.01528
5	4.97	5.01	4.98	4.98667	0.02082	5.11	5.08	5.13	5.10667	0.02517
6	6.04	6.05	6.02	6.03667	0.01528	6.15	6.19	6.22	6.18667	0.03512
7	7.07	7.04	7.02	7.04333	0.02517	7.17	7.16	7.24	7.19	0.04359
8	8.03	8.06	8.08	8.05667	0.02517	8.34	8.26	8.35	8.31667	0.04933
9	9.07	9.06	9.08	9.07	0.01	9.45	9.49	9.38	9.44	0.05568
10	10.04	10.01	10.06	10.0367	0.02517	10.59	10.65	10.72	10.6533	0.06506
11	10.99	11	10.98	10.99	0.01	11.87	11.8	11.78	11.8167	0.04726
