# Supplementary material for: Ion pair sites for efficient electrochemical extraction of uranium in real nuclear wastewater
Source: Nat Commun. 2024 May 16;15:4149. doi: 10.1038/s41467-024-48564-y (PMC11099191; doi:10.1038/s41467-024-48564-y)
Supplement: Supplementary file 5 — Source Data [file 41467_2024_48564_MOESM5_ESM.zip › Source Data/Supplementary Fig. 11/Supplementary Fig. 11b.xlsx]

## Sheet: Supplementary Fig. 11b
Supplementary Fig. 11b
The concentration of other ions changes before and after reaction: Type	The concentration of other ions changes before and after reaction: Ion concentrations before reaction (mg L-1, Repeat test 1)	The concentration of other ions changes before and after reaction: Ion concentrations before reaction (mg L-1, Repeat test 2)	The concentration of other ions changes before and after reaction: Ion concentrations before reaction (mg L-1, Repeat test 3)	The concentration of other ions changes before and after reaction: Ion concentrations before reaction (mg L-1, Mean value)	The concentration of other ions changes before and after reaction: Ion concentrations before reaction (mg L-1, Standard deviation)	The concentration of other ions changes before and after reaction: Ion concentrations after reaction (mg L-1, Repeat test 1)	The concentration of other ions changes before and after reaction: Ion concentrations after reaction (mg L-1, Repeat test 2)	The concentration of other ions changes before and after reaction: Ion concentrations after reaction (mg L-1, Repeat test 3)	The concentration of other ions changes before and after reaction: Ion concentrations after reaction (mg L-1, Mean value)	The concentration of other ions changes before and after reaction: Ion concentrations after reaction (mg L-1, Standard deviation)
Cl-	6067.33	6098.4	6015.88	6060.54	41.6773	6001.83	6023.6	6012.99	6012.81	10.8862
CO32-	6088.61	6053.38	6065.88	6069.29	17.8608	6074.41	6067.59	6045.43	6062.48	15.1516
SO42-	6016.76	5945.53	5934.96	5965.75	44.491	5894.96	5832	5898.23	5875.06	37.3298
C2O42-	6058.34	6046.61	6051.13	6052.03	5.91618	5933.92	5923.63	5954.61	5937.39	15.7783
NO3-	6062.82	6059.05	6104.16	6075.34	25.027	5855.45	5894.63	5980.36	5910.15	63.8843
NH4+	6070.63	6072.41	6050.65	6064.56	12.0821	6074.34	6030.66	6069.34	6058.11	23.9064
