# Supplementary material for: Ion pair sites for efficient electrochemical extraction of uranium in real nuclear wastewater
Source: Nat Commun. 2024 May 16;15:4149. doi: 10.1038/s41467-024-48564-y (PMC11099191; doi:10.1038/s41467-024-48564-y)
Supplement: Supplementary file 5 — Source Data [file 41467_2024_48564_MOESM5_ESM.zip › Source Data/Supplementary Fig. 12/Supplementary Fig. 12a.xlsx]

## Sheet: Supplementary Fig. 12a
Supplementary Fig. 12a
The electrochemical extraction efficiency of U(VI) on Ti(OH)PO4 under different concentrations of F-: F- ranges (g L-1)	The electrochemical extraction efficiency of U(VI) on Ti(OH)PO4 under different concentrations of F-: Extraction efficiency (%, Repeat test 1)	The electrochemical extraction efficiency of U(VI) on Ti(OH)PO4 under different concentrations of F-: Extraction efficiency (%, Repeat test 2)	The electrochemical extraction efficiency of U(VI) on Ti(OH)PO4 under different concentrations of F-: Extraction efficiency (%, Repeat test 3)	The electrochemical extraction efficiency of U(VI) on Ti(OH)PO4 under different concentrations of F-: Extraction efficiency (%, Mean value)	The electrochemical extraction efficiency of U(VI) on Ti(OH)PO4 under different concentrations of F-: Extraction efficiency (%, Standard deviation)
5	99.6	99.7	99.6	99.6333	0.05774
10	98.6	98.6	98.7	98.6333	0.05774
15	99.5	99.5	99.6	99.5333	0.05774
20	99.5	99.4	99.4	99.4333	0.05774
25	98.4	98.4	98.6	98.4667	0.11547
30	99.8	99.8	99.7	99.7667	0.05774
