# Supplementary material for: Ion pair sites for efficient electrochemical extraction of uranium in real nuclear wastewater
Source: Nat Commun. 2024 May 16;15:4149. doi: 10.1038/s41467-024-48564-y (PMC11099191; doi:10.1038/s41467-024-48564-y)
Supplement: Supplementary file 5 — Source Data [file 41467_2024_48564_MOESM5_ESM.zip › Source Data/Supplementary Fig. 12/Supplementary Fig. 12b.xlsx]

## Sheet: Supplementary Fig. 12b
Supplementary Fig. 12b
The changes of F- concentrations before and after the reaction: The ranges of F- concentrations (g L-1)	The changes of F- concentrations before and after the reaction: The concentrations of F- before reaction (mg L-1, Repeat test 1)	The changes of F- concentrations before and after the reaction: The concentrations of F- before reaction (mg L-1, Repeat test 2)	The changes of F- concentrations before and after the reaction: The concentrations of F- before reaction (mg L-1, Repeat test 3)	The changes of F- concentrations before and after the reaction: The concentrations of F- before reaction (mg L-1, Mean value)	The changes of F- concentrations before and after the reaction: The concentrations of F- before reaction (mg L-1, Standard deviation)	The changes of F- concentrations before and after the reaction: The concentrations of F- after reaction (mg L-1, Repeat test 1)	The changes of F- concentrations before and after the reaction: The concentrations of F- after reaction (mg L-1, Repeat test 2)	The changes of F- concentrations before and after the reaction: The concentrations of F- after reaction (mg L-1, Repeat test 3)	The changes of F- concentrations before and after the reaction: The concentrations of F- after reaction (mg L-1, Mean value)	The changes of F- concentrations before and after the reaction: The concentrations of F- after reaction (mg L-1, Standard deviation)
5	5452.3	5452.3	5439.7	5448.1	7.27461	5438	5433.5	5393.5	5421.67	24.4966
10	10068.7	10034.1	10022.5	10041.8	24.0353	9815.2	9804.4	9702.7	9774.1	62.0696
15	15205.8	15246.9	15176.9	15209.9	35.1767	15126.7	15114.9	15127.3	15123	6.99238
20	20119	20147	20166.7	20144.2	23.9701	19097.2	19274.7	19393.4	19255.1	149.07
25	25697.4	25419.5	25388.4	25501.8	170.136	25372.3	25295	25068.4	25245.2	157.944
30	30337.7	30186.3	29897.7	30140.6	223.537	29336	29846.6	29663.7	29615.4	258.699
