# Supplementary material for: Ion pair sites for efficient electrochemical extraction of uranium in real nuclear wastewater
Source: Nat Commun. 2024 May 16;15:4149. doi: 10.1038/s41467-024-48564-y (PMC11099191; doi:10.1038/s41467-024-48564-y)
Supplement: Supplementary file 5 — Source Data [file 41467_2024_48564_MOESM5_ESM.zip › Source Data/Supplementary Fig. 13/Supplementary Fig. 13a.xlsx]

## Sheet: Supplementary Fig. 13a
Supplementary Fig. 13a
XRD pattern of the collected solid deposits at 30 g L-1 NaF electrolyte: 2θ (°)	XRD pattern of the collected solid deposits at 30 g L-1 NaF electrolyte: Intensity (arb.u.)		JCPDS #33-1300 of Na3UO2F5: 2θ (°)	JCPDS #33-1300 of Na3UO2F5: Intensity (arb.u.)		JCPDS #36-1455 of NaF: 2θ (°)	JCPDS #36-1455 of NaF: Intensity (arb.u.)
5	1852.69		17.978	100		33.467	2
5.01	1832.67		18.277	85		38.841	100
5.02	1864.72		18.626	19		56.099	44
5.03	1899.53		19.407	5		66.93	2
5.04	1914.88		20.352	25		70.328	10
5.05	1891.66		21.29	80		83.351	3
5.06	1949.54		24.231	1.5		92.872	1
5.07	1947.66		24.571	1		96.071	7
5.08	1878.24		27.681	17		109.074	4
5.09	1924.71		28.309	8		119.492	1
5.1	1955.76		28.493	6		140.258	1
5.11	1980.14		29.655	60
5.12	1996.73		30.063	19
5.13	1980.71		30.591	17
5.14	1937.8		32.533	19
5.15	1972.71		34.33	12
5.16	2023.15		35.307	30
5.17	2004.54		35.743	30
5.18	2017.76		36.495	7
5.19	1988.67		36.962	7
5.2	1941.12		37.603	19
5.21	1953.39		38.957	8
5.22	1986.72		41.383	8
5.23	2031.16		43.472	25
5.24	2081.13		44.599	12
5.25	2065.57		46.233	5
5.26	1940.07		46.916	11
5.27	1919.81		47.331	7
5.28	1997.92		47.727	6
5.29	1974.21		48.049	8
5.3	2036.72		48.375	16
5.31	1998.03		49.07	11
5.32	1960.95		51.973	4
5.33	2028.39		53.011	25
5.34	2080.38		53.682	16
5.35	2036.51		54.266	5
5.36	2057.76		55.842	6
5.37	2090.52		56.065	6
5.38	2131.57		57.012	9
5.39	2100.79		57.439	8
5.4	2127.83		57.754	4
5.41	2112.5		57.874	4
5.42	2090		59.094	5
5.43	2127.79		61.434	5
5.44	2190.5		63.394	6
5.45	2122.23		65.545	6
5.46	2063.97		66.6	6
5.47	2068.66		71.028	5
5.48	2054.16		71.214	5
5.49	2115.16		71.84	3
5.5	2077.74
5.51	2064.01
5.52	2049.16
5.53	2116.56
5.54	2151.06
5.55	2075.8
5.56	2002.92
5.57	2013.45
5.58	2098.95
5.59	2077.72
5.6	2049.27
5.61	2073.52
5.62	2088.66
5.63	2149.21
5.64	2163.1
5.65	2166.68
5.66	2243.12
5.67	2204.3
5.68	2083.63
5.69	2075.2
5.7	2163.67
5.71	2161.91
5.72	2142.72
5.73	2194.54
5.74	2135.13
5.75	2149.74
5.76	2149.51
5.77	2144.57
5.78	2164.9
5.79	2148.24
5.8	2132.6
5.81	2103.04
5.82	2081.99
5.83	2163.26
5.84	2195.47
5.85	2176.91
5.86	2189.31
5.87	2097.85
5.88	2209.38
5.89	2224.64
5.9	2172.34
5.91	2139.07
5.92	2117.47
5.93	2241.64
5.94	2243.41
5.95	2192.25
5.96	2144.47
5.97	2167.9
5.98	2167.7
5.99	2267.43
6	2222.88
6.01	2173.54
6.02	2223.14
6.03	2202.76
6.04	2213.82
6.05	2257.49
6.06	2252.09
6.07	2280.13
6.08	2243.37
6.09	2131.71
6.1	2190.18
6.11	2250.32
6.12	2288.76
6.13	2216.16
6.14	2252.69
6.15	2342.74
6.16	2282.38
6.17	2294.31
6.18	2346.18
6.19	2367.66
6.2	2319.05
6.21	2290.15
6.22	2235.62
6.23	2261.01
6.24	2245.72
6.25	2268.72
6.26	2311.74
6.27	2254.79
6.28	2264.97
6.29	2316.4
6.3	2342.55
6.31	2314.03
6.32	2275.14
6.33	2219.06
6.34	2203.86
6.35	2303.65
6.36	2316.11
6.37	2210.92
6.38	2243.64
6.39	2349.92
6.4	2418.17
6.41	2389.59
6.42	2304.78
6.43	2263.05
6.44	2328.47
6.45	2363.09
6.46	2290.05
6.47	2292.24
6.48	2365.49
6.49	2352.43
6.5	2330.24
6.51	2277.56
6.52	2288.05
6.53	2303.75
6.54	2292.02
6.55	2306.67
6.56	2309.33
6.57	2339.72
6.58	2388.29
6.59	2329.89
6.6	2300.09
6.61	2354.59
6.62	2380.18
6.63	2398.77
6.64	2420.71
6.65	2387.14
6.66	2295.03
6.67	2263.34
6.68	2338.24
6.69	2374.4
6.7	2317.89
6.71	2276.43
6.72	2309.23
6.73	2461.72
6.74	2428.9
6.75	2347.41
6.76	2402.73
6.77	2340.16
6.78	2378.74
6.79	2440.13
6.8	2465.09
6.81	2480
6.82	2467.32
6.83	2423.25
6.84	2373.88
6.85	2306.83
6.86	2371.7
6.87	2395.87
6.88	2394.94
6.89	2299.16
6.9	2299.94
6.91	2380.91
6.92	2337.42
6.93	2395.71
6.94	2435.91
6.95	2407.57
6.96	2393.29
6.97	2457.46
6.98	2595.51
6.99	2517.35
7	2523.7
7.01	2465.2
7.02	2444.87
7.03	2464.05
7.04	2494.45
7.05	2552.42
7.06	2563.22
7.07	2562.89
7.08	2507.55
7.09	2447.07
7.1	2498.37
7.11	2546.3
7.12	2482.31
7.13	2396.03
7.14	2456.47
7.15	2500.24
7.16	2440.61
7.17	2448.61
7.18	2416.05
7.19	2370.97
7.2	2431.7
7.21	2510.21
7.22	2513.24
7.23	2540.34
7.24	2513.81
7.25	2573.92
7.26	2477.44
7.27	2491.56
7.28	2503.08
7.29	2433.28
7.3	2519.14
7.31	2584.1
7.32	2579.04
7.33	2552.57
7.34	2549.24
7.35	2520.15
7.36	2415.64
7.37	2396.84
7.38	2495.49
7.39	2465.73
7.4	2424.91
7.41	2461.56
7.42	2497.46
7.43	2547.16
7.44	2621.09
7.45	2552.2
7.46	2452.54
7.47	2553.39
7.48	2499.3
7.49	2463.78
7.5	2422.67
7.51	2373.26
7.52	2329.41
7.53	2493.3
7.54	2583.93
7.55	2619.42
7.56	2639.59
7.57	2594.33
7.58	2612.88
7.59	2635.55
7.6	2674.98
7.61	2625.92
7.62	2539.73
7.63	2652.32
7.64	2690.11
7.65	2628
7.66	2666.47
7.67	2661.8
7.68	2691.93
7.69	2680.35
7.7	2670.68
7.71	2718.44
7.72	2691.64
7.73	2671.13
7.74	2696.68
7.75	2623.64
7.76	2583.21
7.77	2543.82
7.78	2457.77
7.79	2537.34
7.8	2613.58
7.81	2544.54
7.82	2516.53
7.83	2492.72
7.84	2521.63
7.85	2608.2
7.86	2647.11
7.87	2572.69
7.88	2589.38
7.89	2618.69
7.9	2648.68
7.91	2676.67
7.92	2635.38
7.93	2577.33
7.94	2587.94
7.95	2612.08
7.96	2576.05
7.97	2569.85
7.98	2585.11
7.99	2497.71
8	2570.35
8.01	2640.32
8.02	2689.53
8.03	2669.06
8.04	2702.15
8.05	2689.13
8.06	2737.73
8.07	2797.09
8.08	2627.53
8.09	2672.06
8.1	2681.28
8.11	2749.04
8.12	2763.85
8.13	2708.82
8.14	2643.52
8.15	2621.22
8.16	2594.6
8.17	2639.59
8.18	2627.07
8.19	2655.14
8.2	2715.34
8.21	2730.47
8.22	2638.63
8.23	2685.27
8.24	2693.29
8.25	2589.35
8.26	2741.95
8.27	2810.8
8.28	2689.71
8.29	2724.86
8.3	2681.84
8.31	2660
8.32	2662.4
8.33	2679.92
8.34	2721.34
8.35	2790.01
8.36	2851.82
8.37	2761.42
8.38	2668.27
8.39	2708.43
8.4	2730.18
8.41	2779.27
8.42	2728.52
8.43	2797.09
8.44	2759.51
8.45	2655.36
8.46	2681.64
8.47	2649.18
8.48	2832.64
8.49	2800.73
8.5	2754.28
8.51	2821.05
8.52	2786.14
8.53	2670.57
8.54	2665.99
8.55	2630.56
8.56	2639.51
8.57	2673.92
8.58	2701.71
8.59	2762.27
8.6	2848.34
8.61	2791.16
8.62	2717.2
8.63	2760.35
8.64	2862.98
8.65	2783.78
8.66	2815.09
8.67	2799.8
8.68	2850.54
8.69	2833.85
8.7	2743.05
8.71	2797.1
8.72	2803.26
8.73	2752.05
8.74	2846.8
8.75	2831.59
8.76	2834.17
8.77	2813.9
8.78	2862.1
8.79	2795.84
8.8	2683.43
8.81	2785.86
8.82	2853.33
8.83	2836.21
8.84	2743.85
8.85	2759.56
8.86	2832.06
8.87	2852.05
8.88	2886.2
8.89	2803.38
8.9	2775.3
8.91	2802.07
8.92	2663.65
8.93	2580.5
8.94	2746.87
8.95	2837.33
8.96	2899.72
8.97	2799.86
8.98	2814.17
8.99	2987.3
9	2845.35
9.01	2797.66
9.02	2902.45
9.03	2900.1
9.04	2779.05
9.05	2641.99
9.06	2697.46
9.07	2811.14
9.08	2661.57
9.09	2815.32
9.1	2940.95
9.11	2799.96
9.12	2871.96
9.13	2813.9
9.14	2764.66
9.15	2819.89
9.16	2857.2
9.17	2854.42
9.18	2950.29
9.19	2969.31
9.2	2816.78
9.21	2809.06
9.22	2876.15
9.23	2812.28
9.24	2834.39
9.25	2889.67
9.26	2943.08
9.27	3032.06
9.28	3061.74
9.29	3014.38
9.3	2914.22
9.31	2916.45
9.32	2903.93
9.33	2967.61
9.34	2915.09
9.35	2821.47
9.36	2858.99
9.37	2894.07
9.38	2874.94
9.39	2857.3
9.4	2817.09
9.41	2826.41
9.42	2869.57
9.43	2856.91
9.44	2784.08
9.45	2757.66
9.46	2865.48
9.47	2919.14
9.48	2877.91
9.49	2958.33
9.5	2966.28
9.51	2945.36
9.52	2986.61
9.53	2998.14
9.54	2903.15
9.55	2840.14
9.56	2918.18
9.57	2951.72
9.58	2937.99
9.59	2920.54
9.6	2900.8
9.61	2897.16
9.62	2828.24
9.63	2858.87
9.64	2990.99
9.65	2922.16
9.66	2922.27
9.67	2986.13
9.68	2957.44
9.69	2957.96
9.7	2906.34
9.71	2845.32
9.72	2986.97
9.73	2957.29
9.74	2917.14
9.75	2974.08
9.76	2975.15
9.77	2932.21
9.78	2912.94
9.79	3041.12
9.8	3014.53
9.81	2942.97
9.82	2940.73
9.83	2937.25
9.84	2864.69
9.85	2906.57
9.86	2927.61
9.87	2873.24
9.88	2823.05
9.89	2880.2
9.9	2897.71
9.91	2788.79
9.92	2752.78
9.93	2793.3
9.94	2935.29
9.95	2912
9.96	2826.67
9.97	2944.7
9.98	2959.72
9.99	2983.97
10	2953.62
10.01	2890.99
10.02	2840
10.03	2848.28
10.04	2917.4
10.05	2865.63
10.06	2892.87
10.07	2954.55
10.08	2979.2
10.09	2819.56
10.1	2854.03
10.11	2928.43
10.12	2971.27
10.13	2913.05
10.14	2858.29
10.15	2985.32
10.16	3116.53
10.17	2953.95
10.18	2958.15
10.19	2928.97
10.2	2839.21
10.21	3026.05
10.22	2979.42
10.23	2901.56
10.24	2855.97
10.25	2925.88
10.26	3012.01
10.27	2939.12
10.28	3041.24
10.29	3108.49
10.3	2953.91
10.31	2970.08
10.32	3075.81
10.33	3063.25
10.34	3019.86
10.35	2954.56
10.36	3052.61
10.37	3198.64
10.38	3285.57
10.39	3201.1
10.4	3231.43
10.41	3429.79
10.42	3386.74
10.43	3358.9
10.44	3452.22
10.45	3351.61
10.46	3216.4
10.47	3212.28
10.48	3197.91
10.49	3168.91
10.5	3114.86
10.51	3100.03
10.52	3178.72
10.53	3152.91
10.54	3024.9
10.55	3001.32
10.56	2980.41
10.57	3021.2
10.58	2959.99
10.59	3033.04
10.6	2903.82
10.61	2915.09
10.62	2984.81
10.63	3040.69
10.64	2967.85
10.65	3024.07
10.66	2987.42
10.67	2952.64
10.68	2949.81
10.69	3042.88
10.7	3122.55
10.71	3064.62
10.72	3043.65
10.73	3136.64
10.74	3085.11
10.75	3014.68
10.76	2983.16
10.77	2932.9
10.78	2924.51
10.79	2893.98
10.8	2909.94
10.81	2999.68
10.82	2898.35
10.83	2929.38
10.84	3006.54
10.85	2800.87
10.86	2776.19
10.87	2976.78
10.88	3022.56
10.89	2903.47
10.9	2851.95
10.91	2824.89
10.92	2748.4
10.93	2833.87
10.94	2900.51
10.95	2966
10.96	3005.28
10.97	2925.54
10.98	2908.9
10.99	2948.88
11	2983.38
11.01	2919.96
11.02	2801.53
11.03	2773.39
11.04	2842.17
11.05	2992.46
11.06	2866.74
11.07	3045.86
11.08	2971.03
11.09	2990.34
11.1	2996.33
11.11	2989.17
11.12	2971.52
11.13	2937.32
11.14	2951.94
11.15	2986.8
11.16	2920
11.17	2856.01
11.18	2910
11.19	2912.31
11.2	2958.01
11.21	2925.74
11.22	3107.54
11.23	2917.04
11.24	2995.2
11.25	2967.69
11.26	3057.88
11.27	2934.11
11.28	2881.87
11.29	3001.39
11.3	3028.79
11.31	2923.06
11.32	2920.57
11.33	3014
11.34	3026.97
11.35	2951.38
11.36	2903.07
11.37	2898.45
11.38	2944.59
11.39	2973.57
11.4	2897.62
11.41	3012.42
11.42	3075.23
11.43	3032.18
11.44	2910.47
11.45	2926.21
11.46	3002.24
11.47	2879.13
11.48	2948.01
11.49	2889.78
11.5	2885.59
11.51	2952.91
11.52	2937.39
11.53	2858.83
11.54	2925.14
11.55	2876.07
11.56	2855.28
11.57	2808.74
11.58	2769.25
11.59	2860.43
11.6	2989.45
11.61	2969.73
11.62	2958.21
11.63	2893.6
11.64	2904.37
11.65	2940.27
11.66	2824.42
11.67	2865.19
11.68	2808.44
11.69	2882.38
11.7	2979.61
11.71	2960.89
11.72	2855.47
11.73	2806.11
11.74	2930
11.75	2930
11.76	2932.06
11.77	3029.8
11.78	3018.95
11.79	2963.58
11.8	2809.24
11.81	2945.48
11.82	3058.86
11.83	2998.24
11.84	3086.78
11.85	3092.45
11.86	3038.71
11.87	2960.73
11.88	3009.87
11.89	3216.62
11.9	3213.53
11.91	3226.11
11.92	3184.73
11.93	3045.03
11.94	3173
11.95	3146.1
11.96	3098.59
11.97	2980.41
11.98	3016.3
11.99	2984.09
12	3056.93
12.01	3082.51
12.02	2996.34
12.03	2960.17
12.04	2979.65
12.05	2937.28
12.06	3016.23
12.07	2955.26
12.08	2750.81
12.09	2877.3
12.1	2983.08
12.11	2936.65
12.12	2933.26
12.13	2916.43
12.14	2860.38
12.15	2963.33
12.16	2963.21
12.17	2920.14
12.18	2976.88
12.19	3086.52
12.2	2986.6
12.21	2926.65
12.22	2896.66
12.23	2893.34
12.24	2860.03
12.25	2969.87
12.26	3123.09
12.27	2937.05
12.28	3023.12
12.29	3106.42
12.3	3159.82
12.31	2867.79
12.32	2959.6
12.33	3036.3
12.34	3039.98
12.35	3119.55
12.36	3027.23
12.37	2983.61
12.38	2963.47
12.39	2946.79
12.4	3112.03
12.41	3156.31
12.42	3067.45
12.43	3109.61
12.44	3129.81
12.45	3116.8
12.46	3156.25
12.47	3047.86
12.48	3125.76
12.49	3100.31
12.5	3129.64
12.51	3116.84
12.52	3044.29
12.53	3105.81
12.54	3093.52
12.55	2955.35
12.56	2884.37
12.57	3067.15
12.58	3112.65
12.59	3064.14
12.6	2987.94
12.61	3025.99
12.62	3026.67
12.63	3144.52
12.64	3235.01
12.65	3249.75
12.66	3200.96
12.67	3291.5
12.68	3201.88
12.69	3183.68
12.7	3206.18
12.71	3281.69
12.72	3139.88
12.73	3100.82
12.74	3184.7
12.75	3294.12
12.76	3329.21
12.77	3193.37
12.78	3115.21
12.79	3292.09
12.8	3325.91
12.81	3274.71
12.82	3338.25
12.83	3365.95
12.84	3418.55
12.85	3202.82
12.86	3423.47
12.87	3423.52
12.88	3306.8
12.89	3377.75
12.9	3415.57
12.91	3613.86
12.92	3561.84
12.93	3430.81
12.94	3420.21
12.95	3523.26
12.96	3481.51
12.97	3576.72
12.98	3541.33
12.99	3701.05
13	3626.18
13.01	3587.93
13.02	3622.05
13.03	3742.3
13.04	3839.87
13.05	3836.91
13.06	3595.85
13.07	3464.71
13.08	3655.69
13.09	3791.59
13.1	3825.51
13.11	3698.52
13.12	3827.82
13.13	3900.55
13.14	3823.35
13.15	3970.3
13.16	4046.99
13.17	3864.69
13.18	3949.28
13.19	4045.9
13.2	4177.62
13.21	4039.82
13.22	3937.7
13.23	3949.26
13.24	3953.18
13.25	3959.7
13.26	4115.91
13.27	4218.75
13.28	4166.11
13.29	4156.98
13.3	4239.24
13.31	4363.97
13.32	4328.75
13.33	4212.48
13.34	4339.82
13.35	4251.6
13.36	4458.89
13.37	4330.69
13.38	4427.77
13.39	4433.33
13.4	4423.85
13.41	4439.14
13.42	4550.56
13.43	4645.07
13.44	4703.65
13.45	4911.71
13.46	5071.53
13.47	5250.19
13.48	5285.2
13.49	5318.15
13.5	5760.62
13.51	5651.4
13.52	5649.62
13.53	5838.58
13.54	6032.21
13.55	6021.35
13.56	6280.51
13.57	6569.6
13.58	6552.17
13.59	6750.6
13.6	6866.72
13.61	7023.64
13.62	7387.02
13.63	7535.14
13.64	7515.19
13.65	7732.13
13.66	8024.73
13.67	8283.79
13.68	8340.58
13.69	8262.22
13.7	8465.61
13.71	8529.87
13.72	8570.72
13.73	8666.76
13.74	8576.84
13.75	8775.35
13.76	8724.69
13.77	8716.89
13.78	8505.39
13.79	8076.95
13.8	8046.67
13.81	7913.25
13.82	7791.69
13.83	7674.84
13.84	7338.23
13.85	7211.13
13.86	6971.16
13.87	6829.56
13.88	6628.25
13.89	6316.57
13.9	6018.33
13.91	5709.44
13.92	5547.75
13.93	5558.27
13.94	5341.02
13.95	5193.86
13.96	5093.98
13.97	5034.31
13.98	5030
13.99	4786.91
14	4582.13
14.01	4416.03
14.02	4489.37
14.03	4444.45
14.04	4372.46
14.05	4378.94
14.06	4192.91
14.07	4139.88
14.08	4148.92
14.09	4073.43
14.1	3996.26
14.11	3821.7
14.12	3825.02
14.13	3878.64
14.14	3791.66
14.15	3642.84
14.16	3575.05
14.17	3676.8
14.18	3552.47
14.19	3558.29
14.2	3471.63
14.21	3423.74
14.22	3410.87
14.23	3297.41
14.24	3277.54
14.25	3395.23
14.26	3522.13
14.27	3408.81
14.28	3354.16
14.29	3310.55
14.3	3255.11
14.31	3222.72
14.32	3113.95
14.33	3172.99
14.34	3243.57
14.35	3113.84
14.36	3069.76
14.37	3060.62
14.38	3195.97
14.39	3206.98
14.4	3097.99
14.41	3008.22
14.42	3072.38
14.43	3083.01
14.44	3001.98
14.45	2924.07
14.46	2871.51
14.47	3071.27
14.48	3114.39
14.49	3101.64
14.5	3069.95
14.51	2931.52
14.52	2880.64
14.53	2939.68
14.54	2916.68
14.55	2853.38
14.56	2921.57
14.57	2921.01
14.58	2878.09
14.59	2843.41
14.6	2786.17
14.61	2714.24
14.62	2808.25
14.63	2846.88
14.64	2700.76
14.65	2722.12
14.66	2902.61
14.67	2756.42
14.68	2659.21
14.69	2691.69
14.7	2747.26
14.71	2783.08
14.72	2756.93
14.73	2655.25
14.74	2646.3
14.75	2720.9
14.76	2685.48
14.77	2602.87
14.78	2729.73
14.79	2740.74
14.8	2734.07
14.81	2724.45
14.82	2696.7
14.83	2610.51
14.84	2706.44
14.85	2622.48
14.86	2680.89
14.87	2630.95
14.88	2614.48
14.89	2580.89
14.9	2691.65
14.91	2747.92
14.92	2700.32
14.93	2660.95
14.94	2718.46
14.95	2823.73
14.96	2733.77
14.97	2628.91
14.98	2616.67
14.99	2587.31
15	2571.6
15.01	2634.52
15.02	2634.54
15.03	2683.14
15.04	2552.36
15.05	2603.59
15.06	2642.59
15.07	2553.09
15.08	2621.84
15.09	2718.06
15.1	2630.71
15.11	2672.12
15.12	2542.88
15.13	2546.66
15.14	2555.83
15.15	2510.05
15.16	2552.84
15.17	2522.16
15.18	2522.49
15.19	2520.43
15.2	2499.66
15.21	2598.34
15.22	2549.46
15.23	2554.51
15.24	2530.56
15.25	2538.26
15.26	2537.1
15.27	2548.25
15.28	2660.01
15.29	2595.64
15.3	2557.3
15.31	2648.73
15.32	2591.1
15.33	2530.9
15.34	2500.24
15.35	2560.14
15.36	2610.38
15.37	2541.72
15.38	2452.21
15.39	2465.92
15.4	2452.73
15.41	2450
15.42	2524.76
15.43	2548.16
15.44	2521.27
15.45	2622.91
15.46	2539.55
15.47	2465.96
15.48	2450.93
15.49	2524.51
15.5	2442.14
15.51	2458.16
15.52	2557.77
15.53	2573.33
15.54	2478.99
15.55	2434.76
15.56	2415.72
15.57	2430.46
15.58	2473.28
15.59	2451.48
15.6	2355.45
15.61	2351.4
15.62	2393.2
15.63	2405.69
15.64	2457.88
15.65	2475.2
15.66	2411.3
15.67	2280.68
15.68	2345.18
15.69	2331.62
15.7	2386.24
15.71	2322.95
15.72	2383.68
15.73	2481.64
15.74	2420.22
15.75	2369.88
15.76	2354.85
15.77	2483.38
15.78	2447.33
15.79	2323.7
15.8	2325.91
15.81	2451.32
15.82	2402.83
15.83	2367.45
15.84	2377.42
15.85	2323.68
15.86	2290.82
15.87	2368.25
15.88	2436.76
15.89	2449.48
15.9	2379.78
15.91	2422.82
15.92	2326.7
15.93	2438.49
15.94	2491.37
15.95	2449.03
15.96	2437.2
15.97	2459.06
15.98	2440.95
15.99	2352.77
16	2350.64
16.01	2412.01
16.02	2350.73
16.03	2350.62
16.04	2411.92
16.05	2412.18
16.06	2496.39
16.07	2499.41
16.08	2518.94
16.09	2576.21
16.1	2455.94
16.11	2279.88
16.12	2338.92
16.13	2345.56
16.14	2276.71
16.15	2343.8
16.16	2421.01
16.17	2341.86
16.18	2334.41
16.19	2300.67
16.2	2351.45
16.21	2449.09
16.22	2422.43
16.23	2388.46
16.24	2388.86
16.25	2439.7
16.26	2425.16
16.27	2420
16.28	2362.11
16.29	2361.02
16.3	2324.78
16.31	2377.22
16.32	2373.49
16.33	2295.76
16.34	2244.27
16.35	2247.66
16.36	2293.93
16.37	2341.76
16.38	2435.03
16.39	2346.41
16.4	2372.66
16.41	2440.85
16.42	2453.33
16.43	2406.82
16.44	2434.95
16.45	2424.2
16.46	2368.09
16.47	2400.36
16.48	2538.28
16.49	2520.29
16.5	2474.55
16.51	2458.49
16.52	2437.6
16.53	2417
16.54	2454.15
16.55	2321.91
16.56	2360.68
16.57	2357.65
16.58	2372.34
16.59	2463.52
16.6	2475.2
16.61	2562.82
16.62	2469.51
16.63	2391.86
16.64	2371.88
16.65	2324
16.66	2332.27
16.67	2409.66
16.68	2391.54
16.69	2318.52
16.7	2276.34
16.71	2332.05
16.72	2427.56
16.73	2427.8
16.74	2412.56
16.75	2450.39
16.76	2416.94
16.77	2430.88
16.78	2385.59
16.79	2338.4
16.8	2362.23
16.81	2302.89
16.82	2230.32
16.83	2307.84
16.84	2383.61
16.85	2356.49
16.86	2218.15
16.87	2237.51
16.88	2306.17
16.89	2325.35
16.9	2361.4
16.91	2383.35
16.92	2279.89
16.93	2234.66
16.94	2270
16.95	2176.05
16.96	2256.55
16.97	2288.66
16.98	2247.42
16.99	2226.03
17	2207.38
17.01	2352.13
17.02	2432.49
17.03	2369.01
17.04	2267.76
17.05	2265.23
17.06	2254.1
17.07	2297.68
17.08	2317.94
17.09	2293.54
17.1	2302.53
17.11	2306.67
17.12	2179.84
17.13	2244.38
17.14	2275.28
17.15	2194.89
17.16	2236.61
17.17	2282.32
17.18	2268.93
17.19	2215.95
17.2	2198.07
17.21	2270.31
17.22	2279.49
17.23	2237.26
17.24	2189.9
17.25	2245.61
17.26	2244.97
17.27	2221.65
17.28	2263.84
17.29	2339.53
17.3	2296.45
17.31	2191.04
17.32	2239.89
17.33	2220.79
17.34	2202.16
17.35	2197.39
17.36	2141.86
17.37	2288.39
17.38	2435.01
17.39	2359.11
17.4	2298.75
17.41	2219.72
17.42	2220.81
17.43	2250.07
17.44	2264.46
17.45	2264.07
17.46	2343.82
17.47	2361.48
17.48	2289.97
17.49	2233.71
17.5	2220.74
17.51	2258.84
17.52	2197.53
17.53	2249.1
17.54	2264.83
17.55	2253
17.56	2234.5
17.57	2281.63
17.58	2322.47
17.59	2355.79
17.6	2391.68
17.61	2376.82
17.62	2326.23
17.63	2434.28
17.64	2433.99
17.65	2361.64
17.66	2358.75
17.67	2371.04
17.68	2355.37
17.69	2370.52
17.7	2356.16
17.71	2352.56
17.72	2386.63
17.73	2404.35
17.74	2406.67
17.75	2391.32
17.76	2445.45
17.77	2419.91
17.78	2388.8
17.79	2347.61
17.8	2436.14
17.81	2300.97
17.82	2346.82
17.83	2417.41
17.84	2430
17.85	2424.91
17.86	2474.18
17.87	2459.51
17.88	2442.38
17.89	2457.77
17.9	2432.89
17.91	2542.52
17.92	2509.03
17.93	2441.07
17.94	2530.47
17.95	2550.68
17.96	2556.78
17.97	2504.39
17.98	2534.67
17.99	2615.65
18	2717.43
18.01	2788.74
18.02	2863.84
18.03	2921.13
18.04	2877.93
18.05	3043.75
18.06	3314.66
18.07	3654.89
18.08	3956.95
18.09	4388.36
18.1	5016.28
18.11	5647.52
18.12	6339.17
18.13	7203.43
18.14	8366.9
18.15	9440.31
18.16	10351.5
18.17	11150.3
18.18	11755.8
18.19	12035.7
18.2	11968.5
18.21	11483.3
18.22	10966.7
18.23	10372.1
18.24	9734.92
18.25	8980.61
18.26	8404.15
18.27	7692.05
18.28	7192.48
18.29	7181.95
18.3	7315.17
18.31	7613.14
18.32	7963.85
18.33	8519.53
18.34	9217.82
18.35	9841.78
18.36	10436.5
18.37	10864.7
18.38	11024.3
18.39	11026.9
18.4	10822.4
18.41	10368.1
18.42	9707.69
18.43	9099.1
18.44	8193.2
18.45	7377.24
18.46	6639.12
18.47	5713.24
18.48	5067.14
18.49	4669.4
18.5	4200.72
18.51	3776.88
18.52	3511.34
18.53	3421.44
18.54	3358.51
18.55	3185.62
18.56	3083.47
18.57	2988.34
18.58	2952.66
18.59	2954.89
18.6	3056.87
18.61	3088.45
18.62	3135.49
18.63	3270.45
18.64	3366.98
18.65	3608.46
18.66	3753.34
18.67	3881.36
18.68	3941.9
18.69	4241.84
18.7	4357.29
18.71	4377.01
18.72	4388.19
18.73	4377.87
18.74	4368.48
18.75	4332.73
18.76	4164.95
18.77	4009.81
18.78	3842.65
18.79	3669.98
18.8	3439.61
18.81	3208.12
18.82	3173.23
18.83	3115.76
18.84	3104.47
18.85	3025.62
18.86	3060.8
18.87	3120.38
18.88	3073.16
18.89	3074.05
18.9	3169.89
18.91	3239.38
18.92	3243.73
18.93	3230.4
18.94	3229.07
18.95	3234.8
18.96	3330.12
18.97	3337.93
18.98	3254.86
18.99	3293.65
19	3351.08
19.01	3403.96
19.02	3508.37
19.03	3483.66
19.04	3381.27
19.05	3490.68
19.06	3496.62
19.07	3483.81
19.08	3519.99
19.09	3595.19
19.1	3710.36
19.11	3713.39
19.12	3816.38
19.13	3929.8
19.14	3902.1
19.15	3856.29
19.16	3941.46
19.17	4062.9
19.18	4153.48
19.19	4250.01
19.2	4303.65
19.21	4348.78
19.22	4512.14
19.23	4648.88
19.24	4790.89
19.25	4942.78
19.26	5062.08
19.27	5272.35
19.28	5483.2
19.29	5718.81
19.3	5887.39
19.31	6077.08
19.32	6360.79
19.33	6573.06
19.34	6759.41
19.35	7048.81
19.36	7273.22
19.37	7565.58
19.38	7987.38
19.39	8305.83
19.4	8731.75
19.41	9148.76
19.42	9410.49
19.43	9650.75
19.44	9943.65
19.45	10330.5
19.46	10577.9
19.47	10569.4
19.48	10669
19.49	10788.5
19.5	10763.2
19.51	10709.8
19.52	10587.5
19.53	10674.6
19.54	10473.5
19.55	10225.5
19.56	10046.2
19.57	9875.22
19.58	9594.17
19.59	9287.44
19.6	9034.82
19.61	8697.59
19.62	8422.95
19.63	8129.44
19.64	7861.6
19.65	7512.3
19.66	7203.35
19.67	6951.88
19.68	6637.29
19.69	6387.38
19.7	6102.62
19.71	5909.12
19.72	5710.51
19.73	5486.23
19.74	5418.96
19.75	5243.48
19.76	5014.4
19.77	4836.75
19.78	4724.88
19.79	4582.3
19.8	4598.58
19.81	4582.02
19.82	4427.56
19.83	4291.36
19.84	4097.01
19.85	4002.82
19.86	3968.27
19.87	3870.15
19.88	3732.15
19.89	3663.93
19.9	3562.41
19.91	3508.64
19.92	3457.93
19.93	3461.62
19.94	3437.05
19.95	3358.81
19.96	3164.65
19.97	3188.54
19.98	3270.61
19.99	3282.14
20	3268.7
20.01	3215.9
20.02	3179.79
20.03	3173.33
20.04	3184.61
20.05	3257.6
20.06	3274.24
20.07	3275.67
20.08	3257.51
20.09	3192.71
20.1	3182.39
20.11	3300.03
20.12	3312.94
20.13	3320.25
20.14	3427.48
20.15	3448.69
20.16	3333.67
20.17	3285.57
20.18	3358.23
20.19	3326.28
20.2	3230.78
20.21	3287.07
20.22	3432.64
20.23	3432.05
20.24	3344.26
20.25	3284.38
20.26	3339.01
20.27	3435.63
20.28	3533.37
20.29	3484.45
20.3	3574.36
20.31	3702.15
20.32	3739.99
20.33	3747.77
20.34	3843.06
20.35	4091.51
20.36	4239.81
20.37	4380.56
20.38	4703.05
20.39	5028.86
20.4	5356.29
20.41	5687.37
20.42	5992.94
20.43	6271.86
20.44	6671.71
20.45	6948.88
20.46	7144.21
20.47	7197.94
20.48	7126.27
20.49	7095.53
20.5	7116.42
20.51	7034.53
20.52	6982.28
20.53	6993.15
20.54	6842.34
20.55	6915.38
20.56	6922.3
20.57	6756.56
20.58	6729.32
20.59	6802.4
20.6	6871.46
20.61	6834.45
20.62	6825.13
20.63	6843.2
20.64	6737.83
20.65	6619.09
20.66	6556.23
20.67	6485.68
20.68	6356.77
20.69	6186.14
20.7	6040.91
20.71	5979.32
20.72	5833.51
20.73	5556.48
20.74	5433.68
20.75	5314.21
20.76	5223.07
20.77	5118.11
20.78	5121.81
20.79	4923.47
20.8	4705.13
20.81	4631.78
20.82	4557.55
20.83	4404.96
20.84	4253.96
20.85	4159.38
20.86	4094.66
20.87	3912.3
20.88	3765.4
20.89	3752.64
20.9	3639.03
20.91	3537.87
20.92	3498.59
20.93	3377.56
20.94	3320.94
20.95	3297.69
20.96	3232.08
20.97	3256.69
20.98	3263.2
20.99	3166.87
21	3062.48
21.01	3034.26
21.02	3006.88
21.03	3007.01
21.04	2944.41
21.05	2784.4
21.06	2795.2
21.07	2797.57
21.08	2754.25
21.09	2756.05
21.1	2740.04
21.11	2747.83
21.12	2787.49
21.13	2830.81
21.14	2732.6
21.15	2626.56
21.16	2542.15
21.17	2508.78
21.18	2606.93
21.19	2726.51
21.2	2618.12
21.21	2529.13
21.22	2600.24
21.23	2632.83
21.24	2588.88
21.25	2556.18
21.26	2650.65
21.27	2783.34
21.28	2788.97
21.29	2766.67
21.3	2841.97
21.31	2978.64
21.32	3106.45
21.33	3187.58
21.34	3349.8
21.35	3664.8
21.36	4234.72
21.37	5076.49
21.38	5886.66
21.39	6679.21
21.4	7619.9
21.41	8739.62
21.42	9618.53
21.43	10245.2
21.44	10535.1
21.45	10607.8
21.46	10444.4
21.47	9971.1
21.48	9375.58
21.49	8565.75
21.5	7687.3
21.51	6833.96
21.52	5959.85
21.53	5120.16
21.54	4399.88
21.55	3870.68
21.56	3527.1
21.57	3185.49
21.58	2896.09
21.59	2712.16
21.6	2616.38
21.61	2492.79
21.62	2352.07
21.63	2377.11
21.64	2372.13
21.65	2309.3
21.66	2292.05
21.67	2289.24
21.68	2264.2
21.69	2215.29
21.7	2221.9
21.71	2213.49
21.72	2088.66
21.73	2107.57
21.74	2153.16
21.75	2136.5
21.76	2077.15
21.77	2112.4
21.78	2120.12
21.79	2066.23
21.8	2113.58
21.81	2118.16
21.82	2044.73
21.83	1991.07
21.84	2039.37
21.85	2104.26
21.86	2095.76
21.87	2039.63
21.88	2025.44
21.89	2057.53
21.9	2033.04
21.91	2000.62
21.92	1948.37
21.93	1928.73
21.94	1996.96
21.95	2010.56
21.96	1963.22
21.97	1945.34
21.98	1944.66
21.99	1947.34
22	1933.98
22.01	2005.37
22.02	2014.01
22.03	1971.35
22.04	1979.31
22.05	1962.06
22.06	1937.35
22.07	1975.19
22.08	2061.1
22.09	1978.58
22.1	1902.63
22.11	1930.52
22.12	1950.64
22.13	1953.33
22.14	1929.52
22.15	1905.4
22.16	1878.2
22.17	1918.79
22.18	1980.41
22.19	1907.66
22.2	1882.24
22.21	1857.29
22.22	1821.36
22.23	1845.64
22.24	1910.65
22.25	1925.6
22.26	1844.42
22.27	1869.47
22.28	1916.07
22.29	1976.22
22.3	1963.05
22.31	1858.57
22.32	1858.44
22.33	1876.28
22.34	1854.91
22.35	1903.43
22.36	1892.47
22.37	1817.57
22.38	1858.38
22.39	1980.86
22.4	1970.9
22.41	1883.77
22.42	1872.82
22.43	1873.04
22.44	1841.93
22.45	1886.95
22.46	1893.08
22.47	1926.88
22.48	1915.65
22.49	1917.4
22.5	1911.78
22.51	1871.17
22.52	1869.68
22.53	1894.08
22.54	1931.8
22.55	1866.92
22.56	1829.84
22.57	1867.89
22.58	1925.76
22.59	1948.96
22.6	1931.78
22.61	1917.56
22.62	1857.56
22.63	1808.98
22.64	1862.87
22.65	1872.12
22.66	1779.54
22.67	1756.84
22.68	1803.48
22.69	1861.62
22.7	1907.22
22.71	1935.3
22.72	1925.65
22.73	1881.36
22.74	1793.22
22.75	1821.51
22.76	1864.76
22.77	1836.2
22.78	1869
22.79	1916.64
22.8	1860.15
22.81	1813.8
22.82	1881.19
22.83	1859.83
22.84	1833.2
22.85	1908.26
22.86	1938.64
22.87	1894.06
22.88	1887.46
22.89	1878.78
22.9	1852.45
22.91	1831.58
22.92	1850.16
22.93	1895.94
22.94	1881.33
22.95	1883.01
22.96	1927.78
22.97	1916.61
22.98	1959.05
22.99	2021.26
23	2054.38
23.01	2125.8
23.02	2086.15
23.03	1995.27
23.04	2010.73
23.05	2062.43
23.06	2119.22
23.07	2183.59
23.08	2178.3
23.09	2103.01
23.1	2018.64
23.11	1970.31
23.12	1965.58
23.13	1964.42
23.14	1928.43
23.15	1892.2
23.16	1888.9
23.17	1861.83
23.18	1807.03
23.19	1820.35
23.2	1820.4
23.21	1787.42
23.22	1857.58
23.23	1873.85
23.24	1823.76
23.25	1820.71
23.26	1837.72
23.27	1795.12
23.28	1786.44
23.29	1850.1
23.3	1823.05
23.31	1807.88
23.32	1895.71
23.33	1935.67
23.34	1917.51
23.35	1919.15
23.36	1866.29
23.37	1787.41
23.38	1739.58
23.39	1752.86
23.4	1820.14
23.41	1851.51
23.42	1833.6
23.43	1821.82
23.44	1848.81
23.45	1871.82
23.46	1846.08
23.47	1883.25
23.48	1880.72
23.49	1776.84
23.5	1742.97
23.51	1829.09
23.52	1909.9
23.53	1859.77
23.54	1803.33
23.55	1806.94
23.56	1806.39
23.57	1812.35
23.58	1827.21
23.59	1791.92
23.6	1789.05
23.61	1764.53
23.62	1721.8
23.63	1748.47
23.64	1773.59
23.65	1823.28
23.66	1888.42
23.67	1836.6
23.68	1732.18
23.69	1811.09
23.7	1863.55
23.71	1807.27
23.72	1834.37
23.73	1871.78
23.74	1875.12
23.75	1853.52
23.76	1804.87
23.77	1790.67
23.78	1784.01
23.79	1801.95
23.8	1828.22
23.81	1844.39
23.82	1785.6
23.83	1769.57
23.84	1772.65
23.85	1711.92
23.86	1707.66
23.87	1793.94
23.88	1816.1
23.89	1788.81
23.9	1821.33
23.91	1815.17
23.92	1844.53
23.93	1870.48
23.94	1869.32
23.95	1856.83
23.96	1826.49
23.97	1854.88
23.98	1902.6
23.99	1909.5
24	1908.74
24.01	1872.97
24.02	1829.84
24.03	1830.16
24.04	1873.44
24.05	1901.29
24.06	1863.73
24.07	1803.61
24.08	1771.6
24.09	1789.11
24.1	1806.67
24.11	1841.37
24.12	1816.12
24.13	1765.07
24.14	1764.93
24.15	1820.42
24.16	1866.42
24.17	1910.1
24.18	1897.97
24.19	1805.38
24.2	1806.2
24.21	1822.78
24.22	1810.11
24.23	1818.49
24.24	1871.46
24.25	1938.99
24.26	1946.27
24.27	1933.33
24.28	1935.05
24.29	1967.49
24.3	1962.44
24.31	1950.52
24.32	2021.26
24.33	2005.12
24.34	2037.17
24.35	2116.44
24.36	2135.63
24.37	2209.3
24.38	2248.23
24.39	2279.03
24.4	2328.62
24.41	2290.71
24.42	2231.52
24.43	2238.59
24.44	2136.47
24.45	2030.1
24.46	2031.59
24.47	2063.84
24.48	2140.53
24.49	2195.19
24.5	2188.08
24.51	2139.71
24.52	2071.24
24.53	2024.95
24.54	2031.77
24.55	2016.45
24.56	2011.82
24.57	2063.53
24.58	2098.36
24.59	2128.45
24.6	2116.51
24.61	2090.03
24.62	2135.09
24.63	2238.47
24.64	2345.05
24.65	2313.3
24.66	2289.99
24.67	2291.72
24.68	2258.31
24.69	2294.93
24.7	2310.03
24.71	2295.02
24.72	2364.64
24.73	2378.68
24.74	2237.18
24.75	2196.38
24.76	2218.48
24.77	2226.44
24.78	2241.78
24.79	2140.91
24.8	2050
24.81	2115.89
24.82	2189.92
24.83	2168.7
24.84	2131.78
24.85	2179.17
24.86	2144.77
24.87	2086.07
24.88	2149.55
24.89	2173.39
24.9	2184.72
24.91	2219.62
24.92	2323.31
24.93	2336.55
24.94	2302.41
24.95	2366.22
24.96	2336.18
24.97	2278.45
[truncated: 6,502 more rows]
