# Supplementary material for: Ion pair sites for efficient electrochemical extraction of uranium in real nuclear wastewater
Source: Nat Commun. 2024 May 16;15:4149. doi: 10.1038/s41467-024-48564-y (PMC11099191; doi:10.1038/s41467-024-48564-y)
Supplement: Supplementary file 5 — Source Data [file 41467_2024_48564_MOESM5_ESM.zip › Source Data/Supplementary Fig. 13/Supplementary Fig. 13b.xlsx]

## Sheet: Supplementary Fig. 13b
Supplementary Fig. 13b
XRD pattern of the collected solid deposits at 15 g L-1 NaF and 15 g L-1 KF electrolyte: 2θ (°)	XRD pattern of the collected solid deposits at 15 g L-1 NaF and 15 g L-1 KF electrolyte: Intensity (arb.u.)		JCPDS #33-1300 of Na3UO2F5: 2θ (°)	JCPDS #33-1300 of Na3UO2F5: Intensity (arb.u.)		JCPDS #38-0023 of K3UO2F5: 2θ (°)	JCPDS #38-0023 of K3UO2F5: Intensity (arb.u.)		JCPDS #36-1455 of NaF: 2θ (°)	JCPDS #36-1455 of NaF: Intensity (arb.u.)
5.01651	731		17.978	100		16.841	55.6		33.467	2
5.04993	743		18.277	85		17.618	38.9		38.841	100
5.08336	788		18.626	19		19.493	77.8		56.099	44
5.11678	747		19.407	5		22.206	5.6		66.93	2
5.1502	753		20.352	25		26.291	8.3		70.328	10
5.18362	732		21.29	80		27.619	100		83.351	3
5.21705	733		24.231	1.5		32.472	36.7		92.872	1
5.25047	733		24.571	1		34.088	5.6		96.071	7
5.28389	692		27.681	17		35.965	2.8		109.074	4
5.31731	741		28.309	8		38.472	2.8		119.492	1
5.35074	687		28.493	6		39.365	22.2		140.258	1
5.38416	656		29.655	60		39.654	11.1
5.41758	671		30.063	19		41.186	5.6
5.451	668		30.591	17		43.472	11.1
5.48443	657		32.533	19		44.255	22.2
5.51785	672		34.33	12		46.009	11.1
5.55127	646		35.307	30		48.789	44.4
5.58469	608		35.743	30		50.314	22.2
5.61812	642		36.495	7		51.909	8.3
5.65154	611		36.962	7
5.68496	647		37.603	19
5.71838	641		38.957	8
5.75181	653		41.383	8
5.78523	640		43.472	25
5.81865	617		44.599	12
5.85207	642		46.233	5
5.8855	592		46.916	11
5.91892	610		47.331	7
5.95234	604		47.727	6
5.98576	597		48.049	8
6.01919	579		48.375	16
6.05261	575		49.07	11
6.08603	587		51.973	4
6.11946	587		53.011	25
6.15288	581		53.682	16
6.1863	563		54.266	5
6.21972	563		55.842	6
6.25315	560		56.065	6
6.28657	564		57.012	9
6.31999	572		57.439	8
6.35341	559		57.754	4
6.38684	575		57.874	4
6.42026	569		59.094	5
6.45368	513		61.434	5
6.4871	583		63.394	6
6.52053	495		65.545	6
6.55395	523		66.6	6
6.58737	537		71.028	5
6.62079	540		71.214	5
6.65422	567		71.84	3
6.68764	525
6.72106	531
6.75448	519
6.78791	515
6.82133	554
6.85475	539
6.88817	491
6.9216	529
6.95502	490
6.98844	459
7.02186	467
7.05529	516
7.08871	488
7.12213	466
7.15555	521
7.18898	507
7.2224	489
7.25582	465
7.28924	478
7.32267	496
7.35609	467
7.38951	474
7.42293	440
7.45636	452
7.48978	467
7.5232	466
7.55662	487
7.59005	420
7.62347	458
7.65689	467
7.69031	456
7.72374	444
7.75716	444
7.79058	430
7.824	448
7.85743	430
7.89085	478
7.92427	439
7.95769	469
7.99112	483
8.02454	455
8.05796	461
8.09138	473
8.12481	420
8.15823	424
8.19165	435
8.22507	423
8.2585	426
8.29192	444
8.32534	455
8.35877	469
8.39219	458
8.42561	440
8.45903	441
8.49246	421
8.52588	446
8.5593	409
8.59272	416
8.62615	408
8.65957	440
8.69299	398
8.72641	449
8.75984	432
8.79326	409
8.82668	362
8.8601	400
8.89353	437
8.92695	423
8.96037	434
8.99379	381
9.02722	448
9.06064	431
9.09406	427
9.12748	440
9.16091	420
9.19433	418
9.22775	432
9.26117	375
9.2946	395
9.32802	418
9.36144	424
9.39486	387
9.42829	431
9.46171	409
9.49513	412
9.52855	405
9.56198	407
9.5954	383
9.62882	393
9.66224	402
9.69567	391
9.72909	383
9.76251	409
9.79593	417
9.82936	382
9.86278	389
9.8962	406
9.92962	373
9.96305	369
9.99647	418
10.0299	437
10.0633	394
10.0967	416
10.1302	385
10.1636	403
10.197	413
10.2304	410
10.2638	427
10.2973	403
10.3307	429
10.3641	404
10.3975	384
10.431	404
10.4644	409
10.4978	423
10.5312	424
10.5647	431
10.5981	407
10.6315	430
10.6649	416
10.6983	428
10.7318	397
10.7652	427
10.7986	388
10.832	412
10.8655	436
10.8989	452
10.9323	422
10.9657	394
10.9992	434
11.0326	398
11.066	436
11.0994	424
11.1328	443
11.1663	438
11.1997	448
11.2331	460
11.2665	421
11.3	471
11.3334	411
11.3668	410
11.4002	403
11.4336	415
11.4671	428
11.5005	412
11.5339	439
11.5673	394
11.6007	462
11.6342	426
11.6676	448
11.701	452
11.7344	405
11.7679	455
11.8013	439
11.8347	472
11.8681	437
11.9016	436
11.935	456
11.9684	451
12.0018	467
12.0352	429
12.0687	434
12.1021	473
12.1355	498
12.1689	546
12.2024	474
12.2358	510
12.2692	456
12.3026	480
12.3361	518
12.3695	506
12.4029	504
12.4363	438
12.4697	539
12.5032	519
12.5366	516
12.57	552
12.6034	508
12.6369	555
12.6703	557
12.7037	593
12.7371	598
12.7705	581
12.804	572
12.8374	596
12.8708	630
12.9042	651
12.9376	662
12.9711	668
13.0045	661
13.0379	662
13.0713	702
13.1048	684
13.1382	698
13.1716	716
13.205	692
13.2385	686
13.2719	673
13.3053	692
13.3387	766
13.3721	715
13.4056	736
13.439	681
13.4724	704
13.5058	693
13.5393	690
13.5727	662
13.6061	668
13.6395	635
13.673	635
13.7064	638
13.7398	618
13.7732	604
13.8066	600
13.8401	600
13.8735	609
13.9069	590
13.9403	590
13.9738	593
14.0072	638
14.0406	572
14.074	565
14.1074	635
14.1409	551
14.1743	543
14.2077	547
14.2411	586
14.2745	592
14.308	545
14.3414	581
14.3748	571
14.4082	572
14.4417	588
14.4751	575
14.5085	544
14.5419	604
14.5754	540
14.6088	534
14.6422	550
14.6756	539
14.709	544
14.7425	545
14.7759	495
14.8093	538
14.8427	540
14.8762	520
14.9096	518
14.943	529
14.9764	536
15.0099	526
15.0433	537
15.0767	494
15.1101	533
15.1435	532
15.177	535
15.2104	517
15.2438	537
15.2772	520
15.3107	528
15.3441	527
15.3775	529
15.4109	517
15.4443	579
15.4778	556
15.5112	506
15.5446	509
15.578	498
15.6115	526
15.6449	572
15.6783	568
15.7117	532
15.7452	504
15.7786	523
15.812	540
15.8454	526
15.8788	525
15.9123	552
15.9457	565
15.9791	530
16.0125	516
16.046	531
16.0794	533
16.1128	603
16.1462	575
16.1796	576
16.2131	542
16.2465	593
16.2799	585
16.3133	605
16.3468	593
16.3802	581
16.4136	591
16.447	660
16.4804	647
16.5139	647
16.5473	633
16.5807	701
16.6141	656
16.6475	622
16.681	676
16.7144	693
16.7478	778
16.7812	705
16.8147	744
16.8481	769
16.8815	726
16.9149	659
16.9484	681
16.9818	643
17.0152	578
17.0486	572
17.082	635
17.1155	634
17.1489	594
17.1823	568
17.2157	603
17.2492	598
17.2826	655
17.316	654
17.3494	602
17.3829	552
17.4163	608
17.4497	641
17.4831	648
17.5165	610
17.55	681
17.5834	621
17.6168	659
17.6502	673
17.6837	654
17.7171	618
17.7505	625
17.7839	621
17.8173	638
17.8508	625
17.8842	638
17.9176	708
17.951	638
17.9845	651
18.0179	654
18.0513	634
18.0847	640
18.1181	679
18.1516	690
18.185	670
18.2184	672
18.2518	663
18.2853	695
18.3187	671
18.3521	687
18.3855	690
18.4189	668
18.4524	727
18.4858	670
18.5192	670
18.5526	722
18.5861	729
18.6195	701
18.6529	671
18.6863	704
18.7198	721
18.7532	737
18.7866	761
18.82	776
18.8534	726
18.8869	729
18.9203	750
18.9537	725
18.9871	731
19.0206	725
19.054	786
19.0874	762
19.1208	709
19.1542	769
19.1877	805
19.2211	768
19.2545	837
19.2879	770
19.3214	791
19.3548	843
19.3882	861
19.4216	888
19.455	851
19.4885	815
19.5219	786
19.5553	814
19.5887	814
19.6222	791
19.6556	767
19.689	769
19.7224	773
19.7558	776
19.7893	739
19.8227	832
19.8561	804
19.8895	746
19.923	800
19.9564	817
19.9898	760
20.0232	819
20.0567	773
20.0901	767
20.1235	762
20.1569	809
20.1903	769
20.2238	812
20.2572	758
20.2906	767
20.324	848
20.3575	808
20.3909	789
20.4243	798
20.4577	778
20.4912	793
20.5246	765
20.558	804
20.5914	807
20.6248	781
20.6583	837
20.6917	771
20.7251	764
20.7585	793
20.7919	826
20.8254	804
20.8588	730
20.8922	800
20.9256	842
20.9591	778
20.9925	817
21.0259	770
21.0593	783
21.0927	767
21.1262	715
21.1596	772
21.193	809
21.2264	767
21.2599	750
21.2933	742
21.3267	807
21.3601	706
21.3936	779
21.427	810
21.4604	815
21.4938	787
21.5272	785
21.5607	790
21.5941	787
21.6275	750
21.6609	827
21.6944	730
21.7278	793
21.7612	763
21.7946	779
21.8281	715
21.8615	760
21.8949	795
21.9283	780
21.9617	769
21.9952	714
22.0286	695
22.062	760
22.0954	735
22.1288	731
22.1623	739
22.1957	758
22.2291	721
22.2625	716
22.296	710
22.3294	727
22.3628	725
22.3962	721
22.4296	716
22.4631	704
22.4965	682
22.5299	728
22.5633	709
22.5968	704
22.6302	677
22.6636	715
22.697	719
22.7305	680
22.7639	692
22.7973	638
22.8307	671
22.8641	665
22.8976	657
22.931	665
22.9644	702
22.9978	694
23.0313	641
23.0647	640
23.0981	688
23.1315	684
23.165	652
23.1984	670
23.2318	706
23.2652	682
23.2986	656
23.3321	616
23.3655	679
23.3989	657
23.4323	636
23.4657	661
23.4992	681
23.5326	673
23.566	628
23.5994	639
23.6329	644
23.6663	636
23.6997	629
23.7331	628
23.7666	645
23.8	607
23.8334	651
23.8668	643
23.9002	643
23.9337	631
23.9671	602
24.0005	603
24.0339	633
24.0674	603
24.1008	614
24.1342	625
24.1676	625
24.201	602
24.2345	569
24.2679	598
24.3013	587
24.3347	613
24.3682	561
24.4016	578
24.435	567
24.4684	580
24.5019	610
24.5353	563
24.5687	608
24.6021	528
24.6355	602
24.669	564
24.7024	606
24.7358	582
24.7692	567
24.8026	559
24.8361	594
24.8695	626
24.9029	567
24.9363	587
24.9698	608
25.0032	596
25.0366	606
25.07	620
25.1035	625
25.1369	610
25.1703	665
25.2037	636
25.2371	669
25.2706	640
25.304	634
25.3374	664
25.3708	668
25.4043	672
25.4377	689
25.4711	658
25.5045	740
25.5379	732
25.5714	686
25.6048	766
25.6382	781
25.6716	738
25.7051	802
25.7385	798
25.7719	810
25.8053	803
25.8388	810
25.8722	808
25.9056	856
25.939	772
25.9724	830
26.0059	812
26.0393	822
26.0727	823
26.1061	831
26.1396	886
26.173	878
26.2064	904
26.2398	840
26.2733	848
26.3067	876
26.3401	960
26.3735	868
26.4069	927
26.4404	886
26.4738	863
26.5072	873
26.5406	878
26.574	844
26.6075	893
26.6409	876
26.6743	873
26.7077	841
26.7412	824
26.7746	823
26.808	836
26.8414	860
26.8748	809
26.9083	785
26.9417	822
26.9751	830
27.0085	843
27.042	820
27.0754	851
27.1088	837
27.1422	833
27.1757	841
27.2091	824
27.2425	887
27.2759	847
27.3093	855
27.3428	840
27.3762	859
27.4096	956
27.443	843
27.4765	901
27.5099	948
27.5433	938
27.5767	994
27.6102	1033
27.6436	1042
27.677	1011
27.7104	947
27.7438	865
27.7773	810
27.8107	785
27.8441	725
27.8775	702
27.9109	725
27.9444	751
27.9778	747
28.0112	710
28.0446	725
28.0781	703
28.1115	705
28.1449	680
28.1783	662
28.2117	676
28.2452	675
28.2786	659
28.312	614
28.3454	586
28.3789	565
28.4123	644
28.4457	625
28.4791	584
28.5126	583
28.546	606
28.5794	576
28.6128	552
28.6462	553
28.6797	569
28.7131	520
28.7465	567
28.7799	573
28.8134	537
28.8468	538
28.8802	528
28.9136	559
28.9471	528
28.9805	533
29.0139	523
29.0473	521
29.0807	477
29.1142	512
29.1476	498
29.181	503
29.2144	552
29.2478	476
29.2813	476
29.3147	477
29.3481	509
29.3815	506
29.415	480
29.4484	464
29.4818	445
29.5152	461
29.5486	423
29.5821	467
29.6155	459
29.6489	452
29.6823	447
29.7158	433
29.7492	415
29.7826	437
29.816	461
29.8495	427
29.8829	442
29.9163	433
29.9497	431
29.9831	408
30.0166	406
30.05	375
30.0834	389
30.1168	433
30.1503	403
30.1837	360
30.2171	372
30.2505	415
30.284	393
30.3174	403
30.3508	368
30.3842	390
30.4176	405
30.4511	386
30.4845	375
30.5179	375
30.5513	384
30.5847	371
30.6182	343
30.6516	351
30.685	378
30.7184	353
30.7519	406
30.7853	393
30.8187	390
30.8521	347
30.8856	363
30.919	331
30.9524	358
30.9858	401
31.0192	351
31.0527	341
31.0861	368
31.1195	359
31.1529	403
31.1864	350
31.2198	352
31.2532	372
31.2866	365
31.32	390
31.3535	336
31.3869	351
31.4203	339
31.4537	353
31.4872	364
31.5206	367
31.554	323
31.5874	316
31.6209	337
31.6543	321
31.6877	307
31.7211	350
31.7545	314
31.788	335
31.8214	318
31.8548	344
31.8882	328
31.9216	360
31.9551	330
31.9885	311
32.0219	338
32.0553	353
32.0888	351
32.1222	363
32.1556	334
32.189	351
32.2225	373
32.2559	371
32.2893	333
32.3227	376
32.3561	353
32.3896	400
32.423	396
32.4564	394
32.4898	419
32.5233	431
32.5567	419
32.5901	429
32.6235	440
32.657	371
32.6904	422
32.7238	398
32.7572	430
32.7906	364
32.8241	376
32.8575	388
32.8909	407
32.9243	419
32.9577	398
32.9912	388
33.0246	352
33.058	364
33.0914	350
33.1249	368
33.1583	332
33.1917	350
33.2251	337
33.2586	364
33.292	353
33.3254	332
33.3588	347
33.3922	364
33.4257	344
33.4591	331
33.4925	351
33.5259	350
33.5594	336
33.5928	327
33.6262	308
33.6596	312
33.693	297
33.7265	294
33.7599	301
33.7933	311
33.8267	261
33.8602	252
33.8936	328
33.927	278
33.9604	268
33.9939	270
34.0273	314
34.0607	256
34.0941	287
34.1275	248
34.161	275
34.1944	275
34.2278	258
34.2612	246
34.2946	268
34.3281	265
34.3615	241
34.3949	234
34.4283	260
34.4618	239
34.4952	240
34.5286	254
34.562	253
34.5955	200
34.6289	234
34.6623	253
34.6957	243
34.7291	234
34.7626	241
34.796	228
34.8294	207
34.8628	202
34.8963	235
34.9297	187
34.9631	210
34.9965	206
35.0299	230
35.0634	252
35.0968	204
35.1302	185
35.1636	212
35.1971	213
35.2305	193
35.2639	229
35.2973	217
35.3308	243
35.3642	226
35.3976	209
35.431	228
35.4644	207
35.4979	204
35.5313	210
35.5647	214
35.5981	235
35.6316	253
35.665	231
35.6984	229
35.7318	216
35.7653	238
35.7987	200
35.8321	232
35.8655	228
35.8989	234
35.9324	211
35.9658	209
35.9992	217
36.0326	200
36.066	224
36.0995	192
36.1329	204
36.1663	226
36.1997	196
36.2332	193
36.2666	191
36.3	190
36.3334	198
36.3668	190
36.4003	197
36.4337	214
36.4671	173
36.5005	197
36.534	205
36.5674	213
36.6008	204
36.6342	185
36.6677	188
36.7011	215
36.7345	195
36.7679	186
36.8013	215
36.8348	210
36.8682	213
36.9016	228
36.935	186
36.9685	208
37.0019	194
37.0353	189
37.0687	195
37.1022	164
37.1356	201
37.169	227
37.2024	213
37.2358	189
37.2693	193
37.3027	164
37.3361	183
37.3695	204
37.4029	176
37.4364	198
37.4698	220
37.5032	205
37.5366	175
37.5701	191
37.6035	198
37.6369	193
37.6703	213
37.7037	215
37.7372	216
37.7706	179
37.804	216
37.8374	196
37.8709	194
37.9043	194
37.9377	211
37.9711	210
38.0046	218
38.038	203
38.0714	200
38.1048	196
38.1382	218
38.1717	213
38.2051	212
38.2385	222
38.2719	238
38.3054	256
38.3388	251
38.3722	269
38.4056	273
38.4391	276
38.4725	310
38.5059	346
38.5393	416
38.5727	554
38.6062	488
38.6396	515
38.673	568
38.7064	664
38.7398	865
38.7733	926
38.8067	972
38.8401	953
38.8735	928
38.907	918
38.9404	907
38.9738	544
39.0072	377
39.0406	311
39.0741	255
39.1075	249
39.1409	246
39.1743	235
39.2078	252
39.2412	216
39.2746	285
39.308	263
39.3415	276
39.3749	284
39.4083	302
39.4417	334
39.4751	292
39.5086	298
39.542	295
39.5754	323
39.6088	271
39.6423	283
39.6757	258
39.7091	287
39.7425	244
39.776	256
39.8094	247
39.8428	220
39.8762	242
39.9096	234
39.9431	245
39.9765	221
40.0099	227
40.0433	206
40.0767	233
40.1102	212
40.1436	211
40.177	231
40.2104	206
40.2439	209
40.2773	239
40.3107	235
40.3441	216
40.3776	215
40.411	244
40.4444	262
40.4778	195
40.5112	223
40.5447	224
40.5781	220
40.6115	235
40.6449	217
40.6784	223
40.7118	210
40.7452	211
40.7786	227
40.812	233
40.8455	244
40.8789	244
40.9123	238
40.9457	211
40.9792	198
41.0126	233
41.046	214
41.0794	229
41.1129	223
41.1463	244
41.1797	229
41.2131	244
41.2465	238
41.28	233
41.3134	234
41.3468	239
41.3802	258
41.4137	220
41.4471	233
41.4805	202
41.5139	228
41.5474	224
41.5808	230
41.6142	219
41.6476	258
41.681	235
41.7145	202
41.7479	219
41.7813	179
41.8147	242
41.8481	247
41.8816	231
41.915	229
41.9484	253
41.9818	265
42.0153	221
42.0487	227
42.0821	264
42.1155	240
42.1489	215
42.1824	206
42.2158	243
42.2492	243
42.2826	246
42.3161	218
42.3495	222
42.3829	202
42.4163	253
42.4498	242
42.4832	243
42.5166	226
42.55	231
42.5834	248
42.6169	245
42.6503	234
42.6837	257
42.7171	233
42.7506	255
42.784	273
42.8174	255
42.8508	221
42.8843	262
42.9177	255
42.9511	235
42.9845	256
43.0179	268
43.0514	282
43.0848	281
43.1182	263
43.1516	288
43.185	298
43.2185	301
43.2519	302
43.2853	342
43.3187	298
43.3522	285
43.3856	321
43.419	306
43.4524	317
43.4858	325
43.5193	327
43.5527	332
43.5861	311
43.6195	329
43.653	290
43.6864	310
43.7198	297
43.7532	307
43.7867	310
43.8201	296
43.8535	260
43.8869	297
43.9203	306
43.9538	331
43.9872	268
44.0206	295
44.054	318
44.0875	337
44.1209	317
44.1543	305
44.1877	350
44.2212	344
44.2546	361
44.288	351
44.3214	341
44.3548	362
44.3883	354
44.4217	377
44.4551	358
44.4885	361
44.5219	333
44.5554	329
44.5888	376
44.6222	337
44.6556	361
44.6891	365
44.7225	364
44.7559	342
44.7893	352
44.8227	351
44.8562	361
44.8896	357
44.923	341
44.9564	355
44.9899	371
45.0233	358
45.0567	356
45.0901	375
45.1236	392
45.157	363
45.1904	396
45.2238	360
45.2572	326
45.2907	376
45.3241	335
45.3575	347
45.3909	317
45.4244	341
45.4578	313
45.4912	326
45.5246	280
45.5581	325
45.5915	321
45.6249	297
45.6583	300
45.6917	271
45.7252	267
45.7586	294
45.792	251
45.8254	301
45.8588	285
45.8923	289
45.9257	300
45.9591	315
45.9925	309
46.026	311
46.0594	300
46.0928	307
46.1262	275
46.1597	284
46.1931	294
46.2265	295
46.2599	303
46.2933	239
46.3268	297
46.3602	289
46.3936	263
46.427	263
46.4605	297
46.4939	278
46.5273	304
46.5607	270
46.5941	311
46.6276	278
46.661	307
46.6944	312
46.7278	325
46.7613	258
46.7947	307
46.8281	306
46.8615	264
46.895	277
46.9284	303
46.9618	306
46.9952	289
47.0286	325
47.0621	292
47.0955	302
47.1289	333
47.1623	313
47.1957	330
47.2292	320
47.2626	302
47.296	343
47.3294	316
47.3629	317
47.3963	310
47.4297	314
47.4631	271
47.4966	290
47.53	300
47.5634	286
47.5968	268
47.6302	264
47.6637	285
47.6971	270
47.7305	278
47.7639	278
47.7974	256
47.8308	291
47.8642	271
47.8976	267
47.931	263
47.9645	251
47.9979	265
48.0313	259
48.0647	249
48.0982	241
48.1316	246
48.165	217
48.1984	256
48.2319	234
48.2653	263
48.2987	236
48.3321	226
48.3655	238
48.399	266
48.4324	245
48.4658	226
48.4992	243
48.5327	244
48.5661	264
48.5995	237
48.6329	241
48.6664	222
48.6998	273
48.7332	275
48.7666	262
48.8	317
48.8335	284
48.8669	294
48.9003	312
48.9337	294
48.9671	297
49.0006	286
49.034	263
49.0674	276
49.1008	234
49.1343	256
49.1677	240
49.2011	259
49.2345	209
49.2679	218
49.3014	218
49.3348	220
49.3682	227
49.4016	200
49.4351	204
49.4685	201
49.5019	214
49.5353	201
49.5688	214
49.6022	226
49.6356	228
49.669	213
49.7024	198
49.7359	197
49.7693	216
49.8027	194
49.8361	212
49.8696	212
49.903	193
49.9364	228
49.9698	205
50.0033	173
50.0367	228
50.0701	249
50.1035	226
50.1369	208
50.1704	229
50.2038	251
50.2372	249
50.2706	255
50.304	249
50.3375	235
50.3709	287
50.4043	224
50.4377	252
50.4712	233
50.5046	229
50.538	232
50.5714	205
50.6048	229
50.6383	214
50.6717	197
50.7051	196
50.7385	220
50.772	215
50.8054	205
50.8388	207
50.8722	212
50.9057	201
50.9391	201
50.9725	220
51.0059	187
51.0393	188
51.0728	222
51.1062	229
51.1396	188
51.173	243
51.2065	201
51.2399	205
51.2733	226
51.3067	217
51.3402	208
51.3736	214
51.407	184
51.4404	230
51.4738	245
51.5073	223
51.5407	224
51.5741	203
51.6075	216
51.6409	206
51.6744	266
51.7078	209
51.7412	219
51.7746	219
51.8081	244
51.8415	257
51.8749	271
51.9083	287
51.9417	231
51.9752	251
52.0086	275
52.042	316
52.0754	276
52.1089	297
52.1423	246
52.1757	279
52.2091	254
52.2426	282
52.276	284
52.3094	260
52.3428	266
52.3762	280
52.4097	280
52.4431	285
52.4765	272
52.5099	289
52.5434	288
52.5768	294
52.6102	340
52.6436	290
52.6771	284
52.7105	335
52.7439	310
52.7773	340
52.8107	311
52.8442	338
52.8776	327
52.911	295
52.9444	354
52.9778	336
53.0113	316
53.0447	322
53.0781	355
53.1115	331
53.145	342
53.1784	345
53.2118	346
53.2452	332
53.2787	373
53.3121	363
53.3455	339
53.3789	337
53.4124	370
53.4458	355
53.4792	345
53.5126	312
53.546	300
53.5795	334
53.6129	352
53.6463	331
53.6797	300
53.7131	323
53.7466	306
53.78	304
53.8134	321
53.8468	359
53.8803	292
53.9137	310
53.9471	328
53.9805	289
54.014	288
54.0474	273
54.0808	309
54.1142	298
54.1476	311
54.1811	310
54.2145	279
54.2479	323
54.2813	307
54.3147	314
54.3482	305
54.3816	318
54.415	297
54.4484	266
54.4819	310
54.5153	305
54.5487	306
54.5821	307
54.6156	297
54.649	296
54.6824	310
54.7158	259
54.7493	287
54.7827	280
54.8161	273
54.8495	281
54.8829	273
54.9164	251
54.9498	258
54.9832	266
55.0166	258
55.05	268
55.0835	268
55.1169	289
55.1503	270
55.1837	291
55.2172	282
55.2506	284
55.284	273
55.3174	263
55.3509	283
55.3843	266
55.4177	267
55.4511	268
55.4845	290
55.518	270
55.5514	246
55.5848	290
55.6182	270
55.6517	285
55.6851	311
55.7185	281
55.7519	310
55.7854	309
55.8188	365
55.8522	373
55.8856	407
55.919	419
55.9525	504
55.9859	647
56.0193	779
56.0527	1023
56.0862	1039
56.1196	805
56.153	658
56.1864	687
56.2198	740
56.2533	609
56.2867	459
56.3201	363
56.3535	356
56.3869	293
56.4204	309
56.4538	261
56.4872	256
56.5206	318
56.5541	275
56.5875	291
56.6209	253
56.6543	286
56.6878	243
56.7212	264
56.7546	248
56.788	268
56.8214	269
56.8549	273
56.8883	247
56.9217	241
56.9551	246
56.9886	246
57.022	293
57.0554	233
57.0888	287
57.1223	271
57.1557	236
57.1891	241
57.2225	246
57.2559	269
57.2894	239
57.3228	234
57.3562	244
57.3896	234
57.4231	241
57.4565	224
57.4899	223
57.5233	210
57.5567	207
57.5902	217
57.6236	219
57.657	185
57.6904	209
57.7238	209
57.7573	218
57.7907	206
57.8241	184
57.8575	203
57.891	186
57.9244	178
57.9578	220
57.9912	181
58.0247	187
58.0581	192
58.0915	200
58.1249	214
58.1583	195
58.1918	205
58.2252	198
58.2586	210
58.292	205
58.3255	220
58.3589	189
58.3923	202
58.4257	197
58.4592	219
58.4926	193
58.526	172
58.5594	176
58.5928	190
58.6263	187
58.6597	188
58.6931	194
58.7265	172
58.76	190
58.7934	166
58.8268	177
58.8602	169
58.8936	204
58.9271	165
58.9605	189
58.9939	184
59.0273	171
59.0608	151
59.0942	193
59.1276	209
59.161	192
59.1945	169
59.2279	178
59.2613	194
59.2947	169
59.3281	175
59.3616	176
59.395	186
59.4284	169
59.4618	165
59.4952	173
59.5287	175
59.5621	178
59.5955	160
59.6289	202
59.6624	186
59.6958	176
59.7292	173
59.7626	188
59.7961	180
59.8295	190
59.8629	161
59.8963	200
59.9297	172
59.9632	190
59.9966	177
60.03	180
60.0634	204
60.0969	194
60.1303	189
60.1637	208
60.1971	154
60.2305	179
60.264	191
60.2974	171
60.3308	184
60.3642	201
60.3977	202
60.4311	169
60.4645	180
60.4979	176
60.5314	190
60.5648	178
60.5982	157
60.6316	158
60.665	187
60.6985	175
60.7319	206
60.7653	175
60.7987	205
60.8321	164
60.8656	180
60.899	181
60.9324	155
60.9658	170
60.9993	161
61.0327	165
61.0661	165
61.0995	160
61.133	176
61.1664	153
61.1998	166
61.2332	136
61.2666	163
61.3001	159
61.3335	172
61.3669	150
61.4003	157
61.4338	158
61.4672	169
61.5006	159
61.534	159
61.5675	140
61.6009	144
61.6343	157
61.6677	150
61.7011	151
61.7346	163
61.768	142
61.8014	165
61.8348	167
61.8683	190
61.9017	143
61.9351	171
61.9685	176
62.0019	160
62.0354	208
62.0688	162
62.1022	176
62.1356	188
62.169	180
62.2025	191
62.2359	172
62.2693	185
62.3027	185
62.3362	183
62.3696	192
62.403	156
62.4364	178
62.4699	180
62.5033	168
62.5367	168
62.5701	180
62.6035	171
62.637	189
62.6704	188
62.7038	169
62.7372	165
62.7707	168
62.8041	160
62.8375	171
62.8709	193
62.9044	154
62.9378	168
62.9712	173
63.0046	180
63.038	152
63.0715	169
63.1049	173
63.1383	140
63.1717	160
63.2052	165
63.2386	168
63.272	163
63.3054	152
63.3388	176
63.3723	137
63.4057	162
63.4391	143
63.4725	151
63.5059	150
63.5394	138
63.5728	169
63.6062	150
63.6396	162
63.6731	143
63.7065	178
63.7399	145
63.7733	187
63.8068	175
63.8402	148
63.8736	148
63.907	171
63.9404	159
63.9739	148
64.0073	161
64.0407	179
64.0741	164
64.1076	145
64.141	158
64.1744	179
64.2078	133
64.2412	166
64.2747	157
64.3081	163
64.3415	168
64.3749	162
64.4084	167
64.4418	185
64.4752	165
64.5086	188
64.5421	185
64.5755	169
64.6089	150
64.6423	193
64.6757	163
64.7092	160
64.7426	191
64.776	153
64.8094	170
64.8428	159
64.8763	147
64.9097	158
64.9431	142
64.9765	153
65.01	139
65.0434	140
65.0768	146
65.1102	157
65.1437	126
65.1771	145
65.2105	136
65.2439	142
65.2773	142
65.3108	138
65.3442	145
65.3776	153
65.411	130
65.4445	139
65.4779	148
65.5113	127
65.5447	121
65.5781	134
65.6116	122
65.645	134
65.6784	148
65.7118	146
65.7453	159
65.7787	139
65.8121	129
65.8455	155
65.879	142
65.9124	147
65.9458	133
65.9792	134
66.0126	134
66.0461	150
66.0795	164
66.1129	155
66.1463	122
66.1798	129
66.2132	122
66.2466	155
66.28	127
66.3135	163
66.3469	152
66.3803	156
66.4137	131
66.4471	129
66.4806	144
66.514	122
66.5474	163
66.5808	136
66.6142	146
66.6477	144
66.6811	130
66.7145	145
66.7479	152
66.7814	136
66.8148	156
66.8482	145
66.8816	163
66.915	176
66.9485	157
66.9819	160
67.0153	162
67.0487	143
67.0822	144
67.1156	160
67.149	164
67.1824	151
67.2159	138
67.2493	136
67.2827	143
67.3161	145
67.3495	140
67.383	143
67.4164	135
67.4498	173
67.4832	157
67.5167	166
67.5501	164
67.5835	155
67.6169	157
67.6504	161
67.6838	129
67.7172	150
67.7506	148
67.784	170
67.8175	150
67.8509	157
67.8843	152
67.9177	157
67.9511	118
67.9846	161
68.018	145
68.0514	155
68.0848	138
68.1183	146
68.1517	144
68.1851	140
68.2185	121
68.2519	132
68.2854	152
68.3188	160
68.3522	147
68.3856	157
68.4191	144
68.4525	141
68.4859	151
68.5193	126
68.5528	156
68.5862	143
68.6196	143
68.653	144
68.6864	143
68.7199	135
68.7533	132
68.7867	129
68.8201	113
68.8536	142
68.887	142
68.9204	157
68.9538	156
68.9873	128
69.0207	145
69.0541	132
69.0875	151
69.1209	124
69.1544	138
69.1878	155
69.2212	151
69.2546	153
69.288	168
69.3215	153
69.3549	152
69.3883	165
69.4217	171
69.4552	146
69.4886	153
69.522	139
69.5554	147
69.5888	138
69.6223	161
69.6557	151
69.6891	161
69.7225	164
69.756	134
69.7894	163
69.8228	146
69.8562	171
69.8897	144
69.9231	159
69.9565	163
69.9899	175
70.0233	171
70.0568	175
70.0902	145
70.1236	200
70.157	181
70.1905	182
70.2239	240
70.2573	296
70.2907	320
70.3242	322
70.3576	278
70.391	258
70.4244	222
70.4578	216
70.4913	262
70.5247	208
70.5581	218
70.5915	171
70.6249	193
70.6584	176
70.6918	156
70.7252	159
70.7586	163
70.7921	168
70.8255	176
70.8589	180
70.8923	165
70.9258	165
70.9592	147
70.9926	179
71.026	169
71.0594	168
71.0929	178
71.1263	181
71.1597	190
71.1931	157
71.2266	163
71.26	186
71.2934	171
71.3268	189
71.3602	139
71.3937	192
71.4271	187
71.4605	180
71.4939	165
71.5274	171
71.5608	177
71.5942	170
71.6276	185
71.6611	204
71.6945	154
71.7279	161
71.7613	168
[truncated: 246 more rows]
