# Supplementary material for: Ion pair sites for efficient electrochemical extraction of uranium in real nuclear wastewater
Source: Nat Commun. 2024 May 16;15:4149. doi: 10.1038/s41467-024-48564-y (PMC11099191; doi:10.1038/s41467-024-48564-y)
Supplement: Supplementary file 5 — Source Data [file 41467_2024_48564_MOESM5_ESM.zip › Source Data/Supplementary Fig. 13/Supplementary Fig. 13c.xlsx]

## Sheet: Supplementary Fig. 13c
Supplementary Fig. 13c
XRD pattern of the collected solid deposits at 30 g L-1 KF electrolyte: 2θ (°)	XRD pattern of the collected solid deposits at 30 g L-1 KF electrolyte: Intensity (arb.u.)		JCPDS #38-0023 of K3UO2F5: 2θ (°)	JCPDS #38-0023 of K3UO2F5: Intensity (arb.u.)		JCPDS #42-1215 of U3O7: 2θ (°)	JCPDS #42-1215 of U3O7: Intensity (arb.u.)
10	920		16.841	55.6		28.53	100
10.02	880.667		17.618	38.9		32.327	16
10.04	844.667		19.493	77.8		33.317	31
10.06	889.333		22.206	5.6		47.071	28
10.08	880.667		26.291	8.3		47.807	16
10.1	844.667		27.619	100		55.258	12
10.12	858		32.472	36.7		56.553	27
10.14	792.667		34.088	5.6		58.846	8
10.16	831.333		35.965	2.8		67.581	2
10.18	819.333		38.472	2.8		69.877	3
10.2	858		39.365	22.2		75.939	7
10.22	842.667		39.654	11.1		77.249	6
10.24	856		41.186	5.6		79.077	3
10.26	822.667		43.472	11.1		86.905	2
10.28	873.333		44.255	22.2		88.488	4
10.3	853.333		46.009	11.1		92.65	2
10.32	851.333		48.789	44.4		95.94	4
10.34	796		50.314	22.2		105.905	1
10.36	833.333		51.909	8.3		108.119	1
10.38	794
10.4	821.333
10.42	868
10.44	835.333
10.46	848
10.48	808.667
10.5	810
10.52	809.333
10.54	808
10.56	816
10.58	809.333
10.6	803.333
10.62	833.333
10.64	790
10.66	787.333
10.68	840.667
10.7	796
10.72	807.333
10.74	825.333
10.76	826.667
10.78	806.667
10.8	856.667
10.82	788
10.84	812.667
10.86	799.333
10.88	820.667
10.9	835.333
10.92	811.333
10.94	827.333
10.96	786.667
10.98	792.667
11	822
11.02	775.333
11.04	784.667
11.06	797.333
11.08	784.667
11.1	750.667
11.12	781.333
11.14	766.667
11.16	781.333
11.18	794
11.2	812
11.22	793.333
11.24	760.667
11.26	769.333
11.28	784.667
11.3	793.333
11.32	806.667
11.34	815.333
11.36	752
11.38	763.333
11.4	759.333
11.42	786
11.44	782
11.46	766
11.48	791.333
11.5	774
11.52	805.333
11.54	805.333
11.56	745.333
11.58	757.333
11.6	776.667
11.62	766
11.64	744.667
11.66	769.333
11.68	772
11.7	788
11.72	742
11.74	778
11.76	769.333
11.78	785.333
11.8	757.333
11.82	788
11.84	752
11.86	773.333
11.88	740.667
11.9	766
11.92	794.667
11.94	817.333
11.96	766
11.98	743.333
12	778
12.02	774
12.04	784.667
12.06	802
12.08	768.667
12.1	752
12.12	746
12.14	803.333
12.16	784.667
12.18	771.333
12.2	788.667
12.22	812.667
12.24	805.333
12.26	808.667
12.28	840
12.3	850
12.32	817.333
12.34	803.333
12.36	795.333
12.38	815.333
12.4	796
12.42	814
12.44	821.333
12.46	803.333
12.48	808.667
12.5	806
12.52	836.667
12.54	791.333
12.56	818
12.58	810.667
12.6	802
12.62	770
12.64	798.667
12.66	820
12.68	847.333
12.7	831.333
12.72	864.667
12.74	880
12.76	870.667
12.78	896
12.8	946
12.82	914
12.84	944
12.86	963.333
12.88	954
12.9	1021.33
12.92	1006
12.94	985.333
12.96	1009.33
12.98	970
13	897.333
13.02	961.333
13.04	898.667
13.06	932
13.08	930
13.1	878.667
13.12	870
13.14	906
13.16	840
13.18	844.667
13.2	867.333
13.22	865.333
13.24	881.333
13.26	873.333
13.28	914
13.3	907.333
13.32	904
13.34	908
13.36	917.333
13.38	930
13.4	914
13.42	919.333
13.44	947.333
13.46	898.667
13.48	904.667
13.5	935.333
13.52	955.333
13.54	914.667
13.56	898
13.58	934.667
13.6	910.667
13.62	915.333
13.64	926.667
13.66	930.667
13.68	937.333
13.7	932.667
13.72	946
13.74	916.667
13.76	912
13.78	923.333
13.8	930.667
13.82	900.667
13.84	972
13.86	910
13.88	934
13.9	1002
13.92	998
13.94	944
13.96	1009.33
13.98	1018
14	988.667
14.02	997.333
14.04	1005.33
14.06	1013.33
14.08	1017.33
14.1	1025.33
14.12	1083.33
14.14	1069.33
14.16	1057.33
14.18	1062.67
14.2	1114
14.22	1143.33
14.24	1246.67
14.26	1201.33
14.28	1240.67
14.3	1328.67
14.32	1342
14.34	1442.67
14.36	1494.67
14.38	1512.67
14.4	1607.33
14.42	1632.67
14.44	1706
14.46	1680
14.48	1704.67
14.5	1646.67
14.52	1574
14.54	1538
14.56	1403.33
14.58	1321.33
14.6	1262.67
14.62	1206
14.64	1162.67
14.66	1124
14.68	1034.67
14.7	1049.33
14.72	1088
14.74	1040.67
14.76	999.333
14.78	984.667
14.8	1044.67
14.82	971.333
14.84	914
14.86	956.667
14.88	895.333
14.9	935.333
14.92	908
14.94	898.667
14.96	925.333
14.98	961.333
15	957.333
15.02	1019.33
15.04	991.333
15.06	956.667
15.08	992
15.1	1082
15.12	1125.33
15.14	1119.33
15.16	1184.67
15.18	1238
15.2	1374
15.22	1364.67
15.24	1381.33
15.26	1310.67
15.28	1220
15.3	1146.67
15.32	1080
15.34	978
15.36	988.667
15.38	922.667
15.4	882
15.42	848
15.44	881.333
15.46	851.333
15.48	842
15.5	832
15.52	784.667
15.54	780
15.56	780
15.58	770.667
15.6	773.333
15.62	738.667
15.64	758.667
15.66	700
15.68	737.333
15.7	726.667
15.72	714
15.74	682.667
15.76	697.333
15.78	721.333
15.8	737.333
15.82	692.667
15.84	689.333
15.86	713.333
15.88	703.333
15.9	711.333
15.92	683.333
15.94	713.333
15.96	701.333
15.98	694.667
16	709.333
16.02	699.333
16.04	698
16.06	696.667
16.08	694.667
16.1	646
16.12	676.667
16.14	648
16.16	649.333
16.18	646.667
16.2	672
16.22	706.667
16.24	680
16.26	687.333
16.28	678.667
16.3	671.333
16.32	684.667
16.34	670.667
16.36	666
16.38	698
16.4	683.333
16.42	690.667
16.44	692.667
16.46	734
16.48	741.333
16.5	724.667
16.52	756
16.54	711.333
16.56	766.667
16.58	771.333
16.6	771.333
16.62	834.667
16.64	837.333
16.66	876
16.68	907.333
16.7	924.667
16.72	1034.67
16.74	1061.33
16.76	1110.67
16.78	1126.67
16.8	1221.33
16.82	1236.67
16.84	1180.67
16.86	1054.67
16.88	982
16.9	909.333
16.92	849.333
16.94	820.667
16.96	811.333
16.98	809.333
17	802.667
17.02	806
17.04	836.667
17.06	760.667
17.08	775.333
17.1	779.333
17.12	769.333
17.14	910
17.16	949.333
17.18	864.667
17.2	932
17.22	994
17.24	1013.33
17.26	1052
17.28	1058.67
17.3	1092
17.32	1087.33
17.34	1030.67
17.36	973.333
17.38	986.667
17.4	955.333
17.42	849.333
17.44	827.333
17.46	856
17.48	807.333
17.5	812
17.52	804.667
17.54	774
17.56	821.333
17.58	798.667
17.6	770.667
17.62	802
17.64	832.667
17.66	846.667
17.68	877.333
17.7	894
17.72	864.667
17.74	861.333
17.76	892.667
17.78	894
17.8	844
17.82	765.333
17.84	748.667
17.86	742.667
17.88	746
17.9	698.667
17.92	676.667
17.94	664
17.96	697.333
17.98	671.333
18	670.667
18.02	618.667
18.04	626
18.06	627.333
18.08	633.333
18.1	615.333
18.12	602
18.14	605.333
18.16	577.333
18.18	593.333
18.2	606.667
18.22	593.333
18.24	604
18.26	592.667
18.28	603.333
18.3	575.333
18.32	608
18.34	572
18.36	593.333
18.38	562
18.4	589.333
18.42	585.333
18.44	590
18.46	574
18.48	592
18.5	576.667
18.52	608
18.54	618
18.56	602
18.58	570.667
18.6	576
18.62	599.333
18.64	625.333
18.66	620
18.68	584.667
18.7	582.667
18.72	602
18.74	594.667
18.76	643.333
18.78	647.333
18.8	624
18.82	664
18.84	655.333
18.86	658
18.88	680
18.9	684
18.92	702.667
18.94	692.667
18.96	670
18.98	660
19	673.333
19.02	669.333
19.04	698
19.06	712.667
19.08	680.667
19.1	716.667
19.12	691.333
19.14	718.667
19.16	754.667
19.18	744.667
19.2	827.333
19.22	862.667
19.24	898
19.26	906.667
19.28	947.333
19.3	1057.33
19.32	1006.67
19.34	999.333
19.36	974
19.38	962
19.4	932.667
19.42	891.333
19.44	888
19.46	834
19.48	826.667
19.5	774
19.52	763.333
19.54	728
19.56	716.667
19.58	653.333
19.6	626.667
19.62	625.333
19.64	579.333
19.66	614.667
19.68	596
19.7	610.667
19.72	549.333
19.74	594
19.76	586.667
19.78	572
19.8	554.667
19.82	602
19.84	592.667
19.86	562
19.88	549.333
19.9	596
19.92	567.333
19.94	560
19.96	586.667
19.98	548
20	566
20.02	596
20.04	606.667
20.06	587.333
20.08	597.333
20.1	569.333
20.12	570.667
20.14	588.667
20.16	589.333
20.18	654.667
20.2	613.333
20.22	586
20.24	638.667
20.26	645.333
20.28	626.667
20.3	661.333
20.32	704.667
20.34	654
20.36	690
20.38	717.333
20.4	722.667
20.42	736.667
20.44	779.333
20.46	728
20.48	800
20.5	810
20.52	792
20.54	799.333
20.56	760.667
20.58	780
20.6	776
20.62	788.667
20.64	730
20.66	748
20.68	748
20.7	698
20.72	642
20.74	612
20.76	586.667
20.78	594.667
20.8	583.333
20.82	609.333
20.84	534.667
20.86	596.667
20.88	622
20.9	571.333
20.92	564.667
20.94	572
20.96	554.667
20.98	584
21	586.667
21.02	578
21.04	560
21.06	544
21.08	568
21.1	592.667
21.12	516.667
21.14	574.667
21.16	570
21.18	584
21.2	506.667
21.22	576.667
21.24	571.333
21.26	580.667
21.28	580.667
21.3	544.667
21.32	602.667
21.34	592
21.36	620
21.38	608.667
21.4	602
21.42	612.667
21.44	589.333
21.46	611.333
21.48	612
21.5	622
21.52	638
21.54	666.667
21.56	630.667
21.58	720.667
21.6	664
21.62	671.333
21.64	706
21.66	714
21.68	671.333
21.7	696.667
21.72	700.667
21.74	650
21.76	634
21.78	667.333
21.8	633.333
21.82	635.333
21.84	586.667
21.86	630
21.88	616.667
21.9	614
21.92	627.333
21.94	603.333
21.96	634
21.98	594
22	592
22.02	587.333
22.04	582
22.06	606.667
22.08	590.667
22.1	589.333
22.12	593.333
22.14	598.667
22.16	612.667
22.18	598
22.2	596.667
22.22	624.667
22.24	614
22.26	575.333
22.28	613.333
22.3	607.333
22.32	601.333
22.34	583.333
22.36	584.667
22.38	564.667
22.4	591.333
22.42	576
22.44	584.667
22.46	608.667
22.48	584
22.5	588.667
22.52	559.333
22.54	582.667
22.56	630.667
22.58	566.667
22.6	605.333
22.62	582.667
22.64	596.667
22.66	581.333
22.68	628.667
22.7	574
22.72	590
22.74	546
22.76	608.667
22.78	576.667
22.8	596
22.82	598.667
22.84	609.333
22.86	606.667
22.88	589.333
22.9	628
22.92	586
22.94	582
22.96	587.333
22.98	600
23	606
23.02	617.333
23.04	596
23.06	573.333
23.08	575.333
23.1	611.333
23.12	608.667
23.14	642.667
23.16	618.667
23.18	639.333
23.2	651.333
23.22	631.333
23.24	632.667
23.26	620.667
23.28	591.333
23.3	658.667
23.32	672
23.34	647.333
23.36	631.333
23.38	647.333
23.4	680.667
23.42	691.333
23.44	666
23.46	658.667
23.48	700.667
23.5	735.333
23.52	712.667
23.54	746.667
23.56	767.333
23.58	789.333
23.6	871.333
23.62	866
23.64	891.333
23.66	952.667
23.68	1042
23.7	979.333
23.72	969.333
23.74	992.667
23.76	928
23.78	902.667
23.8	907.333
23.82	821.333
23.84	792
23.86	796
23.88	760.667
23.9	738
23.92	775.333
23.94	742
23.96	780.667
23.98	754.667
24	742.667
24.02	764.667
24.04	784
24.06	751.333
24.08	774.667
24.1	807.333
24.12	802
24.14	809.333
24.16	807.333
24.18	798.667
24.2	864.667
24.22	872
24.24	851.333
24.26	899.333
24.28	849.333
24.3	863.333
24.32	850.667
24.34	856
24.36	834
24.38	829.333
24.4	867.333
24.42	825.333
24.44	820.667
24.46	834
24.48	824
24.5	831.333
24.52	809.333
24.54	838.667
24.56	835.333
24.58	834
24.6	845.333
24.62	860
24.64	887.333
24.66	916.667
24.68	914.667
24.7	944
24.72	975.333
24.74	924.667
24.76	981.333
24.78	1000
24.8	1009.33
24.82	988
24.84	994
24.86	994.667
24.88	1025.33
24.9	993.333
24.92	992.667
24.94	956.667
24.96	980.667
24.98	948.667
25	940.667
25.02	949.333
25.04	948
25.06	978
25.08	938.667
25.1	1032.67
25.12	998
25.14	995.333
25.16	962.667
25.18	1022
25.2	1008.67
25.22	1011.33
25.24	1048
25.26	1050
25.28	1084
25.3	1076.67
25.32	1071.33
25.34	1071.33
25.36	1144.67
25.38	1132
25.4	1134
25.42	1127.33
25.44	1210.67
25.46	1181.33
25.48	1219.33
25.5	1278
25.52	1241.33
25.54	1248.67
25.56	1309.33
25.58	1313.33
25.6	1354
25.62	1315.33
25.64	1310.67
25.66	1384
25.68	1446.67
25.7	1488
25.72	1442
25.74	1482.67
25.76	1475.33
25.78	1518
25.8	1578
25.82	1556.67
25.84	1601.33
25.86	1613.33
25.88	1626
25.9	1612.67
25.92	1631.33
25.94	1717.33
25.96	1764
25.98	1820
26	1802
26.02	1848
26.04	1951.33
26.06	1957.33
26.08	1990.67
26.1	2182.67
26.12	2152.67
26.14	2238.67
26.16	2316.67
26.18	2422.67
26.2	2430.67
26.22	2478.67
26.24	2560
26.26	2602.67
26.28	2614.67
26.3	2662
26.32	2669.33
26.34	2743.33
26.36	2723.33
26.38	2823.33
26.4	2922
26.42	2880
26.44	2929.33
26.46	2928.67
26.48	2818.67
26.5	2808
26.52	2662.67
26.54	2398.67
26.56	2242.67
26.58	2113.33
26.6	1915.33
26.62	1762.67
26.64	1690.67
26.66	1585.33
26.68	1510.67
26.7	1364.67
26.72	1336
26.74	1349.33
26.76	1296
26.78	1239.33
26.8	1139.33
26.82	1195.33
26.84	1174
26.86	1140.67
26.88	1096.67
26.9	1122
26.92	1090.67
26.94	1058
26.96	1115.33
26.98	1006
27	1063.33
27.02	1066
27.04	1078
27.06	1037.33
27.08	1057.33
27.1	959.333
27.12	1064
27.14	1022.67
27.16	1036.67
27.18	1020.67
27.2	1074.67
27.22	1043.33
27.24	1076
27.26	1027.33
27.28	1054
27.3	1049.33
27.32	1095.33
27.34	1162
27.36	1128.67
27.38	1222.67
27.4	1265.33
27.42	1418
27.44	1379.33
27.46	1491.33
27.48	1561.33
27.5	1653.33
27.52	1738
27.54	1730.67
27.56	1719.33
27.58	1675.33
27.6	1642
27.62	1593.33
27.64	1510
27.66	1456.67
27.68	1414
27.7	1360
27.72	1276
27.74	1190
27.76	1129.33
27.78	1112.67
27.8	1077.33
27.82	1032.67
27.84	965.333
27.86	987.333
27.88	962.667
27.9	958.667
27.92	940.667
27.94	966.667
27.96	1001.33
27.98	964.667
28	942
28.02	1016
28.04	1042
28.06	1072.67
28.08	1023.33
28.1	1044
28.12	1108.67
28.14	1132
28.16	1175.33
28.18	1202.67
28.2	1192.67
28.22	1102
28.24	1105.33
28.26	1130.67
28.28	1060.67
28.3	1056.67
28.32	1093.33
28.34	985.333
28.36	911.333
28.38	976
28.4	930
28.42	864
28.44	863.333
28.46	824
28.48	835.333
28.5	802.667
28.52	798.667
28.54	823.333
28.56	848
28.58	818.667
28.6	833.333
28.62	786
28.64	844.667
28.66	815.333
28.68	792
28.7	839.333
28.72	833.333
28.74	843.333
28.76	836.667
28.78	826
28.8	788.667
28.82	862
28.84	871.333
28.86	862.667
28.88	909.333
28.9	938.667
28.92	970
28.94	965.333
28.96	1020
28.98	1025.33
29	1135.33
29.02	1143.33
29.04	1230.67
29.06	1326.67
29.08	1438
29.1	1536.67
29.12	1580
29.14	1644
29.16	1718
29.18	1765.33
29.2	1772
29.22	1820.67
29.24	1742.67
29.26	1753.33
29.28	1662
29.3	1576
29.32	1548
29.34	1497.33
29.36	1438.67
29.38	1346
29.4	1285.33
29.42	1235.33
29.44	1190.67
29.46	1160.67
29.48	1088.67
29.5	1045.33
29.52	1003.33
29.54	965.333
29.56	984.667
29.58	926.667
29.6	890.667
29.62	888.667
29.64	868
29.66	806
29.68	789.333
29.7	778.667
29.72	781.333
29.74	808.667
29.76	780.667
29.78	764
29.8	785.333
29.82	738.667
29.84	752.667
29.86	733.333
29.88	710.667
29.9	744
29.92	730
29.94	746
29.96	711.333
29.98	701.333
30	712
30.02	689.333
30.04	736.667
30.06	723.333
30.08	702.667
30.1	709.333
30.12	714
30.14	739.333
30.16	701.333
30.18	696
30.2	710
30.22	704.667
30.24	694
30.26	704.667
30.28	706.667
30.3	706
30.32	749.333
30.34	754
30.36	768
30.38	775.333
30.4	798.667
30.42	790
30.44	771.333
30.46	758
30.48	791.333
30.5	752.667
30.52	741.333
30.54	742.667
30.56	728.667
30.58	668.667
30.6	698.667
30.62	686.667
30.64	665.333
30.66	657.333
30.68	647.333
30.7	628
30.72	625.333
30.74	658.667
30.76	634.667
30.78	604
30.8	620
30.82	636
30.84	626.667
30.86	637.333
30.88	626
30.9	636.667
30.92	667.333
30.94	648.667
30.96	664
30.98	690.667
31	706
31.02	722.667
31.04	674.667
31.06	678
31.08	688.667
31.1	689.333
31.12	686
31.14	662.667
31.16	666
31.18	655.333
31.2	630.667
31.22	621.333
31.24	598
31.26	609.333
31.28	612
31.3	602
31.32	594
31.34	603.333
31.36	622
31.38	598.667
31.4	627.333
31.42	618
31.44	594
31.46	619.333
31.48	608
31.5	610
31.52	612
31.54	608.667
31.56	624
31.58	594.667
31.6	588
31.62	565.333
31.64	592.667
31.66	568.667
31.68	595.333
31.7	542
31.72	584.667
31.74	606
31.76	569.333
31.78	523.333
31.8	549.333
31.82	564.667
31.84	559.333
31.86	562.667
31.88	558
31.9	575.333
31.92	558
31.94	547.333
31.96	542
31.98	533.333
32	528
32.02	556.667
32.04	534.667
32.06	556
32.08	539.333
32.1	570.667
32.12	580.667
32.14	562.667
32.16	583.333
32.18	556.667
32.2	552.667
32.22	579.333
32.24	554
32.26	600.667
32.28	622
32.3	616
32.32	618
32.34	647.333
32.36	686
32.38	685.333
32.4	687.333
32.42	706.667
32.44	695.333
32.46	721.333
32.48	723.333
32.5	699.333
32.52	722.667
32.54	700.667
32.56	707.333
32.58	710.667
32.6	698.667
32.62	678.667
32.64	672.667
32.66	708
32.68	720
32.7	723.333
32.72	744
32.74	770.667
32.76	775.333
32.78	792.667
32.8	825.333
32.82	822
32.84	814.667
32.86	826.667
32.88	871.333
32.9	836.667
32.92	822
32.94	798.667
32.96	783.333
32.98	765.333
33	738.667
33.02	735.333
33.04	714
33.06	708.667
33.08	654
33.1	664
33.12	664.667
33.14	694.667
33.16	692
33.18	674
33.2	629.333
33.22	654.667
33.24	662
33.26	620
33.28	645.333
33.3	678
33.32	699.333
33.34	724
33.36	747.333
33.38	784
33.4	784
33.42	809.333
33.44	865.333
33.46	924.667
33.48	991.333
33.5	992.667
33.52	1066
33.54	1025.33
33.56	1018.67
33.58	981.333
33.6	934
33.62	891.333
33.64	789.333
33.66	762
33.68	746
33.7	674
33.72	652
33.74	568.667
33.76	612
33.78	579.333
33.8	530.667
33.82	536
33.84	550
33.86	575.333
33.88	534
33.9	566.667
33.92	564
33.94	558
33.96	513.333
33.98	551.333
34	571.333
34.02	565.333
34.04	562.667
34.06	582
34.08	547.333
34.1	534.667
34.12	535.333
34.14	574
34.16	567.333
34.18	558
34.2	566.667
34.22	569.333
34.24	566
34.26	551.333
34.28	559.333
34.3	535.333
34.32	534
34.34	528
34.36	512.667
34.38	500
34.4	507.333
34.42	496
34.44	478.667
34.46	500
34.48	470
34.5	482.667
34.52	468
34.54	474
34.56	461.333
34.58	464
34.6	474
34.62	477.333
34.64	482
34.66	476
34.68	474
34.7	490
34.72	455.333
34.74	469.333
34.76	493.333
34.78	490
34.8	466.667
34.82	458
34.84	474
34.86	496
34.88	471.333
34.9	477.333
34.92	462
34.94	475.333
34.96	469.333
34.98	474
35	470.667
35.02	503.333
35.04	474.667
35.06	482
35.08	496.667
35.1	503.333
35.12	487.333
35.14	482.667
35.16	484
35.18	522
35.2	510
35.22	497.333
35.24	512.667
35.26	485.333
35.28	520
35.3	531.333
35.32	489.333
35.34	475.333
35.36	516
35.38	521.333
35.4	516.667
35.42	499.333
35.44	514
35.46	518.667
35.48	508
35.5	475.333
35.52	500
35.54	446
35.56	490
35.58	496
35.6	490.667
35.62	498
35.64	508.667
35.66	483.333
35.68	459.333
35.7	487.333
35.72	501.333
35.74	490
35.76	480.667
35.78	473.333
35.8	471.333
35.82	485.333
35.84	506
35.86	546.667
35.88	528
35.9	535.333
35.92	536
35.94	536
35.96	520.667
35.98	515.333
36	532.667
36.02	548
36.04	532.667
36.06	532
36.08	511.333
36.1	507.333
36.12	504
36.14	496.667
36.16	500
36.18	464.667
36.2	490.667
36.22	494.667
36.24	428
36.26	453.333
36.28	440.667
36.3	468.667
36.32	469.333
36.34	473.333
36.36	454
36.38	450.667
36.4	449.333
36.42	444
36.44	436
36.46	442.667
36.48	428
36.5	414.667
36.52	438
36.54	440.667
36.56	444
36.58	480
36.6	457.333
36.62	413.333
36.64	437.333
36.66	468
36.68	439.333
36.7	454
36.72	458
36.74	487.333
36.76	497.333
36.78	468.667
36.8	470
36.82	435.333
36.84	445.333
36.86	478.667
36.88	451.333
36.9	491.333
36.92	459.333
36.94	504
36.96	491.333
36.98	482.667
37	481.333
37.02	481.333
37.04	486
37.06	491.333
37.08	459.333
37.1	491.333
37.12	500.667
37.14	518
37.16	545.333
37.18	523.333
37.2	518
37.22	545.333
37.24	529.333
37.26	566.667
37.28	564.667
37.3	540
37.32	496.667
37.34	522.667
37.36	538.667
37.38	518
37.4	515.333
37.42	527.333
37.44	456.667
37.46	470
37.48	490.667
37.5	504.667
37.52	490.667
37.54	495.333
37.56	458.667
37.58	474.667
37.6	472
37.62	449.333
37.64	464
37.66	446.667
37.68	454
37.7	456
37.72	434
37.74	460
37.76	466.667
37.78	448.667
37.8	464
37.82	454.667
37.84	436
37.86	429.333
37.88	439.333
37.9	490
37.92	409.333
37.94	456
37.96	439.333
37.98	446
38	437.333
38.02	486.667
38.04	456
38.06	469.333
38.08	477.333
38.1	488.667
38.12	496.667
38.14	532.667
38.16	516.667
38.18	558
38.2	565.333
38.22	579.333
38.24	606.667
38.26	617.333
38.28	637.333
38.3	638
38.32	688.667
38.34	699.333
38.36	736
38.38	689.333
38.4	688
38.42	672.667
38.44	712.667
38.46	712
38.48	708
38.5	715.333
38.52	658
38.54	630.667
38.56	604.667
38.58	584.667
38.6	584.667
38.62	570.667
38.64	565.333
38.66	551.333
38.68	520.667
38.7	529.333
38.72	505.333
38.74	509.333
38.76	496.667
38.78	454
38.8	480.667
38.82	478.667
38.84	488
38.86	475.333
38.88	479.333
38.9	461.333
38.92	465.333
38.94	458
38.96	446
38.98	461.333
39	436
39.02	492
39.04	480
39.06	458
39.08	483.333
39.1	510
39.12	520
39.14	516
39.16	524
39.18	520
39.2	548
39.22	566.667
39.24	544
39.26	610.667
39.28	665.333
39.3	665.333
39.32	701.333
39.34	724.667
39.36	780.667
39.38	762
39.4	768
39.42	816
39.44	794
39.46	788
39.48	780.667
39.5	759.333
39.52	761.333
39.54	724.667
39.56	720
39.58	694.667
39.6	658.667
39.62	668
39.64	654.667
39.66	622
39.68	618
39.7	591.333
39.72	606
39.74	619.333
39.76	642.667
39.78	637.333
39.8	627.333
39.82	614.667
39.84	638.667
39.86	639.333
39.88	611.333
39.9	618.667
39.92	614
39.94	645.333
39.96	588.667
39.98	594
40	614.667
40.02	588
40.04	553.333
40.06	571.333
40.08	556
40.1	533.333
40.12	505.333
40.14	502.667
40.16	528
40.18	480.667
40.2	520
40.22	492
40.24	519.333
40.26	489.333
40.28	500
40.3	518
40.32	450
40.34	452.667
40.36	475.333
40.38	465.333
40.4	492.667
40.42	497.333
40.44	501.333
40.46	481.333
40.48	469.333
40.5	481.333
40.52	508.667
40.54	482.667
40.56	457.333
40.58	460.667
40.6	458
40.62	462
40.64	445.333
40.66	464.667
40.68	442.667
40.7	465.333
40.72	460
40.74	440
40.76	499.333
40.78	453.333
40.8	498.667
40.82	468.667
40.84	464.667
40.86	476.667
40.88	440
40.9	448.667
40.92	491.333
40.94	454
40.96	474
40.98	488
41	473.333
41.02	518
41.04	490
41.06	477.333
41.08	470.667
41.1	482
41.12	501.333
41.14	493.333
41.16	474
41.18	488.667
41.2	506.667
41.22	478
41.24	502.667
41.26	510
41.28	501.333
41.3	496.667
41.32	480.667
41.34	533.333
41.36	531.333
41.38	504.667
41.4	533.333
41.42	527.333
41.44	540.667
41.46	544
41.48	585.333
41.5	569.333
41.52	632
41.54	610
41.56	631.333
41.58	627.333
41.6	681.333
41.62	711.333
41.64	686
41.66	716.667
41.68	729.333
41.7	762.667
41.72	766
41.74	801.333
41.76	852
41.78	796.667
41.8	850.667
41.82	850
41.84	878
41.86	902
41.88	862.667
41.9	840.667
41.92	868.667
41.94	887.333
41.96	825.333
41.98	802.667
42	790
42.02	792.667
42.04	790.667
42.06	734
42.08	700.667
42.1	720.667
42.12	686
42.14	635.333
42.16	655.333
42.18	656
42.2	632.667
42.22	604.667
42.24	657.333
42.26	593.333
42.28	616
42.3	622.667
42.32	586.667
42.34	562.667
42.36	588
42.38	591.333
42.4	602
42.42	574
42.44	579.333
42.46	531.333
42.48	558
42.5	554
42.52	530
42.54	566.667
42.56	532.667
42.58	524
42.6	564
42.62	571.333
42.64	550
42.66	554
42.68	551.333
42.7	569.333
42.72	572.667
42.74	591.333
42.76	536.667
42.78	548
42.8	535.333
42.82	551.333
42.84	547.333
42.86	521.333
42.88	530.667
42.9	545.333
42.92	524.667
42.94	548.667
42.96	526
42.98	550
43	524.667
43.02	547.333
43.04	552.667
43.06	572.667
43.08	593.333
43.1	554
43.12	608
43.14	598.667
43.16	591.333
43.18	600.667
43.2	589.333
43.22	577.333
43.24	574.667
43.26	593.333
43.28	636
43.3	553.333
43.32	562.667
43.34	568.667
43.36	599.333
43.38	586
43.4	653.333
43.42	608.667
43.44	608
43.46	602.667
43.48	594.667
43.5	616
43.52	584.667
43.54	594
43.56	622.667
43.58	583.333
43.6	568.667
43.62	568.667
43.64	601.333
43.66	546.667
43.68	556
43.7	569.333
43.72	544
43.74	602.667
43.76	567.333
43.78	546
43.8	578
43.82	555.333
43.84	604
43.86	609.333
43.88	584
43.9	620.667
43.92	647.333
43.94	620.667
43.96	678.667
43.98	694.667
44	744
44.02	761.333
44.04	831.333
44.06	787.333
44.08	802
44.1	794.667
44.12	817.333
44.14	801.333
44.16	858.667
44.18	849.333
44.2	812.667
44.22	788
44.24	792
44.26	764.667
44.28	772
44.3	772
44.32	778
44.34	806.667
44.36	738.667
44.38	732
44.4	746
44.42	736
44.44	710
44.46	699.333
44.48	734.667
44.5	721.333
44.52	706
44.54	695.333
44.56	708.667
44.58	666.667
44.6	679.333
44.62	719.333
44.64	676
44.66	708.667
44.68	649.333
44.7	690
44.72	718
44.74	682
44.76	678
44.78	596
44.8	624.667
44.82	632
44.84	594.667
44.86	617.333
44.88	588.667
44.9	614
44.92	563.333
44.94	582
44.96	556
44.98	586.667
45	525.333
45.02	550.667
45.04	560
45.06	539.333
45.08	506
45.1	554
45.12	530
45.14	530.667
45.16	555.333
45.18	564.667
45.2	564
45.22	554.667
45.24	564.667
45.26	544
45.28	540
45.3	551.333
45.32	559.333
45.34	536
45.36	574.667
45.38	558.667
45.4	540
45.42	584.667
45.44	549.333
45.46	521.333
45.48	542.667
45.5	509.333
45.52	505.333
45.54	524
45.56	521.333
45.58	518
45.6	473.333
45.62	482.667
45.64	504.667
45.66	480
45.68	478
45.7	459.333
45.72	460.667
45.74	488.667
45.76	485.333
45.78	462.667
45.8	500.667
45.82	470
45.84	490
45.86	517.333
45.88	493.333
45.9	512
45.92	520
45.94	528.667
45.96	471.333
45.98	499.333
46	485.333
46.02	486
46.04	476
46.06	496.667
46.08	468
46.1	476
46.12	472
46.14	462.667
46.16	492.667
46.18	488
46.2	473.333
46.22	431.333
46.24	458.667
46.26	488
46.28	492
46.3	481.333
46.32	480
46.34	459.333
46.36	470
46.38	473.333
46.4	461.333
46.42	483.333
46.44	475.333
46.46	474
46.48	456
46.5	445.333
46.52	443.333
46.54	463.333
46.56	476.667
46.58	447.333
46.6	476.667
46.62	468.667
46.64	484
46.66	492.667
46.68	476.667
46.7	482
46.72	486
46.74	475.333
46.76	474.667
46.78	485.333
46.8	479.333
46.82	496.667
46.84	470.667
46.86	528.667
46.88	480
46.9	478
46.92	447.333
46.94	463.333
46.96	460.667
46.98	468
47	470
47.02	476
47.04	468.667
47.06	476
47.08	485.333
47.1	454
47.12	425.333
47.14	463.333
47.16	456
47.18	462.667
47.2	474.667
47.22	434.667
47.24	430
47.26	440.667
47.28	446
47.3	438
47.32	462.667
47.34	448.667
47.36	459.333
47.38	460.667
47.4	402
47.42	408
47.44	422.667
47.46	434.667
47.48	442.667
47.5	431.333
47.52	464.667
47.54	441.333
47.56	433.333
47.58	446
47.6	450
47.62	456
47.64	420.667
47.66	452
47.68	428.667
47.7	456.667
47.72	466
47.74	443.333
47.76	446.667
47.78	444.667
47.8	428
47.82	497.333
47.84	460
47.86	454
47.88	454
47.9	436.667
47.92	459.333
47.94	447.333
47.96	492.667
47.98	510
48	498
48.02	484.667
48.04	473.333
48.06	456.667
48.08	507.333
48.1	493.333
48.12	493.333
48.14	498.667
48.16	494.667
48.18	481.333
48.2	474
48.22	487.333
48.24	489.333
48.26	467.333
48.28	478.667
48.3	513.333
48.32	502.667
48.34	514.667
48.36	478
48.38	521.333
48.4	513.333
48.42	505.333
48.44	503.333
48.46	514
48.48	538.667
48.5	553.333
48.52	574.667
48.54	552
48.56	518.667
48.58	565.333
48.6	556
48.62	563.333
48.64	544.667
48.66	578.667
48.68	575.333
48.7	586.667
48.72	586
48.74	615.333
48.76	588.667
48.78	582.667
48.8	596
48.82	571.333
48.84	586
48.86	584
48.88	604.667
48.9	543.333
48.92	553.333
48.94	536.667
48.96	551.333
48.98	542.667
49	562
49.02	552.667
49.04	523.333
49.06	508
49.08	513.333
49.1	508.667
49.12	486.667
49.14	440.667
49.16	479.333
49.18	486.667
49.2	489.333
49.22	468.667
49.24	450
49.26	470
49.28	486.667
49.3	482.667
49.32	462.667
49.34	448
49.36	431.333
49.38	419.333
49.4	456
49.42	432.667
49.44	417.333
49.46	432.667
49.48	412
49.5	436
49.52	448.667
49.54	436
49.56	434.667
49.58	464.667
49.6	472.667
49.62	441.333
49.64	455.333
49.66	428.667
49.68	470.667
49.7	494.667
49.72	452.667
49.74	462
49.76	446
49.78	447.333
49.8	425.333
49.82	422
49.84	424
49.86	452
49.88	429.333
49.9	434
49.92	460
49.94	452.667
[truncated: 1,503 more rows]
