# Supplementary material for: Ion pair sites for efficient electrochemical extraction of uranium in real nuclear wastewater
Source: Nat Commun. 2024 May 16;15:4149. doi: 10.1038/s41467-024-48564-y (PMC11099191; doi:10.1038/s41467-024-48564-y)
Supplement: Supplementary file 5 — Source Data [file 41467_2024_48564_MOESM5_ESM.zip › Source Data/Supplementary Fig. 14.xlsx]

## Sheet: Supplementary Fig. 14
Supplementary Fig. 14
U 4f spectra of the yellow deposits: Binding energy (eV)	U 4f spectra of the yellow deposits: Peak curves (arb.u.)													U 4f spectra of the grey deposits: Binding energy (eV)	U 4f spectra of the grey deposits: Peak curves (arb.u.)
398.08	31300.9	31578.5	31578.5	31578.5	31578.5	31578.5	31578.6	31578.5	31644.7	32016.1	31578.5	32082.3		398.08	29554.5	29243.4	29243.4	29243.4	29243.4	29243.4	29243.4	29243.4	29263.2	29427.2	29243.4	29446.9
398.03	31519.9	31576.8	31576.8	31576.8	31576.8	31576.8	31576.9	31576.8	31647.3	32049.4	31576.8	32119.9		398.03	29042.5	29201.1	29201.1	29201.1	29201.1	29201.1	29201.1	29201.1	29222.6	29398.4	29201.1	29420
397.98	31807.5	31575.1	31575.1	31575.1	31575.1	31575.1	31575.1	31575.1	31650	32084.8	31575.1	32159.8		397.98	29050.3	29199.4	29199.4	29199.4	29199.4	29199.4	29199.4	29199.4	29223	29412.5	29199.4	29436
397.93	31454.7	31573.2	31573.2	31573.2	31573.2	31573.2	31573.3	31573.2	31652.9	32122.3	31573.2	32202		397.93	29122	29197.7	29197.7	29197.7	29197.7	29197.7	29197.7	29197.7	29223.3	29428.8	29197.7	29454.4
397.88	31932.1	31571.2	31571.2	31571.2	31571.2	31571.2	31571.2	31571.2	31655.9	32161.8	31571.2	32246.6		397.88	29338.2	29195.9	29195.9	29195.9	29195.9	29195.9	29195.9	29195.9	29223.8	29447.5	29195.9	29475.4
397.83	31456	31569.1	31569.1	31569.1	31569.1	31569.1	31569.1	31569.1	31659.2	32203.6	31569.1	32293.8		397.83	29353.2	29194.1	29194.1	29194.1	29194.1	29194.1	29194.1	29194.1	29224.4	29469	29194.1	29499.3
397.78	31576.7	31566.9	31566.9	31566.9	31566.9	31566.9	31566.9	31566.9	31662.7	32247.8	31566.9	32343.6		397.78	28946.7	29192	29192	29192	29192	29192	29192	29192	29225	29493.3	29192	29526.3
397.73	31936.9	31564.5	31564.5	31564.5	31564.5	31564.5	31564.5	31564.5	31666.3	32294.1	31564.5	32395.9		397.73	29483.7	29189.9	29189.9	29189.9	29189.9	29189.9	29189.9	29189.9	29225.8	29521	29189.9	29556.8
397.68	32225	31561.9	31561.9	31561.9	31561.9	31561.9	31561.9	31561.9	31670	32342.6	31561.9	32450.8		397.68	29299.8	29187.5	29187.5	29187.5	29187.5	29187.5	29187.5	29187.5	29226.5	29551.9	29187.5	29590.9
397.63	31677.6	31559	31559	31559	31559	31559	31559.1	31559	31673.9	32393.4	31559	32508.3		397.63	29470.6	29185	29185	29185	29185	29185	29185	29185	29227.3	29586.6	29185	29628.9
397.58	31874.5	31555.9	31555.9	31555.9	31555.9	31555.9	31555.9	31555.9	31677.9	32446.5	31555.9	32568.5		397.58	29823.6	29182.2	29182.2	29182.2	29182.2	29182.2	29182.2	29182.2	29228.1	29625.3	29182.2	29671.2
397.53	32084.1	31552.5	31552.5	31552.5	31552.5	31552.5	31552.6	31552.5	31682.1	32501.8	31552.5	32631.4		397.53	29744.9	29179.1	29179.1	29179.1	29179.1	29179.1	29179.1	29179.1	29228.9	29668.1	29179.1	29717.9
397.48	32306.3	31548.8	31548.8	31548.8	31548.8	31548.8	31548.9	31548.8	31686.3	32559.4	31548.8	32696.9		397.48	30032.3	29175.9	29175.9	29175.9	29175.9	29175.9	29175.9	29175.9	29229.9	29715.4	29175.9	29769.5
397.43	32704.4	31544.8	31544.8	31544.8	31544.8	31544.8	31544.8	31544.8	31690.7	32619.1	31544.8	32765.1		397.43	29425.6	29172.5	29172.5	29172.5	29172.5	29172.5	29172.5	29172.5	29231.1	29767.6	29172.5	29826.2
397.38	32391.8	31540.4	31540.4	31540.4	31540.4	31540.4	31540.5	31540.4	31695.3	32681.1	31540.4	32836		397.38	29911	29168.9	29168.9	29168.9	29168.9	29168.9	29168.9	29168.9	29232.4	29824.7	29168.9	29888.1
397.33	32689.5	31535.8	31535.8	31535.8	31535.8	31535.8	31535.9	31535.8	31700.1	32745.3	31535.8	32909.7		397.33	30220.3	29165	29165	29165	29165	29165	29165	29165	29233.8	29886.7	29165	29955.5
397.28	32765	31530.7	31530.7	31530.7	31530.7	31530.7	31530.8	31530.7	31705	32811.5	31530.7	32985.8		397.28	29912.6	29160.8	29160.8	29160.8	29160.8	29160.8	29160.8	29160.8	29235.2	29953.8	29160.8	30028.3
397.23	32758.7	31525.1	31525.1	31525.1	31525.1	31525.1	31525.2	31525.1	31709.9	32879.6	31525.1	33064.5		397.23	29365.2	29156.4	29156.4	29156.4	29156.4	29156.4	29156.4	29156.4	29236.9	30026.4	29156.4	30106.9
397.18	32992.6	31519.1	31519.1	31519.1	31519.1	31519.1	31519.2	31519.1	31715	32949.7	31519.1	33145.7		397.18	30050.2	29151.8	29151.8	29151.8	29151.8	29151.8	29151.8	29151.8	29238.9	30104.2	29151.8	30191.3
397.13	33162.6	31512.5	31512.5	31512.5	31512.5	31512.5	31512.6	31512.5	31720.3	33021.5	31512.5	33229.3		397.13	30418	29146.9	29146.9	29146.9	29146.9	29146.9	29146.9	29146.9	29241.1	30187.4	29146.9	30281.6
397.08	33616.5	31505.6	31505.6	31505.6	31505.6	31505.6	31505.8	31505.6	31725.8	33095.2	31505.6	33315.5		397.08	30574.3	29141.7	29141.7	29141.7	29141.7	29141.7	29141.7	29141.7	29243.5	30275.6	29141.7	30377.4
397.03	33521.8	31498.3	31498.3	31498.3	31498.3	31498.3	31498.4	31498.3	31731.7	33170.6	31498.3	33404		397.03	30254.6	29136.2	29136.2	29136.2	29136.2	29136.2	29136.3	29136.2	29246.2	30368.8	29136.2	30478.7
396.98	33767.8	31490.6	31490.6	31490.6	31490.6	31490.6	31490.7	31490.6	31737.8	33247.5	31490.6	33494.9		396.98	30477.4	29130.4	29130.4	29130.4	29130.4	29130.4	29130.4	29130.4	29249.1	30466.6	29130.4	30585.4
396.93	34150.6	31482.3	31482.3	31482.3	31482.3	31482.3	31482.5	31482.3	31744.3	33325.8	31482.3	33587.9		396.93	30718.4	29124.1	29124.1	29124.1	29124.1	29124.1	29124.1	29124.1	29252.2	30568.7	29124.1	30696.9
396.88	33747	31473.5	31473.5	31473.5	31473.5	31473.5	31473.7	31473.5	31751	33405.2	31473.5	33682.9		396.88	30636.8	29117.1	29117.1	29117.1	29117.1	29117.1	29117.2	29117.1	29255.4	30674.4	29117.1	30812.7
396.83	34143.4	31464.2	31464.2	31464.2	31464.2	31464.2	31464.3	31464.2	31758.1	33485.7	31464.2	33779.8		396.83	30798.9	29109.6	29109.6	29109.6	29109.6	29109.6	29109.7	29109.6	29258.7	30783.5	29109.6	30932.5
396.78	34102.8	31454.2	31454.2	31454.2	31454.2	31454.2	31454.4	31454.2	31765.5	33567	31454.2	33878.5		396.78	31378.6	29101.8	29101.8	29101.8	29101.8	29101.8	29101.8	29101.8	29262.5	30895.3	29101.8	31056
396.73	34602.5	31443.9	31443.9	31443.9	31443.9	31443.9	31444.1	31443.9	31773.5	33649.2	31443.9	33979		396.73	31452.9	29093.5	29093.5	29093.5	29093.5	29093.5	29093.6	29093.5	29266.6	31009.4	29093.5	31182.5
396.68	34756.6	31433	31433	31433	31433	31433	31433.3	31433	31782	33731.8	31433	34081		396.68	31577.9	29084.6	29084.6	29084.6	29084.6	29084.6	29084.7	29084.6	29271.1	31124.6	29084.6	31311.1
396.63	34914.9	31421.7	31421.7	31421.7	31421.7	31421.7	31422	31421.7	31791.1	33814.8	31421.7	34184.4		396.63	31792	29075.3	29075.3	29075.3	29075.3	29075.3	29075.3	29075.3	29276	31240.4	29075.3	31441.2
396.58	35301.2	31409.9	31409.9	31409.9	31409.9	31409.9	31410.2	31409.9	31800.9	33897.9	31409.9	34289.2		396.58	31522.8	29065.5	29065.5	29065.5	29065.5	29065.5	29065.6	29065.5	29281.5	31356	29065.5	31572.1
396.53	35066.5	31397.6	31397.6	31397.6	31397.6	31397.6	31397.9	31397.6	31811.4	33980.9	31397.6	34395		396.53	32049.3	29055.2	29055.2	29055.2	29055.2	29055.2	29055.3	29055.2	29287.6	31470.4	29055.2	31702.8
396.48	35272.2	31384.8	31384.8	31384.8	31384.8	31384.8	31385.2	31384.8	31822.7	34063.5	31384.8	34501.7		396.48	32311.8	29044.4	29044.4	29044.4	29044.4	29044.4	29044.5	29044.4	29294.3	31582.5	29044.4	31832.5
396.43	35440.6	31371.6	31371.6	31371.6	31371.6	31371.6	31372	31371.6	31835	34145.5	31371.6	34609.3		396.43	32030.2	29033.3	29033.3	29033.3	29033.3	29033.3	29033.4	29033.3	29301.9	31691.5	29033.3	31960.2
396.38	35805	31358.1	31358.1	31358.1	31358.1	31358.1	31358.5	31358.1	31848.3	34226.9	31358.1	34717.6		396.38	31944.4	29021.7	29021.7	29021.7	29021.7	29021.7	29021.8	29021.7	29310.3	31796.4	29021.7	32085.1
396.33	35607.8	31344.2	31344.2	31344.2	31344.2	31344.2	31344.6	31344.2	31862.8	34307.2	31344.2	34826.4		396.33	32305.4	29009.7	29009.7	29009.7	29009.7	29009.7	29009.8	29009.7	29319.7	31896	29009.7	32206.1
396.28	35829.5	31329.9	31329.9	31329.9	31329.9	31329.9	31330.4	31329.9	31878.6	34386.3	31329.9	34935.5		396.28	32460.1	28997.4	28997.4	28997.4	28997.4	28997.4	28997.6	28997.4	29330.3	31989.5	28997.4	32322.5
396.23	35519.6	31315.4	31315.4	31315.4	31315.4	31315.4	31316	31315.4	31895.8	34463.9	31315.4	35044.9		396.23	32586.2	28984.7	28984.7	28984.7	28984.7	28984.7	28985	28984.7	29342	32075.8	28984.7	32433.3
396.18	35682	31300.5	31300.5	31300.5	31300.5	31300.5	31301.1	31300.5	31914.4	34539.6	31300.5	35154.2		396.18	32717.4	28971.7	28971.7	28971.7	28971.7	28971.7	28972	28971.7	29355	32154	28971.7	32537.6
396.13	36022.8	31285.3	31285.3	31285.3	31285.3	31285.3	31285.9	31285.3	31934.7	34613.3	31285.3	35263.4		396.13	33051.9	28958.4	28958.4	28958.4	28958.4	28958.4	28958.7	28958.4	29369.6	32223.3	28958.4	32634.8
396.08	36001.5	31269.9	31269.9	31269.9	31269.9	31269.9	31270.6	31269.9	31956.7	34684.8	31269.9	35372.4		396.08	32617.3	28944.8	28944.8	28944.8	28944.8	28944.8	28945.1	28944.8	29385.6	32282.7	28944.8	32723.9
396.03	36213.8	31254.2	31254.2	31254.2	31254.2	31254.2	31255	31254.2	31980.7	34753.6	31254.2	35480.9		396.03	32528	28930.8	28930.8	28930.8	28930.8	28930.8	28931.3	28930.8	29403.3	32331.5	28930.8	32804.4
395.98	36450.2	31238.2	31238.2	31238.2	31238.2	31238.2	31239.1	31238.2	32006.6	34819.5	31238.2	35588.8		395.98	33266.7	28916.8	28916.8	28916.8	28916.8	28916.8	28917.3	28916.8	29423	32369.2	28916.8	32876
395.93	36057.5	31222	31222	31222	31222	31222	31223	31222	32034.7	34882.3	31222	35696		395.93	33066.4	28902.3	28902.3	28902.3	28902.3	28902.3	28903	28902.3	29444.6	32395.1	28902.3	32938
395.88	36011.4	31205.5	31205.5	31205.5	31205.5	31205.5	31206.6	31205.5	32065.1	34941.6	31205.5	35802.3		395.88	33069.9	28887.7	28887.7	28887.7	28887.7	28887.7	28888.5	28887.7	29468.3	32408.9	28887.7	32990.2
395.83	36769.3	31188.7	31188.7	31188.7	31188.7	31188.7	31189.8	31188.7	32097.8	34997.2	31188.7	35907.5		395.83	32767.9	28873	28873	28873	28873	28873	28873.8	28873	29494.4	32410.3	28873	33032.6
395.78	36366.8	31171.7	31171.7	31171.7	31171.7	31171.7	31173	31171.7	32133.3	35048.9	31171.7	36011.8		395.78	32727.6	28858.1	28858.1	28858.1	28858.1	28858.1	28859.2	28858.1	29523.1	32399.3	28858.1	33065.3
395.73	36527.6	31154.6	31154.6	31154.6	31154.6	31154.6	31156	31154.6	32171.8	35096.6	31154.6	36115.2		395.73	33398.6	28843	28843	28843	28843	28843	28844.2	28843	29554.4	32375.2	28843	33087.8
395.68	36537.9	31137.3	31137.3	31137.3	31137.3	31137.3	31138.8	31137.3	32213.3	35139.9	31137.3	36217.4		395.68	33127.4	28827.8	28827.8	28827.8	28827.8	28827.8	28829.2	28827.8	29588.5	32338.3	28827.8	33100.4
395.63	36787.3	31119.9	31119.9	31119.9	31119.9	31119.9	31121.6	31119.9	32258.3	35178.7	31119.9	36318.7		395.63	33040.4	28812.7	28812.7	28812.7	28812.7	28812.7	28814.3	28812.7	29625.9	32289	28812.7	33103.9
395.58	36364.8	31102.3	31102.3	31102.3	31102.3	31102.3	31104.1	31102.3	32306.6	35212.6	31102.3	36418.8		395.58	33031.5	28797.5	28797.5	28797.5	28797.5	28797.5	28799.5	28797.5	29666.7	32227.5	28797.5	33098.7
395.53	36223.2	31084.5	31084.5	31084.5	31084.5	31084.5	31086.5	31084.5	32358.8	35241.5	31084.5	36518		395.53	33447.7	28782.4	28782.4	28782.4	28782.4	28782.4	28784.7	28782.4	29711.1	32154.4	28782.4	33085.5
395.48	36653.2	31066.7	31066.7	31066.7	31066.7	31066.7	31068.9	31066.8	32415.3	35265.6	31066.7	36616.4		395.48	32850.3	28767.1	28767.1	28767.1	28767.1	28767.1	28769.8	28767.1	29759.1	32070.2	28767.1	33064.9
395.43	36567.7	31048.9	31048.9	31048.9	31048.9	31048.9	31051.3	31048.9	32476.2	35284.4	31048.9	36714.1		395.43	32595.8	28751.7	28751.7	28751.7	28751.7	28751.7	28754.9	28751.7	29811	31975.6	28751.7	33038.1
395.38	36889.2	31030.9	31030.9	31030.9	31030.9	31030.9	31033.6	31031	32541.7	35297.8	31030.9	36811.3		395.38	32934.8	28736.5	28736.5	28736.5	28736.5	28736.5	28740.2	28736.5	29867.4	31871.6	28736.5	33006.2
395.33	36394.4	31012.9	31012.9	31012.9	31012.9	31012.9	31015.9	31013.1	32612.4	35305.7	31012.9	36908.2		395.33	32896	28721.4	28721.4	28721.4	28721.4	28721.4	28725.7	28721.4	29928.3	31759.1	28721.4	32970.4
395.28	36357.9	30994.9	30994.9	30994.9	30994.9	30994.9	30998.2	30995.1	32688.6	35308.1	30994.9	37005.2		395.28	33058.7	28706.2	28706.2	28706.2	28706.2	28706.2	28711.3	28706.2	29994.1	31638.9	28706.2	32931.9
395.23	36377.7	30976.8	30976.8	30976.8	30976.8	30976.8	30980.3	30977	32770.6	35304.8	30976.8	37102.3		395.23	32740	28691.2	28691.2	28691.2	28691.2	28691.2	28697.1	28691.2	30065	31512.3	28691.2	32892
395.18	36780.9	30958.4	30958.4	30958.4	30958.4	30958.4	30962.2	30958.6	32858.6	35295.5	30958.4	37200		395.18	32739	28676.3	28676.3	28676.3	28676.3	28676.3	28683.2	28676.3	30141.5	31380.2	28676.3	32852.3
395.13	36499.4	30939.8	30939.8	30939.8	30939.8	30939.8	30944.1	30940.2	32953.3	35280.5	30939.8	37298.6		395.13	32663.4	28661.6	28661.6	28661.6	28661.6	28661.6	28669.6	28661.6	30223.8	31243.8	28661.6	32814
395.08	36617.7	30921.1	30921.1	30921.1	30921.1	30921.1	30925.8	30921.6	33055.2	35259.6	30921.1	37398.8		395.08	32807.8	28646.9	28646.9	28646.9	28646.9	28646.9	28656.2	28646.9	30312.1	31103.9	28646.9	32778.4
395.03	36709.6	30902.2	30902.2	30902.2	30902.2	30902.2	30907.4	30902.9	33164.8	35232.8	30902.2	37501.2		395.03	32424.8	28632.3	28632.3	28632.3	28632.3	28632.3	28643	28632.3	30406.9	30961.8	28632.3	32747.2
394.98	36932.6	30883.1	30883.1	30883.1	30883.1	30883.1	30888.7	30883.9	33282.6	35200.1	30883.1	37606.1		394.98	32656.4	28617.7	28617.7	28617.7	28617.7	28617.7	28630.1	28617.7	30508.6	30818.3	28617.7	32721.6
394.93	36968.3	30863.7	30863.7	30863.7	30863.7	30863.7	30869.9	30864.8	33409.2	35161.5	30863.7	37714.4		394.93	32120.8	28603.2	28603.2	28603.2	28603.2	28603.2	28617.5	28603.2	30617.4	30674.4	28603.2	32703
394.88	36991.7	30844	30844	30844	30844	30844	30850.8	30845.4	33545.5	35117.2	30844	37826.9		394.88	32468.9	28588.6	28588.6	28588.6	28588.6	28588.6	28605.2	28588.6	30733.7	30531.1	28588.6	32692.8
394.83	37148.7	30824	30824	30824	30824	30824	30831.5	30826	33692.2	35067.1	30824	37944.6		394.83	32274.4	28574.1	28574.1	28574.1	28574.1	28574.1	28593.2	28574.1	30858.1	30389.2	28574.1	32692.4
394.78	37197.3	30803.9	30803.9	30803.9	30803.9	30803.9	30812	30806.4	33850.2	35011.5	30803.9	38068.5		394.78	32636.8	28559.6	28559.6	28559.6	28559.6	28559.6	28581.6	28559.6	30991	30249.5	28559.6	32703
394.73	37369.8	30783.3	30783.3	30783.3	30783.3	30783.3	30792.3	30786.5	34020.3	34950.3	30783.3	38199.6		394.73	32728.2	28544.9	28544.9	28544.9	28544.9	28544.9	28570.2	28544.9	31132.6	30112.6	28544.9	32725.7
394.68	37116.3	30762.3	30762.3	30762.3	30762.3	30762.3	30772.2	30766.5	34203.6	34883.7	30762.3	38339.1		394.68	32443.8	28529.9	28529.9	28529.9	28529.9	28529.9	28559	28530	31283.5	29979	28529.9	32761.7
394.63	37350.4	30740.9	30740.9	30740.9	30740.9	30740.9	30751.7	30746.4	34401.2	34811.7	30740.9	38488.5		394.63	32621.9	28514.9	28514.9	28514.9	28514.9	28514.9	28548.3	28514.9	31444.2	29849.4	28514.9	32812.1
394.58	37326.3	30718.8	30718.8	30718.8	30718.8	30718.8	30730.8	30725.9	34614.3	34734.6	30718.8	38649.1		394.58	32426.2	28499.6	28499.5	28499.5	28499.5	28499.5	28537.8	28499.6	31615.2	29724.2	28499.5	32878.1
394.53	37815.9	30696.2	30696.2	30696.2	30696.2	30696.2	30709.4	30705.4	34844.3	34652.3	30696.2	38822.8		394.53	33126.1	28483.9	28483.9	28483.9	28483.9	28483.9	28527.6	28483.9	31796.9	29603.6	28483.9	32960.4
394.48	38049.2	30673.1	30673	30673	30673	30673	30687.5	30684.8	35092.9	34565.3	30673	39011.5		394.48	33156.1	28467.7	28467.7	28467.7	28467.7	28467.7	28517.7	28467.8	31989.8	29487.7	28467.7	33059.9
394.43	38456.1	30649.2	30649.2	30649.2	30649.2	30649.2	30665.1	30664.3	35361.7	34473.6	30649.2	39217.3		394.43	32878.8	28451.1	28451.1	28451.1	28451.1	28451.1	28508.2	28451.2	32194.6	29377	28451.1	33177.7
394.38	38959.8	30624.5	30624.5	30624.5	30624.5	30624.5	30642.1	30643.7	35652.6	34377.3	30624.5	39442.4		394.38	32942.2	28434.2	28434.2	28434.2	28434.2	28434.2	28499.3	28434.4	32412	29271.6	28434.2	33314.7
394.33	38965.5	30598.7	30598.7	30598.7	30598.7	30598.7	30618.2	30623.2	35967.6	34276.5	30598.7	39689.4		394.33	33443.1	28416.9	28416.9	28416.9	28416.9	28416.9	28491.1	28417.3	32642.6	29171.5	28416.9	33471.7
394.28	39046.6	30572	30572	30572	30572	30572	30593.4	30603	36309.2	34171.5	30572	39961.2		394.28	33849.7	28399.2	28399.2	28399.2	28399.2	28399.2	28483.5	28399.7	32886.9	29076.7	28399.2	33649.4
394.23	39665.2	30544.1	30544.1	30544.1	30544.1	30544.1	30567.8	30583.3	36680	34062.3	30544.1	40261.3		394.23	33886.6	28380.8	28380.8	28380.8	28380.8	28380.8	28476.7	28381.7	33145.6	28987	28380.8	33848.4
394.18	40261.1	30515	30515	30515	30515	30515	30541.2	30564.5	37083.1	33949.3	30515	40593.2		394.18	33630	28361.9	28361.9	28361.9	28361.9	28361.9	28470.7	28363.2	33419	28902.2	28361.9	34069.4
394.13	40743.2	30484.5	30484.5	30484.5	30484.5	30484.5	30513.6	30546.7	37521.9	33832.5	30484.5	40961.2		394.13	33577.3	28342.4	28342.4	28342.4	28342.4	28342.4	28465.7	28344.3	33708	28822.3	28342.4	34313.2
394.08	41110.1	30452.5	30452.5	30452.5	30452.5	30452.5	30484.9	30530.4	38000.1	33712.1	30452.5	41369.9		394.08	34165.3	28322.3	28322.3	28322.3	28322.3	28322.3	28461.9	28325.2	34013.1	28746.9	28322.3	34580.4
394.03	41340.5	30419.1	30419	30419	30419	30419	30455	30516.2	38522.3	33588.3	30419	41824.7		394.03	34122.3	28301.4	28301.4	28301.4	28301.4	28301.4	28459.4	28305.8	34334.7	28675.8	28301.4	34871.5
393.98	42164.8	30383.9	30383.9	30383.9	30383.9	30383.9	30423.9	30504.8	39093.1	33461.3	30383.9	42331.5		393.98	35085.6	28279.8	28279.8	28279.8	28279.8	28279.8	28458.3	28286.4	34673.2	28608.7	28279.8	35187.3
393.93	43035.6	30346.7	30346.7	30346.7	30346.7	30346.7	30391.3	30496.8	39718	33331	30346.7	42897.1		393.93	34988.9	28257.4	28257.4	28257.4	28257.4	28257.4	28458.9	28267.2	35029.1	28545.4	28257.4	35528.4
393.88	43843.9	30307.4	30307.4	30307.4	30307.4	30307.4	30357.3	30493.2	40403.2	33197.7	30307.4	43529.1		393.88	34781.8	28234.1	28234.1	28234.1	28234.1	28234.1	28461.3	28248.6	35402.5	28485.3	28234.1	35895.3
393.83	44456.1	30265.8	30265.7	30265.7	30265.7	30265.7	30321.6	30494.9	41155.7	33061.3	30265.7	44236.2		393.83	35483.7	28209.8	28209.8	28209.8	28209.8	28209.8	28465.6	28230.8	35793.4	28428	28209.8	36288.5
393.78	45155.5	30221.6	30221.6	30221.6	30221.6	30221.6	30284.2	30503.5	41983.5	32921.9	30221.6	45028.3		393.78	35663.2	28184.2	28184.2	28184.2	28184.2	28184.2	28472	28214.5	36201.6	28373.2	28184.2	36708.8
393.73	46391.2	30174.5	30174.5	30174.5	30174.5	30174.5	30244.8	30520.3	42895.5	32779.4	30174.5	45916.6		393.73	36328.2	28157.3	28157.3	28157.3	28157.3	28157.3	28480.8	28200.8	36626.9	28320.4	28157.3	37156.9
393.68	47333.4	30124.2	30124.2	30124.2	30124.2	30124.2	30203.3	30547.2	43901.7	32633.8	30124.2	46913.5		393.68	36859.6	28129.1	28129.1	28129.1	28129.1	28129.1	28492.4	28190.8	37068.7	28269.3	28129.1	37633.8
393.63	49072.5	30070.4	30070.4	30070.4	30070.4	30070.4	30159.8	30586.6	45013.6	32485	30070.4	48033.7		393.63	37231.5	28099.6	28099.6	28099.6	28099.6	28099.6	28507	28186.4	37526.2	28219.6	28099.6	38140.6
393.58	49950.3	30013	30013	30013	30013	30013	30114	30641.2	46244.1	32333.1	30013	49293.4		393.58	37570.8	28068.3	28068.3	28068.3	28068.3	28068.3	28524.8	28189.6	37998	28170.8	28068.3	38678.4
393.53	51882.3	29951.6	29951.5	29951.5	29951.5	29951.5	30065.9	30714.1	47607.2	32178	29951.5	50710.6		393.53	38401.5	28035.1	28035.1	28035.1	28035.1	28035.1	28546.2	28203.2	38482.4	28122.3	28035.1	39248.7
393.48	53517.2	29885.4	29885.4	29885.4	29885.4	29885.4	30015.1	30808.7	49118.5	32019.1	29885.4	52305.3		393.48	38634.7	28000	28000	28000	28000	28000	28571.6	28230.9	38977.4	28073.8	28000	39853.6
393.43	54666.2	29814.3	29814.3	29814.3	29814.3	29814.3	29961.7	30929.8	50794.8	31856.5	29814.3	54099.9		393.43	39599.9	27962.8	27962.8	27962.8	27962.8	27962.8	28601.5	28277.2	39480.3	28025.1	27962.8	40495.7
393.38	56721.1	29737.6	29737.5	29737.5	29737.5	29737.5	29905.3	31082	52653.7	31689.6	29737.5	56118.1		393.38	40658.9	27923.2	27923.2	27923.2	27923.2	27923.2	28636.1	28347.9	39988	27975.6	27923.2	41178
393.33	58957.8	29654.5	29654.4	29654.4	29654.4	29654.4	29845.7	31271.4	54713	31517.8	29654.4	58384.7		393.33	41247.9	27881.2	27881.2	27881.2	27881.2	27881.2	28676.3	28450	40496.8	27925.1	27881.2	41904.7
393.28	61916.2	29564.8	29564.8	29564.8	29564.8	29564.8	29783.1	31505.3	56990.3	31341.2	29564.8	60925.6		393.28	41973.3	27836.6	27836.6	27836.6	27836.6	27836.6	28722.6	28592	41002.4	27873.3	27836.6	42680.5
393.23	63501.1	29467.7	29467.7	29467.7	29467.7	29467.7	29717.2	31791.8	59499.4	31159	29467.7	63764.3		393.23	42810.8	27789.1	27789.1	27789.1	27789.1	27789.1	28775.5	28783.7	41499.6	27819.6	27789.1	43511.2
393.18	67566	29362.8	29362.8	29362.8	29362.8	29362.8	29648.1	32140.8	62249.2	30971	29362.8	66920.7		393.18	44344.9	27738.4	27738.4	27738.4	27738.4	27738.4	28835.7	29037	41982.9	27763.7	27738.4	44404.1
393.13	71120.7	29249.4	29249.4	29249.4	29249.4	29249.4	29575.9	32563.6	65238.3	30776.5	29249.4	70406.1		393.13	44978.2	27684.1	27684.1	27684.1	27684.1	27684.1	28903.7	29364.8	42446	27705	27684.1	45367.2
393.08	73595.3	29126.7	29126.7	29126.7	29126.7	29126.7	29500.5	33073.4	68449.1	30574.9	29126.7	74217.8		393.08	46006.1	27626.1	27626.1	27626.1	27626.1	27626.1	28980.6	29782.6	42882.5	27643.3	27626.1	46410.6
393.03	77599.4	28994.1	28994	28994	28994	28994	29422.1	33685.4	71841.1	30365.6	28994	78332.2		393.03	47602.5	27564	27564	27564	27564	27564	29067.1	30306.9	43285.4	27578.1	27564	47545.4
392.98	81233.3	28851.2	28851.2	28851.2	28851.2	28851.2	29341.5	34417.9	75341.8	30148.5	28851.2	82696.2		392.98	48943.5	27497.7	27497.7	27497.7	27497.7	27497.7	29164.3	30955.6	43647.7	27509.2	27497.7	48783.8
392.93	85309.4	28697.8	28697.8	28697.8	28697.8	28697.8	29259.2	35291.4	78837.7	29923.3	28697.8	87218.2		392.93	51117.1	27426.6	27426.6	27426.6	27426.6	27426.6	29273.4	31747.4	43962.3	27436	27426.6	50139.2
392.88	89592	28533.1	28533.1	28533.1	28533.1	28533.1	29175.7	36328.4	82169.2	29689.2	28533.1	91763.3		392.88	52299.7	27350.5	27350.5	27350.5	27350.5	27350.5	29395.2	32700.9	44222.4	27358.1	27350.5	51625.2
392.83	93864.4	28357.5	28357.5	28357.5	28357.5	28357.5	29092.6	37555.7	85135.8	29446.7	28357.5	96158.3		392.83	54420.6	27269.1	27269.1	27269.1	27269.1	27269.1	29531.5	33834.2	44422.1	27275.3	27269.1	53255.7
392.78	97010.5	28171.1	28171.1	28171.1	28171.1	28171.1	29011.3	39001.4	87515.1	29195.9	28171.1	100211		392.78	55809.7	27182	27182	27182	27182	27182	29683.5	35163.4	44556.1	27187	27182	55044
392.73	101318	27973.9	27973.8	27973.8	27973.8	27973.8	28933.3	40695.1	89110.5	28936.8	27973.8	103754		392.73	57892.8	27088.7	27088.6	27088.6	27088.6	27088.6	29852.7	36701.3	44620.4	27092.6	27088.6	57001.1
392.68	105829	27766.1	27766.1	27766.1	27766.1	27766.1	28860.2	42666.3	89835.6	28669.8	27766.1	106734		392.68	60244.1	26988.8	26988.8	26988.8	26988.8	26988.8	30041	38456.3	44608.7	26991.9	26988.8	59131.7
392.63	107978	27548.3	27548.2	27548.2	27548.2	27548.2	28794.4	44941.7	89844.2	28395.2	27548.2	109331		392.63	62278.7	26881.8	26881.8	26881.8	26881.8	26881.8	30250.1	40430.4	44514.6	26884.3	26881.8	61434.1
392.58	111019	27321	27321	27321	27321	27321	28737.9	47540.8	89335.1	28113.7	27321	111765		392.58	64476.5	26767.5	26767.5	26767.5	26767.5	26767.5	30482.4	42618.4	44348	26769.6	26767.5	63915.7
392.53	113841	27085.8	27085.8	27085.8	27085.8	27085.8	28694.1	50470.2	87970.3	27826.8	27085.8	113704		392.53	67463	26645.8	26645.8	26645.8	26645.8	26645.8	30740.3	45005.5	44104.7	26647.3	26645.8	66560.7
392.48	116348	26843.9	26843.8	26843.8	26843.8	26843.8	28665.9	53713.1	85823.5	27535.5	26843.8	115207		392.48	69799.4	26516.1	26516.1	26516.1	26516.1	26516.1	31026.6	47566.5	43787.1	26517.4	26516.1	69349.2
392.43	118084	26596.3	26596.3	26596.3	26596.3	26596.3	28656.1	57218.5	83036	27241.2	26596.3	116363		392.43	73307.6	26378.6	26378.6	26378.6	26378.6	26378.6	31344.2	50265.1	43398.6	26379.5	26378.6	72251.7
392.38	119535	26344.7	26344.6	26344.6	26344.6	26344.6	28668	60888.2	79776.5	26945.1	26344.6	117244		392.38	75646.9	26232.8	26232.8	26232.8	26232.8	26232.8	31696.2	53053.2	42943.8	26233.6	26232.8	75228.4
392.33	118000	26090.8	26090.7	26090.7	26090.7	26090.7	28704.9	64565.7	76217	26649	26090.7	117865		392.33	78101.7	26078.6	26078.6	26078.6	26078.6	26078.6	32086.1	55871.7	42428	26079.2	26078.6	78229.2
392.28	117778	25835.5	25835.4	25835.4	25835.4	25835.4	28769.2	68033	72513	26353.9	25835.4	118163		392.28	81077.5	25916.4	25916.4	25916.4	25916.4	25916.4	32518	58652.2	41857.9	25916.8	25916.4	81195.8
392.23	116192	25580.9	25580.8	25580.8	25580.8	25580.8	28864.3	71027.6	68794.5	26061.6	25580.8	118006		392.23	82881.8	25745.9	25745.9	25745.9	25745.9	25745.9	32995.5	61318.1	41239.8	25746.2	25745.9	84062
392.18	114726	25328.4	25328.4	25328.4	25328.4	25328.4	28992.5	73288	65160.3	25773.7	25328.4	117229		392.18	85569.4	25567.4	25567.4	25567.4	25567.4	25567.4	33522.9	63788.6	40580.8	25567.6	25567.4	86757.9
392.13	112242	25079.7	25079.6	25079.6	25079.6	25079.6	29155.9	74635.6	61679.7	25491.5	25079.6	115724		392.13	88791.3	25381.5	25381.5	25381.5	25381.5	25381.5	34104.9	65982.9	39888.2	25381.7	25381.5	89213.2
392.08	110560	24836.2	24836.1	24836.1	24836.1	24836.1	29356.2	75085.2	58396.8	25216.6	24836.1	113547		392.08	89410	25188.9	25188.9	25188.9	25188.9	25188.9	34745.8	67824	39169.2	25189.1	25188.9	91361.3
392.03	106105	24599.5	24599.4	24599.4	24599.4	24599.4	29594.6	74948.4	55335.8	24950.4	24599.4	111031		392.03	92308.4	24990	24990	24990	24990	24990	35449.5	69245.3	38430.2	24990.1	24990	93145.1
391.98	102661	24370.1	24370	24370	24370	24370	29870.5	74007.9	52505.1	24693.4	24370	107967		391.98	94291.2	24785.4	24785.4	24785.4	24785.4	24785.4	36219.7	70195.1	37677.5	24785.5	24785.4	94521.6
391.93	99815.2	24149.1	24149	24149	24149	24149	30183	71903.4	49903.3	24446.6	24149	103990		391.93	94082.8	24576.1	24576.1	24576.1	24576.1	24576.1	37059.2	70610.9	36917.2	24576.2	24576.1	95435.1
391.88	95077	23937.1	23936.9	23936.9	23936.9	23936.9	30530.3	68852.3	47522.1	24210.4	23936.9	99304.4		391.88	95561.8	24362.5	24362.5	24362.5	24362.5	24362.5	37969	70445.3	36154	24362.5	24362.5	95843.5
391.83	91036.5	23734.9	23734.8	23734.8	23734.8	23734.8	30909.7	65145	45349.4	23985.8	23734.8	94185.6		391.83	96101.1	24146.1	24146.1	24146.1	24146.1	24146.1	38949.6	69761.9	35393.5	24146.1	24146.1	95813
391.78	87153.4	23542.7	23542.6	23542.6	23542.6	23542.6	31316.7	61080.5	43370.5	23772.6	23542.6	88912.5		391.78	96419.6	23928.1	23928.1	23928.1	23928.1	23928.1	39998.4	68549.9	34640	23928.1	23928.1	95332.2
391.73	83326.9	23360.9	23360.7	23360.7	23360.7	23360.7	31746.2	56919.5	41570	23571.3	23360.7	83724.8		391.73	95883.6	23709.4	23709.4	23709.4	23709.4	23709.4	41109.3	66847.2	33897.2	23709.4	23709.4	94434.9
391.68	79129.4	23189	23188.9	23188.9	23188.9	23188.9	32191.4	52859.8	39932.2	23381.3	23188.9	78798.2		391.68	96075.4	23491.4	23491.4	23491.4	23491.4	23491.4	42272.5	64709.1	33168.6	23491.4	23491.4	93167.6
391.63	74374.8	23027.2	23027	23027	23027	23027	32645	49033.8	38442.3	23202.7	23027	74242.9		391.63	93449.2	23275.2	23275.2	23275.2	23275.2	23275.2	43473.4	62204.2	32457.1	23275.2	23275.2	91584.5
391.58	71711.8	22875.4	22875.2	22875.2	22875.2	22875.2	33098.9	45517.3	37086.7	23035.4	22875.2	70112.9		391.58	92224.8	23061.5	23061.5	23061.5	23061.5	23061.5	44691.3	59409.9	31764.8	23061.5	23061.5	89742.9
391.53	68751.7	22732.9	22732.7	22732.7	22732.7	22732.7	33543.6	42343.1	35851.9	22878.6	22732.7	66419.2		391.53	89681.2	22851.7	22851.7	22851.7	22851.7	22851.7	45899.8	56408.6	31093.8	22851.7	22851.7	87698.8
391.48	65522.3	22599.1	22598.9	22599	22598.9	22598.9	33969.4	39514.8	34725.9	22731.6	22598.9	63144.9		391.48	87945.4	22646.8	22646.8	22646.8	22646.8	22646.8	47066.3	53283.1	30445.8	22646.8	22646.8	85501.8
391.43	62374.7	22473.8	22473.6	22473.6	22473.6	22473.6	34366.8	37018.2	33698	22594	22473.6	60256.5		391.43	85671.2	22447.9	22447.9	22447.9	22447.9	22447.9	48153.5	50112.7	29822.4	22447.9	22447.9	83192.9
391.38	59232.6	22356.2	22356	22356.1	22356	22356	34726.7	34829.1	32758.3	22465.3	22356	57711.4		391.38	82779.9	22255.7	22255.7	22255.7	22255.7	22255.7	49120	46969.1	29224.2	22255.7	22255.7	80802
391.33	57626.6	22246	22245.8	22245.8	22245.8	22245.8	35040.4	32918.5	31898	22344.7	22245.8	55464.6		391.33	79758.3	22070.9	22070.9	22070.9	22070.9	22070.9	49925	43915.1	28651.9	22070.9	22070.9	78350.3
391.28	55921.8	22142.3	22142.1	22142.1	22142.1	22142.1	35301	31256.4	31109.1	22231.5	22142.1	53472.1		391.28	76802.5	21893.6	21893.6	21893.6	21893.6	21893.6	50532.7	41001.6	28105.4	21893.6	21893.6	75852.6
391.23	53301.6	22044.8	22044.5	22044.5	22044.5	22044.5	35503.3	29814	30384.4	22125.4	22044.5	51693.8		391.23	72863.5	21724.4	21724.4	21724.4	21724.4	21724.4	50920.6	38268.8	27584.9	21724.4	21724.4	73325.6
391.18	51668.8	21952.8	21952.5	21952.5	21952.5	21952.5	35644.6	28564.1	29717.7	22025.5	21952.5	50094.5		391.18	70091.5	21563.2	21563.2	21563.2	21563.2	21563.2	51088	35744.7	27089.9	21563.2	21563.2	70796.3
391.13	49987.4	21866.1	21865.9	21865.9	21865.9	21865.9	35725.2	27482.4	29103.5	21931.6	21865.9	48645.3		391.13	67787.5	21410.3	21410.2	21410.2	21410.2	21410.2	51068.3	33446.8	26620.2	21410.2	21410.2	68314.8
391.08	47825.7	21784.2	21783.9	21783.9	21783.9	21783.9	35748.5	26546.8	28536.5	21843.1	21783.9	47323.4		391.08	64868.7	21265.8	21265.7	21265.7	21265.7	21265.7	50939.8	31382.9	26175.2	21265.7	21265.7	65966.6
391.03	46803.1	21706.5	21706.2	21706.2	21706.2	21706.2	35721.4	25738	28012.2	21759.3	21706.2	46112.7		391.03	61777.8	21129.4	21129.4	21129.4	21129.4	21129.4	50652.6	29552.4	25754.3	21129.4	21129.4	63700.6
390.98	46311.4	21632.7	21632.4	21632.5	21632.4	21632.4	35652.3	25039.1	27526.8	21680.1	21632.4	45001.2		390.98	59543.9	21000.8	21000.8	21000.8	21000.8	21000.8	50132.9	27947.6	25356.2	21000.8	21000.8	61435.2
390.93	44004.3	21562.9	21562.6	21562.6	21562.6	21562.6	35509.8	24435.4	27076.8	21605.3	21562.6	43939.8		390.93	56951.7	20879.9	20879.8	20879.8	20879.8	20879.8	49396.4	26556.1	24980.3	20879.8	20879.8	59173.3
390.88	43300.8	21496.5	21496.1	21496.2	21496.1	21496.1	35282.3	23913.8	26658.8	21534.4	21496.1	42901.3		390.88	54153.7	20766.1	20766.1	20766.1	20766.1	20766.1	48466.2	25361.9	24625.5	20766.1	20766.1	56921.6
390.83	42186.4	21433.3	21432.9	21433	21432.9	21432.9	34973.5	23463.3	26270.2	21467.1	21432.9	41875.7		390.83	52165.8	20659.2	20659.2	20659.2	20659.2	20659.2	47371.6	24346.7	24290.9	20659.2	20659.2	54690.9
390.78	41310.5	21373.2	21372.8	21372.9	21372.8	21372.8	34588.6	23074.2	25908.4	21403.3	21372.8	40856.5		390.78	51023.1	20559	20559	20559	20559	20559	46145.2	23491.3	23975.4	20559	20559	52494.1
390.73	40119.9	21315.8	21315.4	21315.5	21315.4	21315.4	34134.5	22737.8	25571	21342.6	21315.4	39840.1		390.73	48333	20465.1	20465.1	20465.1	20465.1	20465.1	44820.8	22776.3	23678.3	20465.1	20465.1	50345.5
390.68	39631	21261.2	21260.8	21260.9	21260.8	21260.8	33619.5	22447.1	25256.2	21285	21260.8	38825.9		390.68	45966.7	20377	20376.9	20376.9	20376.9	20376.9	43430.9	22182.7	23398.4	20376.9	20376.9	48258.2
390.63	38272.5	21209.4	21209	21209.1	21209	21209	33052.9	22196	24962.4	21230.5	21209	37815.3		390.63	44448.4	20294.4	20294.3	20294.3	20294.3	20294.3	42005.6	21692.9	23134.8	20294.3	20294.3	46244.8
390.58	37499.1	21160.2	21159.7	21159.8	21159.7	21159.7	32444.4	21978.7	24687.7	21178.9	21159.7	36811.1		390.58	43156.7	20217.1	20217	20217	20217	20217	40571.6	21291	22886.8	20217	20217	44315.4
390.53	36645.3	21113.4	21112.9	21113	21112.9	21112.9	31803.9	21790.8	24430.9	21129.9	21112.9	35817.3		390.53	41294.2	20144.7	20144.6	20144.6	20144.7	20144.6	39151.2	20962.2	22653.4	20144.6	20144.6	42477.7
390.48	35543.4	21069.1	21068.6	21068.7	21068.6	21068.6	31141.5	21628.1	24190.5	21083.6	21068.6	34838.5		390.48	40421.5	20076.9	20076.8	20076.8	20076.9	20076.8	37762.4	20694	22433.8	20076.8	20076.8	40736.6
390.43	34949.2	21027.2	21026.7	21026.8	21026.7	21026.7	30466.5	21487.2	23965.4	21040	21026.7	33879.8		390.43	38893.2	20013.6	20013.6	20013.6	20013.6	20013.6	36419.4	20475.5	22227.4	20013.6	20013.6	39095.2
390.38	33607.4	20987.5	20987	20987.2	20987	20987	29787.7	21365	23754.6	20998.7	20987	32945.8		390.38	37294.2	19954.5	19954.4	19954.4	19954.5	19954.4	35132.3	20297.2	22033.4	19954.4	19954.4	37554.2
390.33	33222.8	20950.2	20949.6	20949.9	20949.6	20949.6	29113.5	21259	23557.1	20960	20949.6	32041.4		390.33	35885.7	19899.2	19899.1	19899.1	19899.1	19899.1	33908.2	20151.4	21850.9	19899.1	19899.1	36112.5
390.28	32204	20915	20914.4	20914.7	20914.4	20914.4	28450.6	21166.8	23371.8	20923.5	20914.4	31170.5		390.28	35105.3	19847.6	19847.5	19847.5	19847.5	19847.5	32751.4	20031.6	21679.6	19847.5	19847.5	34767.8
390.23	31524.1	20881.9	20881.3	20881.6	20881.3	20881.3	27805.5	21086.6	23198.2	20889.3	20881.3	30336.7		390.23	34342.7	19799.6	19799.5	19799.5	19799.5	19799.5	31664.2	19932.7	21518.8	19799.5	19799.5	33517
390.18	31147.5	20850.9	20850.3	20850.6	20850.3	20850.3	27183.2	21016.8	23035.3	20857.3	20850.3	29542.8		390.18	32944.2	19754.9	19754.8	19754.8	19754.9	19754.8	30647	19850.4	21367.9	19754.8	19754.8	32355.9
390.13	30059	20821.8	20821.2	20821.6	20821.2	20821.2	26587.7	20955.7	22882.5	20827.4	20821.2	28791		390.13	31825.4	19713.5	19713.4	19713.4	19713.5	19713.4	29698.9	19781.5	21226.5	19713.4	19713.4	31280.3
390.08	29864.9	20794.7	20793.9	20794.5	20793.9	20793.9	26022.3	20902.4	22739.2	20799.4	20793.9	28082.6		390.08	30640.2	19675.2	19675.1	19675.1	19675.2	19675.1	28818.2	19723.1	21094.1	19675.1	19675.1	30285.4
390.03	28909.2	20769.3	20768.5	20769.1	20768.5	20768.5	25489.2	20855.6	22604.6	20773.3	20768.5	27418.5		390.03	29847.8	19639.7	19639.6	19639.6	19639.7	19639.6	28002	19673.2	20970	19639.6	19639.6	29366.3
389.98	28175.5	20745.8	20745	20745.7	20745	20745	24990	20814.7	22478.4	20749.1	20745	26798.9		389.98	28931.1	19606.7	19606.6	19606.6	19606.7	19606.6	27247.4	19630	20853.6	19606.6	19606.6	28518
389.93	27828.4	20723.8	20723	20723.8	20723	20723	24525.3	20778.6	22359.9	20726.6	20723	26223.1		389.93	28336.2	19576.3	19576.1	19576.1	19576.2	19576.1	26551.1	19592.2	20744.6	19576.1	19576.1	27736
389.88	27311.8	20703.5	20702.6	20703.6	20702.6	20702.6	24095.3	20746.9	22248.7	20705.8	20702.6	25690.6		389.88	27615.4	19548.3	19548.1	19548.1	19548.3	19548.1	25909.9	19559.1	20642.8	19548.1	19548.1	27015.8
389.83	26447.8	20684.9	20684	20685.1	20684	20684	23699.8	20719.1	22144.5	20686.7	20684	25200.1		389.83	26753.5	19522.6	19522.4	19522.4	19522.6	19522.4	25320.2	19529.9	20547.7	19522.4	19522.4	26353.2
389.78	25757	20667.7	20666.8	20668.1	20666.8	20666.8	23337.8	20694.5	22046.6	20669.2	20666.8	24750		389.78	26609.7	19499	19498.8	19498.8	19499	19498.8	24778.6	19503.8	20458.8	19498.8	19498.8	25743.8
389.73	25844.8	20652	20651	20652.6	20651	20651	23008	20672.8	21954.8	20653.1	20651	24338.3		389.73	25937.7	19477.3	19477.1	19477.1	19477.3	19477.1	24281.5	19480.4	20375.7	19477.1	19477.1	25183.8
389.68	25052.4	20637.5	20636.4	20638.2	20636.4	20636.4	22709.1	20653.5	21868.6	20638.2	20636.4	23963		389.68	25128.5	19457.3	19457.1	19457.1	19457.3	19457.2	23825.9	19459.3	20298.1	19457.1	19457.1	24669.3
389.63	24354.1	20624.2	20623.1	20625.2	20623.1	20623.1	22439.3	20636.5	21787.7	20624.7	20623.1	23622		389.63	24533.2	19439	19438.8	19438.8	19439.1	19438.9	23408.6	19440.3	20225.5	19438.8	19438.8	24197.1
389.58	24226.8	20612.1	20611	20613.4	20611	20611	22197	20621.4	21711.8	20612.3	20611	23313.2		389.58	24096.9	19422.3	19422.1	19422.1	19422.4	19422.1	23026.7	19423.1	20157.9	19422.1	19422.1	23763.9
389.53	24296.9	20601.2	20600	20602.8	20600	20600	21980.4	20608	21640.5	20601.1	20600	23034.2		389.53	23817.1	19407.1	19406.9	19406.9	19407.2	19406.9	22677.7	19407.5	20094.8	19406.9	19406.9	23366.7
389.48	24030.2	20591.1	20589.8	20593.1	20589.8	20589.8	21787.2	20596.1	21573.6	20590.8	20589.8	22782.8		389.48	23165.7	19393.2	19392.9	19392.9	19393.3	19393	22358.7	19393.3	20035.9	19392.9	19392.9	23002.6
389.43	23190.1	20581.9	20580.5	20584.4	20580.5	20580.5	21615.8	20585.4	21510.6	20581.4	20580.5	22556.6		389.43	22933.4	19380.5	19380.3	19380.3	19380.6	19380.3	22067.6	19380.5	19981	19380.3	19380.3	22669.2
389.38	23131.3	20573.6	20572.2	20576.6	20572.2	20572.2	21464.3	20575.9	21451.5	20572.9	20572.2	22353.8		389.38	22493.1	19369	19368.8	19368.8	19369.2	19368.8	21802	19369	19930	19368.8	19368.8	22364
389.33	22782	20566	20564.5	20569.6	20564.5	20564.5	21330.8	20567.4	21395.9	20565.2	20564.5	22172.1		389.33	22145.4	19358.6	19358.3	19358.3	19358.8	19358.4	21559.8	19358.4	19882.4	19358.3	19358.3	22084.7
389.28	22904.4	20558.9	20557.4	20563.3	20557.4	20557.4	21213.4	20559.6	21343.4	20558	20557.4	22009.5		389.28	22123.1	19349	19348.8	19348.8	19349.2	19348.8	21339.1	19348.8	19837.9	19348.8	19348.8	21829.2
389.23	22478.5	20552.5	20550.9	20557.7	20550.9	20550.9	21110.7	20552.5	21294	20551.4	20550.9	21864.3		389.23	21919.3	19340.2	19339.9	19339.9	19340.5	19340	21138.1	19340	19796.4	19339.9	19339.9	21595.5
389.18	22108.6	20546.6	20545	20552.8	20545	20545	21021.3	20546.2	21247.6	20545.4	20545	21734.9		389.18	21466.6	19332.3	19332	19332	19332.6	19332.1	20955.2	19332	19757.8	19332	19332	21382
389.13	22263	20541.3	20539.6	20548.5	20539.6	20539.6	20943.5	20540.5	21203.9	20540	20539.6	21619.7		389.13	21492.9	19325	19324.7	19324.7	19325.4	19324.9	20788.8	19324.7	19721.8	19324.7	19324.7	21187.1
389.08	22154.5	20536.4	20534.6	20544.9	20534.6	20534.6	20876	20535.3	21162.7	20534.9	20534.6	21517.1		389.08	21185.1	19318.4	19318.1	19318.1	19318.9	19318.3	20637.7	19318.1	19688.3	19318.1	19318.1	21009.1
389.03	21979.4	20531.9	20530.1	20541.8	20530.1	20530.1	20817.7	20530.6	21123.8	20530.3	20530.1	21425.9		389.03	21408.9	19312.4	19312	19312	19312.9	19312.3	20500.3	19312	19657	19312	19312	20846.7
388.98	21731.9	20527.8	20525.8	20539.2	20525.8	20525.8	20767.5	20526.2	21087.1	20526	20525.8	21344.7		388.98	20665.4	19306.9	19306.5	19306.5	19307.4	19306.8	20375.7	19306.5	19627.8	19306.5	19306.5	20698.6
388.93	21975.1	20523.9	20521.9	20537.1	20521.9	20521.9	20724.2	20522.1	21052.4	20522	20521.9	21272.6		388.93	20513.6	19301.9	19301.5	19301.5	19302.5	19301.9	20262.7	19301.5	19600.7	19301.5	19301.5	20563.7
388.88	21566.1	20520.2	20518	20535.5	20518	20518	20686.9	20518.2	21019.6	20518.2	20518	21208.4		388.88	20603.2	19297.2	19296.8	19296.8	19297.9	19297.3	20160.1	19296.8	19575.3	19296.8	19296.8	20440.7
388.83	21567.2	20516.5	20514.2	20534.1	20514.2	20514.2	20654.8	20514.4	20988.3	20514.4	20514.2	21151.2		388.83	20501.8	19292.9	19292.5	19292.5	19293.7	19293.1	20067.2	19292.5	19551.6	19292.5	19292.5	20328.7
388.78	21455.2	20512.9	20510.5	20533.1	20510.5	20510.5	20627.1	20510.7	20958.5	20510.7	20510.5	21100.3		388.78	20171.9	19288.9	19288.5	19288.5	19289.9	19289.3	19983.1	19288.5	19529.5	19288.5	19288.5	20226.8
388.73	21732.3	20509.4	20507	20532.6	20507	20507	20603.4	20507.1	20930.4	20507.1	20507	21055.1		388.73	20277.9	19285.3	19284.8	19284.8	19286.4	19285.8	19907	19284.8	19508.9	19284.8	19284.8	20134.2
388.68	21890.4	20506.1	20503.5	20532.6	20503.5	20503.5	20583	20503.6	20903.6	20503.6	20503.5	21014.9		388.68	20598	19282	19281.5	19281.5	19283.3	19282.8	19838.3	19281.5	19489.8	19281.5	19281.5	20050.2
388.63	21991	20502.8	20500.1	20533.1	20500.1	20500.1	20565.4	20500.2	20878.1	20500.2	20500.1	20979.1		388.63	20195.1	19279	19278.5	19278.5	19280.4	19280.1	19776.3	19278.5	19472	19278.5	19278.5	19973.9
388.58	21845.1	20499.6	20496.8	20534.1	20496.8	20496.8	20550.4	20496.9	20853.9	20496.9	20496.8	20947.6		388.58	20283.2	19276.2	19275.6	19275.6	19277.8	19277.6	19720.3	19275.6	19455.3	19275.6	19275.6	19904.7
388.53	21547.3	20496.5	20493.6	20535.7	20493.6	20493.6	20537.3	20493.6	20830.9	20493.6	20493.6	20919.7		388.53	19943.1	19273.5	19272.9	19272.9	19275.3	19275.4	19669.7	19272.9	19439.7	19272.9	19272.9	19841.9
388.48	21582.5	20493.4	20490.3	20537.8	20490.3	20490.3	20525.9	20490.3	20808.8	20490.3	20490.3	20895		388.48	20032.3	19271	19270.4	19270.4	19273	19273.4	19624.1	19270.4	19425.2	19270.4	19270.4	19785.1
388.43	21510.3	20490.2	20487	20540.4	20487	20487	20515.8	20487	20787.8	20487	20487	20873.4		388.43	19632.8	19268.6	19268	19268	19270.9	19271.8	19583	19268	19411.6	19268	19268	19733.8
388.38	21442	20487.1	20483.8	20543.9	20483.8	20483.8	20507.1	20483.8	20767.8	20483.8	20483.8	20854.7		388.38	20117.2	19266.4	19265.8	19265.8	19269	19270.4	19545.9	19265.8	19398.9	19265.8	19265.8	19687.6
388.33	21398.1	20484.3	20480.8	20548.4	20480.8	20480.8	20499.6	20480.8	20748.9	20480.8	20480.8	20838.9		388.33	19911.5	19264.4	19263.7	19263.7	19267.3	19269.3	19512.7	19263.7	19387.1	19263.7	19263.7	19646
388.28	21756.4	20481.5	20477.9	20553.7	20477.9	20477.9	20493	20477.9	20731	20477.9	20477.9	20825.6		388.28	19738.7	19262.6	19261.8	19261.8	19265.8	19268.7	19482.9	19261.8	19376.1	19261.8	19261.8	19608.7
388.23	21573.9	20478.9	20475.1	20560.1	20475.1	20475.1	20487.3	20475.1	20714	20475.1	20475.1	20814.9		388.23	19662.6	19261	19260.2	19260.2	19264.6	19268.5	19456.2	19260.2	19366	19260.2	19260.2	19575.5
388.18	21072.8	20476.4	20472.4	20567.4	20472.4	20472.4	20482.1	20472.4	20697.8	20472.4	20472.4	20806.6		388.18	19744	19259.3	19258.5	19258.5	19263.4	19268.6	19432.1	19258.5	19356.5	19258.5	19258.5	19545.8
388.13	21163.2	20474	20469.8	20576	20469.8	20469.8	20477.6	20469.8	20682.5	20469.8	20469.8	20800.6		388.13	20003.5	19257.9	19257	19257	19262.4	19269.2	19410.6	19257	19347.6	19257	19257	19519.7
388.08	21623.2	20471.7	20467.4	20585.9	20467.4	20467.4	20473.5	20467.4	20668	20467.4	20467.4	20797		388.08	19408.3	19256.4	19255.5	19255.5	19261.4	19270.2	19391.2	19255.5	19339.3	19255.5	19255.5	19496.5
388.03	21208.3	20469.5	20465	20597.1	20465	20465	20469.9	20465	20654.3	20465	20465	20795.7		388.03	19591.4	19255	19254	19254	19260.6	19271.7	19373.9	19254	19331.5	19254	19254	19476.5
387.98	21385.8	20467.5	20462.8	20609.8	20462.8	20462.8	20466.7	20462.8	20641.3	20462.8	20462.8	20796.8		387.98	19890.4	19253.7	19252.7	19252.7	19259.9	19273.8	19358.4	19252.7	19324.3	19252.7	19252.7	19459.3
387.93	20961.3	20465.7	20460.8	20624.1	20460.8	20460.8	20463.8	20460.8	20629.1	20460.8	20460.8	20800.3		387.93	19467.5	19252.5	19251.4	19251.4	19259.4	19276.7	19344.6	19251.4	19317.5	19251.4	19251.4	19444.8
387.88	21128.6	20464.1	20459	20640.3	20459	20459	20461.3	20459	20617.6	20459	20459	20806.3		387.88	19809.9	19251.3	19250.2	19250.2	19258.9	19280.2	19332.1	19250.2	19311.2	19250.2	19250.2	19433
387.83	20810.9	20462.5	20457.1	20658.1	20457.1	20457.1	20459	20457.1	20606.6	20457.1	20457.1	20814.7		387.83	19646.6	19250.2	19249.1	19249.1	19258.6	19284.7	19321.1	19249.1	19305.3	19249.1	19249.1	19423.7
387.78	20958.6	20461	20455.4	20677.8	20455.4	20455.4	20456.8	20455.4	20596.2	20455.4	20455.4	20825.6		387.78	19549.2	19249.2	19248.1	19248.1	19258.6	19290.2	19311.3	19248.1	19300	19248.1	19248.1	19417.1
387.73	21029.4	20459.7	20453.9	20699.7	20453.9	20453.9	20455	20453.9	20586.6	20453.9	20453.9	20839.3		387.73	19563.7	19248.4	19247.2	19247.2	19258.8	19296.9	19302.6	19247.2	19295	19247.2	19247.2	19413
387.68	20772.2	20458.6	20452.6	20724	20452.6	20452.6	20453.4	20452.6	20577.6	20452.6	20452.6	20855.9		387.68	19452.2	19247.7	19246.4	19246.4	19259.1	19304.9	19294.9	19246.4	19290.5	19246.4	19246.4	19411.6
387.63	21142.5	20457.9	20451.6	20750.7	20451.6	20451.6	20452.2	20451.6	20569.3	20451.6	20451.6	20875.4		387.63	19466.1	19247.1	19245.8	19245.8	19259.8	19314.4	19288.2	19245.8	19286.4	19245.8	19245.8	19412.8
387.58	20732.2	20457.3	20450.8	20780.1	20450.8	20450.8	20451.3	20450.8	20561.6	20450.8	20450.8	20898		387.58	19403.3	19246.7	19245.2	19245.2	19260.6	19325.5	19282.3	19245.2	19282.6	19245.2	19245.2	19416.8
387.53	20691.8	20457	20450.1	20812.2	20450.1	20450.1	20450.5	20450.1	20554.4	20450.1	20450.1	20923.7		387.53	19053.1	19246.3	19244.8	19244.8	19261.7	19338.4	19277.2	19244.8	19279.2	19244.8	19244.8	19423.5
387.48	20407.2	20456.7	20449.6	20847.1	20449.6	20449.6	20449.9	20449.6	20547.7	20449.6	20449.6	20952.7		387.48	19155.2	19246.1	19244.5	19244.5	19263	19353.3	19272.7	19244.5	19276.1	19244.5	19244.5	19433.2
387.43	20254	20456.6	20449.2	20885.1	20449.2	20449.2	20449.4	20449.2	20541.5	20449.2	20449.2	20985.1		387.43	19371.9	19245.9	19244.3	19244.3	19264.5	19370.4	19268.9	19244.3	19273.4	19244.3	19244.3	19445.9
387.38	20201.5	20456.7	20449	20926.2	20449	20449	20449.1	20449	20535.8	20449	20449	21021		387.38	19200.9	19245.9	19244.2	19244.2	19266.3	19389.9	19265.5	19244.2	19270.9	19244.2	19244.2	19461.8
387.33	20463.2	20456.9	20448.8	20970.7	20448.8	20448.8	20448.9	20448.8	20530.5	20448.8	20448.8	21060.6		387.33	19279.4	19245.9	19244.1	19244.1	19268.4	19412.1	19262.7	19244.1	19268.7	19244.1	19244.1	19481.2
387.28	20362.7	20457.2	20448.8	21018.7	20448.8	20448.8	20448.9	20448.8	20525.6	20448.8	20448.8	21104		387.28	19326.5	19244.1	19242.2	19242.2	19268.7	19435.1	19258.2	19242.2	19264.7	19242.2	19242.2	19502.1
387.23	20391.4	20455.9	20447.1	21068.6	20447.1	20447.1	20447.2	20447.1	20519.3	20447.1	20447.1	21149.7		387.23	19114.4	19242.1	19240.2	19240.2	19269.1	19461.2	19254.1	19240.2	19260.8	19240.2	19240.2	19526.7
387.18	20426.7	20454.6	20445.5	21122.3	20445.5	20445.5	20445.5	20445.5	20513.3	20445.5	20445.5	21199.4		387.18	19402.4	19240.2	19238.2	19238.2	19269.8	19490.6	19250.2	19238.2	19257.1	19238.2	19238.2	19555.3
387.13	20415.4	20453.3	20443.8	21179.9	20443.8	20443.8	20443.8	20443.8	20507.5	20443.8	20443.8	21253.2		387.13	19043.7	19238.3	19236.1	19236.1	19270.7	19523.5	19246.5	19236.1	19253.5	19236.1	19236.1	19588
387.08	20786.6	20451.8	20442	21241.5	20442	20442	20442	20442	20501.9	20442	20442	21311.3		387.08	19334.6	19236.3	19234.1	19234.1	19271.9	19560.4	19243.1	19234.1	19250	19234.1	19234.1	19625.3
387.03	20536.1	20450.3	20440	21307.3	20440	20440	20440	20440	20496.2	20440	20440	21373.8		387.03	19541.5	19234.3	19232	19232	19273.2	19601.3	19239.7	19232	19246.5	19232	19232	19667.2
386.98	20699.3	20448.6	20437.9	21377.3	20437.9	20437.9	20437.9	20437.9	20490.7	20437.9	20437.9	21440.9		386.98	18928.5	19232.2	19229.7	19229.7	19274.6	19646.6	19236.4	19229.7	19243.1	19229.7	19229.7	19713.9
386.93	20513.7	20446.9	20435.7	21452	20435.7	20435.7	20435.8	20435.7	20485.3	20435.7	20435.7	21512.7		386.93	19246.8	19230.1	19227.5	19227.5	19276.4	19696.6	19233.2	19227.5	19239.7	19227.5	19227.5	19766
386.88	20642.6	20445	20433.4	21531.2	20433.4	20433.4	20433.4	20433.4	20479.9	20433.4	20433.4	21589.3		386.88	19262.8	19227.8	19225.1	19225.1	19278.4	19751.4	19230	19225.1	19236.3	19225.1	19225.1	19823.5
386.83	20939.6	20443	20431	21615.3	20431	20431	20431	20431	20474.6	20431	20431	21671		386.83	19460.9	19225.6	19222.7	19222.7	19280.8	19811.4	19227	19222.7	19232.9	19222.7	19222.7	19886.7
386.78	20925.7	20440.9	20428.3	21704.3	20428.3	20428.3	20428.3	20428.3	20469.3	20428.3	20428.3	21757.8		386.78	19649.4	19223.1	19220.2	19220.2	19283.4	19876.8	19223.8	19220.2	19229.5	19220.2	19220.2	19955.8
386.73	20706	20438.7	20425.6	21798.4	20425.6	20425.6	20425.6	20425.6	20464	20425.6	20425.6	21849.9		386.73	19170.1	19220.6	19217.5	19217.5	19286.2	19947.6	19220.6	19217.5	19226	19217.5	19217.5	20031
386.68	21061.6	20436.3	20422.7	21897.7	20422.7	20422.7	20422.7	20422.7	20458.6	20422.7	20422.7	21947.3		386.68	19611.4	19217.9	19214.6	19214.6	19289.3	20024.2	19217.3	19214.6	19222.4	19214.6	19214.6	20112.5
386.63	20895	20433.5	20419.4	22002.1	20419.4	20419.4	20419.4	20419.4	20453.1	20419.4	20419.4	22050		386.63	19265.9	19214.9	19211.6	19211.6	19292.7	20106.5	19213.8	19211.6	19218.6	19211.6	19211.6	20200.3
386.58	21224.2	20430.4	20415.7	22111.7	20415.7	20415.7	20415.7	20415.7	20447.3	20415.7	20415.7	22158		386.58	19610.9	19211.8	19208.3	19208.3	19296.4	20194.7	19210.2	19208.3	19214.7	19208.3	19208.3	20294.7
386.53	21165.4	20427	20411.7	22226.6	20411.7	20411.7	20411.7	20411.7	20441.3	20411.7	20411.7	22271.5		386.53	19900.9	19208.5	19204.8	19204.8	19300.4	20288.8	19206.4	19204.8	19210.7	19204.8	19204.8	20395.6
386.48	21390.1	20423.3	20407.4	22346.9	20407.4	20407.4	20407.4	20407.4	20435.1	20407.4	20407.4	22390.5		386.48	19927.5	19204.9	19201.1	19201.1	19304.8	20388.8	19202.4	19201.1	19206.4	19201.1	19201.1	20503.2
386.43	22263.4	20419.2	20402.7	22472.6	20402.7	20402.7	20402.7	20402.7	20428.6	20402.7	20402.7	22515.1		386.43	19723.6	19201	19197	19197	19309.5	20494.6	19198.2	19197	19201.9	19197	19197	20617.2
386.38	22306.1	20414.7	20397.5	22603.6	20397.5	20397.5	20397.5	20397.5	20421.7	20397.5	20397.5	22645		386.38	19887.1	19196.7	19192.6	19192.6	19314.5	20606	19193.6	19192.6	19197	19192.6	19192.6	20737.5
386.33	22171.8	20409.7	20391.8	22739.9	20391.8	20391.8	20391.8	20391.8	20414.5	20391.8	20391.8	22780.5		386.33	20050.8	19192.2	19187.9	19187.9	19320	20722.9	19188.7	19187.9	19191.9	19187.9	19187.9	20864.2
386.28	22264.3	20404.2	20385.7	22881.4	20385.7	20385.7	20385.7	20385.7	20406.9	20385.7	20385.7	22921.3		386.28	20217.7	19187.3	19182.8	19182.8	19325.8	20844.9	19183.5	19182.8	19186.4	19182.8	19182.8	20996.9
386.23	22433.8	20398.3	20378.9	23028.2	20378.9	20378.9	20378.9	20378.9	20398.8	20378.9	20378.9	23067.3		386.23	20813.3	19182	19177.3	19177.3	19332.1	20971.7	19177.9	19177.3	19180.6	19177.3	19177.3	21135.2
386.18	23142.1	20391.8	20371.8	23180	20371.8	20371.8	20371.8	20371.8	20390.3	20371.8	20371.8	23218.7		386.18	20421.3	19176.3	19171.3	19171.3	19338.8	21102.9	19171.8	19171.3	19174.3	19171.3	19171.3	21278.9
386.13	22999.1	20384.9	20364	23336.9	20364	20364	20364	20364	20381.4	20364	20364	23375.1		386.13	20452.6	19170.1	19164.9	19164.9	19346	21237.9	19165.3	19164.9	19167.6	19164.9	19164.9	21427.4
386.08	23296	20377.5	20355.9	23498.8	20355.9	20355.9	20355.9	20355.9	20372.1	20355.9	20355.9	23536.7		386.08	20769	19163.3	19157.9	19157.9	19353.5	21376.2	19158.2	19157.9	19160.3	19157.9	19157.9	21580.1
386.03	23599.4	20369.8	20347.2	23665.4	20347.2	20347.2	20347.2	20347.2	20362.4	20347.2	20347.2	23703		386.03	21050.3	19155.8	19150.1	19150.1	19361.5	21516.9	19150.4	19150.1	19152.4	19150.1	19150.1	21736.4
385.98	23307.7	20361.6	20338.2	23836.6	20338.2	20338.2	20338.2	20338.2	20352.3	20338.2	20338.2	23874.1		385.98	21357.4	19147.8	19141.9	19141.9	19370.1	21659.5	19142.2	19141.9	19143.9	19141.9	19141.9	21895.9
385.93	23880.9	20352.8	20328.5	24012	20328.5	20328.5	20328.5	20328.5	20341.7	20328.5	20328.5	24049.5		385.93	21712.7	19139.3	19133.1	19133.1	19379.4	21803.3	19133.3	19133.1	19135	19133.1	19133.1	22057.8
385.88	24025	20343.4	20318.2	24191.4	20318.2	20318.2	20318.2	20318.2	20330.5	20318.2	20318.2	24228.9		385.88	21849.5	19130.2	19123.8	19123.8	19389.5	21947.5	19124	19123.8	19125.5	19123.8	19123.8	22221.4
385.83	24463.6	20333.6	20307.4	24374.5	20307.4	20307.4	20307.4	20307.4	20318.9	20307.4	20307.4	24412.3		385.83	22300.3	19120.5	19113.8	19113.8	19400.2	22091	19113.9	19113.8	19115.3	19113.8	19113.8	22385.7
385.78	24093.9	20323.3	20296.1	24561.1	20296.1	20296.1	20296.1	20296.1	20306.8	20296.1	20296.1	24599.1		385.78	21915.3	19110	19103	19103	19411.7	22232.8	19103.2	19103	19104.4	19103	19103	22549.9
385.73	25085.8	20312.5	20284.2	24750.7	20284.3	20284.2	20284.2	20284.2	20294.2	20284.2	20284.2	24789		385.73	22128.8	19099	19091.7	19091.7	19424.2	22372.1	19091.8	19091.7	19092.9	19091.7	19091.7	22713.2
385.68	25096.1	20301.3	20271.9	24943.1	20272	20271.9	20271.9	20271.9	20281.2	20271.9	20271.9	24981.8		385.68	22684.6	19087.4	19079.8	19079.8	19437.7	22507.9	19079.9	19079.8	19080.9	19079.8	19079.8	22874.6
385.63	25191.8	20289.5	20259.1	25137.7	20259.2	20259.1	20259.1	20259.1	20267.8	20259.1	20259.1	25177		385.63	22945	19075.2	19067.3	19067.3	19452.5	22639.3	19067.4	19067.3	19068.3	19067.3	19067.3	23033.5
385.58	25477.6	20277.3	20245.7	25334.2	20245.8	20245.7	20245.7	20245.7	20253.8	20245.7	20245.7	25374		385.58	22954.3	19062.6	19054.4	19054.4	19468.8	22765.2	19054.4	19054.4	19055.3	19054.4	19054.4	23188.7
385.53	25488.5	20264.5	20231.7	25531.8	20231.9	20231.7	20231.7	20231.7	20239.2	20231.7	20231.7	25572.4		385.53	22861.8	19049.5	19041	19041	19486.5	22884.6	19041	19041	19041.8	19041	19041	23339.6
385.48	25593.2	20251.2	20217.2	25730.3	20217.4	20217.2	20217.2	20217.2	20224.2	20217.2	20217.2	25771.6		385.48	23164.3	19036.1	19027.2	19027.2	19506	22996.7	19027.2	19027.2	19027.9	19027.2	19027.2	23485.2
385.43	25735.7	20237.4	20202	25929	20202.4	20202	20202	20202	20208.5	20202	20202	25971.2		385.43	23140.5	19022.1	19012.8	19012.8	19527.2	23100.1	19012.8	19012.8	19013.4	19012.8	19012.8	23624.5
385.38	26168.6	20223.1	20186.4	26127.4	20186.8	20186.4	20186.4	20186.4	20192.4	20186.4	20186.4	26170.6		385.38	23325	19007.6	18997.9	18997.9	19550.2	23194.1	18997.9	18997.9	18998.5	18997.9	18997.9	23756.8
385.33	26796.6	20208.3	20170.3	26325.1	20170.9	20170.3	20170.3	20170.3	20175.9	20170.3	20170.3	26369.4		385.33	23515.3	18992.8	18982.7	18982.7	19575.5	23278	18982.7	18982.7	18983.2	18982.7	18982.7	23881.5
385.28	26848.6	20193.3	20153.8	26521.5	20154.6	20153.8	20153.8	20153.8	20159	20153.8	20153.8	26567.1		385.28	23412.1	18977.8	18967.3	18967.3	19603.3	23351	18967.3	18967.3	18967.8	18967.3	18967.3	23998.1
385.23	26636.7	20177.9	20136.9	26716	20137.9	20136.9	20136.9	20136.9	20141.8	20136.9	20136.9	26762.9		385.23	24145.8	18962.6	18951.6	18951.7	19633.6	23412.4	18951.6	18951.6	18952	18951.6	18951.6	24105.9
385.18	27364.8	20162.2	20119.7	26907.9	20121	20119.6	20119.6	20119.6	20124.2	20119.6	20119.6	26956.3		385.18	23740.5	18947	18935.6	18935.7	19666.7	23461.4	18935.6	18935.6	18936	18935.6	18935.6	24204.4
385.13	26896.9	20146.1	20102	27096.6	20103.7	20102	20102	20102	20106.2	20102	20102	27146.7		385.13	23617	18931.2	18919.3	18919.4	19702.6	23497.4	18919.3	18919.3	18919.6	18919.3	18919.3	24293.1
385.08	26752.5	20129.6	20083.9	27281.5	20086.2	20083.9	20083.9	20083.9	20087.8	20083.9	20083.9	27333.5		385.08	23529.7	18915.1	18902.7	18902.8	19741.7	23520.1	18902.7	18902.7	18903	18902.7	18902.7	24371.9
385.03	27286.3	20112.9	20065.5	27461.9	20068.5	20065.5	20065.5	20065.5	20069.1	20065.5	20065.5	27516		385.03	23725.5	18898.9	18886	18886.1	19784.1	23529.2	18886	18886	18886.2	18886	18886	24440.8
384.98	27000.1	20096	20046.8	27637.3	20050.7	20046.8	20046.8	20046.8	20050.2	20046.8	20046.8	27693.8		384.98	23950	18882.5	18869.1	18869.3	19830.2	23524.6	18869.1	18869.1	18869.3	18869.1	18869.1	24499.6
384.93	27342	20078.9	20027.9	27807	20032.9	20027.9	20027.9	20027.9	20031	20027.9	20027.9	27866.2		384.93	24134.5	18865.9	18851.9	18852.1	19880	23505.8	18851.9	18851.9	18852.1	18851.9	18851.9	24548.4
384.88	27281.2	20061.6	20008.7	27970.4	20015.2	20008.7	20008.7	20008.7	20011.6	20008.7	20008.7	28032.7		384.88	23781.5	18849.2	18834.6	18834.9	19934	23473.3	18834.6	18834.6	18834.8	18834.6	18834.6	24587.6
384.83	27586	20044.2	19989.4	28126.9	19997.7	19989.3	19989.3	19989.3	19992	19989.3	19989.3	28192.9		384.83	23729.3	18832.4	18817.3	18817.6	19992.2	23427	18817.3	18817.3	18817.5	18817.3	18817.3	24617.6
384.78	27817.6	20026.7	19969.9	28275.9	19980.6	19969.8	19969.8	19969.8	19972.3	19969.8	19969.8	28346.1		384.78	23891.5	18815.5	18799.7	18800.1	20055	23367.1	18799.7	18799.7	18799.9	18799.7	18799.7	24638.7
384.73	27735.4	20008.9	19950.1	28416.7	19963.7	19950	19950	19950	19952.3	19950	19950	28491.7		384.73	24303	18798.3	18782	18782.5	20122.5	23294.1	18782	18782	18782.1	18782	18782	24651.7
384.68	27714.3	19991	19930.1	28548.6	19947.4	19930	19930	19930	19932.1	19930	19930	28629.4		384.68	24159.6	18781	18764	18764.6	20195	23208.4	18764	18764	18764.1	18764	18764	24657.2
384.63	27728.1	19973.1	19909.9	28671.4	19931.9	19909.8	19909.8	19909.8	19911.8	19909.8	19909.8	28758.9		384.63	23941.8	18763.7	18746	18746.7	20273	23110.8	18746	18746	18746.1	18746	18746	24656.3
384.58	27475.1	19955	19889.6	28784.2	19917.3	19889.4	19889.4	19889.4	19891.2	19889.4	19889.4	28879.8		384.58	24153.3	18746.4	18728	18728.8	20356.7	23001.8	18728	18728	18728.1	18728	18728	24650
384.53	27998.3	19936.7	19868.9	28886.6	19903.9	19868.7	19868.7	19868.7	19870.4	19868.7	19868.7	28991.7		384.53	23941.8	18728.9	18709.8	18710.8	20446.3	22882.2	18709.8	18709.8	18709.8	18709.8	18709.8	24639.1
384.48	28048.5	19918.3	19848.1	28978.3	19892.1	19847.9	19847.9	19847.9	19849.4	19847.9	19847.9	29094.8		384.48	24297	18711.4	18691.4	18692.7	20542.2	22752.9	18691.4	18691.4	18691.5	18691.4	18691.4	24624.9
384.43	27519.3	19899.9	19827.3	29058.7	19882.4	19826.9	19826.9	19826.9	19828.4	19826.9	19826.9	29188.9		384.43	23872.9	18693.8	18673	18674.5	20644.8	22614.7	18673	18673	18673.1	18673	18673	24608.8
384.38	27960.7	19881.4	19806.2	29127.5	19875	19805.8	19805.8	19805.8	19807.1	19805.8	19805.8	29274.1		384.38	23959.5	18676.2	18654.6	18656.4	20754.4	22468.9	18654.6	18654.6	18654.7	18654.6	18654.6	24592.1
384.33	28378.6	19862.8	19784.9	29184.2	19870.6	19784.4	19784.4	19784.4	19785.7	19784.4	19784.4	29350.4		384.33	24324.5	18658.7	18636.3	18638.5	20871.5	22316.2	18636.3	18636.3	18636.4	18636.3	18636.3	24576.1
384.28	28067.3	19844	19763.5	29228.6	19869.8	19762.8	19762.8	19762.8	19764	19762.8	19762.8	29418.4		384.28	23909.1	18641.1	18617.8	18620.3	20996.2	22157.6	18617.8	18617.8	18617.8	18617.8	18617.8	24562
384.23	28045.4	19825	19741.7	29260.2	19873.2	19740.9	19740.9	19740.9	19742	19740.9	19740.9	29478.4		384.23	23837.5	18623.4	18599.2	18602.2	21129	21994.3	18599.2	18599.2	18599.2	18599.2	18599.2	24551.4
384.18	28460.6	19805.9	19719.8	29279.1	19882	19718.9	19718.9	19718.9	19719.8	19718.9	19718.9	29531.2		384.18	24023.1	18605.7	18580.5	18584.1	21270.2	21827.1	18580.5	18580.5	18580.5	18580.5	18580.5	24545.7
384.13	28508.9	19786.7	19697.7	29284.9	19897.2	19696.6	19696.6	19696.6	19697.5	19696.6	19696.6	29577.8		384.13	23746.9	18588	18561.8	18566.2	21420.5	21657.3	18561.8	18561.8	18561.9	18561.8	18561.8	24546.4
384.08	28458.6	19767.4	19675.4	29277.6	19920	19674	19674	19674	19674.8	19674	19674	29619.2		384.08	24391	18570.3	18543.1	18548.2	21579.9	21485.7	18543.1	18543.1	18543.1	18543.1	18543.1	24554.8
384.03	28731.5	19747.7	19652.8	29256.9	19951.7	19651	19651	19651	19651.8	19651	19651	29656.8		384.03	24155.4	18552.4	18524.2	18530.2	21749	21313.2	18524.2	18524.2	18524.2	18524.2	18524.2	24572.3
383.98	28493.3	19727.9	19629.9	29223	19994.1	19627.7	19627.7	19627.7	19628.5	19627.7	19627.7	29692.3		383.98	24089.3	18534.5	18505.2	18512.3	21928.2	21140.8	18505.2	18505.2	18505.2	18505.2	18505.2	24600.4
383.93	28857.2	19707.7	19606.6	29175.7	20049.2	19604.1	19604.1	19604.1	19604.7	19604.1	19604.1	29727.7		383.93	23926.1	18516.4	18485.9	18494.3	22117.7	20969.3	18485.9	18485.9	18485.9	18485.9	18485.9	24640
383.88	28593.9	19687.1	19582.9	29115	20119	19579.8	19579.8	19579.8	19580.4	19579.8	19579.8	29765.3		383.88	23903	18498	18466.4	18476.3	22318.1	20799.3	18466.3	18466.3	18466.4	18466.3	18466.3	24692.7
383.83	29313.2	19666.1	19558.8	29041.1	20206.2	19555	19555	19555	19555.5	19555	19555	29807.8		383.83	24459	18479.4	18446.5	18458.1	22529.6	20631.7	18446.5	18446.5	18446.5	18446.5	18446.5	24759.4
383.78	29806.9	19644.7	19534.3	28954.2	20313.9	19529.7	19529.6	19529.6	19530.2	19529.6	19529.6	29858.6		383.78	24415.6	18460.4	18426.3	18440	22752.7	20467	18426.2	18426.2	18426.2	18426.2	18426.2	24841.4
383.73	29618.6	19622.8	19509.2	28854.3	20445.3	19503.7	19503.7	19503.7	19504.1	19503.7	19503.7	29921.1		383.73	24623.3	18441.1	18405.8	18421.7	22987.9	20305.8	18405.6	18405.6	18405.7	18405.6	18405.6	24939.8
383.68	30589.6	19600.2	19483.7	28741.9	20604.2	19477	19477	19477	19477.4	19477	19477	29999.6		383.68	24565.2	18421.5	18384.9	18403.5	23235.5	20148.8	18384.7	18384.7	18384.7	18384.7	18384.7	25055.4
383.63	30634.9	19577.1	19457.6	28617	20795.1	19449.5	19449.5	19449.5	19449.9	19449.5	19449.5	30098.8		383.63	25056.4	18401.4	18363.5	18385.2	23495.7	19996.1	18363.2	18363.2	18363.2	18363.2	18363.2	25189.2
383.58	30535.6	19553.2	19430.9	28480.1	21022.7	19421.2	19421.2	19421.2	19421.5	19421.2	19421.2	30223.9		383.58	24820.7	18380.7	18341.5	18366.7	23768.9	19848	18341	18341	18341	18341	18341	25341.9
383.53	31374.7	19528.5	19403.5	28331.4	21292.5	19391.9	19391.8	19391.8	19392.2	19391.8	19391.8	30380.9		383.53	25472.7	18359.3	18318.9	18348.1	24055.4	19704.8	18318.1	18318.1	18318.1	18318.1	18318.1	25514.2
383.48	31704.9	19502.9	19375.4	28171.3	21610.7	19361.6	19361.4	19361.4	19361.8	19361.4	19361.4	30576.4		383.48	25342.5	18337.2	18295.6	18329.3	24355.4	19566.7	18294.4	18294.4	18294.4	18294.4	18294.4	25706.7
383.43	31844.6	19476.3	19346.6	28000.2	21983.9	19330.1	19329.9	19329.9	19330.2	19329.9	19329.9	30817.7		383.43	25832	18314.4	18271.9	18310.5	24669.3	19433.8	18270	18270	18270	18270	18270	25920.1
383.38	32637.8	19448.7	19317	27818.6	22419.7	19297.6	19297.2	19297.2	19297.4	19297.2	19297.2	31113.1		383.38	26132.6	18290.8	18247.7	18291.8	24997.3	19306.2	18244.7	18244.7	18244.7	18244.7	18244.7	26155
383.33	32869.5	19419.9	19286.8	27627	22926.4	19263.8	19263.1	19263.1	19263.4	19263.1	19263.1	31471.5		383.33	26466.5	18266.4	18223.1	18273.1	25339.4	19183.8	18218.5	18218.5	18218.5	18218.5	18218.5	26411.7
383.28	33940.1	19389.8	19255.6	27425.6	23512.7	19228.7	19227.6	19227.6	19227.8	19227.6	19227.6	31902.4		383.28	27081.4	18241.1	18198.4	18254.6	25695.8	19066.6	18191.4	18191.4	18191.4	18191.4	18191.4	26690.8
383.23	34861.6	19358.1	19223.5	27215	24188.5	19192.1	19190.3	19190.3	19190.5	19190.3	19190.3	32416.3		383.23	26974	18214.8	18173.8	18236.3	26066.5	18954.4	18163.3	18163.3	18163.3	18163.3	18163.3	26992.6
383.18	34941.8	19324.9	19190.5	26995.7	24964.3	19154.4	19151.3	19151.3	19151.4	19151.3	19151.3	33024.9		383.18	27345.9	18187.7	18149.9	18218.5	26451.4	18847.3	18134.3	18134.3	18134.3	18134.3	18134.3	27317.7
383.13	36343.6	19290	19156.6	26768.2	25851.2	19115.5	19110.3	19110.3	19110.5	19110.3	19110.3	33740.4		383.13	27910.1	18159.5	18127.2	18201.1	26850	18744.8	18104	18104	18104	18104	18104	27666.4
383.08	37469.9	19253.1	19121.7	26532.9	26861	19075.6	19067.2	19067.2	19067.4	19067.2	19067.2	34575.6		383.08	28136.2	18130	18106.3	18184.2	27262.2	18646.6	18072.5	18072.5	18072.5	18072.5	18072.5	28039.3
383.03	38258.4	19214.1	19085.9	26290.2	28006.1	19035.2	19021.8	19021.8	19021.9	19021.8	19021.8	35544.4		383.03	28297.6	18099.3	18088.6	18167.9	27687.1	18552.5	18039.6	18039.6	18039.6	18039.6	18039.6	28437.1
382.98	38890.4	19172.6	19048.9	26040.6	29299.1	18994.9	18973.7	18973.7	18973.8	18973.7	18973.7	36661.4		382.98	28656.5	18067.1	18075.6	18152.5	28124.2	18462	18005.2	18005.2	18005.2	18005.2	18005.2	28860.7
382.93	40409.3	19128.6	19010.8	25784.5	30753	18955.9	18922.8	18922.8	18923	18922.8	18922.8	37941.6		382.93	29492	18033.6	18069.6	18138.3	28572.8	18375.1	17969.4	17969.4	17969.4	17969.4	17969.4	29311.8
382.88	41646.1	19081.8	18971.8	25522.3	32380.6	18919.9	18868.9	18868.9	18869.1	18868.9	18868.9	39400.7		382.88	30322.5	17998.6	18073.2	18125.3	29031.6	18291.3	17932	17932	17932	17932	17932	29791.9
382.83	43101.9	19031.7	18931.4	25254.2	34193.9	18889.1	18811.5	18811.5	18811.6	18811.5	18811.5	41054.3		382.83	31118.8	17961.9	18090	18113.8	29499.2	18210	17892.8	17892.8	17892.8	17892.8	17892.8	30303.5
382.78	44699.7	18978.1	18889.9	24980.6	36204.2	18866.8	18750.3	18750.3	18750.4	18750.3	18750.3	42918.4		382.78	31526.1	17923.3	18124.4	18103.9	29974.1	18130.9	17851.7	17851.7	17851.7	17851.7	17851.7	30849.9
382.73	46572	18920.6	18847.2	24701.8	38421.4	18857.7	18685	18685	18685.1	18685	18685	45008.6		382.73	31950.2	17882.8	18182.2	18096.2	30454.4	18053.5	17808.5	17808.5	17808.5	17808.5	17808.5	31435.1
382.68	48576.5	18858.8	18803.2	24417.9	40852.6	18868	18615.2	18615.2	18615.2	18615.2	18615.2	47339.8		382.68	32773.9	17840	18270.4	18090.6	30937.9	17977.4	17763	17763	17763	17763	17763	32064.3
382.63	50970.8	18792.2	18757.8	24128.9	43502	18905.5	18540.2	18540.2	18540.3	18540.2	18540.2	49925.7		382.63	33686	17794.7	18397.3	18087.5	31422	17901.9	17714.9	17714.9	17714.9	17714.9	17714.9	32744
382.58	53408.3	18720.3	18710.9	23835	46369.5	18980.8	18459.6	18459.6	18459.7	18459.6	18459.6	52778		382.58	34732.9	17746.9	18573.5	18087.4	31904.3	17826.8	17664.1	17664.1	17664.1	17664.1	17664.1	33482.6
382.53	56253	18642.4	18662.5	23536	49449.4	19106.8	18372.8	18372.8	18372.9	18372.8	18372.8	55905.9		382.53	35405.8	17696.4	18811.1	18090.9	32381.8	17751.6	17610.5	17610.5	17610.5	17610.5	17610.5	34289.7
382.48	58890.9	18558.1	18612.7	23232	52729.9	19299.8	18279.3	18279.3	18279.4	18279.3	18279.3	59315.2		382.48	36734.1	17643.1	19124.4	18098.6	32851.3	17676.2	17554.1	17554.1	17554.1	17554.1	17554.1	35177.1
382.43	62208	18466.9	18561.5	22922.9	56190.7	19579.3	18178.6	18178.6	18178.7	18178.6	18178.6	63006.9		382.43	38042.8	17586.7	19529.1	18110.9	33309.2	17599.6	17494.4	17494.4	17494.4	17494.4	17494.4	36157.7
382.38	65948	18368.3	18509	22608.6	59802.3	19968	18070.1	18070.1	18070.1	18070.1	18070.1	66976		382.38	38805.4	17526.8	20043	18128.3	33751.4	17521.6	17431.2	17431.2	17431.2	17431.2	17431.2	37246.5
382.33	70231.8	18261.3	18455.2	22288.9	63524.6	20491.7	17953	17953	17953	17953	17953	71209.8		382.33	40439.4	17463.2	20685.7	18151.6	34173.9	17441.6	17364.1	17364.1	17364.1	17364.1	17364.1	38459.7
382.28	73594.2	18145.6	18400.2	21963.4	67305.9	21179.1	17826.7	17826.7	17826.7	17826.7	17826.7	75687.5		382.28	41249.5	17395.6	21477.9	18181.6	34572.1	17359.1	17292.9	17292.9	17292.9	17292.9	17292.9	39814.7
382.23	77705.4	18020.4	18344.4	21632	71083	22060.9	17690.6	17690.6	17690.6	17690.6	17690.6	80378.3		382.23	43369.7	17323.7	22441.1	18219	34941	17273.7	17217.2	17217.2	17217.2	17217.2	17217.2	41329.6
382.18	82379.9	17885.4	18288.3	21294.5	74781.4	23168.6	17544.4	17544.4	17544.4	17544.4	17544.4	85240.8		382.18	44786.7	17247	23596.5	18264.7	35275.3	17184.6	17136.6	17136.6	17136.6	17136.6	17136.6	43021.7
382.13	87790.1	17740.1	18232.2	20950.8	78316.4	24532.8	17387.4	17387.4	17387.5	17387.4	17387.4	90222.7		382.13	46407.8	17165	24964.9	18319.8	35569.3	17091.2	17050.6	17050.6	17050.6	17050.6	17050.6	44907.6
382.08	92945.4	17584.2	18177	20600.8	81595.8	26181.2	17219.4	17219.4	17219.4	17219.4	17219.4	95261.3		382.08	48759.9	17077.4	26564.7	18385.3	35816.7	16993.2	16958.9	16958.9	16958.9	16958.9	16958.9	47001.7
382.03	97975.4	17417.2	18123.3	20244.3	84523.9	28136.1	17040	17040	17040.1	17040	17040	100285		382.03	50727.3	16983.7	28411.4	18462.4	36011	16889.7	16860.8	16860.8	16860.8	16860.8	16860.8	49314.9
381.98	102835	17239.3	18072.5	19881.6	87005.8	30411.9	16849.2	16849.2	16849.2	16849.2	16849.2	105214		381.98	53459.2	16883.4	30516	18552.8	36145.7	16780.3	16756.1	16756.1	16756.1	16756.1	16756.1	51853.8
381.93	107744	17050.1	18025.4	19512.6	88953.7	33012.3	16646.7	16646.7	16646.7	16646.7	16646.7	109967		381.93	56093.5	16776.1	32883.7	18657.9	36214.9	16664.5	16644.2	16644.2	16644.2	16644.2	16644.2	54620.3
381.88	112691	16850	17983.7	19137.7	90292.7	35927.8	16432.9	16432.9	16432.9	16432.9	16432.9	114461		381.88	59004.8	16661.3	35512.5	18779.7	36215.1	16541.6	16524.6	16524.6	16524.6	16524.6	16524.6	57611.6
381.83	117689	16639.5	17949.3	18757.5	90966.5	39133.6	16208.1	16208.1	16208.1	16208.1	16208.1	118614		381.83	61591.4	16538.7	38392	18920.2	36148.4	16411.2	16397.1	16397.1	16397.1	16397.1	16397.1	60822
381.78	122355	16419.2	17924.1	18372.7	90941.9	42587.6	15973	15973	15973	15973	15973	122353		381.78	64757.5	16407.8	41502.3	19081.5	36027.7	16272.7	16261	16261	16261	16261	16261	64247.9
381.73	126525	16190	17910.6	17984.2	90211.7	46230.4	15728.6	15728.6	15728.6	15728.6	15728.6	125613		381.73	67442.4	16268	44813.5	19266.4	35867.7	16125.6	16115.9	16115.9	16115.9	16115.9	16115.9	67877.4
381.68	129028	15953.1	17911.3	17593.3	88795.7	49985.4	15475.9	15475.9	15475.9	15475.9	15475.9	128335		381.68	70870	16119	48285.3	19477.6	35646.1	15969.4	15961.4	15961.4	15961.4	15961.4	15961.4	71651.7
381.63	131618	15709.6	17929	17201.1	86738.2	53760.1	15216.1	15216.1	15216.1	15216.1	15216.1	130474		381.63	73792.4	15960.9	51867.6	19718.7	35362.4	15804.2	15797.6	15797.6	15797.6	15797.6	15797.6	75523.2
381.58	134014	15460.9	17966.3	16808.8	84105.3	57449.7	14950.5	14950.5	14950.5	14950.5	14950.5	131989		381.58	77628.1	15793.3	55500.2	19993.2	35017.6	15629.5	15624.2	15624.2	15624.2	15624.2	15624.2	79437.2
381.53	134800	15208.5	18026.2	16418	80979.3	60941	14680.6	14680.6	14680.6	14680.6	14680.6	132851		381.53	81367.2	15616.1	59115	20305.2	34613.8	15445.3	15440.9	15440.9	15440.9	15440.9	15440.9	83331.7
381.48	134238	14954.1	18111.9	16030.2	77453.1	64118.1	14408.1	14408.1	14408.1	14408.1	14408.1	133035		381.48	84714.9	15429.4	62637	20658.8	34153.7	15251.5	15247.9	15247.9	15247.9	15247.9	15247.9	87138.8
381.43	133594	14699.7	18226.3	15647.4	73624.2	66868.1	14134.9	14134.9	14134.9	14134.9	14134.9	132526		381.43	87168	15233.1	65987.2	21058.8	33640.4	15047.9	15045	15045	15045	15045	15045	90787.3
381.38	132532	14447	18372.5	15271.2	69589	69087	13862.8	13862.8	13862.8	13862.8	13862.8	131315		381.38	91085.1	15027.2	69085	21510	33077.5	14834.7	14832.4	14832.4	14832.4	14832.4	14832.4	94204.9
381.33	130403	14197.5	18552.8	14902.9	65438.1	70686	13593.3	13593.3	13593.3	13593.3	13593.3	129404		381.33	94094.5	14812.4	71851.7	22017.9	32469.4	14612.4	14610.5	14610.5	14610.5	14610.5	14610.5	97321.7
381.28	127116	13953.3	18769.8	14544.5	61253.9	71597.2	13328.3	13328.3	13328.3	13328.3	13328.3	126805		381.28	96913.1	14588.7	74212.5	22587.7	31820.3	14381.1	14379.6	14379.6	14379.6	14379.6	14379.6	100072
381.23	122877	13716.1	19025.5	14197.4	57107.8	71777.7	13069.6	13069.6	13069.6	13069.6	13069.6	123546		381.23	99982.4	14357.1	76101.1	23225.1	31135.2	14141.7	14140.4	14140.4	14140.4	14140.4	14140.4	102398
381.18	118741	13487.4	19321.4	13863.1	53059.3	71212.2	12818.6	12818.6	12818.6	12818.6	12818.6	119669		381.18	102398	14118.5	77461.7	23935.5	30419.3	13895	13894	13894	13894	13894	13894	104254
381.13	114125	13268.1	19657.6	13542.3	49155.5	69913.6	12576.2	12576.2	12576.2	12576.2	12576.2	115232		381.13	103505	13873.9	78251.4	24723.7	29677.7	13642.1	13641.3	13641.3	13641.3	13641.3	13641.3	105603
381.08	107629	13059.3	20034	13235.8	45432.7	67923.1	12343.5	12343.5	12343.5	12343.5	12343.5	110311		381.08	105979	13624	78442.2	25593.3	28915	13383.6	13383	13383	13383	13383	13383	106426
381.03	102038	12862	20449.6	12944.4	41916.9	65307.6	12121.4	12121.4	12121.4	12121.4	12121.4	104995		381.03	106373	13370	78022.8	26546.9	28136.5	13120.9	13120.4	13120.4	13120.4	13120.4	13120.4	106716
380.98	95649.7	12676.9	20902.4	12668.8	38625.2	62155.1	11910.7	11910.7	11910.7	11910.7	11910.7	99385.7		380.98	106442	13113.4	76999	27584.9	27347.1	12855.2	12854.8	12854.8	12854.8	12854.8	12854.8	106481
380.93	91411.6	12504.4	21389.1	12409	35566.5	58569.4	11711.6	11711.6	11711.6	11711.6	11711.6	93591.9		380.93	106249	12855.4	75393.1	28704.9	26551.4	12587.7	12587.4	12587.4	12587.4	12587.4	12587.4	105743
380.88	85714.4	12344.6	21904.7	12164.9	32743.6	54664.4	11524.2	11524.2	11524.2	11524.2	11524.2	87725.2		380.88	105785	12597.6	73243.3	29900.7	25754	12320.2	12319.9	12319.9	12319.9	12319.9	12319.9	104536
380.83	80216.6	12197.6	22443.7	11936.5	30154.4	50557.8	11348.7	11348.7	11348.7	11348.7	11348.7	81895.1		380.83	104702	12341.5	70601.9	31161.9	24959.4	12054	12053.8	12053.8	12053.8	12053.8	12053.8	102904
380.78	74588.9	12063.3	22998.3	11723.3	27792.7	46364.9	11184.8	11184.8	11184.8	11184.8	11184.8	76203.3		380.78	103001	12088.3	67532.6	32471.7	24171.1	11790.3	11790.1	11790.1	11790.1	11790.1	11790.1	100893
380.73	70219	11941	23559.6	11524.6	25649.2	42193	11031.9	11031.9	11031.9	11031.9	11031.9	70739.8		380.73	100690	11839.6	64108.7	33807.7	23393	11530.8	11530.7	11530.7	11530.7	11530.7	11530.7	98557.1
380.68	66010.3	11830.4	24116.9	11339.7	23712.6	38137.5	10889.5	10889.5	10889.5	10889.5	10889.5	65579		380.68	98020.8	11596.6	60408.6	35140	22628.3	11276.6	11276.5	11276.5	11276.5	11276.5	11276.5	95944.1
380.63	61100	11730.8	24658.4	11167.7	21970.2	34278.3	10757	10757	10757	10757	10757	60777.5		380.63	94655.1	11360.6	56514.2	36432.5	21879.7	11028.9	11028.8	11028.8	11028.8	11028.8	11028.8	93100.5
380.58	57791.9	11641.9	25171.4	11008.3	20408.8	30678.4	10634	10634	10634	10634	10634	56373		380.58	91325.2	11132.6	52506.6	37643.3	21149.7	10788.8	10788.8	10788.8	10788.8	10788.8	10788.8	90065.9
380.53	54271.9	11563.1	25642	10860.4	19014.8	27382.7	10519.7	10519.7	10519.7	10519.7	10519.7	52384		380.53	87613.9	10913.5	48463.9	38727.5	20440.5	10557.2	10557.2	10557.2	10557.2	10557.2	10557.2	86873.8
380.48	50861.3	11493.6	26056.2	10723.1	17774.2	24418.4	10413.6	10413.6	10413.6	10413.6	10413.6	48811.2		380.48	83852.2	10704.1	44458.4	39640.7	19753.5	10334.8	10334.8	10334.8	10334.8	10334.8	10334.8	83552.3
380.43	47944.5	11432.9	26400.6	10595.6	16673.4	21796.9	10314.7	10314.7	10314.7	10314.7	10314.7	45640.7		380.43	79313.9	10505.2	40554.9	40344.6	19090.5	10122.4	10122.4	10122.4	10122.4	10122.4	10122.4	80127.9
380.38	45381.8	11380.3	26664.1	10477.3	15699.7	19516.2	10222.6	10222.6	10222.6	10222.6	10222.6	42847		380.38	74994.6	10317.3	36808.8	40813.3	18452.4	9920.54	9920.53	9920.53	9920.53	9920.53	9920.53	76630.2
380.33	43071.6	11335.2	26839.2	10367.1	14840.6	17562.4	10136.6	10136.6	10136.6	10136.6	10136.6	40398		380.33	71386.2	10140.6	33265.4	41039.9	17839.7	9729.34	9729.32	9729.32	9729.32	9729.32	9729.32	73097.8
380.28	41291.7	11297	26924.9	10264.3	14084.2	15913.4	10056	10056	10056	10056	10056	38260		380.28	67684.7	9975.04	29959	41043.6	17252.7	9548.67	9548.66	9548.66	9548.66	9548.66	9548.66	69584.4
380.23	38996.9	11265.3	26930.3	10168.2	13419.9	14541.4	9980.21	9980.21	9980.21	9980.21	9980.21	36404.3		380.23	63002.4	9820.55	26913.6	40850.8	16691.4	9378.52	9378.51	9378.51	9378.51	9378.51	9378.51	66140.9
380.18	37361	11239.6	26879.1	10078.3	12837.4	13415.2	9908.82	9908.82	9908.82	9908.82	9908.82	34814.3		380.18	58893.6	9677.12	24143.7	40372.7	16155.8	9218.82	9218.81	9218.81	9218.81	9218.81	9218.81	62692.9
380.13	36698.3	11219.4	26788.7	9993.91	12327.6	12502.3	9841.32	9841.32	9841.32	9841.32	9841.32	33466.7		380.13	55610.4	9544.44	21654.4	39606.1	15645.4	9069.23	9069.23	9069.23	9069.23	9069.23	9069.23	59242.7
380.08	34952.9	11204.6	26613.8	9914.56	11882.1	11771	9777.37	9777.37	9777.37	9777.37	9777.37	32276.6		380.08	52916.1	9422.22	19443.1	38579.8	15159.8	8929.45	8929.45	8929.45	8929.45	8929.45	8929.45	55816.5
380.03	33870.6	11194.9	26352.9	9839.84	11493.2	11191.1	9716.68	9716.68	9716.68	9716.68	9716.68	31205.3		380.03	49767.8	9309.94	17500.3	37332.7	14698.2	8798.91	8798.91	8798.91	8798.91	8798.91	8798.91	52444.4
379.98	33059.6	11189.9	26009.8	9769.29	11154.1	10735.4	9658.87	9658.87	9658.87	9658.87	9658.87	30223.1		379.98	46432.6	9207.18	15811.8	35910.2	14259.9	8677.18	8677.18	8677.18	8677.18	8677.18	8677.18	49157.4
379.93	31826.8	11189.7	25590.2	9702.63	10858.6	10379.7	9603.76	9603.76	9603.76	9603.76	9603.76	29305.7		379.93	44029.7	9113.6	14359.4	34359.7	13844.2	8563.88	8563.88	8563.88	8563.88	8563.88	8563.88	45985.2
379.88	30571.6	11193.8	25101.1	9639.44	10601	10103.2	9551.03	9551.03	9551.03	9551.03	9551.03	28434.4		379.88	40764.1	9028.61	13122.4	32727.3	13450.1	8458.38	8458.38	8458.38	8458.38	8458.38	8458.38	42953.2
379.83	29456.2	11202.3	24550.9	9579.54	10376.7	9888.45	9500.59	9500.59	9500.59	9500.59	9500.59	27595.5		379.83	38661.7	8951.6	12078.6	31054.8	13076.5	8360.04	8360.04	8360.04	8360.04	8360.04	8360.04	40081.4
379.78	28876	11215.3	23948.7	9522.86	10181.2	9721.43	9452.46	9452.46	9452.46	9452.46	9452.46	26779.7		379.78	36785.2	8882.21	11205.6	29378.8	12722.8	8268.47	8268.47	8268.47	8268.47	8268.47	8268.47	37384
379.73	28001.5	11232.6	23303.7	9469.05	10010.9	9590.49	9406.36	9406.36	9406.36	9406.36	9406.36	25981.2		379.73	34631.7	8820.15	10481.8	27728.9	12388.1	8183.32	8183.32	8183.32	8183.32	8183.32	8183.32	34868.9
379.68	27271.4	11254.2	22625.7	9418.12	9862.28	9486.8	9362.36	9362.36	9362.36	9362.36	9362.36	25197.7		379.68	32372.4	8765.1	9886.13	26128.6	12071.6	8104.26	8104.26	8104.26	8104.26	8104.26	8104.26	32538.6
379.63	26042.8	11280.4	21924	9369.94	9732.63	9403.44	9320.41	9320.41	9320.41	9320.41	9320.41	24428.7		379.63	30781.8	8716.64	9399.38	24594.7	11772.5	8030.82	8030.82	8030.82	8030.82	8030.82	8030.82	30390.8
379.58	25345.1	11310.9	21207.6	9324.33	9619.28	9335.09	9280.4	9280.4	9280.4	9280.4	9280.4	23675.5		379.58	29034.4	8674.51	9004.04	23139.2	11490	7962.68	7962.68	7962.68	7962.68	7962.68	7962.68	28419.7
379.53	24913.2	11345.7	20484.6	9281.1	9519.96	9277.75	9242.2	9242.2	9242.2	9242.2	9242.2	22940.4		379.53	27710.4	8638.15	8684.26	21768.9	11223.1	7899.25	7899.25	7899.25	7899.25	7899.25	7899.25	26616.6
379.48	23543.1	11384.9	19762.7	9240.15	9432.72	9228.56	9205.74	9205.74	9205.74	9205.74	9205.74	22226.1		379.48	25916.5	8607.39	8426.56	20487.6	10971	7840.29	7840.29	7840.29	7840.29	7840.29	7840.29	24971.6
379.43	22922.2	11428.5	19048.6	9201.44	9355.97	9185.5	9171.04	9171.04	9171.04	9171.04	9171.04	21535.9		379.43	24438.4	8581.99	8219.32	19296	10733.1	7785.55	7785.55	7785.55	7785.55	7785.55	7785.55	23473.9
379.38	22328.7	11476.5	18348.1	9164.85	9288.24	9147.08	9138.03	9138.03	9138.03	9138.03	9138.03	20872.7		379.38	23204.6	8561.75	8052.7	18193.1	10508.8	7734.74	7734.74	7734.74	7734.74	7734.74	7734.74	22112.1
379.33	21679.7	11529	17666.2	9130.31	9228.32	9112.27	9106.68	9106.68	9106.68	9106.68	9106.68	20239.3		379.33	22311.9	8546.37	7918.41	17175.8	10297.2	7687.51	7687.51	7687.51	7687.51	7687.51	7687.51	20875.2
379.28	20855.2	11585.7	17006.7	9097.59	9175	9080.21	9076.8	9076.8	9076.8	9076.8	9076.8	19638		379.28	21105.3	8535.7	7809.8	16240.6	10097.7	7643.68	7643.68	7643.68	7643.68	7643.68	7643.68	19752.8
379.23	20223.7	11646.8	16373	9066.7	9127.47	9050.48	9048.43	9048.43	9048.43	9048.43	9048.43	19070.7		379.23	20282.4	8529.54	7721.37	15383	9909.66	7602.97	7602.97	7602.97	7602.97	7602.97	7602.97	18734.7
379.18	19727.4	11712.3	15767.6	9037.63	9085.01	9022.82	9021.6	9021.6	9021.6	9021.6	9021.6	18539		379.18	19195.8	8527.86	7648.9	14598.4	9732.65	7565.29	7565.29	7565.29	7565.29	7565.29	7565.29	17811.9
379.13	19106.9	11782	15192.1	9010.07	9046.76	8996.75	8996.03	8996.03	8996.03	8996.03	8996.03	18043.5		379.13	18329.7	8530.34	7588.75	13881.7	9565.89	7530.26	7530.26	7530.26	7530.26	7530.26	7530.26	16975.9
379.08	18825.1	11856	14647.6	8984.09	9012.25	8972.22	8971.81	8971.81	8971.81	8971.81	8971.81	17584.9		379.08	17470.8	8536.78	7538.16	13228	9408.76	7497.62	7497.62	7497.62	7497.62	7497.62	7497.62	16218.8
379.03	17931.4	11934	14134.8	8959.54	8980.95	8949.03	8948.8	8948.8	8948.8	8948.8	8948.8	17163.2		379.03	16811.2	8547.14	7495.1	12632.5	9260.81	7467.26	7467.26	7467.26	7467.26	7467.26	7467.26	15533.8
378.98	17412.7	12016.1	13653.6	8936.25	8952.36	8927.01	8926.88	8926.88	8926.88	8926.88	8926.88	16777.8		378.98	15823.2	8561.41	7458.05	12090.9	9121.63	7439.11	7439.11	7439.11	7439.11	7439.11	7439.11	14914.6
378.93	17322.5	12102.1	13203.9	8914.18	8926.14	8906.09	8906.01	8906.01	8906.01	8906.01	8906.01	16428.3		378.93	15521.5	8579.44	7425.7	11598.6	8990.66	7412.94	7412.94	7412.94	7412.94	7412.94	7412.94	14355.6
378.88	16350.7	12191.9	12784.9	8893.22	8901.96	8886.16	8886.11	8886.11	8886.11	8886.11	8886.11	16113.7		378.88	15071.7	8601.2	7397.18	11151.7	8867.53	7388.66	7388.66	7388.66	7388.66	7388.66	7388.66	13851.6
378.83	16354.5	12285.3	12396	8873.34	8879.6	8867.19	8867.16	8867.16	8867.16	8867.16	8867.16	15832.8		378.83	14231.2	8626.45	7371.59	10746.1	8751.61	7365.96	7365.96	7365.96	7365.96	7365.96	7365.96	13397.8
378.78	16328	12382.1	12036	8854.36	8858.73	8849.01	8849	8849	8849	8849	8849	15584.1		378.78	13682.9	8655.16	7348.42	10378.2	8642.5	7344.72	7344.72	7344.72	7344.72	7344.72	7344.72	12990.2
378.73	15680.3	12482	11703.6	8836.23	8839.17	8831.59	8831.58	8831.58	8831.58	8831.58	8831.58	15366.3		378.73	13333.9	8687.25	7327.23	10044.9	8539.82	7324.83	7324.83	7324.83	7324.83	7324.83	7324.83	12624.7
378.68	15448.2	12584.9	11397.5	8818.82	8820.7	8814.8	8814.8	8814.8	8814.8	8814.8	8814.8	15177.6		378.68	12842.1	8722.72	7307.74	9743.07	8443.21	7306.19	7306.19	7306.19	7306.19	7306.19	7306.19	12298.2
378.63	15079.4	12690.4	11116.3	8802.06	8803.15	8798.58	8798.58	8798.58	8798.58	8798.58	8798.58	15016.2		378.63	13034.2	8761.42	7289.59	9469.76	8352.22	7288.6	7288.6	7288.6	7288.6	7288.6	7288.6	12007.2
378.58	15218	12798.2	10858.6	8785.9	8786.43	8782.89	8782.89	8782.89	8782.89	8782.89	8782.89	14880.5		378.58	12521.3	8803.37	7272.65	9222.5	8266.58	7272.03	7272.03	7272.03	7272.03	7272.03	7272.03	11749
378.53	15133.7	12907.9	10622.9	8770.21	8770.34	8767.62	8767.62	8767.62	8767.62	8767.62	8767.62	14768.5		378.53	12198.2	8848.56	7256.78	8998.92	8185.96	7256.39	7256.39	7256.39	7256.39	7256.39	7256.39	11521
378.48	14749.3	13019.2	10407.6	8754.96	8754.82	8752.73	8752.73	8752.73	8752.73	8752.73	8752.73	14678.4		378.48	11847.6	8896.8	7241.72	8796.72	8109.96	7241.47	7241.47	7241.47	7241.47	7241.47	7241.47	11320.8
378.43	14604.7	13131.5	10211.5	8740.17	8739.85	8738.25	8738.25	8738.25	8738.25	8738.25	8738.25	14608.3		378.43	11689.1	8948.07	7227.36	8613.93	8038.28	7227.21	7227.21	7227.21	7227.21	7227.21	7227.21	11146
378.38	14648.7	13244.4	10033	8725.71	8725.28	8724.06	8724.06	8724.06	8724.06	8724.06	8724.06	14556.2		378.38	11490.2	9002.36	7213.65	8448.77	7970.69	7213.56	7213.56	7213.56	7213.56	7213.56	7213.56	10994.8
378.33	14259.8	13357.2	9870.89	8711.52	8711.04	8710.11	8710.11	8710.11	8710.11	8710.11	8710.11	14520.3		378.33	11374.1	9059.54	7200.44	8299.5	7906.86	7200.38	7200.38	7200.38	7200.38	7200.38	7200.38	10865.2
378.28	14379.8	13469.3	9723.69	8697.52	8697.02	8696.31	8696.31	8696.31	8696.31	8696.31	8696.31	14498.5		378.28	11360.8	9119.67	7187.77	8164.72	7846.68	7187.74	7187.74	7187.74	7187.74	7187.74	7187.74	10755.6
378.23	14233.7	13579.9	9590.21	8683.68	8683.18	8682.65	8682.65	8682.65	8682.65	8682.65	8682.65	14489		378.23	11041.3	9182.53	7175.46	8042.92	7789.77	7175.44	7175.44	7175.44	7175.44	7175.44	7175.44	10664.4
378.18	14194.8	13688.3	9469.35	8670.04	8669.56	8669.16	8669.16	8669.16	8669.16	8669.16	8669.16	14489.8		378.18	10893.1	9248.04	7163.46	7932.85	7735.94	7163.45	7163.45	7163.45	7163.45	7163.45	7163.45	10590
378.13	14184.6	13793.7	9359.99	8656.56	8656.1	8655.8	8655.8	8655.8	8655.8	8655.8	8655.8	14498.9		378.13	10900.6	9316.07	7151.7	7833.35	7684.96	7151.69	7151.69	7151.69	7151.69	7151.69	7151.69	10531
378.08	14199.7	13895.1	9260.99	8643.12	8642.7	8642.48	8642.48	8642.48	8642.48	8642.48	8642.48	14514.4		378.08	10877.5	9386.48	7140.16	7743.38	7636.68	7140.16	7140.16	7140.16	7140.16	7140.16	7140.16	10486.2
378.03	14468.5	13991.4	9171.4	8629.7	8629.32	8629.16	8629.16	8629.16	8629.16	8629.16	8629.16	14534.3		378.03	11103.5	9459.06	7128.77	7661.96	7590.87	7128.77	7128.77	7128.77	7128.77	7128.77	7128.77	10454.4
377.98	14155.1	14081.5	9090.22	8616.21	8615.87	8615.75	8615.75	8615.75	8615.75	8615.75	8615.75	14556.5		377.98	10916.8	9533.55	7117.43	7588.16	7547.31	7117.43	7117.43	7117.43	7117.43	7117.43	7117.43	10434.2
377.93	13986.2	14164.3	9016.6	8602.61	8602.31	8602.22	8602.22	8602.22	8602.22	8602.22	8602.22	14579.1		377.93	10822.1	9609.75	7106.17	7521.26	7505.89	7106.17	7106.17	7106.17	7106.17	7106.17	7106.17	10424.6
377.88	14333.5	14238.6	8949.75	8588.87	8588.6	8588.53	8588.53	8588.53	8588.53	8588.53	8588.53	14600.2		377.88	10736.4	9687.32	7094.92	7460.5	7466.44	7094.92	7094.92	7094.92	7094.92	7094.92	7094.92	10424.4
377.83	14497.6	14303.3	8888.96	8574.96	8574.73	8574.68	8574.68	8574.68	8574.68	8574.68	8574.68	14618		377.83	10830	9765.91	7083.65	7405.22	7428.79	7083.65	7083.65	7083.65	7083.65	7083.65	7083.65	10432.6
377.78	14535.2	14357.5	8833.6	8560.92	8560.72	8560.68	8560.68	8560.68	8560.68	8560.68	8560.68	14630.7		377.78	11052.7	9845.12	7072.35	7354.85	7392.84	7072.35	7072.35	7072.35	7072.35	7072.35	7072.35	10448.1
377.73	14791.2	14400.1	8783.08	8546.72	8546.55	8546.52	8546.52	8546.52	8546.52	8546.52	8546.52	14636.8		377.73	10967.2	9924.49	7060.97	7308.84	7358.44	7060.97	7060.97	7060.97	7060.97	7060.97	7060.97	10469.8
377.68	14847.9	14430.6	8736.93	8532.46	8532.31	8532.29	8532.29	8532.29	8532.29	8532.29	8532.29	14635.4		377.68	10852.1	10003.6	7049.6	7266.8	7325.58	7049.6	7049.6	7049.6	7049.6	7049.6	7049.6	10496.8
377.63	14848.3	14448.7	8694.55	8517.99	8517.86	8517.85	8517.85	8517.85	8517.85	8517.85	8517.85	14625.6		377.63	10888.5	10081.8	7038.17	7228.24	7294.08	7038.17	7038.17	7038.17	7038.17	7038.17	7038.17	10527.8
377.58	14732.1	14454.8	8655.47	8503.31	8503.2	8503.19	8503.19	8503.19	8503.19	8503.19	8503.19	14607.3		377.58	10923.1	10158.5	7026.64	7192.75	7263.84	7026.64	7026.64	7026.64	7026.64	7026.64	7026.64	10561.8
377.53	14797.5	14450.5	8619.37	8488.49	8488.39	8488.39	8488.39	8488.39	8488.39	8488.39	8488.39	14581.6		377.53	11022.8	10232.9	7015.01	7159.98	7234.76	7015.01	7015.01	7015.01	7015.01	7015.01	7015.01	10597.6
377.48	14684.7	14438.6	8585.9	8473.53	8473.45	8473.45	8473.45	8473.45	8473.45	8473.45	8473.45	14551.1		377.48	10953.2	10304.4	7003.21	7129.57	7206.71	7003.21	7003.21	7003.21	7003.21	7003.21	7003.21	10634.2
377.43	14977	14421.9	8554.77	8458.49	8458.43	8458.42	8458.42	8458.42	8458.42	8458.42	8458.42	14518.4		377.43	11063.4	10372.2	6991.37	7101.34	7179.71	6991.37	6991.37	6991.37	6991.37	6991.37	6991.37	10670.5
377.38	14873.3	14395	8525.72	8443.38	8443.33	8443.32	8443.32	8443.32	8443.32	8443.32	8443.32	14477.5		377.38	11056.8	10435.7	6979.55	7075.15	7153.8	6979.55	6979.55	6979.55	6979.55	6979.55	6979.55	10705.5
377.33	14869	14357	8498.51	8428.23	8428.18	8428.18	8428.18	8428.18	8428.18	8428.18	8428.18	14427.3		377.33	11025.8	10494	6967.68	7050.65	7128.8	6967.68	6967.68	6967.68	6967.68	6967.68	6967.68	10738.1
377.28	14971.4	14308.2	8473	8413.12	8413.08	8413.08	8413.08	8413.08	8413.08	8413.08	8413.08	14368.1		377.28	11307.8	10546.4	6955.77	7027.68	7104.68	6955.77	6955.77	6955.77	6955.77	6955.77	6955.77	10767.3
377.23	14815.8	14248.8	8448.87	8397.97	8397.93	8397.93	8397.93	8397.93	8397.93	8397.93	8397.93	14299.8		377.23	11151.6	10592.3	6943.8	7006.04	7081.36	6943.8	6943.8	6943.8	6943.8	6943.8	6943.8	10792.1
377.18	14972.9	14179.4	8426.01	8382.81	8382.78	8382.78	8382.78	8382.78	8382.78	8382.78	8382.78	14222.7		377.18	10704.2	10631	6931.82	6985.61	7058.84	6931.82	6931.82	6931.82	6931.82	6931.82	6931.82	10811.8
377.13	14906.2	14100.5	8404.23	8367.65	8367.63	8367.62	8367.62	8367.62	8367.62	8367.62	8367.62	14137.1		377.13	10970.6	10662	6919.77	6966.19	7036.99	6919.77	6919.77	6919.77	6919.77	6919.77	6919.77	10825.6
377.08	14473.8	14012.8	8383.55	8352.63	8352.61	8352.61	8352.61	8352.61	8352.61	8352.61	8352.61	14043.7		377.08	10929.1	10685.2	6907.75	6947.76	7015.88	6907.75	6907.75	6907.75	6907.75	6907.75	6907.75	10833.3
377.03	14833.1	13916.9	8363.73	8337.64	8337.63	8337.63	8337.63	8337.63	8337.63	8337.63	8337.63	13943		377.03	11006.9	10700.6	6895.79	6930.21	6995.48	6895.79	6895.79	6895.79	6895.79	6895.79	6895.79	10834.7
376.98	14666.1	13813.4	8344.66	8322.69	8322.68	8322.68	8322.68	8322.68	8322.68	8322.68	8322.68	13835.4		376.98	10922.3	10708.4	6883.8	6913.37	6975.67	6883.8	6883.8	6883.8	6883.8	6883.8	6883.8	10829.8
376.93	14539.4	13703.3	8326.32	8307.86	8307.85	8307.85	8307.85	8307.85	8307.85	8307.85	8307.85	13721.8		376.93	11136	10709.3	6871.95	6897.32	6956.57	6871.95	6871.95	6871.95	6871.95	6871.95	6871.95	10819.3
376.88	14181.2	13587.3	8308.71	8293.23	8293.22	8293.22	8293.22	8293.22	8293.22	8293.22	8293.22	13602.8		376.88	10787.6	10704.4	6860.19	6881.92	6938.09	6860.19	6860.19	6860.19	6860.19	6860.19	6860.19	10804
376.83	14541.6	13466.3	8291.72	8278.76	8278.76	8278.76	8278.76	8278.76	8278.76	8278.76	8278.76	13479.2		376.83	10763.5	10695.1	6848.43	6867.02	6920.11	6848.43	6848.43	6848.43	6848.43	6848.43	6848.43	10785.4
376.78	14559.9	13340.8	8275.29	8264.47	8264.47	8264.47	8264.47	8264.47	8264.47	8264.47	8264.47	13351.7		376.78	10989	10683.6	6836.75	6852.62	6902.66	6836.75	6836.75	6836.75	6836.75	6836.75	6836.75	10765.4
376.73	14267.9	13211.8	8259.35	8250.33	8250.32	8250.32	8250.32	8250.32	8250.32	8250.32	8250.32	13220.8		376.73	10654.9	10666.4	6825.12	6838.66	6885.71	6825.12	6825.12	6825.12	6825.12	6825.12	6825.12	10740.5
376.68	13731.6	13080	8243.94	8236.44	8236.43	8236.43	8236.43	8236.43	8236.43	8236.43	8236.43	13087.5		376.68	10706.5	10640.9	6813.58	6825.11	6869.25	6813.58	6813.58	6813.58	6813.58	6813.58	6813.58	10708.1
376.63	14053.8	12946	8228.99	8222.76	8222.76	8222.76	8222.76	8222.76	8222.76	8222.76	8222.76	12952.3		376.63	10565.8	10607.4	6802.21	6812.01	6853.32	6802.21	6802.21	6802.21	6802.21	6802.21	6802.21	10668.3
376.58	13937.6	12810.6	8214.48	8209.32	8209.32	8209.32	8209.32	8209.32	8209.32	8209.32	8209.32	12815.8		376.58	10592.3	10566.1	6790.97	6799.28	6837.88	6790.97	6790.97	6790.97	6790.97	6790.97	6790.97	10621.3
376.53	13644.9	12674.3	8200.34	8196.07	8196.07	8196.07	8196.07	8196.07	8196.07	8196.07	8196.07	12678.6		376.53	10591	10517.3	6779.8	6786.85	6822.84	6779.8	6779.8	6779.8	6779.8	6779.8	6779.8	10567.3
376.48	13490.5	12537.7	8186.6	8183.08	8183.07	8183.07	8183.07	8183.07	8183.07	8183.07	8183.07	12541.2		376.48	10561.3	10461.4	6768.81	6774.78	6808.27	6768.81	6768.81	6768.81	6768.81	6768.81	6768.81	10506.9
376.43	13524.6	12401.4	8173.33	8170.43	8170.42	8170.42	8170.42	8170.42	8170.42	8170.42	8170.42	12404.3		376.43	10171	10399.2	6758.04	6763.08	6794.19	6758.04	6758.04	6758.04	6758.04	6758.04	6758.04	10440.4
376.38	13285.8	12265.9	8160.47	8158.09	8158.09	8158.09	8158.09	8158.09	8158.09	8158.09	8158.09	12268.3		376.38	10521.8	10331	6747.44	6751.69	6780.56	6747.44	6747.44	6747.44	6747.44	6747.44	6747.44	10368.4
376.33	13169.7	12131.5	8147.91	8145.95	8145.95	8145.95	8145.95	8145.95	8145.95	8145.95	8145.95	12133.4		376.33	10381.9	10257.5	6737.03	6740.61	6767.35	6737.03	6737.03	6737.03	6737.03	6737.03	6737.03	10291.4
376.28	13199.6	11998.5	8135.72	8134.12	8134.12	8134.12	8134.12	8134.12	8134.12	8134.12	8134.12	12000.1		376.28	10009.2	10179.2	6726.78	6729.79	6754.52	6726.78	6726.78	6726.78	6726.78	6726.78	6726.78	10209.9
376.23	12812.3	11867.5	8123.9	8122.59	8122.59	8122.59	8122.59	8122.59	8122.59	8122.59	8122.59	11868.8		376.23	10063.1	10096.7	6716.66	6719.18	6742.02	6716.66	6716.66	6716.66	6716.66	6716.66	6716.66	10124.6
376.18	12668.9	11738.5	8112.42	8111.36	8111.36	8111.36	8111.36	8111.36	8111.36	8111.36	8111.36	11739.6		376.18	9859.01	10010.8	6706.77	6708.88	6729.94	6706.77	6706.77	6706.77	6706.77	6706.77	6706.77	10036.1
376.13	12647.6	11611.9	8101.25	8100.39	8100.39	8100.39	8100.39	8100.39	8100.39	8100.39	8100.39	11612.7		376.13	9911.56	9922.13	6697.09	6698.86	6718.26	6697.09	6697.09	6697.09	6697.09	6697.09	6697.09	9945.07
376.08	12513.6	11487.8	8090.41	8089.71	8089.71	8089.71	8089.71	8089.71	8089.71	8089.71	8089.71	11488.5		376.08	9853.03	9831.14	6687.6	6689.07	6706.93	6687.6	6687.6	6687.6	6687.6	6687.6	6687.6	9851.95
376.03	12395	11366.5	8079.92	8079.35	8079.35	8079.35	8079.35	8079.35	8079.35	8079.35	8079.35	11367		376.03	10022.9	9738.57	6678.4	6679.63	6696.04	6678.4	6678.4	6678.4	6678.4	6678.4	6678.4	9757.44
375.98	12158.8	11248	8069.75	8069.29	8069.29	8069.29	8069.29	8069.29	8069.29	8069.29	8069.29	11248.5		375.98	9601.74	9644.9	6669.45	6670.48	6685.54	6669.45	6669.45	6669.45	6669.45	6669.45	6669.45	9662.01
375.93	12119.5	11132.6	8060	8059.63	8059.63	8059.63	8059.63	8059.63	8059.63	8059.63	8059.63	11133		375.93	9663.15	9550.53	6660.65	6661.5	6675.32	6660.65	6660.65	6660.65	6660.65	6660.65	6660.65	9566.05
375.88	12044	11020.3	8050.6	8050.3	8050.3	8050.3	8050.3	8050.3	8050.3	8050.3	8050.3	11020.6		375.88	9360.07	9456.04	6652.12	6652.82	6665.47	6652.12	6652.12	6652.12	6652.12	6652.12	6652.12	9470.1
375.83	11657.1	10910.9	8041.41	8041.17	8041.17	8041.17	8041.17	8041.17	8041.17	8041.17	8041.17	10911.2		375.83	9325.56	9361.79	6643.81	6644.39	6655.97	6643.81	6643.81	6643.81	6643.81	6643.81	6643.81	9374.54
375.78	11693.1	10804.7	8032.51	8032.32	8032.32	8032.32	8032.32	8032.32	8032.32	8032.32	8032.32	10804.9		375.78	9335.82	9268.17	6635.72	6636.21	6646.79	6635.72	6635.72	6635.72	6635.72	6635.72	6635.72	9279.72
375.73	11216.1	10701.6	8023.88	8023.73	8023.73	8023.73	8023.73	8023.73	8023.73	8023.73	8023.73	10701.7		375.73	9364.32	9175.5	6627.86	6628.26	6637.93	6627.86	6627.86	6627.86	6627.86	6627.86	6627.86	9185.97
375.68	11150.8	10601.6	8015.56	8015.44	8015.44	8015.44	8015.44	8015.44	8015.44	8015.44	8015.44	10601.7		375.68	8979.38	9084.16	6620.33	6620.66	6629.48	6620.33	6620.33	6620.33	6620.33	6620.33	6620.33	9093.65
375.63	11624.7	10504.7	8007.51	8007.41	8007.41	8007.41	8007.41	8007.41	8007.41	8007.41	8007.41	10504.8		375.63	8912.52	8994.28	6612.99	6613.26	6621.3	6612.99	6612.99	6612.99	6612.99	6612.99	6612.99	9002.87
375.58	11271.6	10411	7999.77	7999.69	7999.69	7999.69	7999.69	7999.69	7999.69	7999.69	7999.69	10411		375.58	8993.83	8906.11	6605.88	6606.11	6613.43	6605.88	6605.88	6605.88	6605.88	6605.88	6605.88	8913.89
375.53	11165.2	10320.2	7992.28	7992.21	7992.21	7992.21	7992.21	7992.21	7992.21	7992.21	7992.21	10320.3		375.53	8908.83	8819.81	6599	6599.19	6605.86	6599	6599	6599	6599	6599	6599	8826.85
375.48	10918	10232.5	7985.06	7985.01	7985.01	7985.01	7985.01	7985.01	7985.01	7985.01	7985.01	10232.5		375.48	8718.11	8735.53	6592.35	6592.5	6598.57	6592.35	6592.35	6592.35	6592.35	6592.35	6592.35	8741.9
375.43	10826.4	10147.7	7978.13	7978.09	7978.09	7978.09	7978.09	7978.09	7978.09	7978.09	7978.09	10147.7		375.43	8806.27	8653.41	6585.96	6586.08	6591.59	6585.96	6585.96	6585.96	6585.96	6585.96	6585.96	8659.17
375.38	10600.2	10065.7	7971.36	7971.33	7971.33	7971.33	7971.33	7971.33	7971.33	7971.33	7971.33	10065.7		375.38	8682.25	8573.56	6579.83	6579.93	6584.94	6579.83	6579.83	6579.83	6579.83	6579.83	6579.83	8578.76
375.33	10849.2	9986.45	7964.76	7964.74	7964.74	7964.74	7964.74	7964.74	7964.74	7964.74	7964.74	9986.48		375.33	8439.02	8495.88	6573.82	6573.91	6578.45	6573.82	6573.82	6573.82	6573.82	6573.82	6573.82	8500.58
375.28	10276.5	9910	7958.47	7958.45	7958.45	7958.45	7958.45	7958.45	7958.45	7958.45	7958.45	9910.02		375.28	8395.45	8420.44	6567.96	6568.02	6572.14	6567.96	6567.96	6567.96	6567.96	6567.96	6567.96	8424.69
375.23	10296	9836.2	7952.4	7952.39	7952.39	7952.39	7952.39	7952.39	7952.39	7952.39	7952.39	9836.22		375.23	8307.15	8347.39	6562.34	6562.39	6566.12	6562.34	6562.34	6562.34	6562.34	6562.34	6562.34	8351.22
375.18	10389.3	9765.01	7946.57	7946.56	7946.56	7946.56	7946.56	7946.56	7946.56	7946.56	7946.56	9765.02		375.18	8292.57	8276.72	6556.97	6557.01	6560.39	6556.97	6556.97	6556.97	6556.97	6556.97	6556.97	8280.19
375.13	10284.9	9696.33	7940.95	7940.94	7940.94	7940.94	7940.94	7940.94	7940.94	7940.94	7940.94	9696.34		375.13	8458.4	8208.38	6551.79	6551.83	6554.89	6551.79	6551.79	6551.79	6551.79	6551.79	6551.79	8211.51
375.08	10101.5	9630.12	7935.57	7935.57	7935.57	7935.57	7935.57	7935.57	7935.57	7935.57	7935.57	9630.13		375.08	8320.78	8142.4	6546.84	6546.87	6549.63	6546.84	6546.84	6546.84	6546.84	6546.84	6546.84	8145.22
375.03	10208.8	9566.28	7930.41	7930.4	7930.4	7930.4	7930.4	7930.4	7930.4	7930.4	7930.4	9566.28		375.03	7996.05	8078.7	6542.08	6542.11	6544.6	6542.08	6542.08	6542.08	6542.08	6542.08	6542.08	8081.24
374.98	9978.5	9504.77	7925.49	7925.49	7925.49	7925.49	7925.49	7925.49	7925.49	7925.49	7925.49	9504.77		374.98	7911.15	8017.22	6537.47	6537.49	6539.74	6537.47	6537.47	6537.47	6537.47	6537.47	6537.47	8019.51
374.93	9872.83	9445.4	7920.69	7920.68	7920.68	7920.68	7920.68	7920.68	7920.68	7920.68	7920.68	9445.4		374.93	7940.09	7957.93	6533.02	6533.03	6535.07	6533.02	6533.02	6533.02	6533.02	6533.02	6533.02	7960
374.88	9594.08	9388.12	7916.03	7916.02	7916.02	7916.02	7916.02	7916.02	7916.02	7916.02	7916.02	9388.12		374.88	7905.36	7900.81	6528.75	6528.76	6530.59	6528.75	6528.75	6528.75	6528.75	6528.75	6528.75	7902.67
374.83	9583.16	9332.9	7911.54	7911.54	7911.54	7911.54	7911.54	7911.54	7911.54	7911.54	7911.54	9332.9		374.83	7907.41	7845.73	6524.58	6524.59	6526.24	6524.58	6524.58	6524.58	6524.58	6524.58	6524.58	7847.4
374.78	9634.15	9279.67	7907.23	7907.23	7907.23	7907.23	7907.23	7907.23	7907.23	7907.23	7907.23	9279.67		374.78	7841.16	7792.79	6520.67	6520.67	6522.16	6520.67	6520.67	6520.67	6520.67	6520.67	6520.67	7794.29
374.73	9688.09	9228.37	7903.09	7903.09	7903.09	7903.09	7903.09	7903.09	7903.09	7903.09	7903.09	9228.37		374.73	7724.95	7741.83	6516.9	6516.9	6518.24	6516.9	6516.9	6516.9	6516.9	6516.9	6516.9	7743.18
374.68	9580.93	9178.9	7899.1	7899.1	7899.1	7899.1	7899.1	7899.1	7899.1	7899.1	7899.1	9178.9		374.68	7584.25	7692.75	6513.23	6513.24	6514.44	6513.23	6513.23	6513.23	6513.23	6513.23	6513.23	7693.96
374.63	9495.66	9131.16	7895.2	7895.2	7895.2	7895.2	7895.2	7895.2	7895.2	7895.2	7895.2	9131.16		374.63	7861.95	7645.47	6509.65	6509.65	6510.73	6509.65	6509.65	6509.65	6509.65	6509.65	6509.65	7646.56
374.58	9458.88	9085.07	7891.39	7891.39	7891.39	7891.39	7891.39	7891.39	7891.39	7891.39	7891.39	9085.08		374.58	7463.43	7599.99	6506.2	6506.21	6507.18	6506.2	6506.2	6506.2	6506.2	6506.2	6506.2	7600.97
374.53	9223.98	9040.65	7887.72	7887.72	7887.72	7887.72	7887.72	7887.72	7887.72	7887.72	7887.72	9040.65		374.53	7727.2	7556.22	6502.85	6502.85	6503.73	6502.85	6502.85	6502.85	6502.85	6502.85	6502.85	7557.1
374.48	9496.04	8997.8	7884.18	7884.18	7884.18	7884.18	7884.18	7884.18	7884.18	7884.18	7884.18	8997.81		374.48	7569.61	7514.11	6499.61	6499.62	6500.4	6499.61	6499.61	6499.61	6499.61	6499.61	6499.61	7514.9
374.43	9500.77	8956.57	7880.85	7880.85	7880.85	7880.85	7880.85	7880.85	7880.85	7880.85	7880.85	8956.57		374.43	7572.25	7473.58	6496.46	6496.46	6497.17	6496.46	6496.46	6496.46	6496.46	6496.46	6496.46	7474.28
374.38	9403.99	8916.84	7877.67	7877.67	7877.67	7877.67	7877.67	7877.67	7877.67	7877.67	7877.67	8916.84		374.38	7371.55	7434.62	6493.44	6493.44	6494.07	6493.44	6493.44	6493.44	6493.44	6493.44	6493.44	7435.25
374.33	8870.23	8878.52	7874.6	7874.6	7874.6	7874.6	7874.6	7874.6	7874.6	7874.6	7874.6	8878.52		374.33	7518.15	7397.09	6490.47	6490.47	6491.03	6490.47	6490.47	6490.47	6490.47	6490.47	6490.47	7397.66
374.28	8969.27	8841.51	7871.59	7871.59	7871.59	7871.59	7871.59	7871.59	7871.59	7871.59	7871.59	8841.51		374.28	7447.14	7361.02	6487.62	6487.62	6488.12	6487.62	6487.62	6487.62	6487.62	6487.62	6487.62	7361.53
374.23	8602.17	8805.81	7868.69	7868.69	7868.69	7868.69	7868.69	7868.69	7868.69	7868.69	7868.69	8805.81		374.23	7487.46	7326.25	6484.79	6484.79	6485.24	6484.79	6484.79	6484.79	6484.79	6484.79	6484.79	7326.7
374.18	8969.26	8771.33	7865.85	7865.85	7865.85	7865.85	7865.85	7865.85	7865.85	7865.85	7865.85	8771.33		374.18	7203.07	7292.83	6482.07	6482.07	6482.48	6482.07	6482.07	6482.07	6482.07	6482.07	6482.07	7293.23
374.13	8997.66	8738.09	7863.13	7863.13	7863.13	7863.13	7863.13	7863.13	7863.13	7863.13	7863.13	8738.09		374.13	7359.83	7260.71	6479.48	6479.48	6479.85	6479.48	6479.48	6479.48	6479.48	6479.48	6479.48	7261.07
374.08	9188.5	8706.02	7860.52	7860.52	7860.52	7860.52	7860.52	7860.52	7860.52	7860.52	7860.52	8706.02		374.08	7364.02	7229.83	6477	6477	6477.32	6477	6477	6477	6477	6477	6477	7230.16
374.03	8953.19	8675.09	7858.01	7858.01	7858.01	7858.01	7858.01	7858.01	7858.01	7858.01	7858.01	8675.09		374.03	7379.96	7200.07	6474.54	6474.54	6474.83	6474.54	6474.54	6474.54	6474.54	6474.54	6474.54	7200.36
373.98	8886.04	8645.22	7855.56	7855.56	7855.56	7855.56	7855.56	7855.56	7855.56	7855.56	7855.56	8645.22		373.98	7248.1	7171.45	6472.17	6472.17	6472.43	6472.17	6472.17	6472.17	6472.17	6472.17	6472.17	7171.71
373.93	8869.67	8616.38	7853.19	7853.19	7853.19	7853.19	7853.19	7853.19	7853.19	7853.19	7853.19	8616.38		373.93	7066.6	7143.97	6469.94	6469.94	6470.17	6469.94	6469.94	6469.94	6469.94	6469.94	6469.94	7144.19
373.88	8994.92	8588.49	7850.85	7850.85	7850.85	7850.85	7850.85	7850.85	7850.85	7850.85	7850.85	8588.49		373.88	7167.56	7117.57	6467.83	6467.83	6468.04	6467.83	6467.83	6467.83	6467.83	6467.83	6467.83	7117.77
373.83	8897.48	8561.55	7848.57	7848.57	7848.57	7848.57	7848.57	7848.57	7848.57	7848.57	7848.57	8561.55		373.83	7238.74	7092.15	6465.78	6465.78	6465.96	6465.78	6465.78	6465.78	6465.78	6465.78	6465.78	7092.33
373.78	8548.85	8535.54	7846.37	7846.37	7846.37	7846.37	7846.37	7846.37	7846.37	7846.37	7846.37	8535.54		373.78	7143.03	7067.72	6463.83	6463.83	6463.99	6463.83	6463.83	6463.83	6463.83	6463.83	6463.83	7067.88
373.73	8580.64	8510.53	7844.35	7844.35	7844.35	7844.35	7844.35	7844.35	7844.35	7844.35	7844.35	8510.53		373.73	6909.2	7044.23	6461.97	6461.97	6462.11	6461.97	6461.97	6461.97	6461.97	6461.97	6461.97	7044.37
373.68	8466.8	8486.41	7842.42	7842.42	7842.42	7842.42	7842.42	7842.42	7842.42	7842.42	7842.42	8486.41		373.68	7007.57	7021.64	6460.19	6460.19	6460.32	6460.19	6460.19	6460.19	6460.19	6460.19	6460.19	7021.77
373.63	8611.49	8463.11	7840.55	7840.55	7840.55	7840.55	7840.55	7840.55	7840.55	7840.55	7840.55	8463.11		373.63	6981.53	6999.94	6458.53	6458.53	6458.64	6458.53	6458.53	6458.53	6458.53	6458.53	6458.53	7000.05
373.58	8621.46	8440.61	7838.76	7838.76	7838.76	7838.76	7838.76	7838.76	7838.76	7838.76	7838.76	8440.61		373.58	6914.23	6978.99	6456.86	6456.86	6456.96	6456.86	6456.86	6456.86	6456.86	6456.86	6456.86	6979.09
373.53	8354.14	8418.87	7837.01	7837.01	7837.01	7837.01	7837.01	7837.01	7837.01	7837.01	7837.01	8418.87		373.53	7055.47	6958.84	6455.27	6455.27	6455.36	6455.27	6455.27	6455.27	6455.27	6455.27	6455.27	6958.93
373.48	8470.74	8397.86	7835.32	7835.32	7835.32	7835.32	7835.32	7835.32	7835.32	7835.32	7835.32	8397.86		373.48	7008.2	6939.49	6453.79	6453.79	6453.87	6453.79	6453.79	6453.79	6453.79	6453.79	6453.79	6939.57
373.43	8566.07	8377.57	7833.69	7833.69	7833.69	7833.69	7833.69	7833.69	7833.69	7833.69	7833.69	8377.57		373.43	6821.45	6920.91	6452.41	6452.41	6452.48	6452.41	6452.41	6452.41	6452.41	6452.41	6452.41	6920.98
373.38	8546.45	8357.97	7832.11	7832.11	7832.11	7832.11	7832.11	7832.11	7832.11	7832.11	7832.11	8357.97		373.38	7074.32	6903	6451.07	6451.07	6451.13	6451.07	6451.07	6451.07	6451.07	6451.07	6451.07	6903.06
373.33	8715.37	8339.02	7830.58	7830.58	7830.58	7830.58	7830.58	7830.58	7830.58	7830.58	7830.58	8339.02		373.33	6836.24	6885.78	6449.81	6449.81	6449.87	6449.81	6449.81	6449.81	6449.81	6449.81	6449.81	6885.84
373.28	8632.02	8320.72	7829.11	7829.11	7829.11	7829.11	7829.11	7829.11	7829.11	7829.11	7829.11	8320.72		373.28	6807	6869.23	6448.62	6448.62	6448.67	6448.62	6448.62	6448.62	6448.62	6448.62	6448.62	6869.27
373.23	8233.8	8303.03	7827.69	7827.69	7827.69	7827.69	7827.69	7827.69	7827.69	7827.69	7827.69	8303.03		373.23	6734.63	6853.29	6447.5	6447.5	6447.54	6447.5	6447.5	6447.5	6447.5	6447.5	6447.5	6853.34
373.18	8342.96	8285.84	7826.21	7826.21	7826.21	7826.21	7826.21	7826.21	7826.21	7826.21	7826.21	8285.84		373.18	6784.32	6838	6446.48	6446.48	6446.51	6446.48	6446.48	6446.48	6446.48	6446.48	6446.48	6838.04
373.13	8193.13	8269.22	7824.78	7824.78	7824.78	7824.78	7824.78	7824.78	7824.78	7824.78	7824.78	8269.22		373.13	6665.09	6823.31	6445.54	6445.54	6445.57	6445.54	6445.54	6445.54	6445.54	6445.54	6445.54	6823.35
373.08	8338.33	8253.11	7823.36	7823.36	7823.36	7823.36	7823.36	7823.36	7823.36	7823.36	7823.36	8253.11		373.08	6699.49	6809.17	6444.64	6444.64	6444.67	6444.64	6444.64	6444.64	6444.64	6444.64	6444.64	6809.2
373.03	8389.19	8237.53	7821.98	7821.98	7821.98	7821.98	7821.98	7821.98	7821.98	7821.98	7821.98	8237.53		373.03	6661.27	6795.62	6443.87	6443.87	6443.89	6443.87	6443.87	6443.87	6443.87	6443.87	6443.87	6795.65
372.98	8589.46	8222.47	7820.64	7820.64	7820.64	7820.64	7820.64	7820.64	7820.64	7820.64	7820.64	8222.47		372.98	6675.05	6782.56	6443.12	6443.12	6443.14	6443.12	6443.12	6443.12	6443.12	6443.12	6443.12	6782.59
372.93	8221.65	8207.96	7819.4	7819.4	7819.4	7819.4	7819.4	7819.4	7819.4	7819.4	7819.4	8207.96		372.93	6675.46	6769.96	6442.38	6442.38	6442.4	6442.38	6442.38	6442.38	6442.38	6442.38	6442.38	6769.98
372.88	8514.39	8193.89	7818.17	7818.17	7818.17	7818.17	7818.17	7818.17	7818.17	7818.17	7818.17	8193.89		372.88	6634.59	6757.75	6441.61	6441.61	6441.63	6441.61	6441.61	6441.61	6441.61	6441.61	6441.61	6757.77
372.83	8373.02	8180.24	7816.92	7816.92	7816.92	7816.92	7816.92	7816.92	7816.92	7816.92	7816.92	8180.24		372.83	6624.98	6745.99	6440.89	6440.89	6440.9	6440.89	6440.89	6440.89	6440.89	6440.89	6440.89	6746.01
372.78	8459.54	8166.98	7815.65	7815.65	7815.65	7815.65	7815.65	7815.65	7815.65	7815.65	7815.65	8166.98		372.78	6730.09	6734.6	6440.14	6440.14	6440.15	6440.14	6440.14	6440.14	6440.14	6440.14	6440.14	6734.62
372.73	8187.57	8154.09	7814.36	7814.36	7814.36	7814.36	7814.36	7814.36	7814.36	7814.36	7814.36	8154.09		372.73	6740.18	6723.57	6439.37	6439.37	6439.38	6439.37	6439.37	6439.37	6439.37	6439.37	6439.37	6723.58
372.68	8167.68	8141.6	7813.09	7813.09	7813.09	7813.09	7813.09	7813.09	7813.09	7813.09	7813.09	8141.6		372.68	6861.29	6712.83	6438.53	6438.53	6438.54	6438.53	6438.53	6438.53	6438.53	6438.53	6438.53	6712.84
372.63	8395.8	8129.51	7811.86	7811.86	7811.86	7811.86	7811.86	7811.86	7811.86	7811.86	7811.86	8129.51		372.63	6607.17	6702.42	6437.67	6437.67	6437.68	6437.67	6437.67	6437.67	6437.67	6437.67	6437.67	6702.43
372.58	8292.77	8117.75	7810.59	7810.59	7810.59	7810.59	7810.59	7810.59	7810.59	7810.59	7810.59	8117.75		372.58	6739.19	6692.32	6436.77	6436.77	6436.78	6436.77	6436.77	6436.77	6436.77	6436.77	6436.77	6692.32
372.53	8426	8106.41	7809.4	7809.4	7809.4	7809.4	7809.4	7809.4	7809.4	7809.4	7809.4	8106.41		372.53	6779.04	6682.51	6435.86	6435.86	6435.86	6435.86	6435.86	6435.86	6435.86	6435.86	6435.86	6682.52
372.48	8289.23	8095.45	7808.26	7808.26	7808.26	7808.26	7808.26	7808.26	7808.26	7808.26	7808.26	8095.45		372.48	6923.03	6673.02	6434.94	6434.94	6434.95	6434.94	6434.94	6434.94	6434.94	6434.94	6434.94	6673.03
372.43	8379.71	8084.87	7807.18	7807.18	7807.18	7807.18	7807.18	7807.18	7807.18	7807.18	7807.18	8084.87		372.43	6747.54	6663.84	6434.03	6434.03	6434.04	6434.03	6434.03	6434.03	6434.03	6434.03	6434.03	6663.84
372.38	8393.46	8074.64	7806.13	7806.13	7806.13	7806.13	7806.13	7806.13	7806.13	7806.13	7806.13	8074.64		372.38	6790.75	6654.97	6433.16	6433.16	6433.16	6433.16	6433.16	6433.16	6433.16	6433.16	6433.16	6654.98
372.33	8121.64	8064.74	7805.12	7805.12	7805.12	7805.12	7805.12	7805.12	7805.12	7805.12	7805.12	8064.74		372.33	6701.08	6646.42	6432.31	6432.31	6432.31	6432.31	6432.31	6432.31	6432.31	6432.31	6432.31	6646.42
372.28	8132.02	8055.23	7804.21	7804.21	7804.21	7804.21	7804.21	7804.21	7804.21	7804.21	7804.21	8055.23		372.28	6621.76	6638.14	6431.47	6431.47	6431.47	6431.47	6431.47	6431.47	6431.47	6431.47	6431.47	6638.14
372.23	8168.03	8046.04	7803.35	7803.35	7803.35	7803.35	7803.35	7803.35	7803.35	7803.35	7803.35	8046.04		372.23	6696.45	6630.19	6430.7	6430.7	6430.71	6430.7	6430.7	6430.7	6430.7	6430.7	6430.7	6630.19
372.18	8014.21	8037.18	7802.54	7802.54	7802.54	7802.54	7802.54	7802.54	7802.54	7802.54	7802.54	8037.18		372.18	6596.72	6622.5	6429.94	6429.94	6429.94	6429.94	6429.94	6429.94	6429.94	6429.94	6429.94	6622.5
372.13	7987.86	8028.65	7801.8	7801.8	7801.8	7801.8	7801.8	7801.8	7801.8	7801.8	7801.8	8028.65		372.13	6749.85	6615.13	6429.26	6429.26	6429.27	6429.26	6429.26	6429.26	6429.26	6429.26	6429.26	6615.13
372.08	7913.04	8020.43	7801.12	7801.12	7801.12	7801.12	7801.12	7801.12	7801.12	7801.12	7801.12	8020.43		372.08	6568.12	6608.05	6428.65	6428.65	6428.65	6428.65	6428.65	6428.65	6428.65	6428.65	6428.65	6608.05
372.03	8058.77	8012.56	7800.53	7800.53	7800.53	7800.53	7800.53	7800.53	7800.53	7800.53	7800.53	8012.56		372.03	6455.99	6601.25	6428.09	6428.09	6428.09	6428.09	6428.09	6428.09	6428.09	6428.09	6428.09	6601.25
371.98	8193.03	8004.94	7799.97	7799.97	7799.97	7799.97	7799.97	7799.97	7799.97	7799.97	7799.97	8004.94		371.98	6756.89	6594.67	6427.54	6427.54	6427.54	6427.54	6427.54	6427.54	6427.54	6427.54	6427.54	6594.67
371.93	7947.49	7997.55	7799.41	7799.41	7799.41	7799.41	7799.41	7799.41	7799.41	7799.41	7799.41	7997.55		371.93	6594.42	6588.32	6427	6427	6427	6427	6427	6427	6427	6427	6427	6588.32
371.88	8062.79	7990.42	7798.89	7798.89	7798.89	7798.89	7798.89	7798.89	7798.89	7798.89	7798.89	7990.42		371.88	6494.87	6582.18	6426.47	6426.47	6426.48	6426.47	6426.47	6426.47	6426.47	6426.47	6426.47	6582.18
371.83	7960.48	7983.52	7798.38	7798.38	7798.38	7798.38	7798.38	7798.38	7798.38	7798.38	7798.38	7983.52		371.83	6590.01	6576.26	6425.98	6425.98	6425.98	6425.98	6425.98	6425.98	6425.98	6425.98	6425.98	6576.26
371.78	8009.16	7976.83	7797.87	7797.87	7797.87	7797.87	7797.87	7797.87	7797.87	7797.87	7797.87	7976.83		371.78	6667.78	6570.57	6425.53	6425.53	6425.53	6425.53	6425.53	6425.53	6425.53	6425.53	6425.53	6570.57
371.73	8101.04	7970.34	7797.38	7797.38	7797.38	7797.38	7797.38	7797.38	7797.38	7797.38	7797.38	7970.34		371.73	6539.91	6565.04	6425.06	6425.06	6425.06	6425.06	6425.06	6425.06	6425.06	6425.06	6425.06	6565.04
371.68	8000.4	7964.11	7796.94	7796.94	7796.94	7796.94	7796.94	7796.94	7796.94	7796.94	7796.94	7964.11		371.68	6668.7	6559.66	6424.57	6424.57	6424.57	6424.57	6424.57	6424.57	6424.57	6424.57	6424.57	6559.66
371.63	7920.72	7958.11	7796.54	7796.54	7796.54	7796.54	7796.54	7796.54	7796.54	7796.54	7796.54	7958.11		371.63	6462.96	6554.52	6424.15	6424.15	6424.15	6424.15	6424.15	6424.15	6424.15	6424.15	6424.15	6554.52
371.58	8003.04	7952.26	7796.11	7796.11	7796.11	7796.11	7796.11	7796.11	7796.11	7796.11	7796.11	7952.26		371.58	6578.79	6549.58	6423.77	6423.77	6423.77	6423.77	6423.77	6423.77	6423.77	6423.77	6423.77	6549.59
371.53	7852.84	7946.59	7795.69	7795.69	7795.69	7795.69	7795.69	7795.69	7795.69	7795.69	7795.69	7946.59		371.53	6634.18	6544.85	6423.44	6423.44	6423.44	6423.44	6423.44	6423.44	6423.44	6423.44	6423.44	6544.85
371.48	7765.26	7941.12	7795.3	7795.3	7795.3	7795.3	7795.3	7795.3	7795.3	7795.3	7795.3	7941.12		371.48	6540.46	6540.27	6423.11	6423.11	6423.11	6423.11	6423.11	6423.11	6423.11	6423.11	6423.11	6540.27
371.43	8013.85	7935.83	7794.93	7794.93	7794.93	7794.93	7794.93	7794.93	7794.93	7794.93	7794.93	7935.83		371.43	6481.35	6535.83	6422.78	6422.78	6422.78	6422.78	6422.78	6422.78	6422.78	6422.78	6422.78	6535.83
371.38	8084.06	7930.75	7794.6	7794.6	7794.6	7794.6	7794.6	7794.6	7794.6	7794.6	7794.6	7930.75		371.38	6435.81	6531.5	6422.42	6422.42	6422.42	6422.42	6422.42	6422.42	6422.42	6422.42	6422.42	6531.5
371.33	8015.42	7925.85	7794.3	7794.3	7794.3	7794.3	7794.3	7794.3	7794.3	7794.3	7794.3	7925.85		371.33	6301	6527.35	6422.1	6422.1	6422.1	6422.1	6422.1	6422.1	6422.1	6422.1	6422.1	6527.35
371.28	7809.04	7921.07	7793.97	7793.97	7793.97	7793.97	7793.97	7793.97	7793.97	7793.97	7793.97	7921.07		371.28	6601.7	6523.31	6421.76	6421.76	6421.76	6421.76	6421.76	6421.76	6421.76	6421.76	6421.76	6523.31
371.23	7932.6	7916.5	7793.71	7793.71	7793.71	7793.71	7793.71	7793.71	7793.71	7793.71	7793.71	7916.5		371.23	6644.84	6519.38	6421.41	6421.41	6421.41	6421.41	6421.41	6421.41	6421.41	6421.41	6421.41	6519.38
371.18	7896.13	7912.06	7793.44	7793.44	7793.44	7793.44	7793.44	7793.44	7793.44	7793.44	7793.44	7912.06		371.18	6673.96	6515.63	6421.11	6421.11	6421.11	6421.11	6421.11	6421.11	6421.11	6421.11	6421.11	6515.63
371.13	7837.98	7907.68	7793.09	7793.09	7793.09	7793.09	7793.09	7793.09	7793.09	7793.09	7793.09	7907.68		371.13	6497.35	6512.03	6420.85	6420.85	6420.85	6420.85	6420.85	6420.85	6420.85	6420.85	6420.85	6512.03
371.08	8081.64	7903.47	7792.79	7792.79	7792.79	7792.79	7792.79	7792.79	7792.79	7792.79	7792.79	7903.47		371.08	6513.54	6508.56	6420.61	6420.61	6420.61	6420.61	6420.61	6420.61	6420.61	6420.61	6420.61	6508.56
371.03	7659.26	7899.44	7792.54	7792.54	7792.54	7792.54	7792.54	7792.54	7792.54	7792.54	7792.54	7899.44		371.03	6639.42	6505.25	6420.41	6420.41	6420.41	6420.41	6420.41	6420.41	6420.41	6420.41	6420.41	6505.25
370.98	7912	7895.57	7792.31	7792.31	7792.31	7792.31	7792.31	7792.31	7792.31	7792.31	7792.31	7895.57		370.98	6438.26	6502.02	6420.19	6420.19	6420.19	6420.19	6420.19	6420.19	6420.19	6420.19	6420.19	6502.02
370.93	8120.56	7891.81	7792.09	7792.09	7792.09	7792.09	7792.09	7792.09	7792.09	7792.09	7792.09	7891.81		370.93	6391.68	6498.94	6420.02	6420.02	6420.02	6420.02	6420.02	6420.02	6420.02	6420.02	6420.02	6498.94
370.88	7816.89	7888.15	7791.86	7791.86	7791.86	7791.86	7791.86	7791.86	7791.86	7791.86	7791.86	7888.15		370.88	6396.44	6495.99	6419.88	6419.88	6419.88	6419.88	6419.88	6419.88	6419.88	6419.88	6419.88	6495.99
370.83	7798.72	7884.66	7791.67	7791.67	7791.67	7791.67	7791.67	7791.67	7791.67	7791.67	7791.67	7884.66		370.83	6282.15	6493.19	6419.78	6419.78	6419.78	6419.78	6419.78	6419.78	6419.78	6419.78	6419.78	6493.19
370.78	7913.81	7881.31	7791.52	7791.52	7791.52	7791.52	7791.52	7791.52	7791.52	7791.52	7791.52	7881.31		370.78	6389.29	6490.48	6419.69	6419.69	6419.69	6419.69	6419.69	6419.69	6419.69	6419.69	6419.69	6490.48
370.73	7797.41	7878.1	7791.4	7791.4	7791.4	7791.4	7791.4	7791.4	7791.4	7791.4	7791.4	7878.1		370.73	6396.62	6487.88	6419.63	6419.63	6419.63	6419.63	6419.63	6419.63	6419.63	6419.63	6419.63	6487.88
370.68	7979.86	7874.97	7791.27	7791.27	7791.27	7791.27	7791.27	7791.27	7791.27	7791.27	7791.27	7874.97		370.68	6535.93	6486.72	6420.9	6420.9	6420.9	6420.9	6420.9	6420.9	6420.9	6420.9	6420.9	6486.72
370.63	7647.47	7871.95	7791.14	7791.14	7791.14	7791.14	7791.14	7791.14	7791.14	7791.14	7791.14	7871.95		370.63	6500.48	6485.63	6422.18	6422.18	6422.18	6422.18	6422.18	6422.18	6422.18	6422.18	6422.18	6485.63
370.58	7698.66	7869.09	7791.09	7791.09	7791.09	7791.09	7791.09	7791.09	7791.09	7791.09	7791.09	7869.09		370.58	6474.07	6484.63	6423.46	6423.46	6423.46	6423.46	6423.46	6423.46	6423.46	6423.46	6423.46	6484.63
370.53	7908.43	7866.35	7791.05	7791.05	7791.05	7791.05	7791.05	7791.05	7791.05	7791.05	7791.05	7866.35		370.53	6420.22	6483.71	6424.73	6424.73	6424.73	6424.73	6424.73	6424.73	6424.73	6424.73	6424.73	6483.71
370.48	7751.81	7863.7	7791.02	7791.02	7791.02	7791.02	7791.02	7791.02	7791.02	7791.02	7791.02	7863.7		370.48	6390.76	6482.86	6426.01	6426.01	6426.01	6426.01	6426.01	6426.01	6426.01	6426.01	6426.01	6482.86
370.43	7874.27	7861.14	7791	7791	7791	7791	7791	7791	7791	7791	7791	7861.14		370.43	6518.58	6482.08	6427.29	6427.29	6427.29	6427.29	6427.29	6427.29	6427.29	6427.29	6427.29	6482.08
370.38	7753.36	7858.69	7791	7791	7791	7791	7791	7791	7791	7791	7791	7858.69		370.38	6509.89	6481.38	6428.56	6428.56	6428.56	6428.56	6428.56	6428.56	6428.56	6428.56	6428.56	6481.38
370.33	7751.63	7858.47	7793.15	7793.15	7793.15	7793.15	7793.15	7793.15	7793.15	7793.15	7793.15	7858.47		370.33	6318.95	6480.74	6429.84	6429.84	6429.84	6429.84	6429.84	6429.84	6429.84	6429.84	6429.84	6480.74
370.28	7755.74	7858.32	7795.3	7795.3	7795.3	7795.3	7795.3	7795.3	7795.3	7795.3	7795.3	7858.32		370.28	6371.53	6480.17	6431.11	6431.11	6431.11	6431.11	6431.11	6431.11	6431.11	6431.11	6431.11	6480.17
370.23	7903.06	7858.26	7797.45	7797.45	7797.45	7797.45	7797.45	7797.45	7797.45	7797.45	7797.45	7858.26		370.23	6494.39	6479.66	6432.39	6432.39	6432.39	6432.39	6432.39	6432.39	6432.39	6432.39	6432.39	6479.66
370.18	7687.3	7858.27	7799.6	7799.6	7799.6	7799.6	7799.6	7799.6	7799.6	7799.6	7799.6	7858.27		370.18	6567.84	6479.21	6433.67	6433.67	6433.67	6433.67	6433.67	6433.67	6433.67	6433.67	6433.67	6479.21
370.13	7969.22	7858.34	7801.75	7801.75	7801.75	7801.75	7801.75	7801.75	7801.75	7801.75	7801.75	7858.34		370.13	6501.44	6478.82	6434.94	6434.94	6434.94	6434.94	6434.94	6434.94	6434.94	6434.94	6434.94	6478.82
370.08	7756.41	7858.49	7803.89	7803.89	7803.89	7803.89	7803.89	7803.89	7803.89	7803.89	7803.89	7858.49		370.08	6363.16	6478.49	6436.22	6436.22	6436.22	6436.22	6436.22	6436.22	6436.22	6436.22	6436.22	6478.49
