# Supplementary material for: Ion pair sites for efficient electrochemical extraction of uranium in real nuclear wastewater
Source: Nat Commun. 2024 May 16;15:4149. doi: 10.1038/s41467-024-48564-y (PMC11099191; doi:10.1038/s41467-024-48564-y)
Supplement: Supplementary file 5 — Source Data [file 41467_2024_48564_MOESM5_ESM.zip › Source Data/Supplementary Fig. 15/Supplementary Fig. 15a.xlsx]

## Sheet: Supplementary Fig. 15a
Supplementary Fig. 15a
XRD pattern of the collected solid deposits at 3000 CV cycles: 2θ (°)	XRD pattern of the collected solid deposits at 3000 CV cycles: Intensity (arb.u.)		JCPDS #42-1215 of U3O7: 2θ (°)	JCPDS #42-1215 of U3O7: Intensity (arb.u.)
5.01651	948		28.53	100
5.04993	879		32.327	16
5.08336	884		33.317	31
5.11678	848		47.071	28
5.1502	824		47.807	16
5.18362	833		55.258	12
5.21705	804		56.553	27
5.25047	833		58.846	8
5.28389	795		67.581	2
5.31731	843		69.877	3
5.35074	847		75.939	7
5.38416	808		77.249	6
5.41758	797		79.077	3
5.451	775		86.905	2
5.48443	809		88.488	4
5.51785	775		92.65	2
5.55127	753		95.94	4
5.58469	768		105.905	1
5.61812	752		108.119	1
5.65154	737
5.68496	788
5.71838	767
5.75181	733
5.78523	791
5.81865	776
5.85207	703
5.8855	743
5.91892	694
5.95234	683
5.98576	705
6.01919	715
6.05261	616
6.08603	685
6.11946	668
6.15288	663
6.1863	681
6.21972	663
6.25315	621
6.28657	659
6.31999	678
6.35341	692
6.38684	669
6.42026	672
6.45368	675
6.4871	613
6.52053	639
6.55395	617
6.58737	661
6.62079	618
6.65422	626
6.68764	603
6.72106	589
6.75448	611
6.78791	613
6.82133	609
6.85475	603
6.88817	601
6.9216	579
6.95502	617
6.98844	590
7.02186	564
7.05529	591
7.08871	570
7.12213	559
7.15555	622
7.18898	601
7.2224	575
7.25582	609
7.28924	562
7.32267	581
7.35609	535
7.38951	545
7.42293	576
7.45636	525
7.48978	575
7.5232	536
7.55662	508
7.59005	517
7.62347	589
7.65689	504
7.69031	554
7.72374	532
7.75716	527
7.79058	515
7.824	562
7.85743	519
7.89085	527
7.92427	478
7.95769	477
7.99112	502
8.02454	512
8.05796	529
8.09138	513
8.12481	531
8.15823	472
8.19165	483
8.22507	505
8.2585	487
8.29192	489
8.32534	459
8.35877	493
8.39219	462
8.42561	479
8.45903	506
8.49246	488
8.52588	479
8.5593	452
8.59272	499
8.62615	493
8.65957	478
8.69299	470
8.72641	507
8.75984	523
8.79326	466
8.82668	464
8.8601	424
8.89353	501
8.92695	460
8.96037	493
8.99379	431
9.02722	458
9.06064	442
9.09406	424
9.12748	485
9.16091	429
9.19433	488
9.22775	407
9.26117	499
9.2946	467
9.32802	410
9.36144	464
9.39486	472
9.42829	416
9.46171	482
9.49513	445
9.52855	467
9.56198	490
9.5954	470
9.62882	456
9.66224	486
9.69567	456
9.72909	436
9.76251	489
9.79593	451
9.82936	477
9.86278	456
9.8962	432
9.92962	464
9.96305	426
9.99647	438
10.0299	460
10.0633	466
10.0967	407
10.1302	420
10.1636	456
10.197	435
10.2304	438
10.2638	463
10.2973	449
10.3307	452
10.3641	464
10.3975	491
10.431	420
10.4644	436
10.4978	436
10.5312	486
10.5647	430
10.5981	470
10.6315	484
10.6649	436
10.6983	448
10.7318	478
10.7652	468
10.7986	461
10.832	439
10.8655	474
10.8989	490
10.9323	474
10.9657	474
10.9992	444
11.0326	488
11.066	509
11.0994	502
11.1328	491
11.1663	487
11.1997	474
11.2331	510
11.2665	493
11.3	486
11.3334	491
11.3668	495
11.4002	517
11.4336	502
11.4671	534
11.5005	532
11.5339	501
11.5673	490
11.6007	509
11.6342	536
11.6676	520
11.701	543
11.7344	594
11.7679	543
11.8013	532
11.8347	547
11.8681	610
11.9016	570
11.935	593
11.9684	589
12.0018	622
12.0352	616
12.0687	643
12.1021	645
12.1355	616
12.1689	640
12.2024	680
12.2358	637
12.2692	697
12.3026	666
12.3361	672
12.3695	698
12.4029	712
12.4363	752
12.4697	729
12.5032	721
12.5366	744
12.57	732
12.6034	790
12.6369	783
12.6703	710
12.7037	820
12.7371	831
12.7705	851
12.804	816
12.8374	864
12.8708	776
12.9042	848
12.9376	806
12.9711	813
13.0045	826
13.0379	836
13.0713	828
13.1048	761
13.1382	729
13.1716	703
13.205	751
13.2385	731
13.2719	732
13.3053	685
13.3387	672
13.3721	621
13.4056	670
13.439	663
13.4724	613
13.5058	595
13.5393	554
13.5727	646
13.6061	575
13.6395	597
13.673	537
13.7064	516
13.7398	564
13.7732	539
13.8066	516
13.8401	507
13.8735	458
13.9069	496
13.9403	521
13.9738	461
14.0072	491
14.0406	428
14.074	455
14.1074	454
14.1409	488
14.1743	432
14.2077	433
14.2411	461
14.2745	473
14.308	415
14.3414	413
14.3748	438
14.4082	409
14.4417	433
14.4751	411
14.5085	364
14.5419	430
14.5754	415
14.6088	403
14.6422	389
14.6756	431
14.709	406
14.7425	394
14.7759	389
14.8093	411
14.8427	375
14.8762	414
14.9096	408
14.943	366
14.9764	390
15.0099	393
15.0433	386
15.0767	388
15.1101	377
15.1435	361
15.177	397
15.2104	376
15.2438	403
15.2772	412
15.3107	368
15.3441	350
15.3775	403
15.4109	362
15.4443	340
15.4778	352
15.5112	405
15.5446	359
15.578	352
15.6115	404
15.6449	371
15.6783	372
15.7117	381
15.7452	359
15.7786	390
15.812	337
15.8454	394
15.8788	351
15.9123	352
15.9457	357
15.9791	384
16.0125	386
16.046	348
16.0794	345
16.1128	368
16.1462	354
16.1796	356
16.2131	361
16.2465	360
16.2799	344
16.3133	388
16.3468	353
16.3802	376
16.4136	333
16.447	346
16.4804	384
16.5139	359
16.5473	369
16.5807	359
16.6141	317
16.6475	316
16.681	358
16.7144	336
16.7478	333
16.7812	338
16.8147	356
16.8481	390
16.8815	371
16.9149	347
16.9484	360
16.9818	368
17.0152	323
17.0486	310
17.082	346
17.1155	343
17.1489	357
17.1823	334
17.2157	291
17.2492	339
17.2826	323
17.316	357
17.3494	328
17.3829	354
17.4163	351
17.4497	372
17.4831	356
17.5165	315
17.55	323
17.5834	321
17.6168	344
17.6502	339
17.6837	355
17.7171	357
17.7505	367
17.7839	342
17.8173	297
17.8508	354
17.8842	362
17.9176	333
17.951	336
17.9845	354
18.0179	326
18.0513	351
18.0847	300
18.1181	321
18.1516	283
18.185	336
18.2184	357
18.2518	318
18.2853	320
18.3187	350
18.3521	335
18.3855	340
18.4189	336
18.4524	328
18.4858	351
18.5192	339
18.5526	323
18.5861	322
18.6195	355
18.6529	367
18.6863	350
18.7198	372
18.7532	323
18.7866	318
18.82	321
18.8534	335
18.8869	333
18.9203	333
18.9537	341
18.9871	322
19.0206	326
19.054	355
19.0874	362
19.1208	312
19.1542	321
19.1877	345
19.2211	350
19.2545	357
19.2879	350
19.3214	330
19.3548	339
19.3882	316
19.4216	332
19.455	332
19.4885	347
19.5219	337
19.5553	323
19.5887	348
19.6222	327
19.6556	329
19.689	312
19.7224	313
19.7558	351
19.7893	353
19.8227	354
19.8561	325
19.8895	297
19.923	347
19.9564	310
19.9898	308
20.0232	317
20.0567	330
20.0901	362
20.1235	291
20.1569	342
20.1903	327
20.2238	344
20.2572	337
20.2906	326
20.324	339
20.3575	344
20.3909	394
20.4243	344
20.4577	352
20.4912	326
20.5246	378
20.558	310
20.5914	322
20.6248	322
20.6583	357
20.6917	341
20.7251	345
20.7585	339
20.7919	367
20.8254	357
20.8588	344
20.8922	342
20.9256	331
20.9591	335
20.9925	360
21.0259	309
21.0593	357
21.0927	358
21.1262	335
21.1596	352
21.193	320
21.2264	344
21.2599	315
21.2933	338
21.3267	322
21.3601	351
21.3936	332
21.427	343
21.4604	352
21.4938	326
21.5272	322
21.5607	326
21.5941	319
21.6275	347
21.6609	320
21.6944	367
21.7278	331
21.7612	339
21.7946	327
21.8281	390
21.8615	338
21.8949	340
21.9283	391
21.9617	332
21.9952	369
22.0286	331
22.062	354
22.0954	329
22.1288	322
22.1623	357
22.1957	359
22.2291	340
22.2625	353
22.296	351
22.3294	355
22.3628	366
22.3962	386
22.4296	358
22.4631	403
22.4965	326
22.5299	353
22.5633	384
22.5968	372
22.6302	351
22.6636	382
22.697	377
22.7305	366
22.7639	361
22.7973	350
22.8307	379
22.8641	375
22.8976	378
22.931	419
22.9644	403
22.9978	369
23.0313	413
23.0647	392
23.0981	391
23.1315	392
23.165	447
23.1984	387
23.2318	406
23.2652	408
23.2986	438
23.3321	415
23.3655	422
23.3989	423
23.4323	396
23.4657	434
23.4992	403
23.5326	433
23.566	431
23.5994	434
23.6329	420
23.6663	435
23.6997	432
23.7331	440
23.7666	465
23.8	492
23.8334	465
23.8668	509
23.9002	508
23.9337	457
23.9671	470
24.0005	493
24.0339	464
24.0674	484
24.1008	479
24.1342	553
24.1676	547
24.201	534
24.2345	542
24.2679	545
24.3013	557
24.3347	561
24.3682	544
24.4016	517
24.435	559
24.4684	553
24.5019	550
24.5353	571
24.5687	596
24.6021	589
24.6355	572
24.669	613
24.7024	555
24.7358	570
24.7692	615
24.8026	588
24.8361	620
24.8695	605
24.9029	657
24.9363	651
24.9698	636
25.0032	689
25.0366	690
25.07	709
25.1035	676
25.1369	693
25.1703	672
25.2037	670
25.2371	717
25.2706	647
25.304	738
25.3374	705
25.3708	787
25.4043	786
25.4377	789
25.4711	752
25.5045	831
25.5379	842
25.5714	877
25.6048	843
25.6382	820
25.6716	860
25.7051	880
25.7385	861
25.7719	885
25.8053	861
25.8388	967
25.8722	940
25.9056	830
25.939	889
25.9724	941
26.0059	904
26.0393	867
26.0727	904
26.1061	912
26.1396	933
26.173	941
26.2064	894
26.2398	876
26.2733	918
26.3067	867
26.3401	939
26.3735	933
26.4069	989
26.4404	933
26.4738	937
26.5072	948
26.5406	944
26.574	901
26.6075	897
26.6409	911
26.6743	902
26.7077	906
26.7412	908
26.7746	995
26.808	899
26.8414	901
26.8748	922
26.9083	864
26.9417	903
26.9751	916
27.0085	946
27.042	913
27.0754	1001
27.1088	974
27.1422	923
27.1757	941
27.2091	896
27.2425	953
27.2759	1004
27.3093	994
27.3428	916
27.3762	857
27.4096	927
27.443	935
27.4765	961
27.5099	890
27.5433	913
27.5767	958
27.6102	907
27.6436	882
27.677	980
27.7104	893
27.7438	921
27.7773	929
27.8107	923
27.8441	945
27.8775	963
27.9109	1015
27.9444	942
27.9778	939
28.0112	968
28.0446	928
28.0781	927
28.1115	974
28.1449	989
28.1783	957
28.2117	955
28.2452	935
28.2786	957
28.312	917
28.3454	924
28.3789	993
28.4123	956
28.4457	888
28.4791	942
28.5126	877
28.546	917
28.5794	941
28.6128	902
28.6462	881
28.6797	869
28.7131	871
28.7465	831
28.7799	872
28.8134	840
28.8468	869
28.8802	822
28.9136	831
28.9471	871
28.9805	812
29.0139	754
29.0473	742
29.0807	813
29.1142	772
29.1476	769
29.181	773
29.2144	816
29.2478	781
29.2813	723
29.3147	762
29.3481	717
29.3815	712
29.415	684
29.4484	641
29.4818	632
29.5152	672
29.5486	654
29.5821	697
29.6155	626
29.6489	701
29.6823	635
29.7158	587
29.7492	637
29.7826	610
29.816	610
29.8495	626
29.8829	551
29.9163	593
29.9497	561
29.9831	602
30.0166	567
30.05	607
30.0834	551
30.1168	546
30.1503	526
30.1837	513
30.2171	554
30.2505	548
30.284	526
30.3174	498
30.3508	531
30.3842	504
30.4176	531
30.4511	516
30.4845	495
30.5179	489
30.5513	493
30.5847	536
30.6182	477
30.6516	536
30.685	503
30.7184	445
30.7519	444
30.7853	463
30.8187	479
30.8521	466
30.8856	478
30.919	429
30.9524	492
30.9858	460
31.0192	468
31.0527	445
31.0861	415
31.1195	456
31.1529	456
31.1864	460
31.2198	444
31.2532	410
31.2866	428
31.32	445
31.3535	424
31.3869	451
31.4203	417
31.4537	418
31.4872	417
31.5206	441
31.554	443
31.5874	400
31.6209	410
31.6543	392
31.6877	395
31.7211	380
31.7545	432
31.788	388
31.8214	394
31.8548	401
31.8882	433
31.9216	419
31.9551	396
31.9885	401
32.0219	423
32.0553	430
32.0888	384
32.1222	395
32.1556	414
32.189	424
32.2225	435
32.2559	363
32.2893	382
32.3227	424
32.3561	418
32.3896	429
32.423	418
32.4564	392
32.4898	433
32.5233	360
32.5567	386
32.5901	362
32.6235	401
32.657	371
32.6904	428
32.7238	366
32.7572	436
32.7906	388
32.8241	373
32.8575	397
32.8909	415
32.9243	395
32.9577	379
32.9912	343
33.0246	350
33.058	404
33.0914	364
33.1249	379
33.1583	379
33.1917	387
33.2251	378
33.2586	353
33.292	353
33.3254	343
33.3588	360
33.3922	369
33.4257	313
33.4591	352
33.4925	358
33.5259	325
33.5594	367
33.5928	368
33.6262	348
33.6596	344
33.693	366
33.7265	357
33.7599	319
33.7933	322
33.8267	350
33.8602	307
33.8936	320
33.927	357
33.9604	322
33.9939	313
34.0273	319
34.0607	295
34.0941	338
34.1275	316
34.161	319
34.1944	313
34.2278	304
34.2612	319
34.2946	305
34.3281	253
34.3615	294
34.3949	267
34.4283	291
34.4618	307
34.4952	290
34.5286	291
34.562	289
34.5955	304
34.6289	292
34.6623	259
34.6957	317
34.7291	278
34.7626	304
34.796	280
34.8294	279
34.8628	264
34.8963	288
34.9297	255
34.9631	262
34.9965	268
35.0299	264
35.0634	271
35.0968	279
35.1302	255
35.1636	264
35.1971	277
35.2305	221
35.2639	280
35.2973	297
35.3308	244
35.3642	243
35.3976	277
35.431	264
35.4644	243
35.4979	264
35.5313	263
35.5647	272
35.5981	246
35.6316	267
35.665	269
35.6984	235
35.7318	242
35.7653	267
35.7987	242
35.8321	260
35.8655	252
35.8989	258
35.9324	227
35.9658	248
35.9992	264
36.0326	242
36.066	261
36.0995	207
36.1329	269
36.1663	241
36.1997	230
36.2332	252
36.2666	239
36.3	239
36.3334	271
36.3668	239
36.4003	266
36.4337	235
36.4671	235
36.5005	249
36.534	261
36.5674	244
36.6008	267
36.6342	236
36.6677	226
36.7011	233
36.7345	244
36.7679	265
36.8013	227
36.8348	221
36.8682	234
36.9016	228
36.935	240
36.9685	247
37.0019	240
37.0353	235
37.0687	224
37.1022	221
37.1356	221
37.169	221
37.2024	211
37.2358	241
37.2693	220
37.3027	243
37.3361	241
37.3695	260
37.4029	224
37.4364	251
37.4698	233
37.5032	256
37.5366	221
37.5701	240
37.6035	240
37.6369	214
37.6703	215
37.7037	217
37.7372	206
37.7706	260
37.804	233
37.8374	219
37.8709	232
37.9043	222
37.9377	221
37.9711	220
38.0046	234
38.038	229
38.0714	232
38.1048	252
38.1382	277
38.1717	198
38.2051	226
38.2385	226
38.2719	235
38.3054	254
38.3388	234
38.3722	220
38.4056	248
38.4391	234
38.4725	245
38.5059	220
38.5393	246
38.5727	228
38.6062	247
38.6396	227
38.673	238
38.7064	253
38.7398	239
38.7733	223
38.8067	214
38.8401	259
38.8735	231
38.907	242
38.9404	228
38.9738	244
39.0072	217
39.0406	234
39.0741	209
39.1075	248
39.1409	241
39.1743	235
39.2078	236
39.2412	224
39.2746	241
39.308	236
39.3415	222
39.3749	221
39.4083	244
39.4417	234
39.4751	237
39.5086	252
39.542	249
39.5754	216
39.6088	243
39.6423	260
39.6757	222
39.7091	255
39.7425	218
39.776	249
39.8094	223
39.8428	244
39.8762	220
39.9096	209
39.9431	244
39.9765	263
40.0099	246
40.0433	252
40.0767	251
40.1102	240
40.1436	239
40.177	216
40.2104	240
40.2439	256
40.2773	233
40.3107	253
40.3441	224
40.3776	249
40.411	253
40.4444	236
40.4778	244
40.5112	243
40.5447	255
40.5781	242
40.6115	284
40.6449	254
40.6784	260
40.7118	255
40.7452	236
40.7786	221
40.812	251
40.8455	259
40.8789	242
40.9123	281
40.9457	233
40.9792	273
41.0126	255
41.046	249
41.0794	239
41.1129	272
41.1463	262
41.1797	244
41.2131	281
41.2465	257
41.28	265
41.3134	239
41.3468	239
41.3802	255
41.4137	265
41.4471	267
41.4805	254
41.5139	251
41.5474	240
41.5808	210
41.6142	283
41.6476	300
41.681	265
41.7145	258
41.7479	251
41.7813	265
41.8147	275
41.8481	254
41.8816	260
41.915	284
41.9484	247
41.9818	290
42.0153	270
42.0487	256
42.0821	247
42.1155	242
42.1489	260
42.1824	281
42.2158	269
42.2492	259
42.2826	256
42.3161	272
42.3495	272
42.3829	277
42.4163	314
42.4498	291
42.4832	285
42.5166	282
42.55	309
42.5834	282
42.6169	243
42.6503	315
42.6837	249
42.7171	290
42.7506	285
42.784	294
42.8174	304
42.8508	259
42.8843	293
42.9177	254
42.9511	282
42.9845	276
43.0179	287
43.0514	303
43.0848	277
43.1182	303
43.1516	305
43.185	288
43.2185	317
43.2519	328
43.2853	271
43.3187	344
43.3522	320
43.3856	319
43.419	302
43.4524	306
43.4858	319
43.5193	286
43.5527	368
43.5861	298
43.6195	310
43.653	303
43.6864	322
43.7198	338
43.7532	300
43.7867	305
43.8201	332
43.8535	334
43.8869	329
43.9203	337
43.9538	326
43.9872	330
44.0206	340
44.054	362
44.0875	309
44.1209	350
44.1543	333
44.1877	327
44.2212	370
44.2546	347
44.288	387
44.3214	322
44.3548	326
44.3883	371
44.4217	364
44.4551	388
44.4885	308
44.5219	338
44.5554	303
44.5888	362
44.6222	369
44.6556	386
44.6891	346
44.7225	408
44.7559	373
44.7893	343
44.8227	380
44.8562	347
44.8896	377
44.923	367
44.9564	410
44.9899	390
45.0233	371
45.0567	397
45.0901	388
45.1236	391
45.157	418
45.1904	406
45.2238	394
45.2572	403
45.2907	376
45.3241	380
45.3575	378
45.3909	406
45.4244	459
45.4578	432
45.4912	369
45.5246	436
45.5581	393
45.5915	422
45.6249	336
45.6583	405
45.6917	424
45.7252	390
45.7586	411
45.792	420
45.8254	412
45.8588	438
45.8923	417
45.9257	416
45.9591	440
45.9925	439
46.026	447
46.0594	434
46.0928	427
46.1262	434
46.1597	393
46.1931	410
46.2265	393
46.2599	430
46.2933	421
46.3268	434
46.3602	421
46.3936	424
46.427	428
46.4605	403
46.4939	431
46.5273	440
46.5607	396
46.5941	426
46.6276	414
46.661	423
46.6944	437
46.7278	430
46.7613	446
46.7947	438
46.8281	432
46.8615	458
46.895	449
46.9284	433
46.9618	452
46.9952	446
47.0286	477
47.0621	464
47.0955	451
47.1289	434
47.1623	387
47.1957	428
47.2292	453
47.2626	452
47.296	414
47.3294	449
47.3629	418
47.3963	422
47.4297	435
47.4631	445
47.4966	418
47.53	478
47.5634	410
47.5968	427
47.6302	372
47.6637	412
47.6971	441
47.7305	429
47.7639	404
47.7974	393
47.8308	397
47.8642	417
47.8976	430
47.931	389
47.9645	404
47.9979	404
48.0313	398
48.0647	407
48.0982	396
48.1316	391
48.165	359
48.1984	386
48.2319	378
48.2653	381
48.2987	386
48.3321	358
48.3655	377
48.399	339
48.4324	409
48.4658	391
48.4992	344
48.5327	378
48.5661	387
48.5995	385
48.6329	358
48.6664	340
48.6998	377
48.7332	361
48.7666	348
48.8	371
48.8335	358
48.8669	319
48.9003	327
48.9337	353
48.9671	352
49.0006	321
49.034	357
49.0674	333
49.1008	312
49.1343	347
49.1677	356
49.2011	358
49.2345	353
49.2679	316
49.3014	361
49.3348	310
49.3682	341
49.4016	347
49.4351	318
49.4685	339
49.5019	348
49.5353	325
49.5688	316
49.6022	321
49.6356	331
49.669	337
49.7024	298
49.7359	321
49.7693	316
49.8027	335
49.8361	348
49.8696	294
49.903	348
49.9364	315
49.9698	319
50.0033	317
50.0367	335
50.0701	353
50.1035	303
50.1369	312
50.1704	302
50.2038	323
50.2372	314
50.2706	304
50.304	335
50.3375	308
50.3709	330
50.4043	321
50.4377	308
50.4712	308
50.5046	362
50.538	297
50.5714	336
50.6048	325
50.6383	311
50.6717	285
50.7051	307
50.7385	337
50.772	302
50.8054	332
50.8388	276
50.8722	308
50.9057	318
50.9391	336
50.9725	309
51.0059	330
51.0393	311
51.0728	320
51.1062	306
51.1396	291
51.173	306
51.2065	306
51.2399	337
51.2733	295
51.3067	282
51.3402	282
51.3736	348
51.407	298
51.4404	300
51.4738	322
51.5073	320
51.5407	309
51.5741	307
51.6075	302
51.6409	359
51.6744	307
51.7078	316
51.7412	326
51.7746	322
51.8081	288
51.8415	346
51.8749	307
51.9083	320
51.9417	344
51.9752	343
52.0086	297
52.042	323
52.0754	351
52.1089	322
52.1423	291
52.1757	308
52.2091	348
52.2426	314
52.276	348
52.3094	312
52.3428	295
52.3762	335
52.4097	341
52.4431	345
52.4765	350
52.5099	353
52.5434	322
52.5768	357
52.6102	342
52.6436	330
52.6771	315
52.7105	331
52.7439	321
52.7773	344
52.8107	361
52.8442	316
52.8776	337
52.911	340
52.9444	348
52.9778	345
53.0113	365
53.0447	350
53.0781	351
53.1115	344
53.145	329
53.1784	297
53.2118	379
53.2452	329
53.2787	335
53.3121	329
53.3455	343
53.3789	341
53.4124	379
53.4458	365
53.4792	345
53.5126	338
53.546	352
53.5795	327
53.6129	339
53.6463	361
53.6797	321
53.7131	321
53.7466	333
53.78	335
53.8134	328
53.8468	338
53.8803	370
53.9137	353
53.9471	330
53.9805	347
54.014	350
54.0474	348
54.0808	372
54.1142	306
54.1476	361
54.1811	320
54.2145	292
54.2479	343
54.2813	320
54.3147	318
54.3482	333
54.3816	321
54.415	335
54.4484	356
54.4819	335
54.5153	322
54.5487	336
54.5821	350
54.6156	327
54.649	325
54.6824	347
54.7158	317
54.7493	356
54.7827	361
54.8161	352
54.8495	315
54.8829	336
54.9164	318
54.9498	319
54.9832	363
55.0166	327
55.05	340
55.0835	340
55.1169	351
55.1503	309
55.1837	355
55.2172	344
55.2506	330
55.284	325
55.3174	328
55.3509	359
55.3843	317
55.4177	340
55.4511	350
55.4845	344
55.518	315
55.5514	347
55.5848	334
55.6182	322
55.6517	344
55.6851	337
55.7185	346
55.7519	323
55.7854	333
55.8188	341
55.8522	296
55.8856	329
55.919	339
55.9525	322
55.9859	350
56.0193	306
56.0527	325
56.0862	300
56.1196	331
56.153	327
56.1864	321
56.2198	338
56.2533	295
56.2867	321
56.3201	298
56.3535	315
56.3869	325
56.4204	297
56.4538	276
56.4872	294
56.5206	311
56.5541	305
56.5875	301
56.6209	287
56.6543	323
56.6878	308
56.7212	293
56.7546	321
56.788	322
56.8214	348
56.8549	323
56.8883	306
56.9217	334
56.9551	290
56.9886	332
57.022	305
57.0554	316
57.0888	329
57.1223	328
57.1557	303
57.1891	282
57.2225	304
57.2559	310
57.2894	262
57.3228	296
57.3562	283
57.3896	331
57.4231	269
57.4565	261
57.4899	275
57.5233	292
57.5567	272
57.5902	291
57.6236	279
57.657	278
57.6904	271
57.7238	279
57.7573	282
57.7907	313
57.8241	269
57.8575	262
57.891	252
57.9244	244
57.9578	278
57.9912	258
58.0247	261
58.0581	290
58.0915	286
58.1249	267
58.1583	267
58.1918	261
58.2252	258
58.2586	293
58.292	273
58.3255	263
58.3589	226
58.3923	259
58.4257	241
58.4592	245
58.4926	261
58.526	230
58.5594	230
58.5928	260
58.6263	266
58.6597	236
58.6931	265
58.7265	256
58.76	258
58.7934	253
58.8268	286
58.8602	226
58.8936	229
58.9271	227
58.9605	237
58.9939	257
59.0273	190
59.0608	215
59.0942	238
59.1276	231
59.161	246
59.1945	231
59.2279	238
59.2613	257
59.2947	224
59.3281	217
59.3616	252
59.395	247
59.4284	258
59.4618	226
59.4952	227
59.5287	189
59.5621	217
59.5955	227
59.6289	251
59.6624	217
59.6958	241
59.7292	204
59.7626	219
59.7961	242
59.8295	222
59.8629	214
59.8963	215
59.9297	245
59.9632	248
59.9966	195
60.03	221
60.0634	234
60.0969	230
60.1303	223
60.1637	192
60.1971	239
60.2305	222
60.264	206
60.2974	227
60.3308	236
60.3642	219
60.3977	216
60.4311	179
60.4645	226
60.4979	219
60.5314	213
60.5648	223
60.5982	220
60.6316	223
60.665	207
60.6985	186
60.7319	206
60.7653	217
60.7987	211
60.8321	181
60.8656	220
60.899	203
60.9324	197
60.9658	223
60.9993	216
61.0327	201
61.0661	207
61.0995	189
61.133	226
61.1664	196
61.1998	173
61.2332	209
61.2666	177
61.3001	185
61.3335	211
61.3669	214
61.4003	185
61.4338	190
61.4672	203
61.5006	184
61.534	213
61.5675	188
61.6009	172
61.6343	203
61.6677	202
61.7011	189
61.7346	156
61.768	178
61.8014	183
61.8348	211
61.8683	201
61.9017	195
61.9351	198
61.9685	212
62.0019	186
62.0354	194
62.0688	182
62.1022	224
62.1356	186
62.169	230
62.2025	172
62.2359	200
62.2693	202
62.3027	200
62.3362	209
62.3696	188
62.403	195
62.4364	218
62.4699	179
62.5033	176
62.5367	175
62.5701	190
62.6035	175
62.637	197
62.6704	165
62.7038	166
62.7372	169
62.7707	163
62.8041	168
62.8375	180
62.8709	165
62.9044	162
62.9378	187
62.9712	173
63.0046	175
63.038	188
63.0715	171
63.1049	146
63.1383	169
63.1717	181
63.2052	183
63.2386	168
63.272	160
63.3054	157
63.3388	166
63.3723	170
63.4057	168
63.4391	191
63.4725	182
63.5059	173
63.5394	166
63.5728	151
63.6062	166
63.6396	181
63.6731	183
63.7065	175
63.7399	166
63.7733	172
63.8068	186
63.8402	172
63.8736	178
63.907	160
63.9404	159
63.9739	194
64.0073	188
64.0407	187
64.0741	168
64.1076	145
64.141	183
64.1744	184
64.2078	182
64.2412	159
64.2747	175
64.3081	201
64.3415	173
64.3749	193
64.4084	181
64.4418	169
64.4752	166
64.5086	172
64.5421	168
64.5755	184
64.6089	161
64.6423	160
64.6757	155
64.7092	180
64.7426	172
64.776	165
64.8094	141
64.8428	187
64.8763	169
64.9097	171
64.9431	209
64.9765	157
65.01	167
65.0434	189
65.0768	150
65.1102	150
65.1437	144
65.1771	161
65.2105	178
65.2439	178
65.2773	170
65.3108	176
65.3442	165
65.3776	176
65.411	170
65.4445	173
65.4779	155
65.5113	183
65.5447	182
65.5781	160
65.6116	166
65.645	160
65.6784	180
65.7118	165
65.7453	176
65.7787	188
65.8121	164
65.8455	157
65.879	176
65.9124	176
65.9458	162
65.9792	168
66.0126	172
66.0461	177
66.0795	172
66.1129	177
66.1463	179
66.1798	156
66.2132	163
66.2466	168
66.28	163
66.3135	177
66.3469	166
66.3803	157
66.4137	165
66.4471	173
66.4806	186
66.514	157
66.5474	157
66.5808	177
66.6142	164
66.6477	175
66.6811	185
66.7145	167
66.7479	169
66.7814	158
66.8148	181
66.8482	176
66.8816	162
66.915	151
66.9485	170
66.9819	181
67.0153	166
67.0487	187
67.0822	152
67.1156	194
67.149	179
67.1824	183
67.2159	162
67.2493	163
67.2827	162
67.3161	181
67.3495	169
67.383	171
67.4164	180
67.4498	166
67.4832	170
67.5167	156
67.5501	208
67.5835	183
67.6169	176
67.6504	170
67.6838	156
67.7172	177
67.7506	162
67.784	173
67.8175	169
67.8509	182
67.8843	187
67.9177	185
67.9511	169
67.9846	181
68.018	183
68.0514	193
68.0848	166
68.1183	184
68.1517	179
68.1851	161
68.2185	179
68.2519	175
68.2854	197
68.3188	195
68.3522	165
68.3856	179
68.4191	178
68.4525	162
68.4859	153
68.5193	167
68.5528	176
68.5862	184
68.6196	175
68.653	216
68.6864	172
68.7199	177
68.7533	184
68.7867	147
68.8201	171
68.8536	165
68.887	188
68.9204	167
68.9538	184
68.9873	178
69.0207	178
69.0541	163
69.0875	201
69.1209	176
69.1544	164
69.1878	152
69.2212	184
69.2546	152
69.288	170
69.3215	179
69.3549	169
69.3883	156
69.4217	164
69.4552	162
69.4886	189
69.522	172
69.5554	176
69.5888	193
69.6223	169
69.6557	162
69.6891	166
69.7225	186
69.756	171
69.7894	172
69.8228	219
69.8562	170
69.8897	190
69.9231	198
69.9565	180
69.9899	175
70.0233	154
70.0568	204
70.0902	180
70.1236	180
70.157	186
70.1905	161
70.2239	163
70.2573	177
70.2907	181
70.3242	193
70.3576	161
70.391	155
70.4244	185
70.4578	206
70.4913	157
70.5247	198
70.5581	184
70.5915	186
70.6249	180
70.6584	192
70.6918	157
70.7252	172
70.7586	169
70.7921	158
70.8255	156
70.8589	203
70.8923	164
70.9258	159
70.9592	177
70.9926	166
71.026	217
71.0594	177
71.0929	167
71.1263	182
71.1597	181
71.1931	167
71.2266	159
71.26	175
71.2934	179
71.3268	178
71.3602	155
71.3937	171
71.4271	181
71.4605	187
71.4939	203
71.5274	172
71.5608	145
71.5942	178
71.6276	175
71.6611	192
71.6945	212
71.7279	194
71.7613	182
[truncated: 246 more rows]
