# Supplementary material for: Ion pair sites for efficient electrochemical extraction of uranium in real nuclear wastewater
Source: Nat Commun. 2024 May 16;15:4149. doi: 10.1038/s41467-024-48564-y (PMC11099191; doi:10.1038/s41467-024-48564-y)
Supplement: Supplementary file 5 — Source Data [file 41467_2024_48564_MOESM5_ESM.zip › Source Data/Supplementary Fig. 15/Supplementary Fig. 15b.xlsx]

## Sheet: Supplementary Fig. 15b
Supplementary Fig. 15b
XRD pattern of the collected solid deposits at 10000 CV cycles: 2θ (°)	XRD pattern of the collected solid deposits at 10000 CV cycles: Intensity (arb.u.)		JCPDS #38-0023 of K3UO2F5: 2θ (°)	JCPDS #38-0023 of K3UO2F5: Intensity (arb.u.)
5	1835.58		16.841	55.6
5.01	1814.1		17.618	38.9
5.02	1833.63		19.493	77.8
5.03	1829.9		22.206	5.6
5.04	1837.54		26.291	8.3
5.05	1862.02		27.619	100
5.06	1790.26		32.472	36.7
5.07	1854.79		34.088	5.6
5.08	1811.4		35.965	2.8
5.09	1796.34		38.472	2.8
5.1	1733.53		39.365	22.2
5.11	1752.84		39.654	11.1
5.12	1865.97		41.186	5.6
5.13	2077.83		43.472	11.1
5.14	2009.91		44.255	22.2
5.15	1849.75		46.009	11.1
5.16	1867.35		48.789	44.4
5.17	1977.91		50.314	22.2
5.18	2019.65		51.909	8.3
5.19	2055.53
5.2	2019.22
5.21	1891.28
5.22	1780.65
5.23	1844.5
5.24	1958.42
5.25	2013.93
5.26	1866.59
5.27	1947.23
5.28	1855.99
5.29	1677.82
5.3	1699.73
5.31	1747.41
5.32	1749.53
5.33	1879.95
5.34	1977.74
5.35	1923.19
5.36	1778.16
5.37	1790.56
5.38	1932.82
5.39	1929.01
5.4	1803.11
5.41	1780.41
5.42	1767.34
5.43	1749.06
5.44	1830.14
5.45	1904.07
5.46	2010.74
5.47	2009.19
5.48	1961.01
5.49	1969.34
5.5	1956.32
5.51	1911.34
5.52	1892.02
5.53	1872.34
5.54	1890.54
5.55	1986.68
5.56	2054.26
5.57	1999.59
5.58	2029.84
5.59	1976.78
5.6	1776.36
5.61	1764.33
5.62	1925.92
5.63	2102.12
5.64	2080.64
5.65	1923.42
5.66	1789.07
5.67	1874.21
5.68	2038.71
5.69	1867.76
5.7	1757.1
5.71	1940.28
5.72	1910.3
5.73	1961.61
5.74	2030.13
5.75	2026.29
5.76	1999.34
5.77	1980.91
5.78	1966.29
5.79	2042.85
5.8	1910.58
5.81	1976.44
5.82	1913.81
5.83	1885.4
5.84	1994.43
5.85	2040.69
5.86	1974.85
5.87	1936.76
5.88	1965.78
5.89	1942.52
5.9	1970.84
5.91	1939.17
5.92	1960.72
5.93	1965.34
5.94	1867.19
5.95	1949.33
5.96	1967.69
5.97	2051.55
5.98	1938.85
5.99	2003.97
6	2030.88
6.01	2015.19
6.02	1945.16
6.03	1806.45
6.04	1744.11
6.05	1747.57
6.06	1797.58
6.07	1972.16
6.08	2090.89
6.09	2089.55
6.1	1965.81
6.11	2005.72
6.12	1984.8
6.13	2071.61
6.14	2079.45
6.15	1988.2
6.16	2013
6.17	1939.28
6.18	1973.8
6.19	2029.86
6.2	1933.27
6.21	1967.9
6.22	1957.09
6.23	1977.36
6.24	1980.98
6.25	2005.56
6.26	2078.64
6.27	2057.3
6.28	2063.73
6.29	2132.33
6.3	2103.68
6.31	2070.74
6.32	1991.13
6.33	1959.76
6.34	2050
6.35	2093.86
6.36	2182.98
6.37	2086.76
6.38	2001.44
6.39	2010.84
6.4	2094.77
6.41	2118.15
6.42	2120.51
6.43	2195.48
6.44	2234.1
6.45	2164.47
6.46	2091.67
6.47	2087.15
6.48	2079.51
6.49	2078.17
6.5	2064.12
6.51	2129.48
6.52	2179.7
6.53	2281.1
6.54	2214.81
6.55	2036.65
6.56	2053.3
6.57	2206.65
6.58	2220.57
6.59	2159.75
6.6	2009.57
6.61	1968.87
6.62	2027.7
6.63	2157.47
6.64	2077.71
6.65	2026.6
6.66	2131.54
6.67	2176.1
6.68	2284.73
6.69	2322.67
6.7	2113.24
6.71	2034.23
6.72	2108.33
6.73	2082.53
6.74	2079.14
6.75	2326.16
6.76	2375.19
6.77	2166.87
6.78	2208.7
6.79	2198.83
6.8	2044.09
6.81	2102.12
6.82	2118.89
6.83	2171.09
6.84	2227.02
6.85	2197.83
6.86	2181.34
6.87	2222.91
6.88	2235.45
6.89	2281.25
6.9	2262.47
6.91	2322.83
6.92	2346.1
6.93	2179.39
6.94	2106.11
6.95	2115
6.96	2051.48
6.97	2193.59
6.98	2216.82
6.99	2181.45
7	2200.95
7.01	2366.47
7.02	2338.89
7.03	2183.1
7.04	2228.55
7.05	2291.67
7.06	2303.74
7.07	2309.52
7.08	2168.24
7.09	2059.68
7.1	2102.69
7.11	2082.24
7.12	2160.32
7.13	2176.59
7.14	2238.04
7.15	2351.12
7.16	2406.36
7.17	2376.39
7.18	2274.47
7.19	2209.3
7.2	2256.89
7.21	2265.98
7.22	2386.37
7.23	2314.46
7.24	2193.97
7.25	2103.28
7.26	2147.46
7.27	2184.01
7.28	2214.75
7.29	2128.84
7.3	2178.04
7.31	2290.45
7.32	2243.08
7.33	2197.37
7.34	2214.77
7.35	2223.49
7.36	2254.21
7.37	2177.68
7.38	2233.6
7.39	2480.4
7.4	2413.57
7.41	2320.41
7.42	2292.3
7.43	2148.14
7.44	2171.38
7.45	2275
7.46	2287.94
7.47	2340.71
7.48	2372.19
7.49	2332.89
7.5	2115.84
7.51	2097.96
7.52	2181.01
7.53	2306.23
7.54	2374.68
7.55	2417.03
7.56	2342.06
7.57	2241.84
7.58	2127.66
7.59	2245.76
7.6	2217.92
7.61	2292.27
7.62	2326.78
7.63	2313.76
7.64	2280.72
7.65	2393.11
7.66	2267.93
7.67	2257.53
7.68	2318.43
7.69	2323.24
7.7	2321.92
7.71	2324.2
7.72	2237.42
7.73	2184.41
7.74	2290.27
7.75	2323.59
7.76	2312.01
7.77	2211.45
7.78	2374.74
7.79	2298.81
7.8	2153.86
7.81	2240.16
7.82	2264.97
7.83	2295.69
7.84	2411.17
7.85	2330.54
7.86	2469.84
7.87	2372.93
7.88	2228.53
7.89	2331.62
7.9	2298.34
7.91	2313.34
7.92	2269.99
7.93	2281.68
7.94	2253.5
7.95	2161.72
7.96	2163.06
7.97	2271.34
7.98	2343.59
7.99	2273.53
8	2267.55
8.01	2424.59
8.02	2438.16
8.03	2216.67
8.04	2260.22
8.05	2472.24
8.06	2545.43
8.07	2302.26
8.08	2287.98
8.09	2457.84
8.1	2353.18
8.11	2350.82
8.12	2319.7
8.13	2454.5
8.14	2355.66
8.15	2319.32
8.16	2354.15
8.17	2298.44
8.18	2310.35
8.19	2379.24
8.2	2331.2
8.21	2359.88
8.22	2377.45
8.23	2437.3
8.24	2480.94
8.25	2411.93
8.26	2318.19
8.27	2335.64
8.28	2380.3
8.29	2372.72
8.3	2418.1
8.31	2516.55
8.32	2572.16
8.33	2462.38
8.34	2374.13
8.35	2387.49
8.36	2278.3
8.37	2247.76
8.38	2369.52
8.39	2275.5
8.4	2310.79
8.41	2290.66
8.42	2329.38
8.43	2342.72
8.44	2318.5
8.45	2372.46
8.46	2353.78
8.47	2134.78
8.48	2186.2
8.49	2365.62
8.5	2207.14
8.51	2250.22
8.52	2315.82
8.53	2403.59
8.54	2258.33
8.55	2286.51
8.56	2437.64
8.57	2501.4
8.58	2495.76
8.59	2404.09
8.6	2258.33
8.61	2283.26
8.62	2418
8.63	2466.67
8.64	2451.57
8.65	2406.48
8.66	2555.75
8.67	2455.09
8.68	2261.64
8.69	2417.53
8.7	2298.56
8.71	2564.8
8.72	2644.35
8.73	2619.56
8.74	2420.66
8.75	2436.35
8.76	2396.41
8.77	2334.66
8.78	2382.5
8.79	2580.3
8.8	2438.34
8.81	2256.03
8.82	2317.72
8.83	2246.3
8.84	2339.95
8.85	2475.69
8.86	2516
8.87	2462.82
8.88	2407.18
8.89	2240.86
8.9	2410.55
8.91	2614.66
8.92	2655.05
8.93	2660.7
8.94	2513.27
8.95	2411.25
8.96	2456.31
8.97	2368.63
8.98	2439.1
8.99	2219.76
9	2173.65
9.01	2365.69
9.02	2435.22
9.03	2596.54
9.04	2606.79
9.05	2507.26
9.06	2539.14
9.07	2472.59
9.08	2469.12
9.09	2507.05
9.1	2383.34
9.11	2569.09
9.12	2483.33
9.13	2463.3
9.14	2367.51
9.15	2521.49
9.16	2496.5
9.17	2491.28
9.18	2582.39
9.19	2509.98
9.2	2407.46
9.21	2362.62
9.22	2438.24
9.23	2404.13
9.24	2330.68
9.25	2368.93
9.26	2391.23
9.27	2445.04
9.28	2466.67
9.29	2490.1
9.3	2620.54
9.31	2461.17
9.32	2317.77
9.33	2332.7
9.34	2414.03
9.35	2599.19
9.36	2463.74
9.37	2340.93
9.38	2377.62
9.39	2281.18
9.4	2274.18
9.41	2328.21
9.42	2348.93
9.43	2335.3
9.44	2302.24
9.45	2381.32
9.46	2429.2
9.47	2464.61
9.48	2505.21
9.49	2481.26
9.5	2480.11
9.51	2541.02
9.52	2314.36
9.53	2418.71
9.54	2418.06
9.55	2308.33
9.56	2326.52
9.57	2463.36
9.58	2487.97
9.59	2418.97
9.6	2521.53
9.61	2259.91
9.62	2345.18
9.63	2434.32
9.64	2452.44
9.65	2544.06
9.66	2612.37
9.67	2506.99
9.68	2438.15
9.69	2471.16
9.7	2445.49
9.71	2498.8
9.72	2658.69
9.73	2475.16
9.74	2544.49
9.75	2554.49
9.76	2459.26
9.77	2462.03
9.78	2425
9.79	2414.87
9.8	2333.33
9.81	2340.64
9.82	2403.64
9.83	2424.28
9.84	2357.21
9.85	2422.05
9.86	2463.99
9.87	2446.11
9.88	2485.99
9.89	2496.87
9.9	2407.03
9.91	2468.41
9.92	2480.72
9.93	2484.33
9.94	2700.57
9.95	2607.57
9.96	2404.7
9.97	2587.41
9.98	2550
9.99	2546.63
10	2521.7
10.01	2562.49
10.02	2501.71
10.03	2299.95
10.04	2378.3
10.05	2403.41
10.06	2358.33
10.07	2356.71
10.08	2342.47
10.09	2366.09
10.1	2524.68
10.11	2590.44
10.12	2491.28
10.13	2378.34
10.14	2116.01
10.15	2371.1
10.16	2563.34
10.17	2439.16
10.18	2334.87
10.19	2352.3
10.2	2383.39
10.21	2464.39
10.22	2439.4
10.23	2425.68
10.24	2501.73
10.25	2343.31
10.26	2283.13
10.27	2376.23
10.28	2466.95
10.29	2387.7
10.3	2440.57
10.31	2519.55
10.32	2533.53
10.33	2363.32
10.34	2425.17
10.35	2511.74
10.36	2449.92
10.37	2362.51
10.38	2414.57
10.39	2481.95
10.4	2469.41
10.41	2489.78
10.42	2366.19
10.43	2274.76
10.44	2366
10.45	2365
10.46	2451.61
10.47	2562.72
10.48	2517.98
10.49	2542.45
10.5	2640.94
10.51	2530.76
10.52	2513.43
10.53	2681.36
10.54	2734.95
10.55	2451.89
10.56	2463.76
10.57	2327.48
10.58	2352.78
10.59	2274.14
10.6	2173.56
10.61	2376.35
10.62	2504.21
10.63	2555.94
10.64	2522.62
10.65	2486.36
10.66	2427.22
10.67	2568.41
10.68	2578.94
10.69	2414.08
10.7	2488.24
10.71	2445.07
10.72	2495.61
10.73	2555.59
10.74	2638.89
10.75	2704.52
10.76	2532.78
10.77	2524.45
10.78	2520.45
10.79	2573.39
10.8	2547.34
10.81	2508.33
10.82	2506.76
10.83	2476.55
10.84	2383.8
10.85	2515.64
10.86	2500.51
10.87	2518.97
10.88	2674.29
10.89	2525.85
10.9	2406.35
10.91	2380.4
10.92	2478.36
10.93	2656.99
10.94	2497.6
10.95	2468.33
10.96	2623.41
10.97	2455.52
10.98	2416.7
10.99	2549.57
11	2397.26
11.01	2357.71
11.02	2488.52
11.03	2436.9
11.04	2502.65
11.05	2548.68
11.06	2518.48
11.07	2406.89
11.08	2530.34
11.09	2468.23
11.1	2342.93
11.11	2372.9
11.12	2493.72
11.13	2523.95
11.14	2344.5
11.15	2401.6
11.16	2431.75
11.17	2398.43
11.18	2362
11.19	2277.07
11.2	2490.52
11.21	2454.57
11.22	2204.11
11.23	2299.07
11.24	2458.7
11.25	2460.5
11.26	2332.18
11.27	2483.49
11.28	2300
11.29	2295.48
11.3	2197.51
11.31	2336.05
11.32	2398.66
11.33	2364.01
11.34	2299.34
11.35	2283.99
11.36	2300.32
11.37	2310.56
11.38	2370.43
11.39	2470.7
11.4	2572.86
11.41	2522.11
11.42	2666.07
11.43	2650
11.44	2640.67
11.45	2383.05
11.46	2379.54
11.47	2505.53
11.48	2423.62
11.49	2381.15
11.5	2316.67
11.51	2316.67
11.52	2319.28
11.53	2400.77
11.54	2422.72
11.55	2349.5
11.56	2338.02
11.57	2487.78
11.58	2354.51
11.59	2225.7
11.6	2251.16
11.61	2292.35
11.62	2319.8
11.63	2437.3
11.64	2581.38
11.65	2504.29
11.66	2347.91
11.67	2265.23
11.68	2208.53
11.69	2221.22
11.7	2408.53
11.71	2417.62
11.72	2462.44
11.73	2639.29
11.74	2532.26
11.75	2484.39
11.76	2531.96
11.77	2467
11.78	2479.39
11.79	2281.41
11.8	2185.06
11.81	2278.68
11.82	2475
11.83	2478.5
11.84	2672.72
11.85	2538.9
11.86	2375.41
11.87	2402.36
11.88	2548.98
11.89	2482.47
11.9	2428.47
11.91	2665.39
11.92	2572.64
11.93	2398.8
11.94	2307.7
11.95	2261.47
11.96	2519.4
11.97	2747.09
11.98	2492.03
11.99	2523.45
12	2376.07
12.01	2481.83
12.02	2324.62
12.03	2283.05
12.04	2251.29
12.05	2410.13
12.06	2641.49
12.07	2616.16
12.08	2541.03
12.09	2441.32
12.1	2383.51
12.11	2416.58
12.12	2400.92
12.13	2599.2
12.14	2408.92
12.15	2566.37
12.16	2474.72
12.17	2374.96
12.18	2358.2
12.19	2291.59
12.2	2241.94
12.21	2500.03
12.22	2541.64
12.23	2400.04
12.24	2366.69
12.25	2266.78
12.26	2391.47
12.27	2566.31
12.28	2516.79
12.29	2533.28
12.3	2574.86
12.31	2550.09
12.32	2508.51
12.33	2574.69
12.34	2541.84
12.35	2616.25
12.36	2426.16
12.37	2416.72
12.38	2706.32
12.39	2716.61
12.4	2476.88
12.41	2623.76
12.42	2517.61
12.43	2599.24
12.44	2641.27
12.45	2575.67
12.46	2566.75
12.47	2451.27
12.48	2581.82
12.49	2451.57
12.5	2647.56
12.51	2493.67
12.52	2623.26
12.53	2756.53
12.54	2750.12
12.55	2774.64
12.56	2619.02
12.57	2633.08
12.58	2682.55
12.59	2666.93
12.6	2642.08
12.61	2674.43
12.62	2658.62
12.63	2723.8
12.64	2888.61
12.65	2850.78
12.66	2645.68
12.67	2739.7
12.68	2904.98
12.69	2704.28
12.7	2626.57
12.71	2763.63
12.72	2725.91
12.73	2822.77
12.74	2906.44
12.75	2712.97
12.76	2602.56
12.77	2721.99
12.78	2676.22
12.79	2780.63
12.8	3018.87
12.81	3089.95
12.82	3026.75
12.83	3114.22
12.84	2986.95
12.85	3040.06
12.86	3114.57
12.87	2995.22
12.88	2991.67
12.89	3250.52
12.9	3064.28
12.91	3066.41
12.92	3228.23
12.93	3168.74
12.94	3215.09
12.95	3353.81
12.96	3382.53
12.97	3326.91
12.98	3413.62
12.99	3416.67
13	3271.78
13.01	3121.85
13.02	3164.92
13.03	3423.89
13.04	3457.44
13.05	3498.49
13.06	3668.57
13.07	3634.88
13.08	3793.73
13.09	3551.49
13.1	3637.82
13.11	3489.49
13.12	3699.48
13.13	3676.32
13.14	3874.95
13.15	3907.32
13.16	3780.48
13.17	3934.75
13.18	3981.59
13.19	4278.6
13.2	4211.9
13.21	3961.17
13.22	3965.94
13.23	4086.15
13.24	4290.72
13.25	4387.54
13.26	4367.8
13.27	4406.42
13.28	4360.65
13.29	4310.67
13.3	4387.74
13.31	4621.83
13.32	4799.93
13.33	4935.2
13.34	4933.74
13.35	4751.12
13.36	5050.49
13.37	4916.28
13.38	5042.83
13.39	5184.43
13.4	5183.76
13.41	4954.22
13.42	5257.55
13.43	5417.08
13.44	5409.22
13.45	5589.72
13.46	5702.48
13.47	5850.15
13.48	5755.95
13.49	5742.13
13.5	5804.61
13.51	6036.41
13.52	6034.28
13.53	6049.05
13.54	5704.43
13.55	5856.04
13.56	6188.38
13.57	6388.72
13.58	6290.25
13.59	6400.87
13.6	6330.01
13.61	6411.11
13.62	6447.97
13.63	6614.25
13.64	6640.64
13.65	6329.1
13.66	6573.9
13.67	6677.55
13.68	6691.14
13.69	6605.87
13.7	6529.83
13.71	6735.4
13.72	6672.11
13.73	6853.52
13.74	6672.12
13.75	6456.1
13.76	6107.35
13.77	6285.39
13.78	6509.73
13.79	6579.35
13.8	6172.03
13.81	6095.12
13.82	6184.71
13.83	5935.93
13.84	5901.18
13.85	5807.09
13.86	5498.18
13.87	5614.24
13.88	5686.85
13.89	5699.4
13.9	5452.81
13.91	5371.56
13.92	5358.95
13.93	5234.91
13.94	5240.42
13.95	5180.01
13.96	5228.92
13.97	5048.54
13.98	4925.59
13.99	4647.43
14	4548.11
14.01	4664.64
14.02	4506
14.03	4514.7
14.04	4508.99
14.05	4454.64
14.06	4158.63
14.07	4041.36
14.08	4155.9
14.09	4044.16
14.1	3887.92
14.11	3859.7
14.12	4087.72
14.13	3909.62
14.14	3815.28
14.15	3777.79
14.16	3614.73
14.17	3363.52
14.18	3341.67
14.19	3265.45
14.2	3692.55
14.21	3641.96
14.22	3511.56
14.23	3423.93
14.24	3386.25
14.25	3284.53
14.26	3214.23
14.27	3299.45
14.28	3308.33
14.29	3133.86
14.3	3086.34
14.31	3265.22
14.32	3343.93
14.33	3281.86
14.34	3161.48
14.35	2991.14
14.36	2952.32
14.37	3040.69
14.38	2959.35
14.39	2980.2
14.4	2945.6
14.41	2858.69
14.42	2714.28
14.43	2933.62
14.44	2860.41
14.45	2865.06
14.46	3062.33
14.47	3060.77
14.48	2817.74
14.49	2731.55
14.5	2597.3
14.51	2598.35
14.52	2817.63
14.53	2804.16
14.54	2792.5
14.55	2739.21
14.56	2868.16
14.57	2838.41
14.58	2803.4
14.59	2650.41
14.6	2693.14
14.61	2722.42
14.62	2478.52
14.63	2532.12
14.64	2653.6
14.65	2696.5
14.66	2535.99
14.67	2546.47
14.68	2631.93
14.69	2455.55
14.7	2530.07
14.71	2444.98
14.72	2366.43
14.73	2573.81
14.74	2525.73
14.75	2590.9
14.76	2473.86
14.77	2517.66
14.78	2517.59
14.79	2383.3
14.8	2418.51
14.81	2410.2
14.82	2341.74
14.83	2355.52
14.84	2210.5
14.85	2317.26
14.86	2451.49
14.87	2392.86
14.88	2420.22
14.89	2321.76
14.9	2271.48
14.91	2215.1
14.92	2252.51
14.93	2199.45
14.94	2118.1
14.95	2336.28
14.96	2498.96
14.97	2310.98
14.98	2408.16
14.99	2358.95
15	2438.03
15.01	2384.01
15.02	2243.09
15.03	2239.65
15.04	2278.28
15.05	2093.07
15.06	2329.99
15.07	2425.16
15.08	2360.26
15.09	2167.4
15.1	2229.27
15.11	2219.78
15.12	2347.95
15.13	2381.25
15.14	2346.9
15.15	2407.21
15.16	2380.27
15.17	2214.93
15.18	2228.03
15.19	2429.6
15.2	2327.55
15.21	2228.45
15.22	2238.44
15.23	2248.92
15.24	2286.26
15.25	2190.19
15.26	2363.36
15.27	2283.05
15.28	2324.57
15.29	2383.97
15.3	2348.28
15.31	2312.76
15.32	2286.66
15.33	2391.64
15.34	2365.03
15.35	2278.99
15.36	2273.88
15.37	2311.03
15.38	2417.51
15.39	2375.74
15.4	2244.34
15.41	2455.16
15.42	2577.93
15.43	2548.55
15.44	2534.49
15.45	2569.22
15.46	2560.65
15.47	2543.99
15.48	2398.31
15.49	2417.99
15.5	2389.2
15.51	2483.54
15.52	2514.31
15.53	2473.76
15.54	2316.58
15.55	2334.53
15.56	2420.21
15.57	2283.46
15.58	2172.74
15.59	2208.24
15.6	2138.28
15.61	2132.12
15.62	2111.97
15.63	2257.77
15.64	1941.93
15.65	1961.53
15.66	1967.89
15.67	2080.3
15.68	1879.94
15.69	1976.47
15.7	2021.28
15.71	1932.85
15.72	1945.01
15.73	1843.78
15.74	1839.15
15.75	1933.63
15.76	2056.06
15.77	2159.81
15.78	2203.26
15.79	1989.46
15.8	1879.43
15.81	1937.2
15.82	1872.45
15.83	1879.47
15.84	1918.55
15.85	2037.64
15.86	2002.04
15.87	2012.77
15.88	1946.37
15.89	1898.2
15.9	1933.8
15.91	1857.44
15.92	1876.74
15.93	1848.27
15.94	1862.69
15.95	1852.65
15.96	2004.04
15.97	2082.32
15.98	1972.75
15.99	1950
16	1908.07
16.01	1872.06
16.02	1852.7
16.03	1919.78
16.04	2003.08
16.05	2023.64
16.06	1983.19
16.07	1905.36
16.08	1863.83
16.09	1900.08
16.1	2033.5
16.11	1974.93
16.12	1965.28
16.13	1855.58
16.14	1881.91
16.15	1843.11
16.16	1805.6
16.17	1897.01
16.18	1875.11
16.19	1797.44
16.2	1762.58
16.21	1792.91
16.22	1793.09
16.23	1812.39
16.24	1940.96
16.25	2021.88
16.26	1888.46
16.27	1892.81
16.28	1975.81
16.29	1915.89
16.3	1803.61
16.31	1810.86
16.32	1906.08
16.33	1938.75
16.34	1962.28
16.35	1918.59
16.36	1887.74
16.37	1821.59
16.38	1774.05
16.39	1896.89
16.4	2007.21
16.41	1826.43
16.42	1838.08
16.43	2109.93
16.44	2091.46
16.45	1958.83
16.46	1803.56
16.47	1856.92
16.48	1943.23
16.49	1903.78
16.5	1898.48
16.51	1934.07
16.52	1853.14
16.53	1887.78
16.54	2008.85
16.55	2033.33
16.56	2148.86
16.57	2073.11
16.58	2029.63
16.59	1957.14
16.6	2016.27
16.61	2013
16.62	1960.9
16.63	2051.58
16.64	2075
16.65	1966.76
16.66	1995.76
16.67	1981.3
16.68	2022.29
16.69	2181.87
16.7	2149.18
16.71	2187.29
16.72	2267.41
16.73	2283.33
16.74	2175.58
16.75	2163.46
16.76	2314.68
16.77	2390.34
16.78	2541.14
16.79	2575
16.8	2541.43
16.81	2513.2
16.82	2676.02
16.83	2890.97
16.84	3094.14
16.85	3267.28
16.86	3547.67
16.87	3728.76
16.88	3825.2
16.89	4115.69
16.9	4196.69
16.91	4487.1
16.92	4798.57
16.93	4858.33
16.94	4838.33
16.95	4733.39
16.96	4748.29
16.97	5024.59
16.98	4925.34
16.99	4690.49
17	4422.34
17.01	4366.67
17.02	4399.86
17.03	4089.8
17.04	3968.54
17.05	3812.49
17.06	3470.21
17.07	3212.86
17.08	3074
17.09	2831.68
17.1	2695.65
17.11	2602.3
17.12	2418.2
17.13	2315.58
17.14	2319.8
17.15	2160.11
17.16	2162.81
17.17	1964.16
17.18	1776.63
17.19	1860.14
17.2	1825.88
17.21	1775.46
17.22	1944.1
17.23	2031.08
17.24	1864.41
17.25	1842.91
17.26	1850
17.27	1804.12
17.28	1811.32
17.29	1836.31
17.3	1717.32
17.31	1663.71
17.32	1658.33
17.33	1684.47
17.34	1796.16
17.35	2001.25
17.36	1971.71
17.37	1800.02
17.38	1712.71
17.39	1647.88
17.4	1737.51
17.41	1636.52
17.42	1808.13
17.43	1853.66
17.44	1927.97
17.45	1930.52
17.46	1762.73
17.47	1736.13
17.48	1709.25
17.49	1771.29
17.5	1785.19
17.51	1666.81
17.52	1762.74
17.53	1929.34
17.54	1856.78
17.55	1825
17.56	1741.06
17.57	1723.12
17.58	1763.7
17.59	1839.47
17.6	1800.34
17.61	1725.37
17.62	1849.94
17.63	1827.33
17.64	1872.63
17.65	1878.81
17.66	1919.96
17.67	1933.33
17.68	1849.92
17.69	1780.11
17.7	1888.45
17.71	1867.34
17.72	1837.19
17.73	1916.53
17.74	1922.48
17.75	1737.66
17.76	1670.55
17.77	1730.53
17.78	1724.47
17.79	1723.05
17.8	1756.88
17.81	1664.7
17.82	1614.22
17.83	1640.16
17.84	1624.55
17.85	1610.31
17.86	1671.9
17.87	1666.26
17.88	1632.93
17.89	1682.12
17.9	1661.94
17.91	1592.94
17.92	1689.05
17.93	1706
17.94	1567.08
17.95	1569.28
17.96	1678.17
17.97	1714.65
17.98	1596.66
17.99	1608.84
18	1662.86
18.01	1687.61
18.02	1584.52
18.03	1606.69
18.04	1618.7
18.05	1755.11
18.06	1812.58
18.07	1709.8
18.08	1624.74
18.09	1576.94
18.1	1560.39
18.11	1495.61
18.12	1587.85
18.13	1687.66
18.14	1770.96
18.15	1729.07
18.16	1620.75
18.17	1560.4
18.18	1581.25
18.19	1579.17
18.2	1456.39
18.21	1485.3
18.22	1583.16
18.23	1595.87
18.24	1647.73
18.25	1529.69
18.26	1582.9
18.27	1629.11
18.28	1583.61
18.29	1560.45
18.3	1583.17
18.31	1504.78
18.32	1499.81
18.33	1557.93
18.34	1550.21
18.35	1485.93
18.36	1516.18
18.37	1508.59
18.38	1469.09
18.39	1588.1
18.4	1682.74
18.41	1638.27
18.42	1604.33
18.43	1445.85
18.44	1570.39
18.45	1633.33
18.46	1516.37
18.47	1401.16
18.48	1559.49
18.49	1557.39
18.5	1496.47
18.51	1452.63
18.52	1429.39
18.53	1566.06
18.54	1641.18
18.55	1600.99
18.56	1552.72
18.57	1462.11
18.58	1500.61
18.59	1451.64
18.6	1437.22
18.61	1521.05
18.62	1525.59
18.63	1437.37
18.64	1365.66
18.65	1490.14
18.66	1578.2
18.67	1622.1
18.68	1615.08
18.69	1425.93
18.7	1413.02
18.71	1445.48
18.72	1437.86
18.73	1451.53
18.74	1446.21
18.75	1447.73
18.76	1552.96
18.77	1591.67
18.78	1603.77
18.79	1602.29
18.8	1606.04
18.81	1644.58
18.82	1604
18.83	1619.54
18.84	1548.91
18.85	1438.32
18.86	1426.4
18.87	1493.54
18.88	1540.73
18.89	1543.98
18.9	1595.76
18.91	1496.52
18.92	1510.04
18.93	1701.35
18.94	1688.7
18.95	1568.42
18.96	1593.24
18.97	1550.81
18.98	1471.14
18.99	1527.75
19	1647.99
19.01	1569.83
19.02	1525
19.03	1536.93
19.04	1493.95
19.05	1588.26
19.06	1621.42
19.07	1569.03
19.08	1573.81
19.09	1642.81
19.1	1488.33
19.11	1464.2
19.12	1536.78
19.13	1528.66
19.14	1445.49
19.15	1523.37
19.16	1655.54
19.17	1697.59
19.18	1694.08
19.19	1591.11
19.2	1514.53
19.21	1393.65
19.22	1462.19
19.23	1549.64
19.24	1684.63
19.25	1709.75
19.26	1558.6
19.27	1570.66
19.28	1594.12
19.29	1621.08
19.3	1662.73
19.31	1675
19.32	1663.26
19.33	1787.45
19.34	1800.61
19.35	1812.64
19.36	1795.7
19.37	1830.18
19.38	1809.03
19.39	1832.61
19.4	1937.69
19.41	1992.53
19.42	2011.68
19.43	2267.62
19.44	2410
19.45	2372.53
19.46	2443.22
19.47	2395.99
19.48	2340.88
19.49	2397.31
19.5	2657.53
19.51	2775.76
19.52	2673.01
19.53	2659.82
19.54	2593.8
19.55	2575.72
19.56	2710.79
19.57	2760.88
19.58	2787.27
19.59	2805.78
19.6	2640.7
19.61	2543.56
19.62	2550.66
19.63	2569.88
19.64	2644.21
19.65	2698.05
19.66	2570.08
19.67	2479.55
19.68	2627.78
19.69	2515.97
19.7	2548.28
19.71	2301.29
19.72	2247.04
19.73	2145.62
19.74	2112.01
19.75	2021.84
19.76	1803.16
19.77	1816.6
19.78	1806.84
19.79	1668.97
19.8	1622.38
19.81	1562.17
19.82	1601.84
19.83	1661.86
19.84	1612.28
19.85	1594.73
19.86	1429.14
19.87	1321.54
19.88	1461.93
19.89	1556.08
19.9	1538.26
19.91	1507.96
19.92	1363.78
19.93	1481.52
19.94	1498.63
19.95	1523.33
19.96	1572.65
19.97	1515.42
19.98	1353.24
19.99	1348.2
20	1408.9
20.01	1504.05
20.02	1671.46
20.03	1660.02
20.04	1574.27
20.05	1533.1
20.06	1451.81
20.07	1444.8
20.08	1441.46
20.09	1483.92
20.1	1446.55
20.11	1388.6
20.12	1425.49
20.13	1455.61
20.14	1458.33
20.15	1402.33
20.16	1274.24
20.17	1348.08
20.18	1536.93
20.19	1432.36
20.2	1366.76
20.21	1319.18
20.22	1341.87
20.23	1545.06
20.24	1510.76
20.25	1344.2
20.26	1358.45
20.27	1402.79
20.28	1408.33
20.29	1419.44
20.3	1430.55
20.31	1438.88
20.32	1508.21
20.33	1380.94
20.34	1372.01
20.35	1430.48
20.36	1458.27
20.37	1389.26
20.38	1460.53
20.39	1466.96
20.4	1425.11
20.41	1322.89
20.42	1440.4
20.43	1519.49
20.44	1489.13
20.45	1458.49
20.46	1505
20.47	1500.35
20.48	1455.87
20.49	1458.14
20.5	1505.08
20.51	1486.61
20.52	1378.97
20.53	1360.72
20.54	1369.53
20.55	1372.14
20.56	1446.08
20.57	1428.69
20.58	1329
20.59	1357.16
20.6	1424.39
20.61	1512.54
20.62	1544.55
20.63	1492.66
20.64	1488.43
20.65	1500
20.66	1456.52
20.67	1438.77
20.68	1436.24
20.69	1487.59
20.7	1554.62
20.71	1520.81
20.72	1513.33
20.73	1449.22
20.74	1462.43
20.75	1432.19
20.76	1491.86
20.77	1557.87
20.78	1582.86
20.79	1532.34
20.8	1489.22
20.81	1445.62
20.82	1511.14
20.83	1445.34
20.84	1555.41
20.85	1660.75
20.86	1634.44
20.87	1605.93
20.88	1546.36
20.89	1479.14
20.9	1533.35
20.91	1510.74
20.92	1475
20.93	1539.18
20.94	1532.24
20.95	1593.8
20.96	1620.31
20.97	1501.62
20.98	1462.99
20.99	1453.68
21	1510.9
21.01	1502.1
21.02	1533.51
21.03	1540.09
21.04	1525
21.05	1572.79
21.06	1615.92
21.07	1656.82
21.08	1664.4
21.09	1700.71
21.1	1693.24
21.11	1664.42
21.12	1616.04
21.13	1522.97
21.14	1578.38
21.15	1554.17
21.16	1524.15
21.17	1554.42
21.18	1614.08
21.19	1562.7
21.2	1479.84
21.21	1568.76
21.22	1549.26
21.23	1426.47
21.24	1378.09
21.25	1443.19
21.26	1415.18
21.27	1333.09
21.28	1282.15
21.29	1339.92
21.3	1425.17
21.31	1549.3
21.32	1498.65
21.33	1375.92
21.34	1273.85
21.35	1259.4
21.36	1420.88
21.37	1398.99
21.38	1390.57
21.39	1451
21.4	1430.29
21.41	1403.14
21.42	1384.43
21.43	1515.06
21.44	1491.13
21.45	1378.37
21.46	1375.89
21.47	1370.97
21.48	1337.65
21.49	1350.84
21.5	1325.35
21.51	1289.67
21.52	1319.44
21.53	1413.84
21.54	1417.12
21.55	1324.73
21.56	1267.89
21.57	1289.19
21.58	1318.61
21.59	1304.45
21.6	1317.33
21.61	1312.82
21.62	1325.63
21.63	1403.15
21.64	1405.83
21.65	1347.52
21.66	1319.88
21.67	1291.11
21.68	1356.72
21.69	1398.12
21.7	1345.76
21.71	1316.67
21.72	1377.8
21.73	1421.76
21.74	1374.12
21.75	1372.18
21.76	1478.06
21.77	1421.6
21.78	1278.94
21.79	1294.2
21.8	1307.99
21.81	1342.33
21.82	1319.31
21.83	1323.81
21.84	1385.39
21.85	1468.97
21.86	1412.38
21.87	1339.91
21.88	1348.46
21.89	1348.25
21.9	1316.48
21.91	1300
21.92	1335.21
21.93	1333.19
21.94	1326.71
21.95	1323.29
21.96	1276.52
21.97	1224.93
21.98	1243.41
21.99	1191.54
22	1256.79
22.01	1413.37
22.02	1416.68
22.03	1318.39
22.04	1255.03
22.05	1311.52
22.06	1373.29
22.07	1343.47
22.08	1316.67
22.09	1366.43
22.1	1360.21
22.11	1328.36
22.12	1339.9
22.13	1374.82
22.14	1416.47
22.15	1393.67
22.16	1346.85
22.17	1338.29
22.18	1396.09
22.19	1324.55
22.2	1250
22.21	1254.94
22.22	1322.49
22.23	1411.05
22.24	1451.53
22.25	1399.23
22.26	1333.72
22.27	1336.34
22.28	1335.25
22.29	1388.87
22.3	1364.6
22.31	1316.67
22.32	1272.54
22.33	1295.57
22.34	1343.13
22.35	1301.06
22.36	1354.69
22.37	1406.89
22.38	1326.74
22.39	1309.17
22.4	1362.6
22.41	1363.84
22.42	1393.84
22.43	1468.82
22.44	1519.46
22.45	1479.85
22.46	1407.65
22.47	1334.78
22.48	1367.93
22.49	1348.78
22.5	1319.38
22.51	1352.7
22.52	1444.1
22.53	1446.8
22.54	1437.33
22.55	1458.33
22.56	1419.72
22.57	1406.14
22.58	1426.31
22.59	1370.71
22.6	1397.21
22.61	1348.97
22.62	1270.19
22.63	1329.13
22.64	1427.82
22.65	1423.48
22.66	1338.92
22.67	1300
22.68	1328.73
22.69	1388.29
22.7	1416.67
22.71	1378.43
22.72	1359.55
22.73	1371.44
22.74	1432.24
22.75	1374.9
22.76	1342.87
22.77	1427.36
22.78	1385.8
22.79	1329.76
22.8	1342.84
22.81	1302.53
22.82	1266.67
22.83	1299.86
22.84	1386.6
22.85	1348.11
22.86	1306.99
22.87	1367.56
22.88	1366.92
22.89	1327.5
22.9	1373.3
22.91	1374.22
22.92	1369.94
22.93	1396.38
22.94	1357.64
22.95	1254.45
22.96	1228.2
22.97	1235.91
22.98	1253.16
22.99	1293.76
23	1345.83
23.01	1360.95
23.02	1321.91
23.03	1318.71
23.04	1277.23
23.05	1284.72
23.06	1264.31
23.07	1198.01
23.08	1229.95
23.09	1359.85
23.1	1498.52
23.11	1484.86
23.12	1363.59
23.13	1233.99
23.14	1221.43
23.15	1304.73
23.16	1295.3
23.17	1253.7
23.18	1300.93
23.19	1355.55
23.2	1343.55
23.21	1320.38
23.22	1265.87
23.23	1206.54
23.24	1228.56
23.25	1318.24
23.26	1302.19
23.27	1203.98
23.28	1235.65
23.29	1250.31
23.3	1271.78
23.31	1316.67
23.32	1367.12
23.33	1330.42
23.34	1216.29
23.35	1261.96
23.36	1324.18
23.37	1353.23
23.38	1401.6
23.39	1430.36
23.4	1432.55
23.41	1443.23
23.42	1367.24
23.43	1355.39
23.44	1385.59
23.45	1321.21
23.46	1342.38
23.47	1359.89
23.48	1356.01
23.49	1347.81
23.5	1352.18
23.51	1334.26
23.52	1345.23
23.53	1369.77
23.54	1385.43
23.55	1358.68
23.56	1334.71
23.57	1372.54
23.58	1450.22
23.59	1409.98
23.6	1324.34
23.61	1352.62
23.62	1347.4
23.63	1231.38
23.64	1257.01
23.65	1404.42
23.66	1409.06
23.67	1398
23.68	1407.11
23.69	1297.8
23.7	1319.4
23.71	1386.02
23.72	1299.76
23.73	1304.07
23.74	1367.24
23.75	1428.41
23.76	1497.24
23.77	1467.78
23.78	1380.59
23.79	1350.54
23.8	1393.82
23.81	1433.87
23.82	1446.1
23.83	1414.6
23.84	1330.26
23.85	1336.37
23.86	1383.33
23.87	1374.51
23.88	1322.57
23.89	1393.5
23.9	1482.86
23.91	1408.99
23.92	1415.96
23.93	1470.61
23.94	1475.45
23.95	1435.07
23.96	1400.43
23.97	1434.62
23.98	1497.74
23.99	1454.58
24	1352.73
24.01	1311.89
24.02	1321.83
24.03	1420.2
24.04	1456.79
24.05	1368.37
24.06	1347.14
24.07	1462.01
24.08	1480.81
24.09	1398.94
24.1	1414.07
24.11	1519.4
24.12	1548.66
24.13	1529.66
24.14	1494.06
24.15	1454.33
24.16	1402.15
24.17	1419.1
24.18	1500.6
24.19	1533.92
24.2	1567.24
24.21	1523.05
24.22	1531.21
24.23	1527.17
24.24	1449.48
24.25	1433.33
24.26	1454.79
24.27	1496.44
24.28	1512.38
24.29	1448.4
24.3	1357.44
24.31	1419.05
24.32	1576.68
24.33	1547.76
24.34	1432.74
24.35	1412.6
24.36	1446.48
24.37	1521.82
24.38	1570.92
24.39	1477.26
24.4	1451.28
24.41	1537.88
24.42	1511.69
24.43	1483.62
24.44	1559.28
24.45	1582.82
24.46	1558.45
24.47	1575.12
24.48	1587.56
24.49	1629.63
24.5	1628.73
24.51	1553.76
24.52	1516.67
24.53	1537.7
24.54	1596.16
24.55	1633.33
24.56	1650.12
24.57	1637.31
24.58	1541.29
24.59	1575.49
24.6	1679.18
24.61	1574.63
24.62	1487.56
24.63	1562.6
24.64	1641.69
24.65	1679.17
24.66	1724.99
24.67	1729.2
24.68	1691.68
24.69	1687.49
24.7	1729.04
24.71	1729.32
24.72	1633.62
24.73	1575
24.74	1616.4
24.75	1707.98
24.76	1696.33
24.77	1666.38
24.78	1778.42
24.79	1936.7
24.8	1954.85
24.81	1875.19
24.82	1833.64
24.83	1758.99
24.84	1712.44
24.85	1704.35
24.86	1708.08
24.87	1794.69
24.88	1837.99
24.89	1800.15
24.9	1877.56
24.91	2068.84
24.92	2011.64
24.93	1829.42
24.94	1853.37
24.95	1932.41
24.96	1942.43
24.97	1957.15
[truncated: 5,502 more rows]
