# Supplementary material for: Ion pair sites for efficient electrochemical extraction of uranium in real nuclear wastewater
Source: Nat Commun. 2024 May 16;15:4149. doi: 10.1038/s41467-024-48564-y (PMC11099191; doi:10.1038/s41467-024-48564-y)
Supplement: Supplementary file 5 — Source Data [file 41467_2024_48564_MOESM5_ESM.zip › Source Data/Supplementary Fig. 18/U-defected Ti(OH)PO4.cif]

#======================================================================

# CRYSTAL DATA

#----------------------------------------------------------------------

data_VESTA_phase_1


_chemical_name_common                  'TiOH-PO3-sub-uo2f-3                   '
_cell_length_a                         14.97000
_cell_length_b                         14.32750
_cell_length_c                         20.00000
_cell_angle_alpha                      90
_cell_angle_beta                       116.84420
_cell_angle_gamma                      90
_space_group_name_H-M_alt              'P 1'
_space_group_IT_number                 1

loop_
_space_group_symop_operation_xyz
   'x, y, z'

loop_
   _atom_site_label
   _atom_site_occupancy
   _atom_site_fract_x
   _atom_site_fract_y
   _atom_site_fract_z
   _atom_site_adp_type
   _atom_site_B_iso_or_equiv
   _atom_site_type_symbol
   Ti1        1.0     0.118556      0.128431      0.182176     Biso  1.000000 Ti
   Ti2        1.0     0.159882      0.375333      0.035659     Biso  1.000000 Ti
   Ti3        1.0     0.391385      0.374611      0.194809     Biso  1.000000 Ti
   Ti4        1.0     0.344420      0.123398      0.340345     Biso  1.000000 Ti
   Ti5        1.0     0.610593      0.125500      0.173454     Biso  1.000000 Ti
   Ti6        1.0     0.659603      0.375483      0.035600     Biso  1.000000 Ti
   Ti7        1.0     0.879959      0.372627      0.192788     Biso  1.000000 Ti
   Ti8        1.0     0.837243      0.127890      0.337794     Biso  1.000000 Ti
   Ti9        1.0     0.115308      0.631047      0.175162     Biso  1.000000 Ti
   Ti10       1.0     0.160256      0.878405      0.035616     Biso  1.000000 Ti
   Ti11       1.0     0.389004      0.876844      0.197117     Biso  1.000000 Ti
   Ti12       1.0     0.344563      0.635695      0.341548     Biso  1.000000 Ti
   Ti13       1.0     0.614381      0.627080      0.178458     Biso  1.000000 Ti
   Ti14       1.0     0.661713      0.875841      0.035546     Biso  1.000000 Ti
   Ti15       1.0     0.888750      0.878369      0.199319     Biso  1.000000 Ti
   Ti16       1.0     0.835872      0.623509      0.339333     Biso  1.000000 Ti
   P1         1.0     0.984489      0.318366      0.083783     Biso  1.000000 P
   P2         1.0     0.239683      0.434472      0.269750     Biso  1.000000 P
   P3         1.0     0.521870      0.069016      0.293593     Biso  1.000000 P
   P4         1.0     0.267650      0.181547      0.100163     Biso  1.000000 P
   P5         1.0     0.477759      0.318251      0.076756     Biso  1.000000 P
   P6         1.0     0.733324      0.431072      0.274872     Biso  1.000000 P
   P7         1.0     0.020560      0.069160      0.297551     Biso  1.000000 P
   P8         1.0     0.763366      0.181213      0.095216     Biso  1.000000 P
   P9         1.0     0.980492      0.821893      0.081130     Biso  1.000000 P
   P10        1.0     0.235995      0.932054      0.275512     Biso  1.000000 P
   P11        1.0     0.518837      0.566218      0.293437     Biso  1.000000 P
   P12        1.0     0.266776      0.684345      0.097364     Biso  1.000000 P
   P13        1.0     0.481691      0.817525      0.079575     Biso  1.000000 P
   P14        1.0     0.732092      0.933393      0.273390     Biso  1.000000 P
   P15        1.0     0.012168      0.571809      0.291755     Biso  1.000000 P
   P16        1.0     0.769930      0.683362      0.102773     Biso  1.000000 P
   H1         1.0     0.585157      0.340984      0.288768     Biso  1.000000 H
   H2         1.0     0.985267      0.999930      0.116848     Biso  1.000000 H
   H3         1.0     0.922322      0.095152      0.086760     Biso  1.000000 H
   H4         1.0     0.520221      0.245228      0.259821     Biso  1.000000 H
   H5         1.0     0.073168      0.340495      0.284223     Biso  1.000000 H
   H6         1.0     0.479788      0.993936      0.111625     Biso  1.000000 H
   H7         1.0     0.416991      0.090463      0.082831     Biso  1.000000 H
   H8         1.0     0.019585      0.241423      0.261871     Biso  1.000000 H
   H9         1.0     0.582442      0.840807      0.288139     Biso  1.000000 H
   H10        1.0     0.984298      0.497198      0.118091     Biso  1.000000 H
   H11        1.0     0.918583      0.593637      0.088942     Biso  1.000000 H
   H12        1.0     0.518202      0.744161      0.259128     Biso  1.000000 H
   H13        1.0     0.083956      0.844723      0.290601     Biso  1.000000 H
   H14        1.0     0.482285      0.497824      0.110862     Biso  1.000000 H
   H15        1.0     0.420075      0.593496      0.082998     Biso  1.000000 H
   H16        1.0     0.020592      0.749059      0.264014     Biso  1.000000 H
   O1         1.0     0.992640      0.066276      0.104274     Biso  1.000000 O
   O2         1.0     0.045783      0.137926      0.247719     Biso  1.000000 O
   O3         1.0     0.054783      0.380835      0.058411     Biso  1.000000 O
   O4         1.0     0.106759      0.034261      0.365834     Biso  1.000000 O
   O5         1.0     0.059241      0.244556      0.139143     Biso  1.000000 O
   O6         1.0     0.161849      0.998745      0.214320     Biso  1.000000 O
   O7         1.0     0.189073      0.252676      0.036944     Biso  1.000000 O
   O8         1.0     0.201182      0.131975      0.130622     Biso  1.000000 O
   O9         1.0     0.235492      0.174584      0.272669     Biso  1.000000 O
   O10        1.0     0.513512      0.312005      0.272510     Biso  1.000000 O
   O11        1.0     0.455724      0.387172      0.129241     Biso  1.000000 O
   O12        1.0     0.447227      0.129972      0.314827     Biso  1.000000 O
   O13        1.0     0.387513      0.286790      0.009768     Biso  1.000000 O
   O14        1.0     0.451672      0.990467      0.240808     Biso  1.000000 O
   O15        1.0     0.345077      0.246788      0.160563     Biso  1.000000 O
   O16        1.0     0.312516      0.000960      0.340889     Biso  1.000000 O
   O17        1.0     0.308812      0.115215      0.063471     Biso  1.000000 O
   O18        1.0     0.301490      0.369779      0.247655     Biso  1.000000 O
   O19        1.0     0.265574      0.420468      0.108651     Biso  1.000000 O
   O20        1.0     0.486698      0.060475      0.098318     Biso  1.000000 O
   O21        1.0     0.545137      0.136970      0.242095     Biso  1.000000 O
   O22        1.0     0.550038      0.379656      0.054172     Biso  1.000000 O
   O23        1.0     0.609464      0.036785      0.362215     Biso  1.000000 O
   O24        1.0     0.548191      0.240506      0.129676     Biso  1.000000 O
   O25        1.0     0.657621      0.997139      0.210063     Biso  1.000000 O
   O26        1.0     0.690269      0.252651      0.031370     Biso  1.000000 O
   O27        1.0     0.689321      0.360623      0.306740     Biso  1.000000 O
   O28        1.0     0.692310      0.131257      0.121523     Biso  1.000000 O
   O29        1.0     0.734002      0.171063      0.261890     Biso  1.000000 O
   O30        1.0     0.009710      0.308265      0.274140     Biso  1.000000 O
   O31        1.0     0.960003      0.387274      0.134100     Biso  1.000000 O
   O32        1.0     0.946716      0.130947      0.319948     Biso  1.000000 O
   O33        1.0     0.897948      0.280816      0.017147     Biso  1.000000 O
   O34        1.0     0.948411      0.993364      0.242781     Biso  1.000000 O
   O35        1.0     0.838553      0.246039      0.159424     Biso  1.000000 O
   O36        1.0     0.807979      0.005643      0.337139     Biso  1.000000 O
   O37        1.0     0.810958      0.114037      0.063993     Biso  1.000000 O
   O38        1.0     0.804929      0.381251      0.248140     Biso  1.000000 O
   O39        1.0     0.769512      0.423722      0.107481     Biso  1.000000 O
   O40        1.0     0.990167      0.564171      0.105624     Biso  1.000000 O
   O41        1.0     0.049413      0.637197      0.249553     Biso  1.000000 O
   O42        1.0     0.054436      0.881202      0.058320     Biso  1.000000 O
   O43        1.0     0.106593      0.535301      0.365165     Biso  1.000000 O
   O44        1.0     0.052188      0.743632      0.135009     Biso  1.000000 O
   O45        1.0     0.161571      0.494842      0.209169     Biso  1.000000 O
   O46        1.0     0.190528      0.755850      0.033846     Biso  1.000000 O
   O47        1.0     0.189615      0.864790      0.307757     Biso  1.000000 O
   O48        1.0     0.194757      0.634216      0.123889     Biso  1.000000 O
   O49        1.0     0.233834      0.671230      0.266128     Biso  1.000000 O
   O50        1.0     0.512125      0.810791      0.272213     Biso  1.000000 O
   O51        1.0     0.455815      0.886855      0.128752     Biso  1.000000 O
   O52        1.0     0.452099      0.628922      0.321354     Biso  1.000000 O
   O53        1.0     0.395393      0.782244      0.011514     Biso  1.000000 O
   O54        1.0     0.441924      0.490462      0.240735     Biso  1.000000 O
   O55        1.0     0.341692      0.747305      0.160570     Biso  1.000000 O
   O56        1.0     0.315769      0.504979      0.335001     Biso  1.000000 O
   O57        1.0     0.309157      0.615691      0.063318     Biso  1.000000 O
   O58        1.0     0.305842      0.881334      0.248324     Biso  1.000000 O
   O59        1.0     0.267089      0.922782      0.108046     Biso  1.000000 O
   O60        1.0     0.489450      0.564037      0.098509     Biso  1.000000 O
   O61        1.0     0.538913      0.634417      0.240908     Biso  1.000000 O
   O62        1.0     0.555688      0.879108      0.057120     Biso  1.000000 O
   O63        1.0     0.607613      0.527408      0.357738     Biso  1.000000 O
   O64        1.0     0.554041      0.741967      0.134347     Biso  1.000000 O
   O65        1.0     0.658722      0.495597      0.212525     Biso  1.000000 O
   O66        1.0     0.692437      0.753482      0.038142     Biso  1.000000 O
   O67        1.0     0.687726      0.868148      0.308323     Biso  1.000000 O
   O68        1.0     0.700926      0.631843      0.129927     Biso  1.000000 O
   O69        1.0     0.728331      0.672986      0.268879     Biso  1.000000 O
   O70        1.0     0.013551      0.815302      0.276264     Biso  1.000000 O
   O71        1.0     0.958413      0.889532      0.132889     Biso  1.000000 O
   O72        1.0     0.951812      0.630130      0.323837     Biso  1.000000 O
   O73        1.0     0.893021      0.786831      0.013816     Biso  1.000000 O
   O74        1.0     0.951944      0.489615      0.245429     Biso  1.000000 O
   O75        1.0     0.844860      0.748397      0.164717     Biso  1.000000 O
   O76        1.0     0.808752      0.499075      0.340671     Biso  1.000000 O
   O77        1.0     0.814959      0.618108      0.068070     Biso  1.000000 O
   O78        1.0     0.804049      0.882272      0.248653     Biso  1.000000 O
   O79        1.0     0.766873      0.921219      0.108724     Biso  1.000000 O
   O80        1.0     0.351300      0.406142      0.495836     Biso  1.000000 O
   O81        1.0     0.198004      0.384074      0.319507     Biso  1.000000 O
   U1         1.0     0.253132      0.477494      0.424192     Biso  1.000000 U
   F1         1.0     0.333823      0.628128      0.435995     Biso  1.000000 F
