# Supplementary material for: Ion pair sites for efficient electrochemical extraction of uranium in real nuclear wastewater
Source: Nat Commun. 2024 May 16;15:4149. doi: 10.1038/s41467-024-48564-y (PMC11099191; doi:10.1038/s41467-024-48564-y)
Supplement: Supplementary file 5 — Source Data [file 41467_2024_48564_MOESM5_ESM.zip › Source Data/Supplementary Fig. 18/defected Ti(OH)PO4.cif]

#======================================================================

# CRYSTAL DATA

#----------------------------------------------------------------------

data_VESTA_phase_1


_chemical_name_common                  'TiPHO5-mp-554704\(7)                  '
_cell_length_a                         14.97000
_cell_length_b                         14.32750
_cell_length_c                         20.00000
_cell_angle_alpha                      90
_cell_angle_beta                       116.84420
_cell_angle_gamma                      90
_space_group_name_H-M_alt              'P 1'
_space_group_IT_number                 1

loop_
_space_group_symop_operation_xyz
   'x, y, z'

loop_
   _atom_site_label
   _atom_site_occupancy
   _atom_site_fract_x
   _atom_site_fract_y
   _atom_site_fract_z
   _atom_site_adp_type
   _atom_site_B_iso_or_equiv
   _atom_site_type_symbol
   Ti1        1.0     0.112636      0.127685      0.177826     Biso  1.000000 Ti
   Ti2        1.0     0.161013      0.378409      0.036301     Biso  1.000000 Ti
   Ti3        1.0     0.388049      0.377045      0.200352     Biso  1.000000 Ti
   Ti4        1.0     0.341215      0.125165      0.339380     Biso  1.000000 Ti
   Ti5        1.0     0.610461      0.126836      0.175795     Biso  1.000000 Ti
   Ti6        1.0     0.656123      0.377181      0.033000     Biso  1.000000 Ti
   Ti7        1.0     0.881879      0.378331      0.193162     Biso  1.000000 Ti
   Ti8        1.0     0.838218      0.127674      0.338888     Biso  1.000000 Ti
   Ti9        1.0     0.114362      0.626472      0.177354     Biso  1.000000 Ti
   Ti10       1.0     0.160605      0.879087      0.034974     Biso  1.000000 Ti
   Ti11       1.0     0.387726      0.876594      0.197040     Biso  1.000000 Ti
   Ti12       1.0     0.341839      0.627933      0.339165     Biso  1.000000 Ti
   Ti13       1.0     0.611901      0.627260      0.176743     Biso  1.000000 Ti
   Ti14       1.0     0.660748      0.878660      0.035317     Biso  1.000000 Ti
   Ti15       1.0     0.889269      0.877891      0.197410     Biso  1.000000 Ti
   Ti16       1.0     0.842311      0.624918      0.339791     Biso  1.000000 Ti
   P1         1.0     0.981029      0.319333      0.079544     Biso  1.000000 P
   P2         1.0     0.229503      0.430139      0.276223     Biso  1.000000 P
   P3         1.0     0.519861      0.069146      0.293948     Biso  1.000000 P
   P4         1.0     0.266650      0.183929      0.101097     Biso  1.000000 P
   P5         1.0     0.478234      0.319958      0.079818     Biso  1.000000 P
   P6         1.0     0.732630      0.432787      0.273707     Biso  1.000000 P
   P7         1.0     0.019443      0.071749      0.294740     Biso  1.000000 P
   P8         1.0     0.764774      0.183523      0.098873     Biso  1.000000 P
   P9         1.0     0.981773      0.819695      0.080368     Biso  1.000000 P
   P10        1.0     0.233020      0.932508      0.273852     Biso  1.000000 P
   P11        1.0     0.521950      0.569603      0.295578     Biso  1.000000 P
   P12        1.0     0.266268      0.684412      0.098772     Biso  1.000000 P
   P13        1.0     0.481186      0.820255      0.079774     Biso  1.000000 P
   P14        1.0     0.733655      0.933573      0.273689     Biso  1.000000 P
   P15        1.0     0.018325      0.564938      0.292040     Biso  1.000000 P
   P16        1.0     0.766249      0.684348      0.099917     Biso  1.000000 P
   H1         1.0     0.582139      0.342426      0.290160     Biso  1.000000 H
   H2         1.0     0.980848      0.996878      0.114812     Biso  1.000000 H
   H3         1.0     0.918294      0.093758      0.085823     Biso  1.000000 H
   H4         1.0     0.519210      0.246192      0.261183     Biso  1.000000 H
   H5         1.0     0.071716      0.353760      0.294286     Biso  1.000000 H
   H6         1.0     0.479292      0.996010      0.113319     Biso  1.000000 H
   H7         1.0     0.416546      0.092834      0.084775     Biso  1.000000 H
   H8         1.0     0.025833      0.250804      0.263421     Biso  1.000000 H
   H9         1.0     0.582192      0.843023      0.288565     Biso  1.000000 H
   H10        1.0     0.980123      0.497529      0.113174     Biso  1.000000 H
   H11        1.0     0.918233      0.594196      0.084957     Biso  1.000000 H
   H12        1.0     0.519662      0.746421      0.260732     Biso  1.000000 H
   H13        1.0     0.082273      0.841921      0.288669     Biso  1.000000 H
   H14        1.0     0.480508      0.496265      0.114861     Biso  1.000000 H
   H15        1.0     0.417810      0.593167      0.085166     Biso  1.000000 H
   H16        1.0     0.019046      0.745318      0.260489     Biso  1.000000 H
   O1         1.0     0.988179      0.063702      0.102354     Biso  1.000000 O
   O2         1.0     0.043715      0.141868      0.244831     Biso  1.000000 O
   O3         1.0     0.055360      0.381950      0.058714     Biso  1.000000 O
   O4         1.0     0.106920      0.040342      0.363911     Biso  1.000000 O
   O5         1.0     0.052657      0.242702      0.133663     Biso  1.000000 O
   O6         1.0     0.158306      0.999069      0.213101     Biso  1.000000 O
   O7         1.0     0.189337      0.255586      0.037581     Biso  1.000000 O
   O8         1.0     0.196962      0.132235      0.128021     Biso  1.000000 O
   O9         1.0     0.234841      0.174297      0.269287     Biso  1.000000 O
   O10        1.0     0.512710      0.312110      0.275435     Biso  1.000000 O
   O11        1.0     0.456639      0.387794      0.131548     Biso  1.000000 O
   O12        1.0     0.445890      0.130799      0.316473     Biso  1.000000 O
   O13        1.0     0.390995      0.288304      0.010660     Biso  1.000000 O
   O14        1.0     0.448334      0.991782      0.241391     Biso  1.000000 O
   O15        1.0     0.341844      0.248063      0.163155     Biso  1.000000 O
   O16        1.0     0.310933      0.003036      0.338349     Biso  1.000000 O
   O17        1.0     0.309450      0.118257      0.065062     Biso  1.000000 O
   O18        1.0     0.304846      0.382667      0.249199     Biso  1.000000 O
   O19        1.0     0.266906      0.422648      0.109086     Biso  1.000000 O
   O20        1.0     0.486268      0.062504      0.100109     Biso  1.000000 O
   O21        1.0     0.542831      0.137520      0.242688     Biso  1.000000 O
   O22        1.0     0.553446      0.380938      0.057570     Biso  1.000000 O
   O23        1.0     0.607767      0.036922      0.362358     Biso  1.000000 O
   O24        1.0     0.549229      0.241298      0.131557     Biso  1.000000 O
   O25        1.0     0.658247      0.998473      0.211816     Biso  1.000000 O
   O26        1.0     0.687749      0.255297      0.034751     Biso  1.000000 O
   O27        1.0     0.688987      0.366908      0.308852     Biso  1.000000 O
   O28        1.0     0.694960      0.132508      0.125400     Biso  1.000000 O
   O29        1.0     0.732593      0.172469      0.265884     Biso  1.000000 O
   O30        1.0     0.010628      0.315372      0.276072     Biso  1.000000 O
   O31        1.0     0.955050      0.386411      0.130187     Biso  1.000000 O
   O32        1.0     0.942901      0.131248      0.315782     Biso  1.000000 O
   O33        1.0     0.894904      0.285707      0.010604     Biso  1.000000 O
   O34        1.0     0.950894      0.993354      0.241233     Biso  1.000000 O
   O35        1.0     0.839571      0.249013      0.160664     Biso  1.000000 O
   O36        1.0     0.809192      0.005208      0.338359     Biso  1.000000 O
   O37        1.0     0.809519      0.118289      0.064090     Biso  1.000000 O
   O38        1.0     0.801599      0.381389      0.246129     Biso  1.000000 O
   O39        1.0     0.762767      0.423609      0.105006     Biso  1.000000 O
   O40        1.0     0.987653      0.563748      0.100705     Biso  1.000000 O
   O41        1.0     0.046038      0.636555      0.245811     Biso  1.000000 O
   O42        1.0     0.057159      0.881376      0.059226     Biso  1.000000 O
   O43        1.0     0.103073      0.518192      0.355295     Biso  1.000000 O
   O44        1.0     0.051671      0.742855      0.133988     Biso  1.000000 O
   O45        1.0     0.162132      0.501584      0.212006     Biso  1.000000 O
   O46        1.0     0.190637      0.756919      0.035039     Biso  1.000000 O
   O47        1.0     0.188869      0.867043      0.308941     Biso  1.000000 O
   O48        1.0     0.195432      0.633564      0.124252     Biso  1.000000 O
   O49        1.0     0.235231      0.672489      0.265921     Biso  1.000000 O
   O50        1.0     0.512375      0.813008      0.273274     Biso  1.000000 O
   O51        1.0     0.456547      0.888012      0.130637     Biso  1.000000 O
   O52        1.0     0.447513      0.631256      0.316665     Biso  1.000000 O
   O53        1.0     0.394637      0.788498      0.010301     Biso  1.000000 O
   O54        1.0     0.451899      0.491646      0.242486     Biso  1.000000 O
   O55        1.0     0.341608      0.748679      0.161503     Biso  1.000000 O
   O56        1.0     0.312445      0.506756      0.339326     Biso  1.000000 O
   O57        1.0     0.310875      0.619033      0.063835     Biso  1.000000 O
   O58        1.0     0.302335      0.881591      0.246746     Biso  1.000000 O
   O59        1.0     0.267230      0.923669      0.107488     Biso  1.000000 O
   O60        1.0     0.487722      0.562630      0.101342     Biso  1.000000 O
   O61        1.0     0.546247      0.637901      0.244534     Biso  1.000000 O
   O62        1.0     0.557021      0.881858      0.059470     Biso  1.000000 O
   O63        1.0     0.609707      0.537420      0.364132     Biso  1.000000 O
   O64        1.0     0.551021      0.742153      0.132968     Biso  1.000000 O
   O65        1.0     0.658447      0.498478      0.212244     Biso  1.000000 O
   O66        1.0     0.689198      0.756070      0.036063     Biso  1.000000 O
   O67        1.0     0.689576      0.866445      0.307736     Biso  1.000000 O
   O68        1.0     0.695985      0.633078      0.126214     Biso  1.000000 O
   O69        1.0     0.738002      0.670998      0.266697     Biso  1.000000 O
   O70        1.0     0.012231      0.812087      0.273091     Biso  1.000000 O
   O71        1.0     0.956754      0.888835      0.130577     Biso  1.000000 O
   O72        1.0     0.951739      0.626551      0.321252     Biso  1.000000 O
   O73        1.0     0.894805      0.788410      0.010868     Biso  1.000000 O
   O74        1.0     0.940466      0.494466      0.234895     Biso  1.000000 O
   O75        1.0     0.841647      0.749073      0.161933     Biso  1.000000 O
   O76        1.0     0.810948      0.502796      0.338166     Biso  1.000000 O
   O77        1.0     0.809779      0.618789      0.064421     Biso  1.000000 O
   O78        1.0     0.805558      0.884211      0.248109     Biso  1.000000 O
   O79        1.0     0.767264      0.923331      0.107691     Biso  1.000000 O
