# Supplementary material for: Ion pair sites for efficient electrochemical extraction of uranium in real nuclear wastewater
Source: Nat Commun. 2024 May 16;15:4149. doi: 10.1038/s41467-024-48564-y (PMC11099191; doi:10.1038/s41467-024-48564-y)
Supplement: Supplementary file 5 — Source Data [file 41467_2024_48564_MOESM5_ESM.zip › Source Data/Supplementary Fig. 19.xlsx]

## Sheet: Supplementary Fig. 19
Supplementary Fig. 19
The electrochemical extraction efficiency of U(VI) on OH-terminated Ti3C2 in real nuclear wastewater: Ion species	The electrochemical extraction efficiency of U(VI) on OH-terminated Ti3C2 in real nuclear wastewater: Co-exist ions concentrations (mg L-1)	The electrochemical extraction efficiency of U(VI) on OH-terminated Ti3C2 in real nuclear wastewater: U concentration (mg L-1, Repeat test 1)	The electrochemical extraction efficiency of U(VI) on OH-terminated Ti3C2 in real nuclear wastewater: U concentration (mg L-1, Repeat test 2)	The electrochemical extraction efficiency of U(VI) on OH-terminated Ti3C2 in real nuclear wastewater: U concentration (mg L-1, Repeat test 3)	The electrochemical extraction efficiency of U(VI) on OH-terminated Ti3C2 in real nuclear wastewater: U concentration (mg L-1, Mean value)	The electrochemical extraction efficiency of U(VI) on OH-terminated Ti3C2 in real nuclear wastewater: U concentration (mg L-1, Standard deviation)
F-	8000
CO32-	5500
HCO3-	4500
NO3-	3000
Cl-	2000
NH4+	3000
C2O42-	5000
U before reaction		685.5	685.1	684.7	685.1	0.4
U after reaction		301.3	300	303.6	301.633	1.823
