# Supplementary material for: Ion pair sites for efficient electrochemical extraction of uranium in real nuclear wastewater
Source: Nat Commun. 2024 May 16;15:4149. doi: 10.1038/s41467-024-48564-y (PMC11099191; doi:10.1038/s41467-024-48564-y)
Supplement: Supplementary file 5 — Source Data [file 41467_2024_48564_MOESM5_ESM.zip › Source Data/Supplementary Fig. 2/Supplementary Fig. 2b.xlsx]

## Sheet: Supplementary Fig. 2b
Supplementary Fig. 2b
The XRD patterns of bulk Ti3AlC2: 2θ (°)	The XRD patterns of bulk Ti3AlC2: Intensity (arb.u.)		The XRD patterns of OH-terminated Ti3C2: 2θ (°)	The XRD patterns of OH-terminated Ti3C2: Intensity (arb.u.)
5	588		5	907
5.02	523		5.02	950
5.04	556		5.04	1009
5.06	594		5.06	949
5.08	519		5.08	958
5.1	559		5.1	1007
5.12	548		5.12	931
5.14	546		5.14	1001
5.16	528		5.16	1048
5.18	510		5.18	1031
5.2	526		5.2	1082
5.22	532		5.22	1102
5.24	531		5.24	1106
5.26	573		5.26	1083
5.28	562		5.28	1093
5.3	502		5.3	1183
5.32	530		5.32	1244
5.34	516		5.34	1151
5.36	524		5.36	1215
5.38	495		5.38	1270
5.4	523		5.4	1273
5.42	527		5.42	1300
5.44	518		5.44	1294
5.46	502		5.46	1401
5.48	488		5.48	1428
5.5	488		5.5	1372
5.52	505		5.52	1419
5.54	511		5.54	1497
5.56	510		5.56	1533
5.58	521		5.58	1564
5.6	536		5.6	1575
5.62	472		5.62	1557
5.64	490		5.64	1650
5.66	545		5.66	1717
5.68	487		5.68	1684
5.7	507		5.7	1772
5.72	467		5.72	1807
5.74	491		5.74	1912
5.76	480		5.76	1917
5.78	504		5.78	1954
5.8	493		5.8	2046
5.82	474		5.82	2135
5.84	496		5.84	2151
5.86	492		5.86	2241
5.88	493		5.88	2202
5.9	479		5.9	2240
5.92	430		5.92	2363
5.94	451		5.94	2322
5.96	462		5.96	2353
5.98	464		5.98	2493
6	480		6	2408
6.02	494		6.02	2569
6.04	479		6.04	2650
6.06	467		6.06	2595
6.08	486		6.08	2651
6.1	454		6.1	2664
6.12	484		6.12	2820
6.14	477		6.14	2801
6.16	474		6.16	2767
6.18	423		6.18	2809
6.2	452		6.2	2808
6.22	454		6.22	2804
6.24	473		6.24	2850
6.26	415		6.26	2885
6.28	447		6.28	2997
6.3	490		6.3	2836
6.32	485		6.32	2936
6.34	459		6.34	2938
6.36	513		6.36	2959
6.38	445		6.38	2905
6.4	431		6.4	2918
6.42	431		6.42	2902
6.44	457		6.44	2906
6.46	448		6.46	2941
6.48	437		6.48	2800
6.5	431		6.5	2761
6.52	450		6.52	2742
6.54	484		6.54	2825
6.56	426		6.56	2744
6.58	426		6.58	2722
6.6	458		6.6	2634
6.62	439		6.62	2559
6.64	485		6.64	2590
6.66	456		6.66	2408
6.68	460		6.68	2446
6.7	439		6.7	2382
6.72	415		6.72	2384
6.74	432		6.74	2281
6.76	431		6.76	2303
6.78	427		6.78	2200
6.8	446		6.8	2067
6.82	471		6.82	2108
6.84	443		6.84	1965
6.86	424		6.86	1990
6.88	442		6.88	1925
6.9	456		6.9	1866
6.92	419		6.92	1817
6.94	418		6.94	1732
6.96	477		6.96	1679
6.98	441		6.98	1635
7	427		7	1632
7.02	437		7.02	1555
7.04	423		7.04	1471
7.06	430		7.06	1471
7.08	443		7.08	1421
7.1	425		7.1	1444
7.12	438		7.12	1321
7.14	421		7.14	1287
7.16	444		7.16	1231
7.18	413		7.18	1269
7.2	432		7.2	1132
7.22	383		7.22	1124
7.24	450		7.24	1092
7.26	414		7.26	1134
7.28	429		7.28	1098
7.3	367		7.3	1017
7.32	401		7.32	939
7.34	408		7.34	956
7.36	395		7.36	931
7.38	414		7.38	947
7.4	431		7.4	953
7.42	395		7.42	949
7.44	421		7.44	840
7.46	378		7.46	876
7.48	415		7.48	909
7.5	422		7.5	850
7.52	395		7.52	841
7.54	411		7.54	792
7.56	386		7.56	810
7.58	377		7.58	831
7.6	417		7.6	786
7.62	421		7.62	743
7.64	394		7.64	766
7.66	393		7.66	722
7.68	429		7.68	729
7.7	395		7.7	678
7.72	418		7.72	683
7.74	386		7.74	675
7.76	394		7.76	672
7.78	388		7.78	627
7.8	393		7.8	686
7.82	390		7.82	609
7.84	390		7.84	614
7.86	418		7.86	582
7.88	428		7.88	665
7.9	423		7.9	640
7.92	403		7.92	634
7.94	420		7.94	589
7.96	412		7.96	601
7.98	403		7.98	636
8	397		8	591
8.02	398		8.02	575
8.04	417		8.04	573
8.06	387		8.06	535
8.08	377		8.08	543
8.1	374		8.1	567
8.12	387		8.12	568
8.14	363		8.14	533
8.16	366		8.16	536
8.18	394		8.18	580
8.2	403		8.2	532
8.22	425		8.22	532
8.24	426		8.24	507
8.26	362		8.26	508
8.28	384		8.28	502
8.3	381		8.3	508
8.32	387		8.32	468
8.34	387		8.34	476
8.36	379		8.36	498
8.38	387		8.38	519
8.4	373		8.4	500
8.42	415		8.42	540
8.44	381		8.44	478
8.46	376		8.46	490
8.48	388		8.48	472
8.5	418		8.5	462
8.52	410		8.52	459
8.54	380		8.54	457
8.56	428		8.56	490
8.58	399		8.58	460
8.6	401		8.6	445
8.62	384		8.62	423
8.64	360		8.64	453
8.66	369		8.66	401
8.68	406		8.68	442
8.7	376		8.7	457
8.72	392		8.72	428
8.74	388		8.74	422
8.76	430		8.76	428
8.78	411		8.78	449
8.8	398		8.8	441
8.82	427		8.82	421
8.84	393		8.84	428
8.86	448		8.86	425
8.88	425		8.88	455
8.9	437		8.9	464
8.92	402		8.92	451
8.94	446		8.94	419
8.96	450		8.96	411
8.98	448		8.98	423
9	504		9	424
9.02	475		9.02	410
9.04	540		9.04	406
9.06	503		9.06	405
9.08	574		9.08	398
9.1	557		9.1	388
9.12	632		9.12	371
9.14	689		9.14	391
9.16	679		9.16	403
9.18	756		9.18	408
9.2	841		9.2	407
9.22	894		9.22	389
9.24	1015		9.24	379
9.26	1016		9.26	404
9.28	1136		9.28	409
9.3	1235		9.3	415
9.32	1371		9.32	365
9.34	1550		9.34	386
9.36	1741		9.36	396
9.38	1988		9.38	401
9.4	2256		9.4	400
9.42	2722		9.42	405
9.44	3329		9.44	423
9.46	4212		9.46	396
9.48	5423		9.48	373
9.5	6896		9.5	390
9.52	7901		9.52	407
9.54	7264		9.54	379
9.56	4794		9.56	386
9.58	2501		9.58	369
9.6	1224		9.6	328
9.62	806		9.62	359
9.64	653		9.64	378
9.66	583		9.66	356
9.68	599		9.68	369
9.7	538		9.7	343
9.72	484		9.72	365
9.74	473		9.74	380
9.76	444		9.76	363
9.78	451		9.78	362
9.8	454		9.8	401
9.82	464		9.82	352
9.84	413		9.84	380
9.86	439		9.86	380
9.88	412		9.88	360
9.9	392		9.9	359
9.92	444		9.92	390
9.94	423		9.94	371
9.96	382		9.96	370
9.98	400		9.98	333
10	395		10	362
10.02	416		10.02	395
10.04	352		10.04	348
10.06	384		10.06	363
10.08	375		10.08	390
10.1	373		10.1	358
10.12	343		10.12	338
10.14	356		10.14	371
10.16	364		10.16	353
10.18	358		10.18	361
10.2	366		10.2	319
10.22	340		10.22	351
10.24	359		10.24	345
10.26	385		10.26	343
10.28	347		10.28	329
10.3	380		10.3	343
10.32	339		10.32	323
10.34	308		10.34	354
10.36	365		10.36	358
10.38	340		10.38	340
10.4	379		10.4	332
10.42	364		10.42	345
10.44	358		10.44	337
10.46	341		10.46	339
10.48	353		10.48	333
10.5	337		10.5	315
10.52	341		10.52	334
10.54	358		10.54	315
10.56	346		10.56	326
10.58	346		10.58	299
10.6	355		10.6	307
10.62	352		10.62	344
10.64	343		10.64	371
10.66	368		10.66	325
10.68	336		10.68	335
10.7	380		10.7	319
10.72	342		10.72	308
10.74	345		10.74	303
10.76	293		10.76	315
10.78	295		10.78	300
10.8	338		10.8	332
10.82	308		10.82	301
10.84	301		10.84	314
10.86	322		10.86	328
10.88	354		10.88	327
10.9	326		10.9	343
10.92	345		10.92	332
10.94	307		10.94	352
10.96	353		10.96	329
10.98	352		10.98	312
11	345		11	311
11.02	350		11.02	315
11.04	328		11.04	314
11.06	343		11.06	307
11.08	356		11.08	310
11.1	318		11.1	327
11.12	343		11.12	307
11.14	331		11.14	335
11.16	333		11.16	310
11.18	328		11.18	311
11.2	330		11.2	313
11.22	338		11.22	334
11.24	337		11.24	323
11.26	316		11.26	311
11.28	325		11.28	337
11.3	348		11.3	321
11.32	368		11.32	295
11.34	325		11.34	310
11.36	364		11.36	318
11.38	317		11.38	292
11.4	320		11.4	320
11.42	324		11.42	311
11.44	349		11.44	305
11.46	299		11.46	320
11.48	317		11.48	309
11.5	338		11.5	325
11.52	335		11.52	348
11.54	329		11.54	334
11.56	313		11.56	330
11.58	301		11.58	306
11.6	284		11.6	337
11.62	311		11.62	302
11.64	303		11.64	312
11.66	310		11.66	323
11.68	309		11.68	323
11.7	288		11.7	328
11.72	301		11.72	292
11.74	321		11.74	325
11.76	299		11.76	316
11.78	290		11.78	292
11.8	296		11.8	299
11.82	300		11.82	348
11.84	302		11.84	316
11.86	332		11.86	326
11.88	309		11.88	323
11.9	307		11.9	333
11.92	302		11.92	317
11.94	294		11.94	314
11.96	341		11.96	325
11.98	300		11.98	311
12	269		12	302
12.02	300		12.02	309
12.04	293		12.04	327
12.06	283		12.06	285
12.08	313		12.08	325
12.1	305		12.1	280
12.12	310		12.12	281
12.14	302		12.14	291
12.16	294		12.16	310
12.18	301		12.18	331
12.2	293		12.2	302
12.22	265		12.22	319
12.24	270		12.24	290
12.26	291		12.26	320
12.28	272		12.28	308
12.3	284		12.3	295
12.32	289		12.32	282
12.34	312		12.34	289
12.36	297		12.36	325
12.38	259		12.38	296
12.4	268		12.4	310
12.42	287		12.42	296
12.44	280		12.44	295
12.46	291		12.46	296
12.48	269		12.48	319
12.5	271		12.5	311
12.52	277		12.52	320
12.54	267		12.54	304
12.56	249		12.56	337
12.58	284		12.58	340
12.6	273		12.6	307
12.62	266		12.62	301
12.64	296		12.64	300
12.66	266		12.66	298
12.68	250		12.68	312
12.7	271		12.7	299
12.72	265		12.72	280
12.74	271		12.74	319
12.76	263		12.76	311
12.78	283		12.78	309
12.8	258		12.8	327
12.82	268		12.82	320
12.84	276		12.84	300
12.86	294		12.86	332
12.88	284		12.88	330
12.9	282		12.9	288
12.92	266		12.92	312
12.94	252		12.94	319
12.96	246		12.96	320
12.98	254		12.98	324
13	247		13	323
13.02	288		13.02	330
13.04	244		13.04	326
13.06	282		13.06	338
13.08	236		13.08	309
13.1	296		13.1	320
13.12	274		13.12	305
13.14	279		13.14	327
13.16	266		13.16	300
13.18	288		13.18	315
13.2	255		13.2	293
13.22	252		13.22	336
13.24	257		13.24	317
13.26	277		13.26	296
13.28	245		13.28	315
13.3	276		13.3	306
13.32	255		13.32	314
13.34	274		13.34	357
13.36	241		13.36	288
13.38	247		13.38	319
13.4	259		13.4	312
13.42	258		13.42	312
13.44	253		13.44	314
13.46	282		13.46	331
13.48	253		13.48	324
13.5	259		13.5	317
13.52	261		13.52	326
13.54	288		13.54	327
13.56	267		13.56	302
13.58	265		13.58	345
13.6	280		13.6	336
13.62	283		13.62	319
13.64	270		13.64	316
13.66	257		13.66	305
13.68	275		13.68	309
13.7	236		13.7	314
13.72	250		13.72	330
13.74	242		13.74	323
13.76	260		13.76	334
13.78	245		13.78	301
13.8	239		13.8	327
13.82	271		13.82	325
13.84	260		13.84	293
13.86	255		13.86	291
13.88	264		13.88	338
13.9	261		13.9	291
13.92	268		13.92	328
13.94	279		13.94	306
13.96	255		13.96	309
13.98	238		13.98	310
14	235		14	360
14.02	257		14.02	318
14.04	253		14.04	326
14.06	260		14.06	307
14.08	255		14.08	292
14.1	272		14.1	297
14.12	272		14.12	308
14.14	263		14.14	309
14.16	246		14.16	299
14.18	235		14.18	334
14.2	255		14.2	285
14.22	231		14.22	319
14.24	271		14.24	312
14.26	250		14.26	307
14.28	257		14.28	301
14.3	244		14.3	316
14.32	265		14.32	310
14.34	254		14.34	319
14.36	249		14.36	354
14.38	239		14.38	329
14.4	235		14.4	314
14.42	220		14.42	356
14.44	248		14.44	342
14.46	256		14.46	364
14.48	228		14.48	333
14.5	242		14.5	356
14.52	248		14.52	338
14.54	247		14.54	364
14.56	268		14.56	374
14.58	279		14.58	395
14.6	239		14.6	378
14.62	288		14.62	404
14.64	234		14.64	373
14.66	213		14.66	364
14.68	250		14.68	309
14.7	268		14.7	329
14.72	248		14.72	335
14.74	233		14.74	289
14.76	262		14.76	314
14.78	245		14.78	318
14.8	248		14.8	316
14.82	242		14.82	307
14.84	243		14.84	304
14.86	253		14.86	291
14.88	251		14.88	306
14.9	224		14.9	313
14.92	254		14.92	289
14.94	263		14.94	309
14.96	234		14.96	299
14.98	259		14.98	331
15	238		15	279
15.02	234		15.02	310
15.04	221		15.04	297
15.06	254		15.06	311
15.08	251		15.08	281
15.1	238		15.1	262
15.12	230		15.12	308
15.14	246		15.14	306
15.16	245		15.16	314
15.18	237		15.18	303
15.2	221		15.2	289
15.22	271		15.22	277
15.24	261		15.24	293
15.26	249		15.26	296
15.28	255		15.28	268
15.3	257		15.3	292
15.32	228		15.32	338
15.34	227		15.34	292
15.36	218		15.36	292
15.38	238		15.38	307
15.4	251		15.4	268
15.42	215		15.42	273
15.44	236		15.44	271
15.46	230		15.46	310
15.48	230		15.48	293
15.5	229		15.5	293
15.52	236		15.52	300
15.54	227		15.54	302
15.56	222		15.56	287
15.58	229		15.58	345
15.6	228		15.6	296
15.62	214		15.62	305
15.64	234		15.64	283
15.66	251		15.66	289
15.68	233		15.68	294
15.7	210		15.7	273
15.72	227		15.72	313
15.74	246		15.74	309
15.76	255		15.76	308
15.78	223		15.78	306
15.8	225		15.8	287
15.82	209		15.82	271
15.84	228		15.84	300
15.86	229		15.86	335
15.88	241		15.88	272
15.9	238		15.9	267
15.92	219		15.92	307
15.94	247		15.94	299
15.96	234		15.96	298
15.98	225		15.98	279
16	217		16	279
16.02	218		16.02	282
16.04	230		16.04	292
16.06	215		16.06	307
16.08	216		16.08	297
16.1	226		16.1	272
16.12	239		16.12	280
16.14	237		16.14	309
16.16	224		16.16	253
16.18	226		16.18	295
16.2	225		16.2	314
16.22	238		16.22	303
16.24	224		16.24	275
16.26	242		16.26	274
16.28	224		16.28	306
16.3	223		16.3	279
16.32	222		16.32	293
16.34	245		16.34	313
16.36	240		16.36	271
16.38	239		16.38	291
16.4	206		16.4	275
16.42	222		16.42	268
16.44	238		16.44	281
16.46	203		16.46	311
16.48	194		16.48	249
16.5	233		16.5	298
16.52	226		16.52	276
16.54	238		16.54	266
16.56	234		16.56	271
16.58	201		16.58	300
16.6	219		16.6	280
16.62	214		16.62	294
16.64	217		16.64	303
16.66	192		16.66	296
16.68	227		16.68	269
16.7	204		16.7	294
16.72	221		16.72	273
16.74	202		16.74	299
16.76	222		16.76	308
16.78	233		16.78	282
16.8	228		16.8	319
16.82	204		16.82	315
16.84	204		16.84	268
16.86	215		16.86	323
16.88	190		16.88	337
16.9	206		16.9	290
16.92	221		16.92	280
16.94	208		16.94	297
16.96	213		16.96	303
16.98	221		16.98	310
17	240		17	274
17.02	216		17.02	310
17.04	243		17.04	306
17.06	207		17.06	310
17.08	216		17.08	297
17.1	247		17.1	309
17.12	224		17.12	275
17.14	209		17.14	323
17.16	223		17.16	318
17.18	210		17.18	299
17.2	192		17.2	281
17.22	189		17.22	327
17.24	181		17.24	299
17.26	201		17.26	320
17.28	228		17.28	314
17.3	213		17.3	278
17.32	202		17.32	303
17.34	216		17.34	320
17.36	191		17.36	309
17.38	210		17.38	307
17.4	214		17.4	309
17.42	206		17.42	280
17.44	229		17.44	317
17.46	218		17.46	304
17.48	214		17.48	301
17.5	191		17.5	335
17.52	197		17.52	316
17.54	224		17.54	306
17.56	184		17.56	306
17.58	208		17.58	310
17.6	187		17.6	322
17.62	217		17.62	287
17.64	192		17.64	335
17.66	202		17.66	301
17.68	210		17.68	298
17.7	209		17.7	277
17.72	188		17.72	279
17.74	195		17.74	339
17.76	206		17.76	325
17.78	216		17.78	280
17.8	198		17.8	310
17.82	190		17.82	301
17.84	209		17.84	300
17.86	202		17.86	311
17.88	183		17.88	301
17.9	183		17.9	305
17.92	179		17.92	315
17.94	216		17.94	309
17.96	222		17.96	309
17.98	196		17.98	301
18	203		18	336
18.02	196		18.02	318
18.04	197		18.04	309
18.06	186		18.06	324
18.08	200		18.08	318
18.1	205		18.1	317
18.12	188		18.12	301
18.14	206		18.14	315
18.16	194		18.16	330
18.18	176		18.18	323
18.2	193		18.2	337
18.22	222		18.22	346
18.24	189		18.24	341
18.26	189		18.26	329
18.28	188		18.28	322
18.3	200		18.3	358
18.32	182		18.32	313
18.34	181		18.34	331
18.36	179		18.36	315
18.38	205		18.38	335
18.4	209		18.4	340
18.42	179		18.42	337
18.44	203		18.44	302
18.46	214		18.46	343
18.48	212		18.48	350
18.5	227		18.5	346
18.52	219		18.52	303
18.54	211		18.54	342
18.56	224		18.56	324
18.58	201		18.58	310
18.6	200		18.6	333
18.62	200		18.62	342
18.64	221		18.64	327
18.66	209		18.66	325
18.68	248		18.68	313
18.7	234		18.7	324
18.72	226		18.72	315
18.74	207		18.74	370
18.76	220		18.76	360
18.78	215		18.78	330
18.8	206		18.8	339
18.82	230		18.82	328
18.84	243		18.84	330
18.86	290		18.86	314
18.88	302		18.88	304
18.9	299		18.9	329
18.92	296		18.92	306
18.94	357		18.94	308
18.96	390		18.96	334
18.98	491		18.98	309
19	604		19	339
19.02	749		19.02	348
19.04	888		19.04	315
19.06	1187		19.06	342
19.08	1510		19.08	337
19.1	1717		19.1	360
19.12	1656		19.12	336
19.14	1277		19.14	370
19.16	1016		19.16	327
19.18	649		19.18	349
19.2	422		19.2	319
19.22	292		19.22	341
19.24	313		19.24	322
19.26	229		19.26	339
19.28	246		19.28	357
19.3	220		19.3	334
19.32	232		19.32	329
19.34	217		19.34	335
19.36	208		19.36	374
19.38	214		19.38	366
19.4	200		19.4	332
19.42	210		19.42	349
19.44	223		19.44	327
19.46	188		19.46	318
19.48	226		19.48	357
19.5	195		19.5	338
19.52	225		19.52	333
19.54	202		19.54	372
19.56	196		19.56	353
19.58	198		19.58	307
19.6	188		19.6	330
19.62	168		19.62	333
19.64	195		19.64	344
19.66	200		19.66	351
19.68	186		19.68	335
19.7	187		19.7	377
19.72	190		19.72	337
19.74	177		19.74	338
19.76	169		19.76	363
19.78	163		19.78	370
19.8	188		19.8	348
19.82	184		19.82	338
19.84	197		19.84	340
19.86	190		19.86	332
19.88	182		19.88	304
19.9	200		19.9	351
19.92	200		19.92	382
19.94	193		19.94	339
19.96	172		19.96	360
19.98	188		19.98	342
20	165		20	314
20.02	177		20.02	299
20.04	213		20.04	303
20.06	197		20.06	305
20.08	193		20.08	305
20.1	185		20.1	311
20.12	200		20.12	329
20.14	196		20.14	298
20.16	194		20.16	311
20.18	157		20.18	319
20.2	170		20.2	291
20.22	144		20.22	321
20.24	175		20.24	331
20.26	182		20.26	312
20.28	154		20.28	314
20.3	177		20.3	314
20.32	159		20.32	320
20.34	189		20.34	326
20.36	203		20.36	327
20.38	185		20.38	324
20.4	177		20.4	330
20.42	172		20.42	290
20.44	186		20.44	321
20.46	163		20.46	304
20.48	174		20.48	325
20.5	172		20.5	328
20.52	205		20.52	319
20.54	162		20.54	327
20.56	196		20.56	316
20.58	167		20.58	294
20.6	183		20.6	316
20.62	183		20.62	345
20.64	168		20.64	318
20.66	172		20.66	296
20.68	221		20.68	283
20.7	173		20.7	316
20.72	176		20.72	310
20.74	172		20.74	312
20.76	185		20.76	312
20.78	183		20.78	308
20.8	172		20.8	294
20.82	173		20.82	327
20.84	183		20.84	290
20.86	172		20.86	278
20.88	205		20.88	289
20.9	147		20.9	307
20.92	185		20.92	308
20.94	184		20.94	303
20.96	171		20.96	309
20.98	180		20.98	326
21	179		21	319
21.02	190		21.02	307
21.04	192		21.04	296
21.06	159		21.06	290
21.08	170		21.08	327
21.1	163		21.1	323
21.12	183		21.12	308
21.14	186		21.14	337
21.16	183		21.16	338
21.18	175		21.18	317
21.2	196		21.2	307
21.22	175		21.22	302
21.24	181		21.24	286
21.26	176		21.26	265
21.28	175		21.28	280
21.3	172		21.3	324
21.32	169		21.32	313
21.34	170		21.34	300
21.36	165		21.36	313
21.38	187		21.38	288
21.4	172		21.4	331
21.42	216		21.42	294
21.44	182		21.44	300
21.46	160		21.46	327
21.48	159		21.48	309
21.5	168		21.5	308
21.52	190		21.52	309
21.54	164		21.54	259
21.56	162		21.56	310
21.58	170		21.58	303
21.6	157		21.6	284
21.62	172		21.62	288
21.64	159		21.64	319
21.66	162		21.66	305
21.68	187		21.68	296
21.7	172		21.7	322
21.72	175		21.72	301
21.74	172		21.74	291
21.76	178		21.76	316
21.78	186		21.78	304
21.8	161		21.8	316
21.82	188		21.82	331
21.84	158		21.84	317
21.86	166		21.86	308
21.88	176		21.88	285
21.9	185		21.9	316
21.92	154		21.92	270
21.94	159		21.94	284
21.96	161		21.96	278
21.98	155		21.98	295
22	178		22	325
22.02	179		22.02	289
22.04	154		22.04	314
22.06	186		22.06	313
22.08	173		22.08	282
22.1	174		22.1	307
22.12	174		22.12	292
22.14	189		22.14	328
22.16	172		22.16	304
22.18	167		22.18	285
22.2	180		22.2	281
22.22	172		22.22	292
22.24	184		22.24	274
22.26	155		22.26	292
22.28	168		22.28	320
22.3	169		22.3	286
22.32	180		22.32	296
22.34	172		22.34	313
22.36	187		22.36	291
22.38	174		22.38	310
22.4	166		22.4	314
22.42	171		22.42	336
22.44	165		22.44	299
22.46	177		22.46	324
22.48	187		22.48	293
22.5	155		22.5	307
22.52	170		22.52	308
22.54	162		22.54	332
22.56	163		22.56	290
22.58	171		22.58	306
22.6	163		22.6	294
22.62	186		22.62	313
22.64	166		22.64	298
22.66	167		22.66	296
22.68	171		22.68	306
22.7	156		22.7	305
22.72	128		22.72	300
22.74	158		22.74	311
22.76	153		22.76	278
22.78	159		22.78	329
22.8	179		22.8	308
22.82	153		22.82	315
22.84	187		22.84	302
22.86	184		22.86	291
22.88	171		22.88	299
22.9	170		22.9	295
22.92	180		22.92	297
22.94	133		22.94	309
22.96	170		22.96	314
22.98	158		22.98	308
23	156		23	332
23.02	168		23.02	309
23.04	175		23.04	323
23.06	168		23.06	291
23.08	184		23.08	308
23.1	157		23.1	329
23.12	173		23.12	329
23.14	161		23.14	346
23.16	175		23.16	306
23.18	183		23.18	311
23.2	181		23.2	274
23.22	190		23.22	292
23.24	151		23.24	318
23.26	172		23.26	337
23.28	152		23.28	314
23.3	190		23.3	314
23.32	179		23.32	348
23.34	169		23.34	311
23.36	173		23.36	305
23.38	168		23.38	316
23.4	175		23.4	309
23.42	184		23.42	318
23.44	150		23.44	315
23.46	170		23.46	367
23.48	159		23.48	335
23.5	169		23.5	312
23.52	149		23.52	291
23.54	158		23.54	331
23.56	149		23.56	320
23.58	149		23.58	332
23.6	163		23.6	357
23.62	176		23.62	328
23.64	169		23.64	318
23.66	170		23.66	299
23.68	166		23.68	337
23.7	175		23.7	324
23.72	164		23.72	343
23.74	159		23.74	325
23.76	136		23.76	341
23.78	194		23.78	301
23.8	194		23.8	299
23.82	153		23.82	322
23.84	172		23.84	319
23.86	177		23.86	361
23.88	176		23.88	351
23.9	154		23.9	330
23.92	151		23.92	330
23.94	166		23.94	357
23.96	171		23.96	308
23.98	154		23.98	318
24	163		24	320
24.02	166		24.02	351
24.04	173		24.04	334
24.06	172		24.06	341
24.08	172		24.08	338
24.1	189		24.1	318
24.12	161		24.12	355
24.14	169		24.14	325
24.16	165		24.16	339
24.18	166		24.18	313
24.2	165		24.2	334
24.22	172		24.22	337
24.24	160		24.24	314
24.26	160		24.26	340
24.28	157		24.28	326
24.3	162		24.3	323
24.32	153		24.32	349
24.34	159		24.34	353
24.36	176		24.36	339
24.38	153		24.38	325
24.4	152		24.4	345
24.42	189		24.42	328
24.44	185		24.44	342
24.46	145		24.46	335
24.48	156		24.48	319
24.5	159		24.5	328
24.52	187		24.52	342
24.54	169		24.54	365
24.56	134		24.56	329
24.58	150		24.58	353
24.6	170		24.6	321
24.62	164		24.62	351
24.64	162		24.64	335
24.66	164		24.66	337
24.68	149		24.68	315
24.7	159		24.7	364
24.72	187		24.72	353
24.74	170		24.74	354
24.76	165		24.76	359
24.78	155		24.78	357
24.8	172		24.8	373
24.82	157		24.82	340
24.84	155		24.84	349
24.86	151		24.86	338
24.88	159		24.88	328
24.9	151		24.9	347
24.92	155		24.92	356
24.94	168		24.94	355
24.96	137		24.96	320
24.98	163		24.98	366
25	142		25	370
25.02	177		25.02	341
25.04	139		25.04	340
25.06	162		25.06	355
25.08	149		25.08	351
25.1	147		25.1	342
25.12	157		25.12	365
25.14	171		25.14	342
25.16	165		25.16	372
25.18	171		25.18	331
25.2	174		25.2	352
25.22	189		25.22	354
25.24	171		25.24	360
25.26	182		25.26	355
25.28	171		25.28	400
25.3	174		25.3	364
25.32	169		25.32	343
25.34	158		25.34	339
25.36	163		25.36	371
25.38	156		25.38	395
25.4	173		25.4	386
25.42	159		25.42	340
25.44	164		25.44	357
25.46	174		25.46	365
25.48	175		25.48	366
25.5	167		25.5	378
25.52	190		25.52	375
25.54	200		25.54	368
25.56	180		25.56	340
25.58	165		25.58	370
25.6	185		25.6	402
25.62	180		25.62	371
25.64	152		25.64	346
25.66	148		25.66	332
25.68	162		25.68	356
25.7	179		25.7	324
25.72	169		25.72	375
25.74	165		25.74	352
25.76	159		25.76	387
25.78	143		25.78	383
25.8	159		25.8	331
25.82	145		25.82	387
25.84	152		25.84	319
25.86	176		25.86	379
25.88	157		25.88	368
25.9	153		25.9	359
25.92	151		25.92	384
25.94	178		25.94	366
25.96	154		25.96	358
25.98	164		25.98	390
26	132		26	389
26.02	160		26.02	390
26.04	172		26.04	419
26.06	155		26.06	384
26.08	174		26.08	397
26.1	142		26.1	368
26.12	153		26.12	377
26.14	161		26.14	385
26.16	142		26.16	384
26.18	164		26.18	400
26.2	180		26.2	387
26.22	166		26.22	395
26.24	167		26.24	378
26.26	151		26.26	404
26.28	155		26.28	365
26.3	146		26.3	388
26.32	160		26.32	415
26.34	153		26.34	437
26.36	154		26.36	372
26.38	162		26.38	409
26.4	163		26.4	396
26.42	139		26.42	399
26.44	137		26.44	440
26.46	168		26.46	398
26.48	165		26.48	414
26.5	164		26.5	404
26.52	168		26.52	389
26.54	147		26.54	379
26.56	150		26.56	398
26.58	155		26.58	410
26.6	160		26.6	394
26.62	167		26.62	378
26.64	135		26.64	383
26.66	144		26.66	400
26.68	156		26.68	415
26.7	135		26.7	395
26.72	160		26.72	399
26.74	166		26.74	420
26.76	147		26.76	380
26.78	176		26.78	378
26.8	167		26.8	385
26.82	155		26.82	385
26.84	146		26.84	398
26.86	178		26.86	377
26.88	139		26.88	401
26.9	159		26.9	393
26.92	147		26.92	367
26.94	142		26.94	387
26.96	145		26.96	362
26.98	126		26.98	413
27	148		27	409
27.02	152		27.02	394
27.04	158		27.04	389
27.06	150		27.06	372
27.08	153		27.08	398
27.1	153		27.1	375
27.12	145		27.12	416
27.14	136		27.14	392
27.16	146		27.16	357
27.18	150		27.18	380
27.2	140		27.2	382
27.22	169		27.22	397
27.24	128		27.24	384
27.26	154		27.26	365
27.28	163		27.28	388
27.3	165		27.3	399
27.32	152		27.32	366
27.34	141		27.34	377
27.36	144		27.36	360
27.38	163		27.38	423
27.4	150		27.4	332
27.42	133		27.42	387
27.44	148		27.44	398
27.46	164		27.46	377
27.48	163		27.48	385
27.5	153		27.5	354
27.52	145		27.52	355
27.54	156		27.54	337
27.56	164		27.56	352
27.58	149		27.58	378
27.6	144		27.6	370
27.62	145		27.62	365
27.64	144		27.64	396
27.66	151		27.66	383
27.68	150		27.68	378
27.7	168		27.7	383
27.72	147		27.72	363
27.74	158		27.74	407
27.76	159		27.76	393
27.78	150		27.78	366
27.8	146		27.8	376
27.82	153		27.82	397
27.84	148		27.84	398
27.86	162		27.86	402
27.88	133		27.88	405
27.9	137		27.9	403
27.92	162		27.92	352
27.94	146		27.94	354
27.96	150		27.96	388
27.98	149		27.98	411
28	146		28	380
28.02	157		28.02	387
28.04	139		28.04	348
28.06	177		28.06	356
28.08	174		28.08	356
28.1	149		28.1	369
28.12	152		28.12	356
28.14	161		28.14	382
28.16	138		28.16	353
28.18	155		28.18	376
28.2	148		28.2	350
28.22	151		28.22	349
28.24	150		28.24	376
28.26	149		28.26	372
28.28	153		28.28	370
28.3	153		28.3	363
28.32	162		28.32	374
28.34	142		28.34	363
28.36	141		28.36	333
28.38	146		28.38	336
28.4	133		28.4	369
28.42	154		28.42	353
28.44	155		28.44	331
28.46	143		28.46	321
28.48	143		28.48	338
28.5	155		28.5	339
28.52	165		28.52	369
28.54	171		28.54	312
28.56	130		28.56	333
28.58	155		28.58	327
28.6	144		28.6	359
28.62	158		28.62	346
28.64	139		28.64	351
28.66	129		28.66	333
28.68	150		28.68	316
28.7	178		28.7	335
28.72	175		28.72	362
28.74	173		28.74	333
28.76	175		28.76	356
28.78	173		28.78	339
28.8	212		28.8	340
28.82	231		28.82	355
28.84	245		28.84	331
28.86	217		28.86	330
28.88	190		28.88	308
28.9	184		28.9	303
28.92	169		28.92	301
28.94	167		28.94	308
28.96	153		28.96	329
28.98	134		28.98	359
29	141		29	312
29.02	145		29.02	313
29.04	144		29.04	325
29.06	140		29.06	299
29.08	148		29.08	318
29.1	141		29.1	322
29.12	156		29.12	304
29.14	127		29.14	311
29.16	162		29.16	326
29.18	146		29.18	339
29.2	151		29.2	315
29.22	145		29.22	350
29.24	144		29.24	316
29.26	141		29.26	297
29.28	149		29.28	303
29.3	139		29.3	320
29.32	117		29.32	313
29.34	132		29.34	297
29.36	136		29.36	302
29.38	131		29.38	298
29.4	131		29.4	299
29.42	127		29.42	334
29.44	133		29.44	318
29.46	131		29.46	296
29.48	128		29.48	311
29.5	123		29.5	301
29.52	116		29.52	296
29.54	116		29.54	311
29.56	155		29.56	331
29.58	140		29.58	307
29.6	137		29.6	307
29.62	152		29.62	310
29.64	127		29.64	321
29.66	138		29.66	320
29.68	142		29.68	296
29.7	153		29.7	293
29.72	121		29.72	304
29.74	143		29.74	277
29.76	130		29.76	347
29.78	140		29.78	309
29.8	141		29.8	344
29.82	146		29.82	282
29.84	144		29.84	327
29.86	130		29.86	300
29.88	143		29.88	301
29.9	133		29.9	308
29.92	119		29.92	318
29.94	134		29.94	329
29.96	149		29.96	298
29.98	146		29.98	280
30	126		30	314
30.02	123		30.02	301
30.04	134		30.04	306
30.06	121		30.06	292
30.08	122		30.08	312
30.1	134		30.1	313
30.12	144		30.12	314
30.14	130		30.14	304
30.16	144		30.16	277
30.18	126		30.18	280
30.2	116		30.2	300
30.22	133		30.22	293
30.24	136		30.24	285
30.26	141		30.26	306
30.28	132		30.28	293
30.3	140		30.3	310
30.32	126		30.32	265
30.34	141		30.34	274
30.36	130		30.36	279
30.38	147		30.38	300
30.4	122		30.4	299
30.42	134		30.42	281
30.44	122		30.44	301
30.46	140		30.46	258
30.48	127		30.48	295
30.5	140		30.5	305
30.52	126		30.52	264
30.54	122		30.54	286
30.56	134		30.56	295
30.58	136		30.58	277
30.6	147		30.6	308
30.62	141		30.62	294
30.64	154		30.64	284
30.66	141		30.66	290
30.68	137		30.68	276
30.7	148		30.7	288
30.72	142		30.72	289
30.74	138		30.74	283
30.76	151		30.76	281
30.78	154		30.78	268
30.8	138		30.8	263
30.82	130		30.82	300
30.84	125		30.84	286
30.86	121		30.86	261
30.88	126		30.88	285
30.9	125		30.9	284
30.92	135		30.92	281
30.94	142		30.94	271
30.96	138		30.96	285
30.98	140		30.98	282
31	118		31	291
31.02	147		31.02	284
31.04	143		31.04	269
31.06	129		31.06	269
31.08	130		31.08	296
31.1	134		31.1	279
31.12	124		31.12	306
31.14	136		31.14	266
31.16	114		31.16	274
31.18	107		31.18	299
31.2	119		31.2	301
31.22	126		31.22	290
31.24	138		31.24	287
31.26	138		31.26	302
31.28	118		31.28	295
31.3	114		31.3	296
31.32	103		31.32	272
31.34	126		31.34	270
31.36	126		31.36	298
31.38	127		31.38	279
31.4	134		31.4	277
31.42	113		31.42	288
31.44	126		31.44	276
31.46	133		31.46	282
31.48	109		31.48	281
31.5	132		31.5	296
31.52	129		31.52	254
31.54	129		31.54	271
31.56	123		31.56	265
31.58	125		31.58	284
31.6	127		31.6	267
31.62	135		31.62	248
31.64	141		31.64	272
31.66	124		31.66	285
31.68	124		31.68	286
31.7	151		31.7	255
31.72	110		31.72	294
31.74	119		31.74	276
31.76	119		31.76	254
31.78	125		31.78	300
31.8	124		31.8	285
31.82	151		31.82	261
31.84	138		31.84	285
31.86	142		31.86	246
31.88	145		31.88	272
31.9	128		31.9	304
31.92	120		31.92	278
31.94	137		31.94	261
31.96	135		31.96	259
31.98	140		31.98	285
32	153		32	272
32.02	140		32.02	288
32.04	129		32.04	300
32.06	139		32.06	279
32.08	133		32.08	283
32.1	122		32.1	241
32.12	120		32.12	254
32.14	114		32.14	242
32.16	133		32.16	273
32.18	165		32.18	294
32.2	133		32.2	250
32.22	137		32.22	267
32.24	133		32.24	282
32.26	139		32.26	291
32.28	134		32.28	299
32.3	120		32.3	271
32.32	129		32.32	271
32.34	121		32.34	297
32.36	110		32.36	292
32.38	122		32.38	291
32.4	122		32.4	294
32.42	109		32.42	272
32.44	113		32.44	284
32.46	128		32.46	264
32.48	146		32.48	281
32.5	125		32.5	273
32.52	126		32.52	273
32.54	129		32.54	290
32.56	134		32.56	307
32.58	135		32.58	318
32.6	135		32.6	288
32.62	113		32.62	291
32.64	130		32.64	289
32.66	133		32.66	259
32.68	146		32.68	291
32.7	109		32.7	302
32.72	143		32.72	266
32.74	133		32.74	310
32.76	142		32.76	295
32.78	111		32.78	282
32.8	127		32.8	274
32.82	128		32.82	299
32.84	147		32.84	298
32.86	143		32.86	270
32.88	153		32.88	303
32.9	149		32.9	268
32.92	137		32.92	294
32.94	141		32.94	295
32.96	135		32.96	313
32.98	142		32.98	320
33	150		33	310
33.02	141		33.02	301
33.04	136		33.04	292
33.06	141		33.06	273
33.08	155		33.08	267
33.1	151		33.1	276
33.12	142		33.12	296
33.14	145		33.14	279
33.16	130		33.16	284
33.18	134		33.18	300
33.2	146		33.2	323
33.22	161		33.22	273
33.24	123		33.24	289
33.26	125		33.26	314
33.28	143		33.28	299
33.3	134		33.3	283
33.32	147		33.32	275
33.34	123		33.34	293
33.36	141		33.36	317
33.38	141		33.38	298
33.4	142		33.4	295
33.42	136		33.42	301
33.44	152		33.44	306
33.46	142		33.46	275
33.48	148		33.48	305
33.5	165		33.5	278
33.52	164		33.52	306
33.54	155		33.54	316
33.56	145		33.56	302
33.58	154		33.58	292
33.6	145		33.6	296
33.62	156		33.62	291
33.64	173		33.64	266
33.66	180		33.66	276
33.68	176		33.68	286
33.7	184		33.7	294
33.72	174		33.72	301
33.74	188		33.74	317
33.76	199		33.76	314
33.78	215		33.78	241
33.8	227		33.8	301
33.82	217		33.82	294
33.84	272		33.84	293
33.86	263		33.86	302
33.88	326		33.88	271
33.9	364		33.9	277
33.92	399		33.92	274
33.94	452		33.94	280
33.96	465		33.96	293
33.98	576		33.98	296
34	576		34	264
34.02	519		34.02	294
34.04	443		34.04	276
34.06	460		34.06	254
34.08	454		34.08	291
34.1	398		34.1	269
34.12	316		34.12	312
34.14	292		34.14	248
34.16	269		34.16	282
34.18	221		34.18	312
34.2	203		34.2	307
34.22	189		34.22	288
34.24	179		34.24	293
34.26	178		34.26	301
34.28	155		34.28	281
34.3	165		34.3	288
34.32	135		34.32	324
34.34	163		34.34	305
34.36	129		34.36	321
34.38	128		34.38	285
34.4	139		34.4	306
34.42	142		34.42	315
34.44	152		34.44	314
34.46	138		34.46	296
34.48	152		34.48	301
34.5	138		34.5	303
34.52	130		34.52	283
34.54	132		34.54	284
34.56	131		34.56	300
34.58	138		34.58	300
34.6	121		34.6	317
34.62	120		34.62	262
34.64	121		34.64	263
34.66	118		34.66	268
34.68	120		34.68	284
34.7	105		34.7	288
34.72	130		34.72	280
34.74	129		34.74	297
34.76	140		34.76	257
34.78	131		34.78	304
34.8	127		34.8	289
34.82	130		34.82	302
34.84	132		34.84	268
34.86	139		34.86	278
34.88	131		34.88	295
34.9	139		34.9	293
34.92	136		34.92	291
34.94	144		34.94	269
34.96	132		34.96	265
34.98	145		34.98	285
35	157		35	276
35.02	150		35.02	298
35.04	147		35.04	277
35.06	153		35.06	290
35.08	138		35.08	295
35.1	137		35.1	265
35.12	168		35.12	255
35.14	139		35.14	265
35.16	149		35.16	280
35.18	134		35.18	293
35.2	142		35.2	257
35.22	127		35.22	259
35.24	131		35.24	266
35.26	136		35.26	268
35.28	126		35.28	292
35.3	112		35.3	306
35.32	145		35.32	265
35.34	129		35.34	260
35.36	109		35.36	277
35.38	140		35.38	257
35.4	117		35.4	242
35.42	141		35.42	304
35.44	131		35.44	240
35.46	127		35.46	250
35.48	123		35.48	231
35.5	130		35.5	254
35.52	135		35.52	287
35.54	125		35.54	242
35.56	135		35.56	291
35.58	130		35.58	252
35.6	123		35.6	252
35.62	120		35.62	282
35.64	122		35.64	259
35.66	150		35.66	283
35.68	124		35.68	253
35.7	107		35.7	267
35.72	119		35.72	264
35.74	128		35.74	257
35.76	140		35.76	258
35.78	128		35.78	293
35.8	132		35.8	273
35.82	114		35.82	255
35.84	126		35.84	277
35.86	133		35.86	281
35.88	142		35.88	274
35.9	176		35.9	276
35.92	207		35.92	265
35.94	286		35.94	242
35.96	255		35.96	260
35.98	233		35.98	260
36	206		36	249
36.02	181		36.02	229
36.04	212		36.04	226
36.06	188		36.06	243
36.08	178		36.08	236
36.1	144		36.1	261
36.12	150		36.12	258
36.14	153		36.14	227
36.16	150		36.16	199
36.18	140		36.18	247
36.2	134		36.2	247
36.22	142		36.22	228
36.24	156		36.24	256
36.26	133		36.26	235
36.28	127		36.28	240
36.3	145		36.3	250
36.32	127		36.32	215
36.34	135		36.34	226
36.36	139		36.36	219
36.38	145		36.38	249
36.4	124		36.4	245
36.42	141		36.42	271
36.44	138		36.44	245
36.46	138		36.46	237
36.48	168		36.48	231
36.5	160		36.5	223
36.52	153		36.52	216
36.54	172		36.54	230
36.56	167		36.56	230
36.58	186		36.58	226
36.6	231		36.6	242
36.62	229		36.62	217
36.64	290		36.64	244
36.66	264		36.66	215
36.68	309		36.68	249
36.7	362		36.7	217
36.72	351		36.72	227
36.74	346		36.74	218
36.76	291		36.76	235
36.78	272		36.78	247
36.8	242		36.8	222
36.82	235		36.82	219
36.84	219		36.84	217
36.86	180		36.86	206
36.88	173		36.88	233
36.9	172		36.9	228
36.92	168		36.92	253
36.94	162		36.94	238
36.96	158		36.96	242
36.98	125		36.98	220
37	138		37	222
37.02	152		37.02	226
37.04	147		37.04	215
37.06	125		37.06	243
37.08	118		37.08	225
37.1	116		37.1	228
37.12	113		37.12	226
37.14	124		37.14	240
37.16	120		37.16	231
37.18	115		37.18	214
37.2	111		37.2	203
37.22	117		37.22	233
37.24	99		37.24	223
37.26	122		37.26	207
37.28	122		37.28	219
37.3	121		37.3	206
37.32	130		37.32	235
37.34	111		37.34	233
37.36	131		37.36	216
37.38	141		37.38	232
37.4	150		37.4	250
37.42	139		37.42	264
37.44	132		37.44	241
37.46	140		37.46	227
37.48	140		37.48	248
37.5	160		37.5	233
37.52	141		37.52	250
37.54	139		37.54	248
37.56	141		37.56	258
37.58	135		37.58	209
37.6	138		37.6	228
37.62	146		37.62	209
37.64	146		37.64	214
37.66	142		37.66	233
37.68	145		37.68	245
37.7	146		37.7	231
37.72	145		37.72	241
37.74	151		37.74	248
37.76	182		37.76	237
37.78	149		37.78	254
37.8	164		37.8	211
37.82	156		37.82	218
37.84	161		37.84	251
37.86	161		37.86	261
37.88	171		37.88	240
37.9	160		37.9	244
37.92	179		37.92	242
37.94	174		37.94	238
37.96	171		37.96	241
37.98	160		37.98	237
38	172		38	276
38.02	170		38.02	239
38.04	186		38.04	237
38.06	169		38.06	241
38.08	173		38.08	229
38.1	159		38.1	258
38.12	183		38.12	220
38.14	183		38.14	236
38.16	193		38.16	240
38.18	191		38.18	248
38.2	185		38.2	240
38.22	219		38.22	242
38.24	221		38.24	249
38.26	221		38.26	239
38.28	248		38.28	215
38.3	268		38.3	238
38.32	271		38.32	241
38.34	286		38.34	244
38.36	304		38.36	248
38.38	331		38.38	274
38.4	311		38.4	242
38.42	342		38.42	287
38.44	382		38.44	237
38.46	385		38.46	284
38.48	426		38.48	255
38.5	485		38.5	247
38.52	496		38.52	284
38.54	598		38.54	233
38.56	678		38.56	234
38.58	801		38.58	259
38.6	906		38.6	263
38.62	1094		38.62	258
38.64	1453		38.64	271
38.66	1807		38.66	253
38.68	2530		38.68	248
38.7	3433		38.7	272
38.72	4864		38.72	300
38.74	6564		38.74	254
38.76	8071		38.76	249
38.78	7471		38.78	280
38.8	5868		38.8	269
38.82	4908		38.82	315
38.84	4941		38.84	291
38.86	5265		38.86	270
38.88	4877		38.88	294
38.9	4018		38.9	269
38.92	3360		38.92	252
38.94	3262		38.94	284
38.96	3043		38.96	299
38.98	2976		38.98	281
39	2705		39	270
39.02	2447		39.02	301
39.04	2166		39.04	283
39.06	2072		39.06	279
39.08	1842		39.08	274
39.1	1528		39.1	284
39.12	1322		39.12	289
39.14	1086		39.14	260
39.16	907		39.16	292
39.18	720		39.18	264
39.2	668		39.2	290
39.22	582		39.22	296
39.24	496		39.24	311
39.26	480		39.26	291
39.28	425		39.28	281
39.3	384		39.3	288
39.32	354		39.32	299
39.34	341		39.34	300
39.36	349		39.36	273
39.38	335		39.38	278
39.4	262		39.4	267
39.42	260		39.42	308
39.44	255		39.44	280
39.46	235		39.46	291
39.48	230		39.48	295
39.5	238		39.5	283
39.52	223		39.52	298
39.54	236		39.54	326
39.56	228		39.56	272
39.58	220		39.58	319
39.6	209		39.6	292
39.62	224		39.62	285
39.64	199		39.64	306
39.66	204		39.66	298
39.68	202		39.68	310
39.7	187		39.7	282
39.72	186		39.72	305
39.74	185		39.74	315
39.76	185		39.76	320
39.78	182		39.78	275
39.8	146		39.8	284
39.82	164		39.82	302
39.84	147		39.84	274
39.86	170		39.86	307
39.88	156		39.88	332
39.9	146		39.9	293
39.92	163		39.92	291
39.94	143		39.94	289
39.96	163		39.96	300
39.98	133		39.98	291
40	130		40	297
40.02	150		40.02	309
40.04	140		40.04	297
40.06	137		40.06	281
40.08	126		40.08	307
40.1	128		40.1	286
40.12	138		40.12	309
40.14	119		40.14	339
40.16	144		40.16	308
40.18	126		40.18	329
40.2	137		40.2	321
40.22	134		40.22	318
40.24	118		40.24	286
40.26	146		40.26	304
40.28	137		40.28	282
40.3	131		40.3	286
40.32	149		40.32	290
40.34	135		40.34	298
40.36	126		40.36	296
40.38	147		40.38	313
40.4	140		40.4	284
40.42	138		40.42	268
40.44	153		40.44	313
40.46	137		40.46	285
40.48	126		40.48	281
40.5	110		40.5	294
40.52	127		40.52	310
40.54	114		40.54	306
40.56	110		40.56	266
40.58	109		40.58	302
40.6	150		40.6	308
40.62	143		40.62	289
40.64	134		40.64	312
40.66	122		40.66	273
40.68	128		40.68	297
40.7	110		40.7	311
40.72	108		40.72	303
40.74	120		40.74	281
40.76	107		40.76	312
40.78	121		40.78	301
40.8	119		40.8	315
40.82	122		40.82	272
40.84	115		40.84	308
40.86	110		40.86	303
40.88	118		40.88	310
40.9	124		40.9	293
40.92	95		40.92	304
40.94	120		40.94	310
40.96	126		40.96	289
40.98	127		40.98	311
41	114		41	286
41.02	135		41.02	352
41.04	128		41.04	298
41.06	124		41.06	308
41.08	126		41.08	303
41.1	131		41.1	268
41.12	147		41.12	281
41.14	141		41.14	312
41.16	138		41.16	286
41.18	155		41.18	298
41.2	161		41.2	282
41.22	160		41.22	286
41.24	147		41.24	268
41.26	149		41.26	281
41.28	159		41.28	283
41.3	159		41.3	289
41.32	148		41.32	274
41.34	167		41.34	281
41.36	191		41.36	282
41.38	188		41.38	308
41.4	186		41.4	275
41.42	201		41.42	274
41.44	224		41.44	279
41.46	242		41.46	289
41.48	267		41.48	279
41.5	276		41.5	303
41.52	294		41.52	269
41.54	329		41.54	279
41.56	390		41.56	281
41.58	443		41.58	302
41.6	520		41.6	261
41.62	602		41.62	264
41.64	680		41.64	256
41.66	832		41.66	318
41.68	922		41.68	312
41.7	1086		41.7	268
41.72	1017		41.72	277
41.74	981		41.74	276
41.76	944		41.76	276
41.78	957		41.78	259
41.8	896		41.8	293
41.82	806		41.82	281
41.84	683		41.84	294
41.86	597		41.86	279
41.88	512		41.88	276
41.9	437		41.9	291
41.92	341		41.92	297
41.94	297		41.94	295
41.96	279		41.96	257
41.98	245		41.98	283
42	213		42	243
42.02	178		42.02	269
42.04	188		42.04	292
42.06	151		42.06	298
42.08	168		42.08	269
42.1	159		42.1	256
42.12	169		42.12	281
42.14	152		42.14	279
42.16	155		42.16	272
42.18	134		42.18	270
42.2	132		42.2	259
42.22	151		42.22	272
42.24	133		42.24	267
42.26	151		42.26	267
42.28	140		42.28	256
42.3	143		42.3	255
42.32	116		42.32	284
42.34	115		42.34	242
42.36	129		42.36	274
42.38	121		42.38	275
42.4	111		42.4	275
42.42	125		42.42	268
42.44	103		42.44	260
42.46	104		42.46	251
42.48	117		42.48	247
42.5	118		42.5	271
42.52	89		42.52	260
42.54	108		42.54	275
42.56	126		42.56	273
42.58	133		42.58	272
42.6	113		42.6	256
42.62	112		42.62	290
42.64	102		42.64	272
42.66	114		42.66	250
42.68	115		42.68	263
42.7	113		42.7	261
42.72	108		42.72	227
42.74	96		42.74	248
42.76	117		42.76	268
42.78	100		42.78	259
42.8	107		42.8	239
42.82	99		42.82	261
42.84	96		42.84	254
42.86	99		42.86	245
42.88	99		42.88	278
42.9	103		42.9	238
42.92	107		42.92	264
42.94	101		42.94	266
42.96	94		42.96	240
42.98	91		42.98	251
43	108		43	269
43.02	91		43.02	270
43.04	87		43.04	221
43.06	105		43.06	257
43.08	99		43.08	271
43.1	113		43.1	261
43.12	115		43.12	272
43.14	95		43.14	257
43.16	99		43.16	259
43.18	99		43.18	276
43.2	91		43.2	264
43.22	122		43.22	244
43.24	108		43.24	280
43.26	98		43.26	261
43.28	87		43.28	251
43.3	93		43.3	268
43.32	107		43.32	264
43.34	103		43.34	230
43.36	86		43.36	248
43.38	85		43.38	223
43.4	93		43.4	254
43.42	105		43.42	241
43.44	112		43.44	285
43.46	87		43.46	255
43.48	100		43.48	226
43.5	101		43.5	243
43.52	100		43.52	246
43.54	85		43.54	231
43.56	101		43.56	220
43.58	100		43.58	239
43.6	76		43.6	216
43.62	102		43.62	270
43.64	90		43.64	246
43.66	91		43.66	246
43.68	115		43.68	219
43.7	99		43.7	226
43.72	92		43.72	243
43.74	91		43.74	228
43.76	84		43.76	236
43.78	77		43.78	254
43.8	89		43.8	230
43.82	81		43.82	235
43.84	109		43.84	226
43.86	84		43.86	231
43.88	89		43.88	226
43.9	71		43.9	246
43.92	82		43.92	232
43.94	93		43.94	243
43.96	85		43.96	268
43.98	108		43.98	227
44	98		44	252
44.02	98		44.02	222
44.04	99		44.04	251
44.06	95		44.06	247
44.08	98		44.08	235
44.1	85		44.1	223
44.12	104		44.12	223
44.14	80		44.14	257
44.16	86		44.16	234
44.18	91		44.18	228
44.2	102		44.2	206
44.22	87		44.22	229
44.24	84		44.24	242
44.26	93		44.26	216
44.28	77		44.28	227
44.3	95		44.3	225
44.32	80		44.32	224
44.34	91		44.34	231
44.36	89		44.36	196
44.38	104		44.38	226
44.4	102		44.4	229
44.42	98		44.42	220
44.44	92		44.44	230
44.46	98		44.46	238
44.48	93		44.48	225
44.5	87		44.5	237
44.52	93		44.52	230
44.54	92		44.54	245
44.56	92		44.56	249
44.58	89		44.58	221
44.6	98		44.6	207
44.62	101		44.62	228
44.64	108		44.64	222
44.66	100		44.66	243
44.68	99		44.68	229
44.7	99		44.7	202
44.72	104		44.72	224
44.74	110		44.74	245
44.76	114		44.76	244
44.78	140		44.78	220
44.8	146		44.8	205
44.82	158		44.82	238
44.84	150		44.84	234
44.86	146		44.86	219
44.88	156		44.88	209
44.9	164		44.9	221
44.92	166		44.92	210
44.94	177		44.94	234
[truncated: 2,253 more rows]
