# Supplementary material for: Ion pair sites for efficient electrochemical extraction of uranium in real nuclear wastewater
Source: Nat Commun. 2024 May 16;15:4149. doi: 10.1038/s41467-024-48564-y (PMC11099191; doi:10.1038/s41467-024-48564-y)
Supplement: Supplementary file 5 — Source Data [file 41467_2024_48564_MOESM5_ESM.zip › Source Data/Supplementary Fig. 20.xlsx]

## Sheet: Supplementary Fig. 20
Supplementary Fig. 20
The electrochemical extraction efficiency of U(VI) on Ti(OH)PO4 in real nuclear wastewater: Metal species	The metal species concentrations of real wastewater (mg L-1, Repeat test 1)	The metal species concentrations of real wastewater (mg L-1, Repeat test 2)	The metal species concentrations of real wastewater (mg L-1, Repeat test 3)	The metal species concentrations of real wastewater (mg L-1, Mean value)	The metal species concentrations of real wastewater (mg L-1, Standard deviation)	The metal species concentrations of transparent residual liquid (mg L-1, Repeat test 1)	The metal species concentrations of transparent residual liquid (mg L-1, Repeat test 2)	The metal species concentrations of transparent residual liquid (mg L-1, Repeat test 3)	The metal species concentrations of transparent residual liquid (mg L-1, Mean value)	The metal species concentrations of transparent residual liquid (mg L-1, Standard deviation)					The ion concentration of metal species of transparent residual liquid after electrochemical uranium extraction
K	141648	141632	141601	141627	24.0676	140900	140957	140962	140940	34.4256					Ion species	Concentration (mg L−1)	Proportion (%)
Na	6207.6	6144.6	6083.5	6145.23	62.0524	6015.9	6033.9	5976.2	6008.67	29.5222					K	140940	95.9088
U	685.5	685.1	684.7	685.1	0.4	2.2	2	2.4	2.2	0.2					Na	6008.6	4.08882
Mn	0.268	0.245	0.277	0.26333	0.0165	0.15	0.14	0.155	0.14833	0.00764					U	2.2	0.0014971
Al	0.03	0.027	0.027	0.028	0.00173	0.026	0.023	0.021	0.02333	0.00252					Mn	0.14	9.53e-05
Fe	1.749	1.749	1.743	1.747	0.00346	1.007	1.003	1.009	1.00633	0.00306					Al	0.023	1.57e-05
Ca	0.123	0.096	0.099	0.106	0.0148	0.099	0.097	0.096	0.09733	0.00153					Fe	1	0.0006805
															Ca	0.09	6.12e-05
