# Supplementary material for: Ion pair sites for efficient electrochemical extraction of uranium in real nuclear wastewater
Source: Nat Commun. 2024 May 16;15:4149. doi: 10.1038/s41467-024-48564-y (PMC11099191; doi:10.1038/s41467-024-48564-y)
Supplement: Supplementary file 5 — Source Data [file 41467_2024_48564_MOESM5_ESM.zip › Source Data/Supplementary Fig. 21.xlsx]

## Sheet: Supplementary Fig. 21
Supplementary Fig. 21
The XRD pattern of the purification product: 2θ (°)	The XRD pattern of the purification product: Intensity (arb.u.)		JCPDS #31-1425 of U3O8: 2θ (°)	JCPDS #31-1425 of U3O8: Intensity (arb.u.)
5	76		15.006	3
5.01	73		21.435	66
5.02	87		26.141	100
5.03	83		30.272	1
5.04	75		34.048	65
5.05	84		40.415	3
5.06	87		43.67	9
5.07	80		46.121	21
5.08	104		51.395	23
5.09	82		51.607	28
5.1	82		53.784	9
5.11	87		56.169	1
5.12	86		58.554	11
5.13	94		60.817	2
5.14	87		61.012	2
5.15	89		65.39	10
5.16	80		67.82	1
5.17	76		69.381	1
5.18	89		71.689	6
5.19	105		73.506	6
5.2	107		73.733	4
5.21	74		74.029	5
5.22	92		77.6	7
5.23	89		85.45	2
5.24	85		85.675	1
5.25	92		85.948	3
5.26	84		87.402	1
5.27	86		89.586	5
5.28	100		91.364	1
5.29	81		91.814	2
5.3	87		97.414	1
5.31	66		101.386	1
5.32	89		102.066	2
5.33	81		103.154	1
5.34	84		103.375	1
5.35	84		107.264	1
5.36	83		109.248	2
5.37	80		109.781	3
5.38	95		110.199	1
5.39	89		113.514	2
5.4	71		114.435	1
5.41	80		120.278	1
5.42	85		121.05	1
5.43	91		122.903	1
5.44	87		127.325	1
5.45	93		134.882	1
5.46	94		137.993	1
5.47	80		145.344	2
5.48	79		146.269	2
5.49	73
5.5	77
5.51	71
5.52	67
5.53	87
5.54	84
5.55	91
5.56	93
5.57	81
5.58	83
5.59	84
5.6	81
5.61	72
5.62	83
5.63	88
5.64	100
5.65	72
5.66	89
5.67	90
5.68	73
5.69	87
5.7	101
5.71	87
5.72	85
5.73	72
5.74	88
5.75	98
5.76	88
5.77	86
5.78	92
5.79	85
5.8	90
5.81	86
5.82	109
5.83	86
5.84	78
5.85	92
5.86	81
5.87	88
5.88	95
5.89	81
5.9	84
5.91	78
5.92	79
5.93	85
5.94	83
5.95	72
5.96	77
5.97	93
5.98	82
5.99	96
6	88
6.01	98
6.02	90
6.03	100
6.04	96
6.05	94
6.06	89
6.07	86
6.08	90
6.09	92
6.1	94
6.11	88
6.12	92
6.13	97
6.14	96
6.15	86
6.16	90
6.17	93
6.18	91
6.19	94
6.2	73
6.21	94
6.22	89
6.23	87
6.24	87
6.25	88
6.26	82
6.27	79
6.28	96
6.29	100
6.3	93
6.31	90
6.32	91
6.33	88
6.34	83
6.35	89
6.36	99
6.37	74
6.38	83
6.39	75
6.4	88
6.41	87
6.42	91
6.43	91
6.44	95
6.45	91
6.46	79
6.47	78
6.48	95
6.49	93
6.5	108
6.51	94
6.52	95
6.53	100
6.54	89
6.55	92
6.56	94
6.57	83
6.58	100
6.59	106
6.6	102
6.61	83
6.62	84
6.63	94
6.64	89
6.65	80
6.66	78
6.67	84
6.68	73
6.69	77
6.7	90
6.71	87
6.72	93
6.73	91
6.74	89
6.75	78
6.76	89
6.77	89
6.78	97
6.79	96
6.8	77
6.81	91
6.82	94
6.83	93
6.84	93
6.85	78
6.86	84
6.87	91
6.88	86
6.89	105
6.9	90
6.91	87
6.92	89
6.93	93
6.94	90
6.95	83
6.96	89
6.97	87
6.98	105
6.99	83
7	106
7.01	69
7.02	94
7.03	85
7.04	84
7.05	91
7.06	99
7.07	110
7.08	83
7.09	94
7.1	99
7.11	84
7.12	99
7.13	95
7.14	96
7.15	86
7.16	91
7.17	82
7.18	95
7.19	97
7.2	84
7.21	82
7.22	75
7.23	91
7.24	94
7.25	85
7.26	101
7.27	80
7.28	89
7.29	102
7.3	79
7.31	75
7.32	85
7.33	88
7.34	81
7.35	91
7.36	82
7.37	83
7.38	83
7.39	83
7.4	96
7.41	90
7.42	76
7.43	94
7.44	91
7.45	112
7.46	97
7.47	90
7.48	76
7.49	83
7.5	82
7.51	81
7.52	98
7.53	97
7.54	83
7.55	89
7.56	87
7.57	88
7.58	74
7.59	93
7.6	87
7.61	101
7.62	97
7.63	118
7.64	109
7.65	98
7.66	104
7.67	91
7.68	96
7.69	100
7.7	100
7.71	95
7.72	87
7.73	101
7.74	88
7.75	97
7.76	91
7.77	70
7.78	85
7.79	91
7.8	80
7.81	100
7.82	102
7.83	98
7.84	95
7.85	86
7.86	90
7.87	83
7.88	98
7.89	85
7.9	93
7.91	93
7.92	94
7.93	98
7.94	109
7.95	99
7.96	89
7.97	92
7.98	99
7.99	95
8	89
8.01	86
8.02	97
8.03	89
8.04	88
8.05	82
8.06	102
8.07	99
8.08	100
8.09	109
8.1	97
8.11	99
8.12	85
8.13	82
8.14	78
8.15	108
8.16	74
8.17	79
8.18	100
8.19	83
8.2	94
8.21	94
8.22	93
8.23	81
8.24	93
8.25	93
8.26	93
8.27	93
8.28	88
8.29	98
8.3	100
8.31	98
8.32	94
8.33	94
8.34	99
8.35	77
8.36	83
8.37	76
8.38	82
8.39	72
8.4	98
8.41	84
8.42	83
8.43	85
8.44	86
8.45	85
8.46	76
8.47	87
8.48	82
8.49	76
8.5	86
8.51	89
8.52	88
8.53	83
8.54	83
8.55	91
8.56	84
8.57	98
8.58	88
8.59	89
8.6	86
8.61	93
8.62	84
8.63	96
8.64	92
8.65	89
8.66	68
8.67	82
8.68	91
8.69	86
8.7	78
8.71	87
8.72	87
8.73	81
8.74	91
8.75	92
8.76	73
8.77	83
8.78	81
8.79	92
8.8	72
8.81	95
8.82	98
8.83	91
8.84	85
8.85	95
8.86	92
8.87	96
8.88	104
8.89	87
8.9	80
8.91	80
8.92	101
8.93	107
8.94	90
8.95	86
8.96	81
8.97	84
8.98	87
8.99	88
9	79
9.01	96
9.02	86
9.03	91
9.04	87
9.05	85
9.06	87
9.07	83
9.08	72
9.09	83
9.1	83
9.11	79
9.12	81
9.13	77
9.14	90
9.15	91
9.16	81
9.17	90
9.18	92
9.19	98
9.2	89
9.21	90
9.22	82
9.23	79
9.24	81
9.25	85
9.26	81
9.27	84
9.28	68
9.29	87
9.3	90
9.31	90
9.32	80
9.33	85
9.34	69
9.35	81
9.36	79
9.37	86
9.38	81
9.39	98
9.4	81
9.41	88
9.42	83
9.43	85
9.44	86
9.45	75
9.46	89
9.47	91
9.48	99
9.49	100
9.5	86
9.51	73
9.52	80
9.53	83
9.54	90
9.55	82
9.56	94
9.57	77
9.58	76
9.59	92
9.6	80
9.61	74
9.62	85
9.63	88
9.64	86
9.65	85
9.66	87
9.67	83
9.68	97
9.69	84
9.7	88
9.71	97
9.72	101
9.73	87
9.74	83
9.75	68
9.76	84
9.77	75
9.78	76
9.79	72
9.8	67
9.81	71
9.82	88
9.83	82
9.84	79
9.85	80
9.86	104
9.87	69
9.88	94
9.89	70
9.9	83
9.91	85
9.92	94
9.93	75
9.94	86
9.95	88
9.96	76
9.97	74
9.98	82
9.99	80
10	95
10.01	77
10.02	87
10.03	84
10.04	93
10.05	80
10.06	77
10.07	83
10.08	74
10.09	78
10.1	93
10.11	83
10.12	107
10.13	80
10.14	84
10.15	81
10.16	68
10.17	74
10.18	86
10.19	90
10.2	85
10.21	81
10.22	92
10.23	91
10.24	90
10.25	94
10.26	73
10.27	70
10.28	79
10.29	85
10.3	63
10.31	78
10.32	73
10.33	90
10.34	77
10.35	88
10.36	85
10.37	70
10.38	79
10.39	80
10.4	88
10.41	82
10.42	84
10.43	85
10.44	82
10.45	82
10.46	85
10.47	86
10.48	79
10.49	79
10.5	76
10.51	72
10.52	81
10.53	80
10.54	66
10.55	71
10.56	81
10.57	83
10.58	88
10.59	67
10.6	85
10.61	63
10.62	82
10.63	76
10.64	87
10.65	68
10.66	95
10.67	79
10.68	81
10.69	78
10.7	81
10.71	69
10.72	92
10.73	75
10.74	81
10.75	68
10.76	77
10.77	95
10.78	68
10.79	92
10.8	72
10.81	61
10.82	74
10.83	95
10.84	75
10.85	81
10.86	78
10.87	58
10.88	70
10.89	69
10.9	75
10.91	68
10.92	70
10.93	72
10.94	76
10.95	72
10.96	69
10.97	75
10.98	73
10.99	74
11	79
11.01	56
11.02	61
11.03	71
11.04	65
11.05	72
11.06	85
11.07	67
11.08	82
11.09	66
11.1	69
11.11	76
11.12	78
11.13	66
11.14	72
11.15	74
11.16	84
11.17	74
11.18	79
11.19	61
11.2	77
11.21	69
11.22	80
11.23	83
11.24	89
11.25	65
11.26	73
11.27	74
11.28	79
11.29	58
11.3	74
11.31	78
11.32	62
11.33	62
11.34	76
11.35	71
11.36	71
11.37	61
11.38	61
11.39	63
11.4	65
11.41	52
11.42	64
11.43	64
11.44	70
11.45	70
11.46	72
11.47	67
11.48	59
11.49	67
11.5	69
11.51	73
11.52	61
11.53	70
11.54	68
11.55	67
11.56	68
11.57	60
11.58	61
11.59	65
11.6	66
11.61	51
11.62	78
11.63	57
11.64	60
11.65	58
11.66	72
11.67	76
11.68	89
11.69	68
11.7	85
11.71	64
11.72	73
11.73	67
11.74	52
11.75	63
11.76	73
11.77	63
11.78	69
11.79	78
11.8	75
11.81	64
11.82	66
11.83	78
11.84	47
11.85	59
11.86	64
11.87	70
11.88	66
11.89	73
11.9	71
11.91	73
11.92	68
11.93	51
11.94	68
11.95	59
11.96	74
11.97	73
11.98	67
11.99	61
12	74
12.01	68
12.02	69
12.03	70
12.04	71
12.05	73
12.06	61
12.07	56
12.08	57
12.09	59
12.1	75
12.11	63
12.12	61
12.13	69
12.14	70
12.15	69
12.16	68
12.17	72
12.18	58
12.19	51
12.2	63
12.21	65
12.22	67
12.23	71
12.24	75
12.25	73
12.26	83
12.27	60
12.28	71
12.29	70
12.3	74
12.31	85
12.32	77
12.33	76
12.34	74
12.35	78
12.36	66
12.37	72
12.38	74
12.39	72
12.4	65
12.41	95
12.42	76
12.43	69
12.44	100
12.45	85
12.46	85
12.47	76
12.48	84
12.49	77
12.5	76
12.51	83
12.52	79
12.53	66
12.54	69
12.55	76
12.56	77
12.57	62
12.58	73
12.59	62
12.6	72
12.61	63
12.62	59
12.63	73
12.64	61
12.65	68
12.66	59
12.67	58
12.68	65
12.69	62
12.7	55
12.71	67
12.72	57
12.73	61
12.74	53
12.75	55
12.76	69
12.77	62
12.78	52
12.79	48
12.8	68
12.81	68
12.82	58
12.83	52
12.84	52
12.85	67
12.86	58
12.87	68
12.88	62
12.89	65
12.9	65
12.91	54
12.92	57
12.93	52
12.94	71
12.95	51
12.96	65
12.97	56
12.98	62
12.99	48
13	53
13.01	58
13.02	63
13.03	60
13.04	56
13.05	47
13.06	58
13.07	63
13.08	54
13.09	54
13.1	64
13.11	60
13.12	51
13.13	64
13.14	54
13.15	47
13.16	52
13.17	58
13.18	66
13.19	62
13.2	56
13.21	51
13.22	51
13.23	57
13.24	56
13.25	59
13.26	52
13.27	40
13.28	50
13.29	52
13.3	51
13.31	39
13.32	53
13.33	60
13.34	61
13.35	57
13.36	63
13.37	62
13.38	38
13.39	58
13.4	56
13.41	48
13.42	52
13.43	57
13.44	57
13.45	68
13.46	55
13.47	65
13.48	52
13.49	49
13.5	65
13.51	66
13.52	66
13.53	57
13.54	55
13.55	63
13.56	66
13.57	54
13.58	48
13.59	48
13.6	62
13.61	63
13.62	58
13.63	52
13.64	38
13.65	58
13.66	59
13.67	69
13.68	48
13.69	60
13.7	46
13.71	60
13.72	61
13.73	46
13.74	62
13.75	68
13.76	58
13.77	53
13.78	62
13.79	68
13.8	57
13.81	55
13.82	53
13.83	50
13.84	56
13.85	44
13.86	61
13.87	54
13.88	61
13.89	56
13.9	57
13.91	55
13.92	46
13.93	42
13.94	67
13.95	63
13.96	62
13.97	55
13.98	68
13.99	58
14	60
14.01	44
14.02	61
14.03	48
14.04	52
14.05	46
14.06	46
14.07	73
14.08	49
14.09	54
14.1	55
14.11	46
14.12	52
14.13	47
14.14	53
14.15	59
14.16	62
14.17	45
14.18	51
14.19	56
14.2	58
14.21	51
14.22	66
14.23	44
14.24	44
14.25	53
14.26	50
14.27	58
14.28	53
14.29	56
14.3	50
14.31	59
14.32	66
14.33	55
14.34	60
14.35	65
14.36	62
14.37	55
14.38	49
14.39	45
14.4	52
14.41	49
14.42	48
14.43	52
14.44	59
14.45	53
14.46	50
14.47	61
14.48	45
14.49	51
14.5	62
14.51	65
14.52	56
14.53	56
14.54	54
14.55	46
14.56	59
14.57	57
14.58	48
14.59	58
14.6	41
14.61	47
14.62	52
14.63	44
14.64	61
14.65	56
14.66	53
14.67	47
14.68	53
14.69	48
14.7	46
14.71	40
14.72	57
14.73	53
14.74	60
14.75	56
14.76	50
14.77	42
14.78	57
14.79	58
14.8	59
14.81	46
14.82	42
14.83	45
14.84	44
14.85	46
14.86	55
14.87	46
14.88	60
14.89	47
14.9	34
14.91	43
14.92	48
14.93	46
14.94	42
14.95	49
14.96	50
14.97	50
14.98	50
14.99	43
15	47
15.01	44
15.02	46
15.03	45
15.04	48
15.05	46
15.06	41
15.07	49
15.08	49
15.09	47
15.1	54
15.11	48
15.12	38
15.13	53
15.14	49
15.15	46
15.16	43
15.17	51
15.18	49
15.19	43
15.2	44
15.21	50
15.22	43
15.23	44
15.24	47
15.25	47
15.26	41
15.27	46
15.28	44
15.29	46
15.3	54
15.31	50
15.32	41
15.33	38
15.34	50
15.35	50
15.36	48
15.37	56
15.38	44
15.39	56
15.4	43
15.41	44
15.42	46
15.43	48
15.44	47
15.45	58
15.46	50
15.47	41
15.48	42
15.49	52
15.5	56
15.51	46
15.52	51
15.53	46
15.54	49
15.55	47
15.56	50
15.57	49
15.58	52
15.59	40
15.6	38
15.61	39
15.62	55
15.63	50
15.64	66
15.65	39
15.66	41
15.67	36
15.68	51
15.69	45
15.7	44
15.71	46
15.72	42
15.73	29
15.74	36
15.75	48
15.76	38
15.77	37
15.78	46
15.79	47
15.8	44
15.81	57
15.82	40
15.83	44
15.84	35
15.85	52
15.86	44
15.87	38
15.88	40
15.89	41
15.9	35
15.91	51
15.92	44
15.93	55
15.94	39
15.95	44
15.96	45
15.97	42
15.98	47
15.99	36
16	47
16.01	51
16.02	50
16.03	42
16.04	43
16.05	43
16.06	35
16.07	48
16.08	50
16.09	50
16.1	39
16.11	40
16.12	47
16.13	42
16.14	42
16.15	49
16.16	47
16.17	40
16.18	42
16.19	44
16.2	42
16.21	53
16.22	48
16.23	42
16.24	42
16.25	50
16.26	51
16.27	46
16.28	47
16.29	51
16.3	32
16.31	41
16.32	53
16.33	50
16.34	42
16.35	43
16.36	39
16.37	39
16.38	42
16.39	48
16.4	47
16.41	46
16.42	44
16.43	60
16.44	37
16.45	52
16.46	52
16.47	53
16.48	42
16.49	44
16.5	53
16.51	41
16.52	60
16.53	57
16.54	50
16.55	52
16.56	40
16.57	41
16.58	46
16.59	39
16.6	40
16.61	47
16.62	39
16.63	40
16.64	54
16.65	48
16.66	56
16.67	41
16.68	60
16.69	53
16.7	50
16.71	35
16.72	66
16.73	39
16.74	42
16.75	46
16.76	43
16.77	48
16.78	56
16.79	53
16.8	47
16.81	51
16.82	46
16.83	46
16.84	44
16.85	53
16.86	48
16.87	65
16.88	45
16.89	52
16.9	46
16.91	43
16.92	62
16.93	48
16.94	46
16.95	39
16.96	50
16.97	51
16.98	43
16.99	41
17	43
17.01	50
17.02	37
17.03	41
17.04	39
17.05	38
17.06	47
17.07	45
17.08	41
17.09	46
17.1	44
17.11	40
17.12	50
17.13	35
17.14	44
17.15	43
17.16	54
17.17	43
17.18	41
17.19	47
17.2	49
17.21	61
17.22	58
17.23	59
17.24	47
17.25	44
17.26	43
17.27	57
17.28	58
17.29	41
17.3	37
17.31	42
17.32	53
17.33	59
17.34	50
17.35	50
17.36	47
17.37	46
17.38	40
17.39	51
17.4	57
17.41	42
17.42	50
17.43	48
17.44	52
17.45	58
17.46	42
17.47	56
17.48	45
17.49	40
17.5	56
17.51	52
17.52	45
17.53	46
17.54	42
17.55	55
17.56	60
17.57	57
17.58	43
17.59	50
17.6	47
17.61	56
17.62	52
17.63	55
17.64	52
17.65	57
17.66	43
17.67	59
17.68	63
17.69	63
17.7	54
17.71	53
17.72	49
17.73	44
17.74	38
17.75	49
17.76	43
17.77	46
17.78	55
17.79	43
17.8	53
17.81	53
17.82	53
17.83	52
17.84	60
17.85	48
17.86	54
17.87	44
17.88	47
17.89	57
17.9	41
17.91	48
17.92	49
17.93	50
17.94	51
17.95	61
17.96	64
17.97	56
17.98	54
17.99	56
18	63
18.01	60
18.02	61
18.03	49
18.04	47
18.05	59
18.06	58
18.07	51
18.08	53
18.09	44
18.1	62
18.11	55
18.12	60
18.13	66
18.14	55
18.15	61
18.16	63
18.17	52
18.18	56
18.19	62
18.2	52
18.21	56
18.22	50
18.23	56
18.24	43
18.25	51
18.26	57
18.27	53
18.28	67
18.29	61
18.3	50
18.31	48
18.32	47
18.33	69
18.34	54
18.35	62
18.36	39
18.37	52
18.38	49
18.39	53
18.4	66
18.41	53
18.42	51
18.43	63
18.44	43
18.45	59
18.46	43
18.47	59
18.48	59
18.49	66
18.5	48
18.51	56
18.52	55
18.53	71
18.54	69
18.55	54
18.56	48
18.57	59
18.58	60
18.59	54
18.6	48
18.61	49
18.62	67
18.63	72
18.64	56
18.65	58
18.66	48
18.67	69
18.68	67
18.69	45
18.7	55
18.71	60
18.72	59
18.73	56
18.74	50
18.75	46
18.76	66
18.77	61
18.78	65
18.79	55
18.8	50
18.81	63
18.82	57
18.83	53
18.84	61
18.85	60
18.86	57
18.87	72
18.88	65
18.89	70
18.9	66
18.91	65
18.92	61
18.93	47
18.94	56
18.95	55
18.96	56
18.97	57
18.98	60
18.99	52
19	73
19.01	54
19.02	52
19.03	47
19.04	56
19.05	42
19.06	51
19.07	60
19.08	58
19.09	53
19.1	57
19.11	70
19.12	58
19.13	49
19.14	52
19.15	66
19.16	49
19.17	64
19.18	50
19.19	48
19.2	63
19.21	46
19.22	55
19.23	70
19.24	60
19.25	61
19.26	59
19.27	50
19.28	66
19.29	62
19.3	58
19.31	63
19.32	57
19.33	56
19.34	59
19.35	59
19.36	58
19.37	59
19.38	66
19.39	55
19.4	55
19.41	62
19.42	64
19.43	57
19.44	48
19.45	51
19.46	53
19.47	72
19.48	62
19.49	55
19.5	63
19.51	61
19.52	59
19.53	59
19.54	59
19.55	50
19.56	57
19.57	68
19.58	59
19.59	71
19.6	53
19.61	67
19.62	52
19.63	63
19.64	60
19.65	51
19.66	52
19.67	52
19.68	54
19.69	46
19.7	51
19.71	53
19.72	62
19.73	73
19.74	53
19.75	47
19.76	53
19.77	47
19.78	59
19.79	60
19.8	48
19.81	51
19.82	48
19.83	54
19.84	53
19.85	49
19.86	57
19.87	64
19.88	65
19.89	46
19.9	61
19.91	55
19.92	45
19.93	64
19.94	68
19.95	44
19.96	48
19.97	49
19.98	45
19.99	53
20	56
20.01	55
20.02	62
20.03	61
20.04	55
20.05	51
20.06	56
20.07	69
20.08	71
20.09	58
20.1	58
20.11	62
20.12	63
20.13	59
20.14	46
20.15	52
20.16	43
20.17	54
20.18	55
20.19	58
20.2	59
20.21	71
20.22	47
20.23	60
20.24	60
20.25	70
20.26	69
20.27	63
20.28	62
20.29	65
20.3	59
20.31	47
20.32	57
20.33	58
20.34	47
20.35	47
20.36	54
20.37	64
20.38	69
20.39	55
20.4	53
20.41	50
20.42	48
20.43	65
20.44	58
20.45	50
20.46	64
20.47	66
20.48	42
20.49	57
20.5	51
20.51	60
20.52	52
20.53	41
20.54	54
20.55	45
20.56	57
20.57	67
20.58	53
20.59	70
20.6	73
20.61	67
20.62	64
20.63	51
20.64	65
20.65	67
20.66	57
20.67	53
20.68	57
20.69	65
20.7	68
20.71	56
20.72	64
20.73	51
20.74	71
20.75	62
20.76	62
20.77	47
20.78	60
20.79	74
20.8	69
20.81	56
20.82	54
20.83	64
20.84	54
20.85	54
20.86	53
20.87	60
20.88	57
20.89	58
20.9	62
20.91	71
20.92	52
20.93	62
20.94	66
20.95	67
20.96	67
20.97	69
20.98	66
20.99	64
21	71
21.01	64
21.02	71
21.03	87
21.04	68
21.05	59
21.06	48
21.07	70
21.08	73
21.09	64
21.1	76
21.11	75
21.12	70
21.13	73
21.14	78
21.15	70
21.16	71
21.17	83
21.18	94
21.19	98
21.2	100
21.21	88
21.22	105
21.23	91
21.24	86
21.25	103
21.26	107
21.27	106
21.28	114
21.29	142
21.3	139
21.31	157
21.32	145
21.33	167
21.34	177
21.35	167
21.36	214
21.37	203
21.38	224
21.39	287
21.4	292
21.41	313
21.42	338
21.43	374
21.44	396
21.45	411
21.46	456
21.47	463
21.48	453
21.49	445
21.5	423
21.51	392
21.52	335
21.53	295
21.54	285
21.55	234
21.56	228
21.57	187
21.58	152
21.59	160
21.6	131
21.61	112
21.62	113
21.63	99
21.64	99
21.65	92
21.66	84
21.67	87
21.68	79
21.69	61
21.7	57
21.71	73
21.72	72
21.73	80
21.74	76
21.75	70
21.76	52
21.77	66
21.78	67
21.79	76
21.8	75
21.81	69
21.82	62
21.83	60
21.84	74
21.85	74
21.86	63
21.87	64
21.88	52
21.89	64
21.9	56
21.91	70
21.92	51
21.93	61
21.94	57
21.95	61
21.96	73
21.97	63
21.98	64
21.99	56
22	64
22.01	62
22.02	58
22.03	70
22.04	63
22.05	57
22.06	74
22.07	56
22.08	56
22.09	58
22.1	59
22.11	56
22.12	65
22.13	60
22.14	75
22.15	64
22.16	62
22.17	62
22.18	50
22.19	67
22.2	59
22.21	67
22.22	62
22.23	59
22.24	63
22.25	75
22.26	51
22.27	56
22.28	59
22.29	68
22.3	75
22.31	56
22.32	63
22.33	60
22.34	64
22.35	50
22.36	51
22.37	68
22.38	52
22.39	59
22.4	63
22.41	67
22.42	45
22.43	52
22.44	73
22.45	58
22.46	64
22.47	52
22.48	50
22.49	59
22.5	51
22.51	67
22.52	63
22.53	55
22.54	51
22.55	70
22.56	67
22.57	62
22.58	57
22.59	56
22.6	55
22.61	57
22.62	58
22.63	45
22.64	64
22.65	64
22.66	57
22.67	47
22.68	62
22.69	49
22.7	51
22.71	48
22.72	59
22.73	54
22.74	52
22.75	72
22.76	49
22.77	50
22.78	56
22.79	55
22.8	53
22.81	58
22.82	53
22.83	63
22.84	56
22.85	62
22.86	57
22.87	56
22.88	69
22.89	69
22.9	53
22.91	53
22.92	58
22.93	57
22.94	66
22.95	58
22.96	56
22.97	49
22.98	54
22.99	67
23	51
23.01	56
23.02	60
23.03	59
23.04	62
23.05	56
23.06	56
23.07	48
23.08	46
23.09	41
23.1	58
23.11	66
23.12	49
23.13	59
23.14	52
23.15	60
23.16	60
23.17	53
23.18	57
23.19	56
23.2	49
23.21	57
23.22	45
23.23	60
23.24	54
23.25	58
23.26	58
23.27	47
23.28	44
23.29	63
23.3	56
23.31	57
23.32	56
23.33	63
23.34	46
23.35	51
23.36	57
23.37	67
23.38	44
23.39	69
23.4	52
23.41	69
23.42	48
23.43	51
23.44	60
23.45	65
23.46	43
23.47	67
23.48	50
23.49	63
23.5	47
23.51	65
23.52	56
23.53	48
23.54	62
23.55	57
23.56	66
23.57	59
23.58	59
23.59	55
23.6	59
23.61	69
23.62	46
23.63	57
23.64	57
23.65	72
23.66	59
23.67	71
23.68	53
23.69	48
23.7	48
23.71	58
23.72	52
23.73	49
23.74	66
23.75	49
23.76	50
23.77	62
23.78	59
23.79	58
23.8	69
23.81	51
23.82	56
23.83	66
23.84	54
23.85	70
23.86	62
23.87	67
23.88	60
23.89	55
23.9	56
23.91	57
23.92	50
23.93	54
23.94	63
23.95	51
23.96	52
23.97	55
23.98	49
23.99	56
24	51
24.01	54
24.02	50
24.03	52
24.04	56
24.05	58
24.06	62
24.07	71
24.08	43
24.09	51
24.1	52
24.11	49
24.12	52
24.13	64
24.14	45
24.15	59
24.16	62
24.17	65
24.18	62
24.19	59
24.2	72
24.21	58
24.22	52
24.23	50
24.24	62
24.25	63
24.26	60
24.27	47
24.28	58
24.29	48
24.3	63
24.31	57
24.32	58
24.33	54
24.34	50
24.35	47
24.36	42
24.37	48
24.38	49
24.39	62
24.4	63
24.41	54
24.42	51
24.43	65
24.44	57
24.45	55
24.46	61
24.47	68
24.48	53
24.49	53
24.5	58
24.51	69
24.52	51
24.53	63
24.54	56
24.55	56
24.56	57
24.57	64
24.58	71
24.59	72
24.6	68
24.61	62
24.62	53
24.63	60
24.64	55
24.65	61
24.66	71
24.67	63
24.68	63
24.69	63
24.7	60
24.71	57
24.72	61
24.73	46
24.74	53
24.75	60
24.76	58
24.77	70
24.78	75
24.79	55
24.8	58
24.81	70
24.82	75
24.83	63
24.84	75
24.85	74
24.86	63
24.87	73
24.88	68
24.89	77
24.9	81
24.91	79
24.92	75
24.93	84
24.94	74
24.95	77
24.96	74
24.97	82
[truncated: 5,503 more rows]
