# Supplementary material for: Ion pair sites for efficient electrochemical extraction of uranium in real nuclear wastewater
Source: Nat Commun. 2024 May 16;15:4149. doi: 10.1038/s41467-024-48564-y (PMC11099191; doi:10.1038/s41467-024-48564-y)
Supplement: Supplementary file 5 — Source Data [file 41467_2024_48564_MOESM5_ESM.zip › Source Data/Supplementary Fig. 3.xlsx]

## Sheet: Supplementary Fig. 3
Supplementary Fig. 3
FTIR spectra of as-synthesized accordion-like stacked Ti3C2 nanosheets: Wavenumber (cm-1)	FTIR spectra of as-synthesized accordion-like stacked Ti3C2 nanosheets: Absorbance (abs.u.)		FTIR spectra of as-synthesized exfoliated lamellar OH-terminated Ti3C2 nanosheets: Wavenumber (cm-1)	FTIR spectra of as-synthesized exfoliated lamellar OH-terminated Ti3C2 nanosheets: Absorbance (abs.u.)
399.675	0		399.675	0
400.157	0		400.157	0
400.639	0		400.639	0
401.121	0.04538		401.121	0.06021
401.603	0.04576		401.603	0.05976
402.085	0.04614		402.085	0.05931
402.567	0.04656		402.567	0.05886
403.05	0.04689		403.05	0.05841
403.532	0.04686		403.532	0.05799
404.014	0.04693		404.014	0.05757
404.496	0.04733		404.496	0.05711
404.978	0.0484		404.978	0.05661
405.46	0.05073		405.46	0.05604
405.942	0.05383		405.942	0.0554
406.424	0.05741		406.424	0.05467
406.906	0.06138		406.906	0.05384
407.389	0.0655		407.389	0.05295
407.871	0.06992		407.871	0.05192
408.353	0.07469		408.353	0.05071
408.835	0.07986		408.835	0.04925
409.317	0.08561		409.317	0.04736
409.799	0.09165		409.799	0.04522
410.281	0.0978		410.281	0.04295
410.764	0.10399		410.764	0.04057
411.246	0.11012		411.246	0.03815
411.728	0.11607		411.728	0.03573
412.21	0.12173		412.21	0.03332
412.692	0.12687		412.692	0.03102
413.174	0.13114		413.174	0.02895
413.656	0.13482		413.656	0.02702
414.138	0.13804		414.138	0.02517
414.62	0.14084		414.62	0.02339
415.103	0.14327		415.103	0.02164
415.585	0.14533		415.585	0.01993
416.067	0.147		416.067	0.01829
416.549	0.14838		416.549	0.0167
417.031	0.14963		417.031	0.01513
417.513	0.15053		417.513	0.01362
417.995	0.15095		417.995	0.01216
418.477	0.15088		418.477	0.01078
418.959	0.15035		418.959	0.00947
419.442	0.14913		419.442	0.00824
419.924	0.14712		419.924	0.00709
420.406	0.14397		420.406	0.00603
420.888	0.13904		420.888	0.00504
421.37	0.13303		421.37	0.00414
421.852	0.12641		421.852	0.00335
422.334	0.11931		422.334	0.00265
422.816	0.11198		422.816	0.00206
423.298	0.10456		423.298	0.00158
423.781	0.09715		423.781	0.00123
424.263	0.09012		424.263	0.00104
424.745	0.084		424.745	0.00106
425.227	0.07839		425.227	0.00124
425.709	0.07306		425.709	0.00155
426.191	0.06798		426.191	0.00196
426.673	0.06303		426.673	0.00247
427.155	0.05827		427.155	0.00306
427.637	0.05374		427.637	0.00372
428.12	0.04939		428.12	0.00442
428.602	0.04514		428.602	0.00507
429.084	0.0411		429.084	0.00576
429.566	0.03735		429.566	0.00651
430.048	0.03389		430.048	0.00734
430.53	0.03076		430.53	0.00827
431.012	0.028		431.012	0.0093
431.495	0.02567		431.495	0.01044
431.977	0.02387		431.977	0.01174
432.459	0.02279		432.459	0.01326
432.941	0.02224		432.941	0.01493
433.423	0.02214		433.423	0.01672
433.905	0.02243		433.905	0.01861
434.387	0.02303		434.387	0.02056
434.869	0.02397		434.869	0.0226
435.351	0.02525		435.351	0.02471
435.834	0.02685		435.834	0.02688
436.316	0.02876		436.316	0.02913
436.798	0.03095		436.798	0.03142
437.28	0.03338		437.28	0.03375
437.762	0.03603		437.762	0.0361
438.244	0.03883		438.244	0.03846
438.726	0.0418		438.726	0.04081
439.208	0.04491		439.208	0.04315
439.69	0.04819		439.69	0.04546
440.173	0.05167		440.173	0.04771
440.655	0.05524		440.655	0.04991
441.137	0.05881		441.137	0.05205
441.619	0.06236		441.619	0.05414
442.101	0.06585		442.101	0.05617
442.583	0.06919		442.583	0.05812
443.065	0.07232		443.065	0.05999
443.547	0.07507		443.547	0.06177
444.029	0.07718		444.029	0.06344
444.512	0.07889		444.512	0.065
444.994	0.08032		444.994	0.06645
445.476	0.08152		445.476	0.0678
445.958	0.08256		445.958	0.06904
446.44	0.08344		446.44	0.07015
446.922	0.08415		446.922	0.07115
447.404	0.08476		447.404	0.072
447.886	0.08534		447.886	0.07269
448.369	0.08583		448.369	0.07324
448.851	0.0862		448.851	0.07365
449.333	0.08643		449.333	0.07393
449.815	0.08653		449.815	0.0741
450.297	0.08648		450.297	0.07413
450.779	0.08627		450.779	0.074
451.261	0.08588		451.261	0.0737
451.743	0.08522		451.743	0.07316
452.226	0.08439		452.226	0.07245
452.708	0.08344		452.708	0.07163
453.19	0.08239		453.19	0.07072
453.672	0.08128		453.672	0.06973
454.154	0.08012		454.154	0.0687
454.636	0.07892		454.636	0.06764
455.118	0.07772		455.118	0.06661
455.6	0.07658		455.6	0.06569
456.082	0.07547		456.082	0.06481
456.565	0.07437		456.565	0.06393
457.047	0.0733		457.047	0.06306
457.529	0.07224		457.529	0.06217
458.011	0.07123		458.011	0.06127
458.493	0.07026		458.493	0.06034
458.975	0.06939		458.975	0.05934
459.457	0.06866		459.457	0.05822
459.939	0.06802		459.939	0.05704
460.421	0.06744		460.421	0.05587
460.904	0.06693		460.904	0.05473
461.386	0.06646		461.386	0.05364
461.868	0.06604		461.868	0.05263
462.35	0.06566		462.35	0.05172
462.832	0.06531		462.832	0.05099
463.314	0.06497		463.314	0.05053
463.796	0.06466		463.796	0.05025
464.278	0.06439		464.278	0.0501
464.761	0.06416		464.761	0.05007
465.243	0.06397		465.243	0.0501
465.725	0.06383		465.725	0.05023
466.207	0.06375		466.207	0.05045
466.689	0.06375		466.689	0.05077
467.171	0.06389		467.171	0.05121
467.653	0.06411		467.653	0.05173
468.135	0.06436		468.135	0.0523
468.618	0.06464		468.618	0.05292
469.1	0.06493		469.1	0.05356
469.582	0.0652		469.582	0.05421
470.064	0.06546		470.064	0.05485
470.546	0.06566		470.546	0.05544
471.028	0.06576		471.028	0.0559
471.51	0.0658		471.51	0.05629
471.992	0.06579		471.992	0.05665
472.474	0.06573		472.474	0.05698
472.957	0.06564		472.957	0.05731
473.439	0.06551		473.439	0.05763
473.921	0.06533		473.921	0.05794
474.403	0.0651		474.403	0.05826
474.885	0.0648		474.885	0.05862
475.367	0.06445		475.367	0.05898
475.849	0.06405		475.849	0.05934
476.331	0.0636		476.331	0.05968
476.813	0.06313		476.813	0.06001
477.296	0.0626		477.296	0.06031
477.778	0.06203		477.778	0.06059
478.26	0.06139		478.26	0.06084
478.742	0.06066		478.742	0.06104
479.224	0.05988		479.224	0.06121
479.706	0.05907		479.706	0.06135
480.188	0.05824		480.188	0.06146
480.67	0.05742		480.67	0.06155
481.152	0.05661		481.152	0.06161
481.635	0.05582		481.635	0.06164
482.117	0.05508		482.117	0.06162
482.599	0.05442		482.599	0.06152
483.081	0.05381		483.081	0.06138
483.563	0.05326		483.563	0.06122
484.045	0.05276		484.045	0.06106
484.527	0.0523		484.527	0.0609
485.01	0.0519		485.01	0.06076
485.492	0.05157		485.492	0.06064
485.974	0.0513		485.974	0.06058
486.456	0.05112		486.456	0.06062
486.938	0.05101		486.938	0.06071
487.42	0.05098		487.42	0.06085
487.902	0.05101		487.902	0.06102
488.384	0.05111		488.384	0.06121
488.866	0.05127		488.866	0.06143
489.349	0.05153		489.349	0.06169
489.831	0.05189		489.831	0.062
490.313	0.05242		490.313	0.06239
490.795	0.05305		490.795	0.06283
491.277	0.05374		491.277	0.06328
491.759	0.05447		491.759	0.06374
492.241	0.05523		492.241	0.06418
492.723	0.05599		492.723	0.0646
493.205	0.05674		493.205	0.065
493.688	0.05743		493.688	0.06534
494.17	0.05801		494.17	0.06561
494.652	0.05852		494.652	0.06582
495.134	0.05899		495.134	0.06596
495.616	0.05944		495.616	0.06605
496.098	0.05988		496.098	0.06608
496.58	0.0603		496.58	0.06603
497.062	0.06072		497.062	0.0659
497.545	0.06114		497.545	0.06568
498.027	0.0616		498.027	0.06533
498.509	0.06206		498.509	0.06488
498.991	0.06251		498.991	0.06434
499.473	0.06293		499.473	0.06371
499.955	0.06333		499.955	0.06302
500.437	0.06369		500.437	0.06224
500.919	0.06401		500.919	0.06138
501.401	0.06426		501.401	0.06041
501.884	0.06443		501.884	0.0593
502.366	0.06453		502.366	0.0581
502.848	0.06459		502.848	0.05684
503.33	0.0646		503.33	0.05552
503.812	0.06458		503.812	0.05418
504.294	0.06452		504.294	0.05282
504.776	0.06443		504.776	0.05145
505.258	0.0643		505.258	0.05009
505.74	0.06413		505.74	0.04877
506.223	0.06394		506.223	0.04747
506.705	0.06371		506.705	0.0462
507.187	0.06347		507.187	0.04496
507.669	0.06321		507.669	0.04376
508.151	0.06293		508.151	0.04261
508.633	0.06263		508.633	0.04151
509.115	0.06232		509.115	0.04045
509.597	0.06199		509.597	0.03945
510.079	0.06165		510.079	0.0385
510.562	0.06131		510.562	0.03765
511.044	0.06098		511.044	0.0369
511.526	0.06065		511.526	0.03625
512.008	0.06035		512.008	0.03573
512.49	0.06007		512.49	0.03536
512.972	0.05984		512.972	0.03517
513.454	0.0597		513.454	0.03525
513.937	0.0596		513.937	0.03553
514.419	0.05954		514.419	0.03596
514.901	0.0595		514.901	0.03654
515.383	0.05949		515.383	0.03723
515.865	0.0595		515.865	0.03805
516.347	0.05953		516.347	0.03901
516.829	0.05958		516.829	0.04011
517.311	0.05963		517.311	0.0414
517.793	0.0597		517.793	0.04281
518.275	0.05978		518.275	0.0443
518.758	0.05987		518.758	0.04587
519.24	0.05999		519.24	0.04749
519.722	0.06012		519.722	0.04914
520.204	0.06026		520.204	0.0508
520.686	0.06041		520.686	0.05245
521.168	0.06055		521.168	0.05403
521.65	0.06071		521.65	0.05558
522.132	0.06088		522.132	0.05709
522.615	0.06107		522.615	0.05856
523.097	0.06128		523.097	0.06
523.579	0.0615		523.579	0.06139
524.061	0.06176		524.061	0.06272
524.543	0.06207		524.543	0.06396
525.025	0.06246		525.025	0.06508
525.507	0.0629		525.507	0.06611
525.989	0.06335		525.989	0.06706
526.471	0.06381		526.471	0.06792
526.954	0.06427		526.954	0.06871
527.436	0.06472		527.436	0.06943
527.918	0.06514		527.918	0.07006
528.4	0.06551		528.4	0.0706
528.882	0.0658		528.882	0.07105
529.364	0.06602		529.364	0.0714
529.846	0.06621		529.846	0.07168
530.328	0.06637		530.328	0.07187
530.811	0.06652		530.811	0.07199
531.293	0.06664		531.293	0.07203
531.775	0.06673		531.775	0.07198
532.257	0.06681		532.257	0.07182
532.739	0.06686		532.739	0.07152
533.221	0.0669		533.221	0.07112
533.703	0.06691		533.703	0.07066
534.185	0.06692		534.185	0.07015
534.668	0.06691		534.668	0.06961
535.15	0.0669		535.15	0.06905
535.632	0.06687		535.632	0.06847
536.114	0.06683		536.114	0.06789
536.596	0.06676		536.596	0.06732
537.078	0.06668		537.078	0.06677
537.56	0.06661		537.56	0.06625
538.042	0.06654		538.042	0.06576
538.524	0.06648		538.524	0.06531
539.006	0.06644		539.006	0.0649
539.489	0.06643		539.489	0.06457
539.971	0.06646		539.971	0.06432
540.453	0.06655		540.453	0.06421
540.935	0.06668		540.935	0.0642
541.417	0.06685		541.417	0.06427
541.899	0.06706		541.899	0.06444
542.381	0.06729		542.381	0.06467
542.864	0.06754		542.864	0.06499
543.346	0.06783		543.346	0.0654
543.828	0.06812		543.828	0.06592
544.31	0.06842		544.31	0.06656
544.792	0.06873		544.792	0.06731
545.274	0.06908		545.274	0.06814
545.756	0.06946		545.756	0.06905
546.238	0.06988		546.238	0.07002
546.72	0.07036		546.72	0.07106
547.202	0.07088		547.202	0.07216
547.685	0.07149		547.685	0.07333
548.167	0.07222		548.167	0.07456
548.649	0.07303		548.649	0.07585
549.131	0.07389		549.131	0.07717
549.613	0.0748		549.613	0.07853
550.095	0.07574		550.095	0.0799
550.577	0.0767		550.577	0.0813
551.059	0.07769		551.059	0.0827
551.542	0.07869		551.542	0.08409
552.024	0.07969		552.024	0.08546
552.506	0.08069		552.506	0.08681
552.988	0.08169		552.988	0.08814
553.47	0.0827		553.47	0.08946
553.952	0.08372		553.952	0.09075
554.434	0.08473		554.434	0.09203
554.916	0.08575		554.916	0.09327
555.399	0.08679		555.399	0.09447
555.881	0.08786		555.881	0.09562
556.363	0.08893		556.363	0.09672
556.845	0.08998		556.845	0.09779
557.327	0.09101		557.327	0.09881
557.809	0.09199		557.809	0.09979
558.291	0.09293		558.291	0.10073
558.773	0.09379		558.773	0.10163
559.255	0.09456		559.255	0.10248
559.737	0.09518		559.737	0.10327
560.22	0.0957		560.22	0.10402
560.702	0.09614		560.702	0.10473
561.184	0.0965		561.184	0.10539
561.666	0.0968		561.666	0.106
562.148	0.09704		562.148	0.10656
562.63	0.0972		562.63	0.10708
563.112	0.09731		563.112	0.10757
563.595	0.09735		563.595	0.10802
564.077	0.09734		564.077	0.10843
564.559	0.09726		564.559	0.1088
565.041	0.09713		565.041	0.10911
565.523	0.09694		565.523	0.10937
566.005	0.0967		566.005	0.10956
566.487	0.0964		566.487	0.10969
566.969	0.09604		566.969	0.10975
567.451	0.0956		567.451	0.10972
567.933	0.0951		567.933	0.10961
568.416	0.09457		568.416	0.10944
568.898	0.094		568.898	0.1092
569.38	0.0934		569.38	0.10891
569.862	0.09277		569.862	0.10855
570.344	0.09213		570.344	0.10814
570.826	0.09149		570.826	0.10767
571.308	0.09085		571.308	0.10714
571.79	0.09021		571.79	0.10657
572.273	0.08957		572.273	0.10593
572.755	0.08894		572.755	0.10525
573.237	0.08831		573.237	0.10452
573.719	0.08769		573.719	0.10373
574.201	0.08708		574.201	0.10289
574.683	0.08648		574.683	0.10198
575.165	0.0859		575.165	0.10097
575.647	0.08534		575.647	0.09991
576.13	0.08481		576.13	0.0988
576.612	0.08431		576.612	0.09767
577.094	0.08383		577.094	0.09652
577.576	0.0834		577.576	0.09537
578.058	0.08302		578.058	0.09421
578.54	0.0827		578.54	0.09308
579.022	0.08249		579.022	0.09198
579.504	0.08235		579.504	0.09092
579.986	0.08225		579.986	0.08988
580.469	0.0822		580.469	0.08887
580.951	0.08218		580.951	0.08789
581.433	0.08219		581.433	0.08695
581.915	0.08223		581.915	0.08605
582.397	0.08228		582.397	0.0852
582.879	0.08235		582.879	0.08441
583.361	0.08244		583.361	0.08367
583.843	0.08254		583.843	0.083
584.326	0.08265		584.326	0.08238
584.808	0.08278		584.808	0.08182
585.29	0.08291		585.29	0.08134
585.772	0.08304		585.772	0.08092
586.254	0.08318		586.254	0.0806
586.736	0.08331		586.736	0.08038
587.218	0.08343		587.218	0.08025
587.7	0.08355		587.7	0.0802
588.182	0.08366		588.182	0.08023
588.665	0.08377		588.665	0.08032
589.147	0.08387		589.147	0.08048
589.629	0.08396		589.629	0.08072
590.111	0.08404		590.111	0.08105
590.593	0.08411		590.593	0.08146
591.075	0.08417		591.075	0.08196
591.557	0.08422		591.557	0.08251
592.039	0.08425		592.039	0.08312
592.521	0.08426		592.521	0.08378
593.004	0.08425		593.004	0.08448
593.486	0.08422		593.486	0.08522
593.968	0.08417		593.968	0.086
594.45	0.08408		594.45	0.08683
594.932	0.08396		594.932	0.08767
595.414	0.08382		595.414	0.08854
595.896	0.08365		595.896	0.08942
596.378	0.08347		596.378	0.0903
596.861	0.08326		596.861	0.09118
597.343	0.08303		597.343	0.09205
597.825	0.08276		597.825	0.09289
598.307	0.08247		598.307	0.09368
598.789	0.08215		598.789	0.09443
599.271	0.08181		599.271	0.09516
599.753	0.08145		599.753	0.09585
600.235	0.08108		600.235	0.09653
600.717	0.0807		600.717	0.09717
601.2	0.08031		601.2	0.09779
601.682	0.07991		601.682	0.09837
602.164	0.07951		602.164	0.09893
602.646	0.0791		602.646	0.09946
603.128	0.07869		603.128	0.09995
603.61	0.07828		603.61	0.1004
604.092	0.07787		604.092	0.10081
604.574	0.07747		604.574	0.10117
605.057	0.07707		605.057	0.10148
605.539	0.0767		605.539	0.10172
606.021	0.07635		606.021	0.10187
606.503	0.07601		606.503	0.10194
606.985	0.07569		606.985	0.10197
607.467	0.07539		607.467	0.10195
607.949	0.07509		607.949	0.10189
608.431	0.07481		608.431	0.1018
608.913	0.07453		608.913	0.10168
609.396	0.07427		609.396	0.10153
609.878	0.07403		609.878	0.10138
610.36	0.0738		610.36	0.10121
610.842	0.07357		610.842	0.10102
611.324	0.07336		611.324	0.10081
611.806	0.07315		611.806	0.10057
612.288	0.07296		612.288	0.10031
612.77	0.07277		612.77	0.10003
613.253	0.07259		613.253	0.09972
613.735	0.07244		613.735	0.0994
614.217	0.0723		614.217	0.09906
614.699	0.07216		614.699	0.0987
615.181	0.07202		615.181	0.09832
615.663	0.07187		615.663	0.09793
616.145	0.07172		616.145	0.09752
616.627	0.07155		616.627	0.0971
617.109	0.07136		617.109	0.09667
617.592	0.07113		617.592	0.09625
618.074	0.07088		618.074	0.09582
618.556	0.0706		618.556	0.09538
619.038	0.07031		619.038	0.09492
619.52	0.07001		619.52	0.09444
620.002	0.0697		620.002	0.09395
620.484	0.06936		620.484	0.09343
620.966	0.06902		620.966	0.09288
621.448	0.06865		621.448	0.0923
621.931	0.06827		621.931	0.09168
622.413	0.06787		622.413	0.09103
622.895	0.06746		622.895	0.09037
623.377	0.06705		623.377	0.0897
623.859	0.06663		623.859	0.08901
624.341	0.0662		624.341	0.08829
624.823	0.06576		624.823	0.08756
625.305	0.06529		625.305	0.0868
625.788	0.06481		625.788	0.08602
626.27	0.06433		626.27	0.08523
626.752	0.06386		626.752	0.08444
627.234	0.06341		627.234	0.08366
627.716	0.06297		627.716	0.08288
628.198	0.06256		628.198	0.08212
628.68	0.06219		628.68	0.0814
629.162	0.06187		629.162	0.08072
629.644	0.0616		629.644	0.08008
630.127	0.06137		630.127	0.07946
630.609	0.06117		630.609	0.07887
631.091	0.06099		631.091	0.07828
631.573	0.06085		631.573	0.07772
632.055	0.06074		632.055	0.07717
632.537	0.06068		632.537	0.07664
633.019	0.06067		633.019	0.07613
633.501	0.0607		633.501	0.07564
633.984	0.06076		633.984	0.07516
634.466	0.06085		634.466	0.0747
634.948	0.06096		634.948	0.07424
635.43	0.06109		635.43	0.07379
635.912	0.06123		635.912	0.07335
636.394	0.06139		636.394	0.07291
636.876	0.06156		636.876	0.07245
637.358	0.06174		637.358	0.072
637.841	0.06192		637.841	0.07154
638.323	0.06211		638.323	0.07109
638.805	0.0623		638.805	0.07065
639.287	0.0625		639.287	0.07021
639.769	0.06269		639.769	0.06979
640.251	0.06288		640.251	0.06937
640.733	0.06306		640.733	0.06897
641.215	0.06322		641.215	0.06858
641.697	0.06337		641.697	0.0682
642.179	0.06352		642.179	0.06783
642.662	0.06366		642.662	0.06746
643.144	0.0638		643.144	0.06709
643.626	0.06392		643.626	0.06673
644.108	0.06404		644.108	0.06636
644.59	0.06416		644.59	0.06598
645.072	0.06426		645.072	0.0656
645.554	0.06435		645.554	0.06522
646.036	0.06443		646.036	0.06484
646.519	0.06449		646.519	0.06448
647.001	0.06454		647.001	0.06412
647.483	0.06456		647.483	0.06378
647.965	0.06454		647.965	0.06344
648.447	0.06447		648.447	0.06311
648.929	0.06437		648.929	0.06279
649.411	0.06425		649.411	0.06249
649.893	0.06411		649.893	0.0622
650.375	0.06396		650.375	0.06194
650.858	0.06382		650.858	0.0617
651.34	0.06366		651.34	0.06149
651.822	0.06352		651.822	0.06132
652.304	0.06338		652.304	0.06122
652.786	0.06325		652.786	0.06117
653.268	0.06314		653.268	0.06114
653.75	0.06304		653.75	0.06113
654.232	0.06294		654.232	0.06114
654.715	0.06287		654.715	0.06116
655.197	0.06282		655.197	0.0612
655.679	0.06281		655.679	0.06124
656.161	0.06286		656.161	0.06127
656.643	0.06295		656.643	0.0613
657.125	0.06307		657.125	0.06133
657.607	0.0632		657.607	0.06137
658.089	0.06335		658.089	0.06141
658.572	0.0635		658.572	0.06145
659.054	0.06366		659.054	0.0615
659.536	0.06383		659.536	0.06155
660.018	0.06399		660.018	0.06162
660.5	0.06416		660.5	0.0617
660.982	0.06432		660.982	0.06177
661.464	0.06448		661.464	0.06183
661.946	0.06462		661.946	0.06188
662.428	0.06475		662.428	0.06191
662.91	0.06486		662.91	0.06193
663.393	0.06495		663.393	0.06191
663.875	0.06499		663.875	0.06186
664.357	0.065		664.357	0.06177
664.839	0.06498		664.839	0.06165
665.321	0.06494		665.321	0.06151
665.803	0.06487		665.803	0.06135
666.285	0.06476		666.285	0.06116
666.768	0.06463		666.768	0.06095
667.25	0.06447		667.25	0.06071
667.732	0.06428		667.732	0.06043
668.214	0.06405		668.214	0.06012
668.696	0.06379		668.696	0.05979
669.178	0.0635		669.178	0.05944
669.66	0.06317		669.66	0.05908
670.142	0.0628		670.142	0.05871
670.624	0.06238		670.624	0.05833
671.107	0.0619		671.107	0.05794
671.589	0.06133		671.589	0.05755
672.071	0.0607		672.071	0.05716
672.553	0.06003		672.553	0.05677
673.035	0.05933		673.035	0.05637
673.517	0.05862		673.517	0.05598
673.999	0.05789		673.999	0.0556
674.481	0.05716		674.481	0.05522
674.963	0.05642		674.963	0.05485
675.446	0.05571		675.446	0.05449
675.928	0.055		675.928	0.05415
676.41	0.05431		676.41	0.05383
676.892	0.05364		676.892	0.05351
677.374	0.05297		677.374	0.05321
677.856	0.05233		677.856	0.05292
678.338	0.05172		678.338	0.05266
678.82	0.05114		678.82	0.05241
679.303	0.05062		679.303	0.05217
679.785	0.05013		679.785	0.05196
680.267	0.04969		680.267	0.05177
680.749	0.04928		680.749	0.0516
681.231	0.0489		681.231	0.05145
681.713	0.04856		681.713	0.05133
682.195	0.04826		682.195	0.05124
682.677	0.04802		682.677	0.05119
683.159	0.04783		683.159	0.05119
683.642	0.0477		683.642	0.05122
684.124	0.0476		684.124	0.05129
684.606	0.04754		684.606	0.05138
685.088	0.04751		685.088	0.05148
685.57	0.0475		685.57	0.05161
686.052	0.04753		686.052	0.05174
686.534	0.04759		686.534	0.05188
687.016	0.04769		687.016	0.05202
687.499	0.04781		687.499	0.05215
687.981	0.04794		687.981	0.05229
688.463	0.04809		688.463	0.05245
688.945	0.04824		688.945	0.05262
689.427	0.04839		689.427	0.0528
689.909	0.04853		689.909	0.05299
690.391	0.04865		690.391	0.0532
690.873	0.04875		690.873	0.05343
691.356	0.04882		691.356	0.05367
691.837	0.04887		691.837	0.05392
692.32	0.04889		692.32	0.05419
692.802	0.0489		692.802	0.05447
693.284	0.04888		693.284	0.05477
693.766	0.04881		693.766	0.05509
694.248	0.0487		694.248	0.05543
694.73	0.04852		694.73	0.05581
695.212	0.04828		695.212	0.0562
695.694	0.04801		695.694	0.05661
696.177	0.0477		696.177	0.05704
696.659	0.04738		696.659	0.05747
697.141	0.04703		697.141	0.05792
697.623	0.04666		697.623	0.05837
698.105	0.04628		698.105	0.05883
698.587	0.04591		698.587	0.05928
699.069	0.04553		699.069	0.05973
699.551	0.04513		699.551	0.06019
700.034	0.04472		700.034	0.06065
700.516	0.0443		700.516	0.06111
700.998	0.04387		700.998	0.06159
701.48	0.04341		701.48	0.06207
701.962	0.04293		701.962	0.06256
702.444	0.04239		702.444	0.06307
702.926	0.04183		702.926	0.06359
703.408	0.04127		703.408	0.06412
703.89	0.0407		703.89	0.06464
704.373	0.04015		704.373	0.06517
704.855	0.03962		704.855	0.0657
705.337	0.03911		705.337	0.06623
705.819	0.03865		705.819	0.06676
706.301	0.03826		706.301	0.0673
706.783	0.03792		706.783	0.06783
707.265	0.03763		707.265	0.06836
707.747	0.03737		707.747	0.06888
708.23	0.03715		708.23	0.06938
708.712	0.03696		708.712	0.06987
709.194	0.03682		709.194	0.07033
709.676	0.03672		709.676	0.07076
710.158	0.03669		710.158	0.07114
710.64	0.03671		710.64	0.07148
711.122	0.03677		711.122	0.07179
711.604	0.03686		711.604	0.07207
712.086	0.03698		712.086	0.07234
712.569	0.03712		712.569	0.07258
713.051	0.03729		713.051	0.0728
713.533	0.03747		713.533	0.07301
714.015	0.03767		714.015	0.0732
714.497	0.03788		714.497	0.07337
714.979	0.0381		714.979	0.07353
715.461	0.03834		715.461	0.07366
715.943	0.03857		715.943	0.07377
716.426	0.03881		716.426	0.07385
716.908	0.03905		716.908	0.07391
717.39	0.03927		717.39	0.07394
717.872	0.03949		717.872	0.07393
718.354	0.03969		718.354	0.07389
718.836	0.03988		718.836	0.07383
719.318	0.04005		719.318	0.07374
719.8	0.04022		719.8	0.07363
720.283	0.04037		720.283	0.0735
720.764	0.0405		720.764	0.07335
721.247	0.04062		721.247	0.07317
721.729	0.04072		721.729	0.07297
722.211	0.04079		722.211	0.07275
722.693	0.04085		722.693	0.07251
723.175	0.04088		723.175	0.07225
723.657	0.04088		723.657	0.07199
724.139	0.04086		724.139	0.07171
724.621	0.04081		724.621	0.07143
725.104	0.04072		725.104	0.07114
725.586	0.04057		725.586	0.07086
726.068	0.04037		726.068	0.07058
726.55	0.04015		726.55	0.0703
727.032	0.0399		727.032	0.07002
727.514	0.03964		727.514	0.06973
727.996	0.03936		727.996	0.06944
728.478	0.03906		728.478	0.06916
728.961	0.03875		728.961	0.06887
729.443	0.03844		729.443	0.06859
729.925	0.03812		729.925	0.06831
730.407	0.0378		730.407	0.06803
730.889	0.03747		730.889	0.06775
731.371	0.03714		731.371	0.06748
731.853	0.03681		731.853	0.06721
732.335	0.03647		732.335	0.06694
732.817	0.03614		732.817	0.06668
733.3	0.03582		733.3	0.0664
733.782	0.0355		733.782	0.06612
734.264	0.03519		734.264	0.06585
734.746	0.03488		734.746	0.0656
735.228	0.03459		735.228	0.06536
735.71	0.03431		735.71	0.06514
736.192	0.03404		736.192	0.06494
736.674	0.03379		736.674	0.06477
737.157	0.03358		737.157	0.06465
737.639	0.03338		737.639	0.06456
738.121	0.03321		738.121	0.06451
738.603	0.03304		738.603	0.06448
739.085	0.0329		739.085	0.06447
739.567	0.03276		739.567	0.06449
740.049	0.03264		740.049	0.06454
740.531	0.03252		740.531	0.06462
741.013	0.03242		741.013	0.06473
741.496	0.03232		741.496	0.06486
741.978	0.03224		741.978	0.06502
742.46	0.03216		742.46	0.06521
742.942	0.0321		742.942	0.06542
743.424	0.03205		743.424	0.06566
743.906	0.03201		743.906	0.06593
744.388	0.03198		744.388	0.06623
744.87	0.03197		744.87	0.06659
745.352	0.03198		745.352	0.06697
745.835	0.03199		745.835	0.06738
746.317	0.03201		746.317	0.0678
746.799	0.03204		746.799	0.06823
747.281	0.03207		747.281	0.06867
747.763	0.0321		747.763	0.06911
748.245	0.03213		748.245	0.06954
748.727	0.03215		748.727	0.06995
749.21	0.03217		749.21	0.07035
749.692	0.03219		749.692	0.07074
750.174	0.0322		750.174	0.07111
750.656	0.03222		750.656	0.07148
751.138	0.03223		751.138	0.07182
751.62	0.03224		751.62	0.07215
752.102	0.03225		752.102	0.07245
752.584	0.03225		752.584	0.07273
753.066	0.03226		753.066	0.07298
753.548	0.03225		753.548	0.0732
754.031	0.03225		754.031	0.07339
754.513	0.03224		754.513	0.07356
754.995	0.03223		754.995	0.07369
755.477	0.03221		755.477	0.07379
755.959	0.0322		755.959	0.07384
756.441	0.03218		756.441	0.07385
756.923	0.03216		756.923	0.07381
757.405	0.03213		757.405	0.07373
757.888	0.0321		757.888	0.07362
758.37	0.03207		758.37	0.07348
758.852	0.03202		758.852	0.0733
759.334	0.03196		759.334	0.07309
759.816	0.0319		759.816	0.07285
760.298	0.03181		760.298	0.07256
760.78	0.03172		760.78	0.07224
761.262	0.03161		761.262	0.07189
761.745	0.03149		761.745	0.07152
762.227	0.03137		762.227	0.07113
762.709	0.03123		762.709	0.07071
763.191	0.03108		763.191	0.07028
763.673	0.03092		763.673	0.06983
764.155	0.03075		764.155	0.06937
764.637	0.03056		764.637	0.06889
765.119	0.03037		765.119	0.06841
765.601	0.03016		765.601	0.06792
766.083	0.02995		766.083	0.06742
766.566	0.02972		766.566	0.06692
767.048	0.02949		767.048	0.06642
767.53	0.02926		767.53	0.06593
768.012	0.02901		768.012	0.06545
768.494	0.02876		768.494	0.06498
768.976	0.02851		768.976	0.06452
769.458	0.02824		769.458	0.06406
769.94	0.02797		769.94	0.06362
770.423	0.0277		770.423	0.06317
770.905	0.02741		770.905	0.06274
771.387	0.02711		771.387	0.06231
771.869	0.02679		771.869	0.06188
772.351	0.02646		772.351	0.06146
772.833	0.02613		772.833	0.06105
773.315	0.0258		773.315	0.06066
773.797	0.02546		773.797	0.06028
774.279	0.02513		774.279	0.05992
774.762	0.02479		774.762	0.05959
775.244	0.02447		775.244	0.05929
775.726	0.02416		775.726	0.05904
776.208	0.02385		776.208	0.05883
776.69	0.02356		776.69	0.05864
777.172	0.02327		777.172	0.05847
777.654	0.02299		777.654	0.05832
778.136	0.02272		778.136	0.05818
778.619	0.02247		778.619	0.05806
779.101	0.02222		779.101	0.05795
779.583	0.02198		779.583	0.05785
780.065	0.02176		780.065	0.05775
780.547	0.02155		780.547	0.05766
781.029	0.02135		781.029	0.05758
781.511	0.02117		781.511	0.0575
781.993	0.02099		781.993	0.05743
782.476	0.02083		782.476	0.05736
782.958	0.02068		782.958	0.05729
783.44	0.02054		783.44	0.05721
783.922	0.02042		783.922	0.05712
784.404	0.02031		784.404	0.05703
784.886	0.02022		784.886	0.05694
785.368	0.02013		785.368	0.05686
785.85	0.02006		785.85	0.05678
786.332	0.02		786.332	0.0567
786.815	0.01997		786.815	0.05664
787.297	0.01995		787.297	0.05659
787.779	0.01995		787.779	0.05655
788.261	0.01997		788.261	0.05651
788.743	0.01999		788.743	0.05648
789.225	0.02002		789.225	0.05645
789.707	0.02006		789.707	0.05641
790.189	0.0201		790.189	0.05637
790.672	0.02014		790.672	0.05632
791.154	0.02019		791.154	0.05625
791.636	0.02023		791.636	0.05616
792.118	0.02028		792.118	0.05607
792.6	0.02032		792.6	0.05598
793.082	0.02037		793.082	0.0559
793.564	0.02041		793.564	0.05581
794.046	0.02045		794.046	0.05573
794.528	0.02048		794.528	0.05566
795.01	0.0205		795.01	0.05562
795.493	0.02051		795.493	0.05558
795.975	0.02051		795.975	0.05555
796.457	0.02052		796.457	0.05553
796.939	0.02051		796.939	0.05551
797.421	0.0205		797.421	0.05549
797.903	0.02049		797.903	0.05548
798.385	0.02047		798.385	0.05547
798.867	0.02046		798.867	0.05547
799.35	0.02043		799.35	0.05547
799.832	0.02041		799.832	0.05548
800.314	0.02037		800.314	0.05547
800.796	0.02033		800.796	0.05547
801.278	0.02029		801.278	0.05546
801.76	0.02023		801.76	0.05545
802.242	0.02017		802.242	0.05542
802.724	0.0201		802.724	0.05538
803.207	0.02002		803.207	0.05532
803.689	0.01993		803.689	0.05525
804.171	0.01983		804.171	0.05517
804.653	0.01972		804.653	0.05509
805.135	0.01961		805.135	0.055
805.617	0.01948		805.617	0.0549
806.099	0.01933		806.099	0.0548
806.581	0.01918		806.581	0.0547
807.063	0.019		807.063	0.0546
807.545	0.01882		807.545	0.05449
808.028	0.01863		808.028	0.05438
808.51	0.01842		808.51	0.05425
808.992	0.01821		808.992	0.05411
809.474	0.01799		809.474	0.05397
809.956	0.01775		809.956	0.05381
810.438	0.01752		810.438	0.05365
810.92	0.01727		810.92	0.05347
811.403	0.01701		811.403	0.05329
811.885	0.01675		811.885	0.05308
812.367	0.01647		812.367	0.05287
812.849	0.01619		812.849	0.05264
813.331	0.01589		813.331	0.05239
813.813	0.01557		813.813	0.05211
814.295	0.01522		814.295	0.05178
814.777	0.01486		814.777	0.05143
815.26	0.01449		815.26	0.05106
815.742	0.01412		815.742	0.05069
816.224	0.01373		816.224	0.0503
816.706	0.01335		816.706	0.04993
817.188	0.01297		817.188	0.04955
817.67	0.01259		817.67	0.0492
818.152	0.01223		818.152	0.04889
818.634	0.01187		818.634	0.0486
819.116	0.01152		819.116	0.04832
819.598	0.01117		819.598	0.04805
820.081	0.01083		820.081	0.04779
820.563	0.0105		820.563	0.04752
821.045	0.01017		821.045	0.04725
821.527	0.00984		821.527	0.04698
822.009	0.00952		822.009	0.04669
822.491	0.0092		822.491	0.04639
822.973	0.0089		822.973	0.04608
823.455	0.0086		823.455	0.04578
823.938	0.00831		823.938	0.04549
824.42	0.00804		824.42	0.0452
824.902	0.00778		824.902	0.04492
825.384	0.00753		825.384	0.04464
825.866	0.0073		825.866	0.04437
826.348	0.00709		826.348	0.04411
826.83	0.0069		826.83	0.04386
827.312	0.00672		827.312	0.04362
827.794	0.00655		827.794	0.0434
828.277	0.0064		828.277	0.04319
828.759	0.00628		828.759	0.04301
829.241	0.00617		829.241	0.04286
829.723	0.00609		829.723	0.04276
830.205	0.00603		830.205	0.04268
830.687	0.00599		830.687	0.04263
831.169	0.00597		831.169	0.0426
831.651	0.00595		831.651	0.04258
832.134	0.00595		832.134	0.04256
832.616	0.00595		832.616	0.04255
833.098	0.00596		833.098	0.04255
833.58	0.00598		833.58	0.04252
834.062	0.00601		834.062	0.0425
834.544	0.00604		834.544	0.04247
835.026	0.00607		835.026	0.04245
835.508	0.0061		835.508	0.04244
835.99	0.00613		835.99	0.04244
836.473	0.00616		836.473	0.04244
836.955	0.00617		836.955	0.04244
837.437	0.00618		837.437	0.04245
837.919	0.00617		837.919	0.04246
838.401	0.00616		838.401	0.04248
838.883	0.00613		838.883	0.04251
839.365	0.00611		839.365	0.04255
839.847	0.00607		839.847	0.0426
840.33	0.00603		840.33	0.04265
840.812	0.00597		840.812	0.04273
841.294	0.00591		841.294	0.04284
841.776	0.00584		841.776	0.04296
842.258	0.00575		842.258	0.0431
842.74	0.00566		842.74	0.04324
843.222	0.00557		843.222	0.04338
843.704	0.00546		843.704	0.04352
844.187	0.00535		844.187	0.04367
844.669	0.00522		844.669	0.0438
845.151	0.00509		845.151	0.04391
845.633	0.00494		845.633	0.04401
846.115	0.00478		846.115	0.04411
846.597	0.00463		846.597	0.0442
847.079	0.00447		847.079	0.04429
847.561	0.00431		847.561	0.04438
848.043	0.00415		848.043	0.04446
848.525	0.004		848.525	0.04454
849.008	0.00385		849.008	0.04461
849.49	0.00371		849.49	0.04468
849.972	0.00357		849.972	0.04475
850.454	0.00344		850.454	0.04481
850.936	0.00332		850.936	0.04487
851.418	0.0032		851.418	0.04492
851.9	0.0031		851.9	0.04497
852.382	0.003		852.382	0.04501
852.865	0.00292		852.865	0.04506
853.347	0.00285		853.347	0.04509
853.829	0.0028		853.829	0.04513
854.311	0.00276		854.311	0.04515
854.793	0.00274		854.793	0.04517
855.275	0.00274		855.275	0.04518
855.757	0.00275		855.757	0.04518
856.239	0.00278		856.239	0.04518
856.721	0.00283		856.721	0.04515
857.204	0.00289		857.204	0.04512
857.686	0.00298		857.686	0.04507
858.168	0.0031		858.168	0.04502
858.65	0.00325		858.65	0.04496
859.132	0.00344		859.132	0.04489
859.614	0.00366		859.614	0.04482
860.096	0.00394		860.096	0.04474
860.578	0.00428		860.578	0.04467
861.061	0.00466		861.061	0.04458
861.543	0.0051		861.543	0.04449
862.025	0.00558		862.025	0.0444
862.507	0.00609		862.507	0.04429
862.989	0.00666		862.989	0.04418
863.471	0.00726		863.471	0.04406
863.953	0.00791		863.953	0.04393
864.435	0.00862		864.435	0.04377
864.918	0.00937		864.918	0.0436
865.4	0.01016		865.4	0.04342
865.882	0.011		865.882	0.04324
866.364	0.01186		866.364	0.04306
866.846	0.01276		866.846	0.04287
867.328	0.0137		867.328	0.04269
867.81	0.01468		867.81	0.04252
868.292	0.01571		868.292	0.04237
868.774	0.01679		868.774	0.04223
869.256	0.01788		869.256	0.0421
869.739	0.019		869.739	0.04197
870.221	0.02011		870.221	0.04184
870.703	0.02124		870.703	0.0417
871.185	0.02235		871.185	0.04156
871.667	0.02346		871.667	0.04142
872.149	0.02455		872.149	0.04127
872.631	0.02563		872.631	0.04112
873.114	0.02667		873.114	0.04096
873.596	0.02769		873.596	0.04079
874.078	0.02868		874.078	0.04062
874.56	0.02963		874.56	0.04044
875.042	0.03054		875.042	0.04025
875.524	0.03141		875.524	0.04004
876.006	0.03222		876.006	0.0398
876.488	0.03298		876.488	0.03954
876.97	0.03368		876.97	0.03928
877.452	0.03432		877.452	0.03901
877.935	0.03489		877.935	0.03873
878.417	0.03538		878.417	0.03846
878.899	0.03579		878.899	0.0382
879.381	0.03609		879.381	0.03795
879.863	0.03626		879.863	0.03772
880.345	0.03632		880.345	0.0375
880.827	0.0363		880.827	0.0373
881.309	0.03618		881.309	0.0371
881.792	0.036		881.792	0.0369
882.274	0.03573		882.274	0.03671
882.756	0.03539		882.756	0.03652
883.238	0.03498		883.238	0.03633
883.72	0.03448		883.72	0.03614
884.202	0.03392		884.202	0.03594
884.684	0.03329		884.684	0.03575
885.166	0.0326		885.166	0.03556
885.649	0.03185		885.649	0.03538
886.131	0.03104		886.131	0.03521
886.613	0.03017		886.613	0.03504
887.095	0.02923		887.095	0.03489
887.577	0.02822		887.577	0.03476
888.059	0.02715		888.059	0.03463
888.541	0.02605		888.541	0.03452
889.023	0.02491		889.023	0.03442
889.505	0.02375		889.505	0.03433
889.987	0.02258		889.987	0.03426
890.47	0.0214		890.47	0.03421
890.952	0.02022		890.952	0.03418
891.434	0.01907		891.434	0.03417
891.916	0.01793		891.916	0.03419
892.398	0.01681		892.398	0.03422
892.88	0.01571		892.88	0.03427
893.362	0.01462		893.362	0.03433
893.845	0.01357		893.845	0.03441
894.327	0.01255		894.327	0.0345
894.809	0.01157		894.809	0.0346
895.291	0.01066		895.291	0.03472
895.773	0.00979		895.773	0.03484
896.255	0.00897		896.255	0.03498
896.737	0.0082		896.737	0.03512
897.219	0.00746		897.219	0.03527
897.701	0.00678		897.701	0.03543
898.183	0.00614		898.183	0.03558
898.666	0.00556		898.666	0.03574
899.148	0.00505		899.148	0.0359
899.63	0.0046		899.63	0.03605
900.112	0.0042		900.112	0.03621
900.594	0.00384		900.594	0.03637
901.076	0.00352		901.076	0.03653
901.558	0.00324		901.558	0.03669
902.04	0.00301		902.04	0.03685
902.523	0.00281		902.523	0.03701
903.005	0.00264		903.005	0.03719
903.487	0.00251		903.487	0.03736
903.969	0.00241		903.969	0.03754
904.451	0.00234		904.451	0.03771
904.933	0.0023		904.933	0.03788
905.415	0.00228		905.415	0.03805
905.897	0.0023		905.897	0.03821
906.38	0.00235		906.38	0.03836
906.862	0.00243		906.862	0.0385
907.344	0.00254		907.344	0.03862
907.826	0.00267		907.826	0.03874
908.308	0.0028		908.308	0.03886
908.79	0.00295		908.79	0.03897
909.272	0.0031		909.272	0.03907
909.754	0.00325		909.754	0.03917
910.236	0.00338		910.236	0.03928
910.719	0.00346		910.719	0.03939
911.201	0.00353		911.201	0.0395
911.683	0.00358		911.683	0.03961
912.165	0.00363		912.165	0.03972
912.647	0.00368		912.647	0.03982
913.129	0.00373		913.129	0.03991
913.611	0.00378		913.611	0.03999
914.093	0.00383		914.093	0.04005
914.576	0.00391		914.576	0.04008
915.058	0.00399		915.058	0.04009
915.54	0.00407		915.54	0.04009
916.022	0.00415		916.022	0.04009
916.504	0.00423		916.504	0.04008
916.986	0.0043		916.986	0.04008
917.468	0.00437		917.468	0.04009
917.95	0.00443		917.95	0.0401
918.433	0.00447		918.433	0.04014
918.915	0.0045		918.915	0.04019
919.397	0.00452		919.397	0.04025
919.879	0.00454		919.879	0.04032
920.361	0.00455		920.361	0.04039
920.843	0.00456		920.843	0.04046
921.325	0.00457		921.325	0.04054
921.807	0.00457		921.807	0.04063
922.289	0.00457		922.289	0.04071
922.771	0.00456		922.771	0.0408
923.254	0.00455		923.254	0.0409
923.736	0.00455		923.736	0.04099
924.218	0.00454		924.218	0.04109
924.7	0.00454		924.7	0.04119
925.182	0.00455		925.182	0.0413
925.664	0.00457		925.664	0.0414
926.146	0.00462		926.146	0.04151
926.628	0.00467		926.628	0.04161
927.111	0.00474		927.111	0.04172
927.593	0.00481		927.593	0.04183
928.075	0.00489		928.075	0.04193
928.557	0.00497		928.557	0.04204
929.039	0.00505		929.039	0.04214
929.521	0.00513		929.521	0.04223
930.003	0.00521		930.003	0.04231
930.485	0.00528		930.485	0.04239
930.967	0.00535		930.967	0.04246
931.45	0.00542		931.45	0.04253
931.932	0.0055		931.932	0.0426
932.414	0.00558		932.414	0.04267
932.896	0.00566		932.896	0.04274
933.378	0.00576		933.378	0.04282
933.86	0.00587		933.86	0.04291
934.342	0.00599		934.342	0.04301
934.824	0.00611		934.824	0.04311
935.307	0.00624		935.307	0.04321
935.789	0.00637		935.789	0.04332
936.271	0.0065		936.271	0.04342
936.753	0.00663		936.753	0.04353
937.235	0.00676		937.235	0.04364
937.717	0.00689		937.717	0.04375
938.199	0.00703		938.199	0.04386
938.681	0.00715		938.681	0.04396
939.163	0.00727		939.163	0.04408
939.646	0.00739		939.646	0.04419
940.128	0.00749		940.128	0.04431
940.61	0.00758		940.61	0.04443
941.092	0.00766		941.092	0.04456
941.574	0.0077		941.574	0.04469
942.056	0.00772		942.056	0.04483
942.538	0.00772		942.538	0.04498
943.02	0.00771		943.02	0.04513
943.503	0.0077		943.503	0.04528
943.985	0.00767		943.985	0.04543
944.467	0.00763		944.467	0.04559
944.949	0.00758		944.949	0.04574
945.431	0.00753		945.431	0.0459
945.913	0.00747		945.913	0.04606
946.395	0.0074		946.395	0.04622
946.877	0.00732		946.877	0.04638
947.36	0.00724		947.36	0.04654
947.842	0.00716		947.842	0.0467
948.324	0.00707		948.324	0.04686
948.806	0.00698		948.806	0.04703
949.288	0.00688		949.288	0.0472
949.77	0.00679		949.77	0.04736
950.252	0.00669		950.252	0.04753
950.734	0.00659		950.734	0.04769
951.216	0.0065		951.216	0.04785
951.698	0.00642		951.698	0.04801
952.181	0.00634		952.181	0.04815
952.663	0.00626		952.663	0.04829
953.145	0.00619		953.145	0.0484
953.627	0.00613		953.627	0.04851
954.109	0.00609		954.109	0.0486
954.591	0.00605		954.591	0.04869
955.073	0.00603		955.073	0.04878
955.555	0.00603		955.555	0.04886
956.038	0.00605		956.038	0.04894
956.52	0.0061		956.52	0.04903
957.002	0.00619		957.002	0.04912
957.484	0.00631		957.484	0.04922
957.966	0.00646		957.966	0.04932
958.448	0.00663		958.448	0.04941
958.93	0.00681		958.93	0.0495
959.412	0.00701		959.412	0.04958
959.894	0.00723		959.894	0.04966
960.377	0.00746		960.377	0.04973
960.859	0.00772		960.859	0.04979
961.341	0.00799		961.341	0.04984
961.823	0.00827		961.823	0.04988
962.305	0.00856		962.305	0.04991
962.787	0.00886		962.787	0.04994
963.269	0.00916		963.269	0.04996
963.751	0.00947		963.751	0.04997
964.234	0.00979		964.234	0.04998
964.716	0.0101		964.716	0.04998
965.198	0.01042		965.198	0.04997
965.68	0.01073		965.68	0.04995
966.162	0.01104		966.162	0.04993
966.644	0.01134		966.644	0.0499
967.126	0.01162		967.126	0.04987
967.608	0.0119		967.608	0.04984
968.091	0.01215		968.091	0.0498
968.573	0.01238		968.573	0.04976
969.055	0.01259		969.055	0.04972
969.537	0.01277		969.537	0.04968
970.019	0.01294		970.019	0.04964
970.501	0.01309		970.501	0.04959
970.983	0.01323		970.983	0.04955
971.465	0.01335		971.465	0.0495
971.947	0.01344		971.947	0.04945
972.43	0.01351		972.43	0.04941
972.912	0.01356		972.912	0.04937
973.394	0.01359		973.394	0.04933
973.876	0.01361		973.876	0.04929
974.358	0.01361		974.358	0.04924
974.84	0.0136		974.84	0.04919
975.322	0.01357		975.322	0.04913
975.804	0.01353		975.804	0.04906
976.287	0.01349		976.287	0.04896
976.769	0.01343		976.769	0.04886
977.251	0.01337		977.251	0.04874
977.733	0.01329		977.733	0.04862
978.215	0.01321		978.215	0.0485
978.697	0.01312		978.697	0.04839
979.179	0.01303		979.179	0.04827
979.661	0.01292		979.661	0.04815
980.143	0.01281		980.143	0.04804
980.625	0.0127		980.625	0.04794
981.108	0.01258		981.108	0.04784
981.59	0.01245		981.59	0.04775
982.072	0.01233		982.072	0.04766
982.554	0.01221		982.554	0.04757
983.036	0.01208		983.036	0.04749
983.518	0.01196		983.518	0.04742
984	0.01183		984	0.04735
984.482	0.01171		984.482	0.04728
984.965	0.0116		984.965	0.04723
985.447	0.01149		985.447	0.04718
985.929	0.01138		985.929	0.04714
986.411	0.01128		986.411	0.04711
986.893	0.0112		986.893	0.0471
987.375	0.01113		987.375	0.04709
987.857	0.01108		987.857	0.04709
988.339	0.01104		988.339	0.04711
988.822	0.01102		988.822	0.04714
989.304	0.011		989.304	0.04719
989.786	0.011		989.786	0.04724
990.268	0.01101		990.268	0.04731
990.75	0.01103		990.75	0.04739
991.232	0.01107		991.232	0.04748
991.714	0.01112		991.714	0.0476
992.196	0.01119		992.196	0.04772
992.678	0.01127		992.678	0.04787
993.16	0.01135		993.16	0.04802
993.643	0.01144		993.643	0.04818
994.125	0.01154		994.125	0.04834
994.607	0.01164		994.607	0.04852
995.089	0.01174		995.089	0.0487
995.571	0.01183		995.571	0.04889
996.053	0.01191		996.053	0.0491
996.535	0.012		996.535	0.0493
997.018	0.01209		997.018	0.0495
997.5	0.01218		997.5	0.0497
997.982	0.01228		997.982	0.0499
998.464	0.01238		998.464	0.05009
998.946	0.01248		998.946	0.05026
999.428	0.0126		999.428	0.05041
999.91	0.01271		999.91	0.05053
1000.39	0.01284		1000.39	0.05065
1000.87	0.01296		1000.87	0.05076
1001.36	0.01309		1001.36	0.05086
1001.84	0.01322		1001.84	0.05096
1002.32	0.01335		1002.32	0.05104
1002.8	0.01348		1002.8	0.05112
1003.28	0.01361		1003.28	0.0512
1003.77	0.01374		1003.77	0.05128
1004.25	0.01387		1004.25	0.05134
1004.73	0.014		1004.73	0.05141
1005.21	0.01413		1005.21	0.05146
1005.7	0.01427		1005.7	0.0515
1006.18	0.01441		1006.18	0.05154
1006.66	0.01455		1006.66	0.05157
1007.14	0.01469		1007.14	0.05157
1007.62	0.01484		1007.62	0.05157
1008.11	0.015		1008.11	0.05156
1008.59	0.01515		1008.59	0.05154
1009.07	0.01531		1009.07	0.05152
1009.55	0.01548		1009.55	0.0515
1010.03	0.01565		1010.03	0.05147
1010.52	0.01582		1010.52	0.05145
1011	0.01599		1011	0.05142
1011.48	0.01617		1011.48	0.0514
1011.96	0.01635		1011.96	0.05138
1012.45	0.01654		1012.45	0.05135
1012.93	0.01673		1012.93	0.05133
1013.41	0.01693		1013.41	0.05131
1013.89	0.01714		1013.89	0.05129
1014.37	0.01735		1014.37	0.05127
1014.86	0.01757		1014.86	0.05126
1015.34	0.0178		1015.34	0.05124
1015.82	0.01804		1015.82	0.05123
1016.3	0.01829		1016.3	0.05123
1016.78	0.01855		1016.78	0.05123
1017.27	0.01882		1017.27	0.05123
1017.75	0.0191		1017.75	0.05124
1018.23	0.01938		1018.23	0.05126
1018.71	0.01967		1018.71	0.0513
1019.2	0.01996		1019.2	0.05134
1019.68	0.02027		1019.68	0.05139
1020.16	0.0206		1020.16	0.05145
1020.64	0.02096		1020.64	0.05151
1021.12	0.02134		1021.12	0.05158
1021.61	0.02175		1021.61	0.05166
1022.09	0.02218		1022.09	0.05174
1022.57	0.02264		1022.57	0.05183
1023.05	0.02313		1023.05	0.05193
1023.53	0.02367		1023.53	0.05204
1024.02	0.02425		1024.02	0.05215
1024.5	0.02489		1024.5	0.05226
1024.98	0.02558		1024.98	0.05238
1025.46	0.02634		1025.46	0.0525
1025.94	0.02716		1025.94	0.05263
1026.43	0.02804		1026.43	0.05277
1026.91	0.029		1026.91	0.05292
1027.39	0.03004		1027.39	0.05306
1027.87	0.03117		1027.87	0.05321
1028.36	0.03238		1028.36	0.05335
1028.84	0.0337		1028.84	0.05349
1029.32	0.03513		1029.32	0.05362
1029.8	0.0367		1029.8	0.05374
1030.28	0.03842		1030.28	0.05385
1030.77	0.04029		1030.77	0.05394
1031.25	0.04227		1031.25	0.05403
1031.73	0.04437		1031.73	0.0541
1032.21	0.04656		1032.21	0.05417
1032.69	0.04887		1032.69	0.05423
1033.18	0.05129		1033.18	0.05427
1033.66	0.05383		1033.66	0.05431
1034.14	0.05652		1034.14	0.05434
1034.62	0.05933		1034.62	0.05436
1035.11	0.06223		1035.11	0.05436
1035.59	0.06521		1035.59	0.05435
1036.07	0.06824		1036.07	0.05434
1036.55	0.07133		1036.55	0.05431
1037.03	0.07447		1037.03	0.05426
1037.52	0.07767		1037.52	0.0542
1038	0.08094		1038	0.05411
1038.48	0.08424		1038.48	0.05401
1038.96	0.08754		1038.96	0.05389
1039.44	0.09082		1039.44	0.05376
1039.93	0.09407		1039.93	0.05362
1040.41	0.09727		1040.41	0.05347
1040.89	0.1004		1040.89	0.05332
1041.37	0.10345		1041.37	0.05315
1041.85	0.1064		1041.85	0.05299
1042.34	0.10923		1042.34	0.05281
1042.82	0.11193		1042.82	0.05264
1043.3	0.1145		1043.3	0.05245
1043.78	0.11693		1043.78	0.05226
1044.27	0.11919		1044.27	0.05207
1044.75	0.12126		1044.75	0.05187
1045.23	0.12312		1045.23	0.05167
1045.71	0.12472		1045.71	0.05145
1046.19	0.12608		1046.19	0.05124
1046.68	0.12722		1046.68	0.05102
1047.16	0.12813		1047.16	0.0508
1047.64	0.12884		1047.64	0.05058
1048.12	0.12931		1048.12	0.05036
1048.6	0.12952		1048.6	0.05015
1049.09	0.12945		1049.09	0.04994
1049.57	0.12904		1049.57	0.04976
1050.05	0.12834		1050.05	0.04958
1050.53	0.1274		1050.53	0.04941
1051.02	0.12623		1051.02	0.04924
1051.5	0.12486		1051.5	0.04908
1051.98	0.12329		1051.98	0.04892
1052.46	0.12151		1052.46	0.04877
1052.94	0.11951		1052.94	0.04862
1053.42	0.11729		1053.42	0.04847
1053.91	0.11488		1053.91	0.04832
1054.39	0.11232		1054.39	0.04817
1054.87	0.10962		1054.87	0.04803
1055.35	0.10681		1055.35	0.0479
1055.84	0.1039		1055.84	0.04778
1056.32	0.10091		1056.32	0.04766
1056.8	0.09785		1056.8	0.04756
1057.28	0.09473		1057.28	0.04748
1057.76	0.09157		1057.76	0.04741
1058.25	0.0884		1058.25	0.04734
1058.73	0.08523		1058.73	0.04729
1059.21	0.08207		1059.21	0.04725
1059.69	0.07894		1059.69	0.04722
1060.17	0.07587		1060.17	0.0472
1060.66	0.07289		1060.66	0.04718
1061.14	0.07004		1061.14	0.04718
1061.62	0.0673		1061.62	0.04718
1062.1	0.06468		1062.1	0.04719
1062.59	0.06217		1062.59	0.04721
1063.07	0.05977		1063.07	0.04724
1063.55	0.05751		1063.55	0.04727
1064.03	0.05539		1064.03	0.04732
1064.51	0.05346		1064.51	0.04737
1065	0.05174		1065	0.04743
1065.48	0.05022		1065.48	0.04749
1065.96	0.04886		1065.96	0.04756
1066.44	0.04768		1066.44	0.04764
1066.92	0.04664		1066.92	0.04772
1067.41	0.04578		1067.41	0.0478
1067.89	0.04509		1067.89	0.04789
1068.37	0.0446		1068.37	0.04797
1068.85	0.04434		1068.85	0.04805
1069.34	0.04427		1069.34	0.04812
1069.82	0.04435		1069.82	0.0482
1070.3	0.04459		1070.3	0.04828
1070.78	0.04496		1070.78	0.04836
1071.26	0.04546		1071.26	0.04845
1071.75	0.04608		1071.75	0.04855
1072.23	0.04683		1072.23	0.04867
1072.71	0.04768		1072.71	0.0488
1073.19	0.04865		1073.19	0.04895
1073.67	0.04969		1073.67	0.0491
1074.16	0.05082		1074.16	0.04927
1074.64	0.05201		1074.64	0.04943
1075.12	0.05327		1075.12	0.04959
1075.6	0.05456		1075.6	0.04976
1076.09	0.0559		1076.09	0.04992
1076.57	0.05725		1076.57	0.05007
1077.05	0.05862		1077.05	0.05021
1077.53	0.06		1077.53	0.05035
1078.01	0.06139		1078.01	0.05049
1078.49	0.06277		1078.49	0.05063
1078.98	0.06414		1078.98	0.05077
1079.46	0.06548		1079.46	0.05091
1079.94	0.06679		1079.94	0.05105
1080.42	0.06803		1080.42	0.05119
1080.91	0.06922		1080.91	0.05134
1081.39	0.07036		1081.39	0.05149
1081.87	0.07144		1081.87	0.05164
1082.35	0.07247		1082.35	0.05179
1082.83	0.07344		1082.83	0.05193
1083.32	0.07434		1083.32	0.05207
1083.8	0.07515		1083.8	0.05221
1084.28	0.07588		1084.28	0.05234
1084.76	0.07652		1084.76	0.05246
1085.24	0.07708		1085.24	0.05257
1085.73	0.07755		1085.73	0.05269
1086.21	0.07794		1086.21	0.0528
1086.69	0.07823		1086.69	0.05291
1087.17	0.07843		1087.17	0.05302
1087.65	0.07852		1087.65	0.05312
1088.14	0.0785		1088.14	0.05323
1088.62	0.07836		1088.62	0.05333
1089.1	0.07813		1089.1	0.05343
1089.58	0.0778		1089.58	0.05354
1090.07	0.07738		1090.07	0.05364
1090.55	0.07687		1090.55	0.05373
1091.03	0.07626		1091.03	0.05383
1091.51	0.07555		1091.51	0.05392
1091.99	0.07472		1091.99	0.054
1092.48	0.0738		1092.48	0.05408
1092.96	0.0728		1092.96	0.05416
1093.44	0.07172		1093.44	0.05424
1093.92	0.07058		1093.92	0.05431
1094.4	0.06936		1094.4	0.0544
1094.89	0.06809		1094.89	0.05448
1095.37	0.06675		1095.37	0.05458
1095.85	0.06535		1095.85	0.05469
1096.33	0.06389		1096.33	0.05481
1096.82	0.0624		1096.82	0.05493
1097.3	0.06087		1097.3	0.05506
1097.78	0.05933		1097.78	0.05519
1098.26	0.05777		1098.26	0.05532
1098.74	0.0562		1098.74	0.05545
1099.23	0.05463		1099.23	0.05557
1099.71	0.05309		1099.71	0.05568
1100.19	0.05156		1100.19	0.05579
1100.67	0.05004		1100.67	0.05589
1101.15	0.04855		1101.15	0.056
1101.64	0.04709		1101.64	0.0561
1102.12	0.04566		1102.12	0.05621
1102.6	0.04428		1102.6	0.05632
1103.08	0.04295		1103.08	0.05644
1103.57	0.04169		1103.57	0.05657
1104.05	0.04049		1104.05	0.0567
1104.53	0.03936		1104.53	0.05684
1105.01	0.03828		1105.01	0.05698
1105.49	0.03726		1105.49	0.05713
1105.98	0.03629		1105.98	0.05727
1106.46	0.0354		1106.46	0.05742
1106.94	0.03459		1106.94	0.05757
1107.42	0.03387		1107.42	0.05771
1107.9	0.03323		1107.9	0.05785
1108.39	0.03265		1108.39	0.05799
1108.87	0.03214		1108.87	0.05813
1109.35	0.03169		1109.35	0.05828
1109.83	0.03129		1109.83	0.05843
1110.32	0.03096		1110.32	0.05859
1110.8	0.03068		1110.8	0.05875
1111.28	0.03047		1111.28	0.05894
1111.76	0.03032		1111.76	0.05913
1112.24	0.03021		1112.24	0.05932
1112.72	0.03014		1112.72	0.05953
1113.21	0.03011		1113.21	0.05973
1113.69	0.03011		1113.69	0.05993
1114.17	0.03013		1114.17	0.06013
1114.65	0.03018		1114.65	0.06033
1115.14	0.03023		1115.14	0.06052
1115.62	0.0303		1115.62	0.06071
1116.1	0.03037		1116.1	0.0609
1116.58	0.03046		1116.58	0.06108
1117.07	0.03056		1117.07	0.06126
1117.55	0.03066		1117.55	0.06144
1118.03	0.03075		1118.03	0.06162
1118.51	0.03084		1118.51	0.06179
1118.99	0.0309		1118.99	0.06197
1119.47	0.03095		1119.47	0.06214
1119.96	0.03098		1119.96	0.0623
1120.44	0.03101		1120.44	0.06247
1120.92	0.03104		1120.92	0.06262
1121.4	0.03105		1121.4	0.06278
1121.89	0.03106		1121.89	0.06292
1122.37	0.03105		1122.37	0.06305
1122.85	0.03103		1122.85	0.06318
1123.33	0.03099		1123.33	0.06329
1123.81	0.03095		1123.81	0.0634
1124.3	0.03089		1124.3	0.06349
1124.78	0.03083		1124.78	0.06359
1125.26	0.03076		1125.26	0.06367
1125.74	0.03068		1125.74	0.06375
1126.22	0.03059		1126.22	0.06382
1126.71	0.03048		1126.71	0.06389
1127.19	0.03037		1127.19	0.06395
1127.67	0.03025		1127.67	0.06401
1128.15	0.03013		1128.15	0.06405
1128.63	0.03001		1128.63	0.0641
1129.12	0.02988		1129.12	0.06413
1129.6	0.02976		1129.6	0.06415
1130.08	0.02964		1130.08	0.06417
1130.56	0.02953		1130.56	0.06417
1131.05	0.02942		1131.05	0.06415
1131.53	0.02931		1131.53	0.06414
1132.01	0.02922		1132.01	0.06411
1132.49	0.02912		1132.49	0.06408
1132.97	0.02903		1132.97	0.06404
1133.46	0.02895		1133.46	0.064
1133.94	0.02888		1133.94	0.06396
1134.42	0.02883		1134.42	0.06392
1134.9	0.02879		1134.9	0.06388
1135.38	0.02876		1135.38	0.06383
1135.87	0.02873		1135.87	0.06379
1136.35	0.02871		1136.35	0.06374
1136.83	0.02869		1136.83	0.06369
1137.31	0.02869		1137.31	0.06363
1137.8	0.02869		1137.8	0.06358
1138.28	0.02869		1138.28	0.06352
1138.76	0.0287		1138.76	0.06346
1139.24	0.02872		1139.24	0.0634
1139.72	0.02874		1139.72	0.06334
1140.21	0.02876		1140.21	0.06328
1140.69	0.02878		1140.69	0.06323
1141.17	0.0288		1141.17	0.06318
1141.65	0.02882		1141.65	0.06313
1142.13	0.02884		1142.13	0.06309
1142.62	0.02885		1142.62	0.06305
1143.1	0.02887		1143.1	0.06302
1143.58	0.02888		1143.58	0.06299
1144.06	0.02889		1144.06	0.06296
1144.55	0.02889		1144.55	0.06294
1145.03	0.0289		1145.03	0.06293
1145.51	0.02889		1145.51	0.06292
1145.99	0.02888		1145.99	0.06293
1146.47	0.02886		1146.47	0.06293
1146.96	0.02884		1146.96	0.06295
1147.44	0.02881		1147.44	0.06297
1147.92	0.02878		1147.92	0.06299
1148.4	0.02874		1148.4	0.06302
1148.88	0.0287		1148.88	0.06305
1149.37	0.02866		1149.37	0.06309
1149.85	0.02861		1149.85	0.06313
1150.33	0.02855		1150.33	0.06317
1150.81	0.02849		1150.81	0.06322
1151.3	0.02842		1151.3	0.06327
1151.78	0.02836		1151.78	0.06333
1152.26	0.02828		1152.26	0.06338
1152.74	0.02821		1152.74	0.06344
1153.22	0.02813		1153.22	0.0635
1153.7	0.02804		1153.7	0.06356
1154.19	0.02796		1154.19	0.06362
1154.67	0.02787		1154.67	0.06368
1155.15	0.02778		1155.15	0.06374
1155.63	0.02768		1155.63	0.0638
1156.12	0.02759		1156.12	0.06386
1156.6	0.0275		1156.6	0.06392
1157.08	0.0274		1157.08	0.06398
1157.56	0.0273		1157.56	0.06403
1158.04	0.0272		1158.04	0.06409
1158.53	0.02711		1158.53	0.06414
1159.01	0.02701		1159.01	0.06419
1159.49	0.02692		1159.49	0.06424
1159.97	0.02684		1159.97	0.0643
1160.45	0.02676		1160.45	0.06435
1160.94	0.02669		1160.94	0.06441
1161.42	0.02664		1161.42	0.06448
1161.9	0.02659		1161.9	0.06455
1162.38	0.02655		1162.38	0.06462
1162.87	0.02652		1162.87	0.0647
1163.35	0.0265		1163.35	0.06477
1163.83	0.02648		1163.83	0.06485
1164.31	0.02646		1164.31	0.06492
1164.79	0.02645		1164.79	0.06499
1165.28	0.02645		1165.28	0.06506
1165.76	0.02645		1165.76	0.06512
1166.24	0.02646		1166.24	0.06518
1166.72	0.02647		1166.72	0.06525
1167.2	0.02648		1167.2	0.06531
1167.69	0.0265		1167.69	0.06537
1168.17	0.02652		1168.17	0.06543
1168.65	0.02653		1168.65	0.06549
1169.13	0.02654		1169.13	0.06556
1169.62	0.02655		1169.62	0.06563
1170.1	0.02656		1170.1	0.0657
1170.58	0.02657		1170.58	0.06577
1171.06	0.02658		1171.06	0.06584
1171.54	0.02659		1171.54	0.06591
1172.03	0.0266		1172.03	0.06597
1172.51	0.02662		1172.51	0.06602
1172.99	0.02663		1172.99	0.06607
1173.47	0.02665		1173.47	0.06611
1173.95	0.02667		1173.95	0.06615
1174.44	0.02669		1174.44	0.06618
1174.92	0.02671		1174.92	0.06621
1175.4	0.02673		1175.4	0.06624
1175.88	0.02674		1175.88	0.06626
1176.37	0.02675		1176.37	0.06629
1176.85	0.02675		1176.85	0.06631
1177.33	0.02674		1177.33	0.06633
1177.81	0.02673		1177.81	0.06636
1178.29	0.02671		1178.29	0.06638
1178.78	0.0267		1178.78	0.06639
1179.26	0.02668		1179.26	0.06641
1179.74	0.02665		1179.74	0.06642
1180.22	0.02663		1180.22	0.06643
1180.7	0.0266		1180.7	0.06643
1181.19	0.02656		1181.19	0.06642
1181.67	0.02652		1181.67	0.06642
1182.15	0.02649		1182.15	0.06641
1182.63	0.02645		1182.63	0.06639
1183.12	0.02642		1183.12	0.06638
1183.6	0.02638		1183.6	0.06637
1184.08	0.02635		1184.08	0.06635
1184.56	0.02632		1184.56	0.06633
1185.04	0.02629		1185.04	0.06631
1185.53	0.02627		1185.53	0.06629
1186.01	0.02625		1186.01	0.06627
1186.49	0.02624		1186.49	0.06625
1186.97	0.02623		1186.97	0.06623
1187.45	0.02623		1187.45	0.06621
1187.94	0.02624		1187.94	0.06619
1188.42	0.02627		1188.42	0.06617
1188.9	0.0263		1188.9	0.06615
1189.38	0.02634		1189.38	0.06613
1189.86	0.02639		1189.86	0.06611
1190.35	0.02644		1190.35	0.0661
1190.83	0.0265		1190.83	0.06609
1191.31	0.02657		1191.31	0.06609
1191.79	0.02665		1191.79	0.0661
1192.28	0.02673		1192.28	0.06611
1192.76	0.02682		1192.76	0.06614
1193.24	0.02691		1193.24	0.06618
1193.72	0.02701		1193.72	0.06621
1194.2	0.02712		1194.2	0.06625
1194.68	0.02723		1194.68	0.0663
1195.17	0.02734		1195.17	0.06634
1195.65	0.02746		1195.65	0.06639
1196.13	0.02759		1196.13	0.06642
1196.61	0.02772		1196.61	0.06646
1197.1	0.02785		1197.1	0.0665
1197.58	0.02799		1197.58	0.06654
1198.06	0.02813		1198.06	0.06658
1198.54	0.02827		1198.54	0.06663
1199.02	0.02841		1199.02	0.06669
1199.51	0.02856		1199.51	0.06676
1199.99	0.02869		1199.99	0.06686
1200.47	0.02883		1200.47	0.06697
1200.95	0.02897		1200.95	0.06708
1201.43	0.0291		1201.43	0.0672
1201.92	0.02924		1201.92	0.06733
1202.4	0.02937		1202.4	0.06745
1202.88	0.02951		1202.88	0.06758
1203.36	0.02964		1203.36	0.06769
1203.85	0.02978		1203.85	0.0678
1204.33	0.02992		1204.33	0.0679
1204.81	0.03005		1204.81	0.06799
1205.29	0.03019		1205.29	0.06808
1205.77	0.03032		1205.77	0.06818
1206.26	0.03045		1206.26	0.06827
1206.74	0.03057		1206.74	0.06837
1207.22	0.03069		1207.22	0.06846
1207.7	0.03079		1207.7	0.06857
1208.18	0.03089		1208.18	0.06867
1208.67	0.03099		1208.67	0.06878
1209.15	0.03108		1209.15	0.06889
1209.63	0.03116		1209.63	0.06899
1210.11	0.03125		1210.11	0.0691
1210.6	0.03133		1210.6	0.06921
1211.08	0.03142		1211.08	0.06932
1211.56	0.0315		1211.56	0.06943
1212.04	0.03158		1212.04	0.06954
1212.52	0.03166		1212.52	0.06965
1213.01	0.03174		1213.01	0.06976
1213.49	0.03182		1213.49	0.06987
1213.97	0.0319		1213.97	0.06998
1214.45	0.03197		1214.45	0.07009
1214.93	0.03204		1214.93	0.07019
1215.42	0.03211		1215.42	0.0703
1215.9	0.03218		1215.9	0.0704
1216.38	0.03224		1216.38	0.07049
1216.86	0.0323		1216.86	0.07059
1217.35	0.03236		1217.35	0.07068
1217.83	0.03242		1217.83	0.07077
1218.31	0.03248		1218.31	0.07086
1218.79	0.03254		1218.79	0.07094
1219.27	0.0326		1219.27	0.07102
1219.76	0.03266		1219.76	0.0711
1220.24	0.03272		1220.24	0.07117
1220.72	0.03278		1220.72	0.07124
1221.2	0.03284		1221.2	0.07131
1221.68	0.0329		1221.68	0.07138
1222.17	0.03295		1222.17	0.07144
1222.65	0.033		1222.65	0.07151
1223.13	0.03304		1223.13	0.07159
1223.61	0.03307		1223.61	0.07167
1224.09	0.03311		1224.09	0.07174
1224.58	0.03314		1224.58	0.07181
1225.06	0.03318		1225.06	0.07188
1225.54	0.03321		1225.54	0.07194
1226.02	0.03325		1226.02	0.07198
1226.51	0.0333		1226.51	0.07201
1226.99	0.03335		1226.99	0.07202
1227.47	0.0334		1227.47	0.07201
1227.95	0.03346		1227.95	0.07198
1228.43	0.03353		1228.43	0.07195
1228.92	0.0336		1228.92	0.07192
1229.4	0.03367		1229.4	0.07188
1229.88	0.03375		1229.88	0.07184
1230.36	0.03384		1230.36	0.0718
1230.84	0.03392		1230.84	0.07177
1231.33	0.03402		1231.33	0.07175
1231.81	0.03412		1231.81	0.07173
1232.29	0.03423		1232.29	0.07171
1232.77	0.03434		1232.77	0.07168
1233.26	0.03445		1233.26	0.07166
1233.74	0.03458		1233.74	0.07163
1234.22	0.03471		1234.22	0.0716
1234.7	0.03485		1234.7	0.07156
1235.18	0.03499		1235.18	0.07151
1235.66	0.03514		1235.66	0.07147
1236.15	0.0353		1236.15	0.07142
1236.63	0.03546		1236.63	0.07138
1237.11	0.03563		1237.11	0.07133
1237.59	0.0358		1237.59	0.07129
1238.08	0.03598		1238.08	0.07125
1238.56	0.03617		1238.56	0.07121
1239.04	0.03637		1239.04	0.07118
1239.52	0.03656		1239.52	0.07116
1240	0.03677		1240	0.07113
1240.49	0.03697		1240.49	0.07111
1240.97	0.03718		1240.97	0.0711
1241.45	0.03739		1241.45	0.07109
1241.93	0.03761		1241.93	0.07109
1242.41	0.03784		1242.41	0.0711
1242.9	0.03807		1242.9	0.07111
1243.38	0.0383		1243.38	0.07113
1243.86	0.03853		1243.86	0.07116
1244.34	0.03876		1244.34	0.07119
1244.83	0.03898		1244.83	0.07122
1245.31	0.03921		1245.31	0.07125
1245.79	0.03942		1245.79	0.07129
1246.27	0.03962		1246.27	0.07134
1246.75	0.03981		1246.75	0.07138
1247.24	0.04		1247.24	0.07143
1247.72	0.04018		1247.72	0.07148
1248.2	0.04036		1248.2	0.07153
1248.68	0.04053		1248.68	0.07158
1249.16	0.0407		1249.16	0.07163
1249.65	0.04086		1249.65	0.07167
1250.13	0.04101		1250.13	0.07172
1250.61	0.04116		1250.61	0.07176
1251.09	0.04131		1251.09	0.0718
1251.58	0.04145		1251.58	0.07183
1252.06	0.04159		1252.06	0.07186
1252.54	0.04173		1252.54	0.07189
1253.02	0.04186		1253.02	0.07192
1253.5	0.04199		1253.5	0.07195
1253.99	0.04212		1253.99	0.07197
1254.47	0.04225		1254.47	0.07199
1254.95	0.04238		1254.95	0.072
1255.43	0.0425		1255.43	0.07201
1255.91	0.04263		1255.91	0.07201
1256.4	0.04275		1256.4	0.07201
1256.88	0.04287		1256.88	0.072
1257.36	0.043		1257.36	0.07198
1257.84	0.04313		1257.84	0.07195
1258.33	0.04325		1258.33	0.07191
1258.81	0.04338		1258.81	0.07186
1259.29	0.04351		1259.29	0.0718
1259.77	0.04364		1259.77	0.07175
1260.25	0.04377		1260.25	0.07168
1260.73	0.0439		1260.73	0.07162
1261.22	0.04404		1261.22	0.07155
1261.7	0.04418		1261.7	0.07149
1262.18	0.04432		1262.18	0.07143
1262.66	0.04446		1262.66	0.07136
1263.15	0.0446		1263.15	0.0713
1263.63	0.04475		1263.63	0.07124
1264.11	0.04489		1264.11	0.07117
1264.59	0.04504		1264.59	0.0711
1265.07	0.04519		1265.07	0.07103
1265.56	0.04534		1265.56	0.07096
1266.04	0.04549		1266.04	0.07088
1266.52	0.04564		1266.52	0.0708
1267	0.04579		1267	0.07073
1267.48	0.04594		1267.48	0.07066
1267.97	0.04608		1267.97	0.07059
1268.45	0.04622		1268.45	0.07053
1268.93	0.04636		1268.93	0.07047
1269.41	0.0465		1269.41	0.07043
1269.9	0.04663		1269.9	0.07039
1270.38	0.04675		1270.38	0.07035
1270.86	0.04687		1270.86	0.07033
1271.34	0.04698		1271.34	0.07031
1271.82	0.04709		1271.82	0.0703
1272.31	0.04719		1272.31	0.0703
1272.79	0.04729		1272.79	0.07031
1273.27	0.04738		1273.27	0.07034
1273.75	0.04746		1273.75	0.07039
1274.23	0.04753		1274.23	0.07044
1274.72	0.04759		1274.72	0.0705
1275.2	0.04764		1275.2	0.07057
1275.68	0.04769		1275.68	0.07064
1276.16	0.04772		1276.16	0.07071
1276.64	0.04775		1276.64	0.07078
1277.13	0.04776		1277.13	0.07084
1277.61	0.04775		1277.61	0.07091
1278.09	0.04774		1278.09	0.07097
1278.57	0.04772		1278.57	0.07104
1279.06	0.04769		1279.06	0.0711
1279.54	0.04764		1279.54	0.07116
1280.02	0.0476		1280.02	0.07122
1280.5	0.04754		1280.5	0.07127
1280.98	0.04747		1280.98	0.07132
1281.47	0.0474		1281.47	0.07137
1281.95	0.04731		1281.95	0.07141
1282.43	0.04722		1282.43	0.07145
1282.91	0.04713		1282.91	0.07149
1283.39	0.04703		1283.39	0.07151
1283.88	0.04692		1283.88	0.07154
1284.36	0.04681		1284.36	0.07155
1284.84	0.0467		1284.84	0.07155
1285.32	0.04658		1285.32	0.07155
1285.81	0.04647		1285.81	0.07154
1286.29	0.04634		1286.29	0.07152
1286.77	0.04622		1286.77	0.0715
1287.25	0.04609		1287.25	0.07146
1287.73	0.04597		1287.73	0.07142
1288.22	0.04584		1288.22	0.07136
1288.7	0.04571		1288.7	0.07129
1289.18	0.04557		1289.18	0.07121
1289.66	0.04544		1289.66	0.07112
1290.14	0.04531		1290.14	0.07103
1290.63	0.04519		1290.63	0.07092
1291.11	0.04506		1291.11	0.07081
1291.59	0.04494		1291.59	0.0707
1292.07	0.04483		1292.07	0.07058
1292.56	0.04473		1292.56	0.07046
1293.04	0.04464		1293.04	0.07033
1293.52	0.04455		1293.52	0.0702
1294	0.04447		1294	0.07007
1294.48	0.0444		1294.48	0.06994
1294.97	0.04433		1294.97	0.06981
1295.45	0.04427		1295.45	0.06967
1295.93	0.04421		1295.93	0.06954
1296.41	0.04416		1296.41	0.06942
1296.89	0.04412		1296.89	0.06929
1297.38	0.04409		1297.38	0.06917
1297.86	0.04406		1297.86	0.06906
1298.34	0.04404		1298.34	0.06894
1298.82	0.04402		1298.82	0.06883
1299.31	0.04401		1299.31	0.06872
1299.79	0.044		1299.79	0.06863
1300.27	0.044		1300.27	0.06853
1300.75	0.044		1300.75	0.06845
1301.23	0.04401		1301.23	0.06837
1301.71	0.04403		1301.71	0.0683
1302.2	0.04405		1302.2	0.06823
1302.68	0.04407		1302.68	0.06817
1303.16	0.0441		1303.16	0.06811
1303.64	0.04413		1303.64	0.06806
1304.13	0.04417		1304.13	0.06802
1304.61	0.04422		1304.61	0.06798
1305.09	0.04427		1305.09	0.06795
1305.57	0.04432		1305.57	0.06793
1306.05	0.04437		1306.05	0.06791
1306.54	0.04443		1306.54	0.06789
1307.02	0.04449		1307.02	0.06789
1307.5	0.04455		1307.5	0.06789
1307.98	0.04462		1307.98	0.0679
1308.46	0.04469		1308.46	0.06791
1308.95	0.04476		1308.95	0.06793
1309.43	0.04482		1309.43	0.06796
1309.91	0.04489		1309.91	0.06799
1310.39	0.04495		1310.39	0.06803
1310.88	0.04501		1310.88	0.06808
1311.36	0.04507		1311.36	0.06814
1311.84	0.04512		1311.84	0.06822
1312.32	0.04516		1312.32	0.0683
1312.8	0.04519		1312.8	0.06839
1313.29	0.04522		1313.29	0.06849
1313.77	0.04525		1313.77	0.0686
1314.25	0.04528		1314.25	0.0687
1314.73	0.0453		1314.73	0.0688
1315.21	0.04532		1315.21	0.06891
1315.7	0.04534		1315.7	0.06901
1316.18	0.04535		1316.18	0.0691
1316.66	0.04536		1316.66	0.0692
1317.14	0.04537		1317.14	0.06929
1317.62	0.04538		1317.62	0.06938
1318.11	0.04538		1318.11	0.06947
1318.59	0.04538		1318.59	0.06956
1319.07	0.04538		1319.07	0.06965
1319.55	0.04538		1319.55	0.06974
1320.04	0.04538		1320.04	0.06983
1320.52	0.04537		1320.52	0.06991
1321	0.04537		1321	0.07
1321.48	0.04536		1321.48	0.07007
1321.96	0.04535		1321.96	0.07015
1322.45	0.04535		1322.45	0.07022
1322.93	0.04535		1322.93	0.07029
1323.41	0.04535		1323.41	0.07035
1323.89	0.04535		1323.89	0.07041
1324.38	0.04536		1324.38	0.07046
1324.86	0.04536		1324.86	0.0705
1325.34	0.04537		1325.34	0.07054
1325.82	0.04538		1325.82	0.07057
1326.3	0.04539		1326.3	0.07059
1326.79	0.0454		1326.79	0.0706
1327.27	0.04542		1327.27	0.07059
1327.75	0.04544		1327.75	0.07057
1328.23	0.04546		1328.23	0.07054
1328.71	0.04548		1328.71	0.0705
1329.2	0.0455		1329.2	0.07045
1329.68	0.04552		1329.68	0.07039
1330.16	0.04554		1330.16	0.07031
1330.64	0.04556		1330.64	0.07023
1331.12	0.04557		1331.12	0.07012
1331.61	0.04558		1331.61	0.07
1332.09	0.04558		1332.09	0.06987
1332.57	0.04559		1332.57	0.06973
1333.05	0.04559		1333.05	0.06959
1333.54	0.04558		1333.54	0.06944
1334.02	0.04558		1334.02	0.06929
1334.5	0.04557		1334.5	0.06915
1334.98	0.04556		1334.98	0.06901
1335.46	0.04554		1335.46	0.06888
1335.95	0.04552		1335.95	0.06875
1336.43	0.04549		1336.43	0.06862
1336.91	0.04546		1336.91	0.0685
1337.39	0.04542		1337.39	0.06837
1337.87	0.04538		1337.87	0.06825
1338.36	0.04534		1338.36	0.06813
1338.84	0.04528		1338.84	0.068
1339.32	0.04521		1339.32	0.06788
1339.8	0.04514		1339.8	0.06776
1340.29	0.04506		1340.29	0.06765
1340.77	0.04499		1340.77	0.06754
1341.25	0.04491		1341.25	0.06744
1341.73	0.04482		1341.73	0.06735
1342.21	0.04474		1342.21	0.06727
1342.69	0.04465		1342.69	0.0672
1343.18	0.04456		1343.18	0.06714
1343.66	0.04448		1343.66	0.06709
1344.14	0.04439		1344.14	0.06706
1344.62	0.0443		1344.62	0.06702
1345.11	0.04422		1345.11	0.067
1345.59	0.04414		1345.59	0.06699
1346.07	0.04407		1346.07	0.06698
1346.55	0.044		1346.55	0.06699
1347.03	0.04394		1347.03	0.06701
1347.52	0.04388		1347.52	0.06703
1348	0.04383		1348	0.06706
1348.48	0.04378		1348.48	0.0671
1348.96	0.04374		1348.96	0.06714
1349.44	0.04371		1349.44	0.0672
1349.93	0.04369		1349.93	0.06725
1350.41	0.04368		1350.41	0.06732
1350.89	0.04368		1350.89	0.06739
1351.37	0.04369		1351.37	0.06747
1351.86	0.04371		1351.86	0.06755
1352.34	0.04373		1352.34	0.06763
1352.82	0.04377		1352.82	0.06772
1353.3	0.04381		1353.3	0.0678
1353.78	0.04387		1353.78	0.06788
1354.27	0.04393		1354.27	0.06796
1354.75	0.044		1354.75	0.06803
1355.23	0.04408		1355.23	0.06809
1355.71	0.04417		1355.71	0.06816
1356.19	0.04427		1356.19	0.06823
1356.68	0.04437		1356.68	0.0683
1357.16	0.04449		1357.16	0.06836
1357.64	0.04462		1357.64	0.06843
1358.12	0.04475		1358.12	0.0685
1358.61	0.0449		1358.61	0.06858
1359.09	0.04505		1359.09	0.06865
1359.57	0.04522		1359.57	0.06872
1360.05	0.04539		1360.05	0.06879
1360.53	0.04557		1360.53	0.06886
1361.02	0.04575		1361.02	0.06892
1361.5	0.04595		1361.5	0.06899
1361.98	0.04614		1361.98	0.06904
1362.46	0.04634		1362.46	0.06909
[truncated: 5,471 more rows]
