# Supplementary material for: Ion pair sites for efficient electrochemical extraction of uranium in real nuclear wastewater
Source: Nat Commun. 2024 May 16;15:4149. doi: 10.1038/s41467-024-48564-y (PMC11099191; doi:10.1038/s41467-024-48564-y)
Supplement: Supplementary file 5 — Source Data [file 41467_2024_48564_MOESM5_ESM.zip › Source Data/Supplementary Fig. 4/Supplementary Fig. 4b.xlsx]

## Sheet: Sheet1
Supplementary Fig. 4b
Length (μm）	Height (nm)
0	26.8712
0.02343	26.8624
0.04687	26.8836
0.0703	26.9273
0.09374	26.8602
0.11717	27.0855
0.1406	26.9781
0.16404	26.974
0.18747	26.8929
0.21091	26.8035
0.23434	27.0046
0.25778	27.0776
0.28121	26.9799
0.30464	27.1926
0.32808	27.2816
0.35151	27.2025
0.37495	27.1861
0.39838	27.2316
0.42181	27.3111
0.44525	27.2427
0.46868	27.3891
0.49212	27.5646
0.51555	27.2994
0.53899	27.6422
0.56242	27.7647
0.58585	27.435
0.60929	27.5782
0.63272	27.6829
0.65616	27.6236
0.67959	27.7346
0.70302	27.6474
0.72646	27.759
0.74989	27.7532
0.77333	27.9635
0.79676	27.9971
0.8202	27.7679
0.84363	28.0588
0.86706	28.0146
0.8905	28.0334
0.91393	28.2586
0.93737	28.1636
0.9608	28.1486
0.98423	28.192
1.00767	28.3953
1.0311	28.3314
1.05454	28.5247
1.07797	28.3697
1.10141	28.5917
1.12484	28.4695
1.14827	28.6435
1.17171	28.6492
1.19514	28.6621
1.21858	28.7849
1.24201	28.6852
1.26544	28.8033
1.28888	55.3938
1.31231	92.103
1.33575	128.054
1.35918	160.173
1.38261	184.617
1.40605	208.323
1.42948	232.207
1.45292	253.208
1.47635	273.713
1.49979	290.34
1.52322	306.726
1.54665	318.411
1.57009	329.259
1.59352	345.656
1.61696	355.199
1.64039	357.616
1.66382	358.076
1.68726	358.438
1.71069	358.958
1.73413	354.351
1.75756	330.557
1.781	301.281
1.80443	268.645
1.82786	239.272
1.8513	212.649
1.87473	179.028
1.89817	142.847
1.9216	109.249
1.94503	76.932
1.96847	31.6639
1.9919	28.9388
2.01534	28.8937
2.03877	29.1791
2.06221	28.9872
2.08564	29.0885
2.10907	29.1808
2.13251	29.003
2.15594	29.0531
2.17938	29.1523
2.20281	29.1178
2.22624	29.2035
2.24968	29.3198
2.27311	29.3311
2.29655	29.2451
2.31998	29.5893
2.34341	29.3218
2.36685	29.5002
2.39028	29.5294
2.41372	29.5408
2.43715	29.6278
2.46059	29.5996
2.48402	29.6258
2.50745	29.3872
2.53089	29.4658
2.55432	29.5774
2.57776	29.6301
2.60119	29.7016
2.62462	29.8929
2.64806	29.7092
2.67149	29.8553
2.69493	29.709
2.71836	29.8254
2.7418	29.764
2.76523	29.7519
2.78866	29.6493
2.8121	29.8583
2.83553	29.806
2.85897	30.0103
2.8824	29.9271
2.90583	30.0568
2.92927	30.1908
2.9527	29.8343
2.97614	29.9306
2.99957	30.0355
3.02301	30.0438
3.04644	30.1211
3.06987	30.0629
3.09331	30.1424
3.11674	30.2177
3.14018	30.0221
3.16361	30.4033
3.18704	30.2853
3.21048	30.3109
3.23391	30.4064
3.25735	30.0985
3.28078	30.2991
3.30421	30.2003
3.32765	30.351
3.35108	30.4039
3.37452	30.4438
3.39795	30.2755
3.42139	30.4602
3.44482	30.3719
3.46825	30.52
