# Supplementary material for: Ion pair sites for efficient electrochemical extraction of uranium in real nuclear wastewater
Source: Nat Commun. 2024 May 16;15:4149. doi: 10.1038/s41467-024-48564-y (PMC11099191; doi:10.1038/s41467-024-48564-y)
Supplement: Supplementary file 5 — Source Data [file 41467_2024_48564_MOESM5_ESM.zip › Source Data/Supplementary Fig. 5/Supplementary Fig. 5a.xlsx]

## Sheet: Supplementary Fig. 5a
Supplementary Fig. 5a
The XPS spectrum of OH-terminated Ti3C2 nanosheets: Binding energy (eV)	The XPS spectrum of OH-terminated Ti3C2 nanosheets: Intensity (arb.u.)		The XPS spectrum of Ti(OH)PO4: Binding energy (eV)	The XPS spectrum of Ti(OH)PO4: Intensity (arb.u.)
1350.08	208503		1350.08	190842
1349.08	207469		1349.08	193513
1348.08	208930		1348.08	192531
1347.08	207932		1347.08	188077
1346.08	206664		1346.08	189250
1345.08	207208		1345.08	189701
1344.08	205996		1344.08	188538
1343.08	205067		1343.08	187097
1342.08	205689		1342.08	187000
1341.08	204593		1341.08	184864
1340.08	204625		1340.08	183516
1339.08	204131		1339.08	184378
1338.08	204868		1338.08	184926
1337.08	201775		1337.08	182166
1336.08	201198		1336.08	180165
1335.08	201148		1335.08	180502
1334.08	202768		1334.08	180282
1333.08	199465		1333.08	181115
1332.08	201247		1332.08	180069
1331.08	204294		1331.08	180802
1330.08	201967		1330.08	179394
1329.08	203429		1329.08	178781
1328.08	200549		1328.08	178975
1327.08	198673		1327.08	175689
1326.08	201871		1326.08	177433
1325.08	201593		1325.08	177628
1324.08	200296		1324.08	175990
1323.08	198886		1323.08	175744
1322.08	197399		1322.08	175327
1321.08	198996		1321.08	175740
1320.08	200772		1320.08	175955
1319.08	199210		1319.08	172909
1318.08	194467		1318.08	172995
1317.08	199719		1317.08	171580
1316.08	196734		1316.08	172872
1315.08	198127		1315.08	172277
1314.08	195528		1314.08	173156
1313.08	197612		1313.08	172368
1312.08	195725		1312.08	173529
1311.08	197019		1311.08	170985
1310.08	196395		1310.08	171224
1309.08	196997		1309.08	170130
1308.08	196355		1308.08	169837
1307.08	195765		1307.08	168815
1306.08	195488		1306.08	172351
1305.08	201453		1305.08	174091
1304.08	201642		1304.08	171257
1303.08	198341		1303.08	169372
1302.08	201259		1302.08	169887
1301.08	196285		1301.08	167259
1300.08	199249		1300.08	167344
1299.08	196515		1299.08	170223
1298.08	196189		1298.08	167867
1297.08	192753		1297.08	168369
1296.08	194373		1296.08	167090
1295.08	193878		1295.08	168621
1294.08	195595		1294.08	168673
1293.08	194779		1293.08	170325
1292.08	192223		1292.08	169155
1291.08	193486		1291.08	166322
1290.08	194704		1290.08	167719
1289.08	194512		1289.08	167258
1288.08	195461		1288.08	166783
1287.08	196964		1287.08	166921
1286.08	196970		1286.08	169057
1285.08	193384		1285.08	167088
1284.08	196410		1284.08	167836
1283.08	198013		1283.08	166870
1282.08	197540		1282.08	166300
1281.08	196464		1281.08	166309
1280.08	195817		1280.08	165768
1279.08	197674		1279.08	168827
1278.08	195514		1278.08	165443
1277.08	196345		1277.08	165198
1276.08	197694		1276.08	166992
1275.08	196660		1275.08	166142
1274.08	198460		1274.08	167133
1273.08	194479		1273.08	166642
1272.08	198521		1272.08	168086
1271.08	199359		1271.08	165660
1270.08	198586		1270.08	166609
1269.08	195936		1269.08	166915
1268.08	198504		1268.08	167202
1267.08	197762		1267.08	165940
1266.08	199982		1266.08	165406
1265.08	201525		1265.08	168105
1264.08	202451		1264.08	165492
1263.08	198669		1263.08	168697
1262.08	201745		1262.08	172725
1261.08	200887		1261.08	167617
1260.08	201665		1260.08	168756
1259.08	204729		1259.08	169333
1258.08	204880		1258.08	166456
1257.08	200866		1257.08	168504
1256.08	205004		1256.08	167594
1255.08	202340		1255.08	170440
1254.08	203774		1254.08	169661
1253.08	203081		1253.08	167697
1252.08	204603		1252.08	172595
1251.08	205106		1251.08	171310
1250.08	202426		1250.08	172845
1249.08	206446		1249.08	173343
1248.08	207627		1248.08	171713
1247.08	208484		1247.08	175007
1246.08	209397		1246.08	172523
1245.08	208760		1245.08	173301
1244.08	207054		1244.08	173089
1243.08	210812		1243.08	172183
1242.08	209816		1242.08	175052
1241.08	211943		1241.08	174665
1240.08	213431		1240.08	173307
1239.08	211079		1239.08	175024
1238.08	212466		1238.08	176572
1237.08	211327		1237.08	176579
1236.08	211711		1236.08	176858
1235.08	213812		1235.08	174812
1234.08	210884		1234.08	177866
1233.08	216367		1233.08	178012
1232.08	217715		1232.08	178899
1231.08	220716		1231.08	181739
1230.08	220915		1230.08	182660
1229.08	219964		1229.08	181462
1228.08	221599		1228.08	182980
1227.08	221708		1227.08	182694
1226.08	223579		1226.08	181837
1225.08	222739		1225.08	183629
1224.08	225672		1224.08	183894
1223.08	223427		1223.08	183092
1222.08	222856		1222.08	181416
1221.08	221989		1221.08	181885
1220.08	219409		1220.08	178497
1219.08	220211		1219.08	177740
1218.08	217780		1218.08	178496
1217.08	218810		1217.08	174533
1216.08	219267		1216.08	171649
1215.08	220567		1215.08	170883
1214.08	215186		1214.08	168865
1213.08	214864		1213.08	167349
1212.08	213568		1212.08	167728
1211.08	214677		1211.08	165357
1210.08	210537		1210.08	164646
1209.08	209530		1209.08	164216
1208.08	208494		1208.08	164982
1207.08	207334		1207.08	163047
1206.08	208492		1206.08	164837
1205.08	207014		1205.08	164433
1204.08	202983		1204.08	164843
1203.08	205010		1203.08	164826
1202.08	207400		1202.08	162269
1201.08	208225		1201.08	165027
1200.08	208888		1200.08	163528
1199.08	208337		1199.08	164419
1198.08	208903		1198.08	165417
1197.08	208543		1197.08	165398
1196.08	208702		1196.08	164365
1195.08	210141		1195.08	165577
1194.08	210640		1194.08	164971
1193.08	213958		1193.08	165710
1192.08	211020		1192.08	163383
1191.08	211616		1191.08	165871
1190.08	213415		1190.08	165031
1189.08	211530		1189.08	165701
1188.08	211658		1188.08	165930
1187.08	211460		1187.08	166118
1186.08	217118		1186.08	166235
1185.08	214335		1185.08	166145
1184.08	215050		1184.08	165399
1183.08	216036		1183.08	165717
1182.08	217039		1182.08	167110
1181.08	214402		1181.08	166331
1180.08	216110		1180.08	167679
1179.08	216263		1179.08	165792
1178.08	217497		1178.08	165483
1177.08	217411		1177.08	165365
1176.08	216209		1176.08	167761
1175.08	220158		1175.08	169746
1174.08	218112		1174.08	165205
1173.08	217154		1173.08	166498
1172.08	220293		1172.08	167816
1171.08	221377		1171.08	170533
1170.08	220445		1170.08	168856
1169.08	222011		1169.08	167374
1168.08	220285		1168.08	168291
1167.08	220616		1167.08	170033
1166.08	224033		1166.08	172396
1165.08	223428		1165.08	171208
1164.08	220878		1164.08	170847
1163.08	221582		1163.08	169859
1162.08	222416		1162.08	170281
1161.08	224221		1161.08	170301
1160.08	225860		1160.08	171772
1159.08	226023		1159.08	171816
1158.08	226120		1158.08	172414
1157.08	228956		1157.08	171733
1156.08	228310		1156.08	171326
1155.08	230588		1155.08	172727
1154.08	231182		1154.08	172254
1153.08	230610		1153.08	171079
1152.08	231784		1152.08	172360
1151.08	231108		1151.08	173601
1150.08	230249		1150.08	172270
1149.08	232330		1149.08	173041
1148.08	230404		1148.08	173976
1147.08	230818		1147.08	172971
1146.08	229146		1146.08	172678
1145.08	229633		1145.08	172802
1144.08	232487		1144.08	173742
1143.08	230359		1143.08	172611
1142.08	231319		1142.08	173853
1141.08	232471		1141.08	173671
1140.08	230077		1140.08	175530
1139.08	229913		1139.08	174683
1138.08	235269		1138.08	176794
1137.08	235803		1137.08	177457
1136.08	237571		1136.08	176700
1135.08	238515		1135.08	178658
1134.08	236539		1134.08	176634
1133.08	242058		1133.08	179957
1132.08	244262		1132.08	178417
1131.08	245245		1131.08	176150
1130.08	240418		1130.08	175281
1129.08	241133		1129.08	175102
1128.08	240299		1128.08	177447
1127.08	241782		1127.08	177737
1126.08	240737		1126.08	177356
1125.08	242154		1125.08	177467
1124.08	244767		1124.08	174462
1123.08	243467		1123.08	174775
1122.08	242964		1122.08	176067
1121.08	239547		1121.08	176407
1120.08	237746		1120.08	173272
1119.08	236002		1119.08	174866
1118.08	232567		1118.08	175979
1117.08	235302		1117.08	175952
1116.08	233519		1116.08	175282
1115.08	235338		1115.08	177355
1114.08	234355		1114.08	177919
1113.08	237847		1113.08	179050
1112.08	237916		1112.08	177883
1111.08	241776		1111.08	180284
1110.08	241224		1110.08	183350
1109.08	244800		1109.08	183216
1108.08	249973		1108.08	184794
1107.08	253734		1107.08	183437
1106.08	254858		1106.08	185688
1105.08	261267		1105.08	184215
1104.08	260048		1104.08	184817
1103.08	261744		1103.08	181594
1102.08	257052		1102.08	179253
1101.08	251610		1101.08	178147
1100.08	246231		1100.08	174062
1099.08	246882		1099.08	174075
1098.08	238813		1098.08	171190
1097.08	225683		1097.08	169611
1096.08	216113		1096.08	169448
1095.08	204409		1095.08	167223
1094.08	199856		1094.08	170006
1093.08	198038		1093.08	166658
1092.08	193660		1092.08	166482
1091.08	192984		1091.08	166844
1090.08	191552		1090.08	167808
1089.08	188738		1089.08	167925
1088.08	192767		1088.08	164869
1087.08	187924		1087.08	167111
1086.08	187111		1086.08	164948
1085.08	188526		1085.08	165562
1084.08	184630		1084.08	165566
1083.08	186956		1083.08	164449
1082.08	184116		1082.08	165112
1081.08	185222		1081.08	165822
1080.08	186197		1080.08	165928
1079.08	188991		1079.08	167292
1078.08	187914		1078.08	167710
1077.08	190985		1077.08	170618
1076.08	192422		1076.08	172927
1075.08	190742		1075.08	172195
1074.08	194268		1074.08	171518
1073.08	197023		1073.08	171194
1072.08	203183		1072.08	174152
1071.08	205234		1071.08	171479
1070.08	206692		1070.08	172433
1069.08	212447		1069.08	170545
1068.08	207232		1068.08	171064
1067.08	205054		1067.08	172311
1066.08	201739		1066.08	168590
1065.08	198987		1065.08	171321
1064.08	187937		1064.08	167247
1063.08	180500		1063.08	169551
1062.08	179119		1062.08	168315
1061.08	177272		1061.08	168144
1060.08	175009		1060.08	167809
1059.08	173419		1059.08	166657
1058.08	173716		1058.08	169294
1057.08	174807		1057.08	167481
1056.08	172807		1056.08	165176
1055.08	171228		1055.08	168457
1054.08	171767		1054.08	166906
1053.08	173282		1053.08	168167
1052.08	173444		1052.08	167825
1051.08	175714		1051.08	167626
1050.08	174240		1050.08	168418
1049.08	172574		1049.08	167650
1048.08	174697		1048.08	170842
1047.08	174939		1047.08	171183
1046.08	174809		1046.08	171157
1045.08	173430		1045.08	171745
1044.08	175458		1044.08	169871
1043.08	176012		1043.08	169613
1042.08	177235		1042.08	170204
1041.08	175767		1041.08	172659
1040.08	179518		1040.08	171312
1039.08	178259		1039.08	174006
1038.08	179727		1038.08	172478
1037.08	179162		1037.08	173912
1036.08	180119		1036.08	172292
1035.08	181489		1035.08	173103
1034.08	182717		1034.08	174940
1033.08	179155		1033.08	174718
1032.08	181311		1032.08	174807
1031.08	179777		1031.08	175105
1030.08	178883		1030.08	175037
1029.08	177840		1029.08	175751
1028.08	179129		1028.08	175034
1027.08	178091		1027.08	176803
1026.08	180722		1026.08	175968
1025.08	178328		1025.08	176104
1024.08	180043		1024.08	176015
1023.08	179945		1023.08	178112
1022.08	179817		1022.08	179246
1021.08	179387		1021.08	177044
1020.08	181749		1020.08	179253
1019.08	181853		1019.08	179185
1018.08	181363		1018.08	178016
1017.08	182467		1017.08	180520
1016.08	183878		1016.08	181127
1015.08	182439		1015.08	180063
1014.08	180410		1014.08	180753
1013.08	181461		1013.08	179827
1012.08	182355		1012.08	180891
1011.08	185265		1011.08	179642
1010.08	185969		1010.08	178631
1009.08	185891		1009.08	178457
1008.08	186343		1008.08	179607
1007.08	186070		1007.08	179126
1006.08	185939		1006.08	183107
1005.08	186419		1005.08	183074
1004.08	185840		1004.08	182596
1003.08	185725		1003.08	188267
1002.08	186282		1002.08	191412
1001.08	189091		1001.08	192183
1000.08	189232		1000.08	195930
999.08	188575		999.08	198198
998.08	189005		998.08	194426
997.08	190754		997.08	193091
996.08	192795		996.08	187534
995.08	194738		995.08	186656
994.08	193198		994.08	183544
993.08	192178		993.08	180308
992.08	191079		992.08	178264
991.08	190820		991.08	176018
990.08	189352		990.08	168788
989.08	187409		989.08	169939
988.08	187121		988.08	167780
987.08	186141		987.08	165512
986.08	184962		986.08	168364
985.08	183720		985.08	169714
984.08	184567		984.08	171077
983.08	184192		983.08	174078
982.08	187463		982.08	179317
981.08	187987		981.08	186108
980.08	191828		980.08	195305
979.08	193839		979.08	205012
978.08	199620		978.08	213192
977.08	205246		977.08	223029
976.08	211522		976.08	221728
975.08	220082		975.08	213830
974.08	218401		974.08	200221
973.08	217478		973.08	189996
972.08	209425		972.08	180372
971.08	205619		971.08	169478
970.08	191644		970.08	160145
969.08	185348		969.08	151437
968.08	180752		968.08	144769
967.08	174851		967.08	137921
966.08	173918		966.08	131024
965.08	172087		965.08	126073
964.08	169077		964.08	120459
963.08	168894		963.08	119004
962.08	169377		962.08	119257
961.08	166874		961.08	118086
960.08	166812		960.08	117040
959.08	165713		959.08	116899
958.08	164009		958.08	116412
957.08	169493		957.08	118430
956.08	166794		956.08	117797
955.08	168052		955.08	116455
954.08	166865		954.08	115802
953.08	165600		953.08	116479
952.08	166649		952.08	117608
951.08	166782		951.08	119457
950.08	167680		950.08	117746
949.08	167502		949.08	120361
948.08	167921		948.08	119409
947.08	168367		947.08	118999
946.08	170465		946.08	117492
945.08	173147		945.08	117350
944.08	171356		944.08	117993
943.08	172221		943.08	120566
942.08	171017		942.08	116916
941.08	170551		941.08	118714
940.08	172114		940.08	117953
939.08	171596		939.08	119591
938.08	173718		938.08	120723
937.08	173550		937.08	120089
936.08	172072		936.08	120512
935.08	172339		935.08	120106
934.08	173376		934.08	118320
933.08	172151		933.08	119425
932.08	171363		932.08	118487
931.08	174475		931.08	118212
930.08	176551		930.08	120412
929.08	174061		929.08	120185
928.08	175994		928.08	119957
927.08	175305		927.08	121552
926.08	174248		926.08	122780
925.08	176304		925.08	119176
924.08	176921		924.08	118613
923.08	177170		923.08	121685
922.08	178355		922.08	121111
921.08	179015		921.08	121938
920.08	177962		920.08	123129
919.08	179213		919.08	121625
918.08	177568		918.08	121512
917.08	177637		917.08	121636
916.08	179272		916.08	123767
915.08	177253		915.08	122487
914.08	181042		914.08	122060
913.08	180577		913.08	123223
912.08	179823		912.08	123567
911.08	180234		911.08	120549
910.08	180698		910.08	124182
909.08	181431		909.08	122725
908.08	184556		908.08	124370
907.08	183746		907.08	122872
906.08	184014		906.08	121974
905.08	184247		905.08	123834
904.08	183950		904.08	122999
903.08	185267		903.08	122946
902.08	183836		902.08	122485
901.08	186030		901.08	125169
900.08	184382		900.08	124800
899.08	185366		899.08	124162
898.08	183708		898.08	124753
897.08	186255		897.08	124696
896.08	187648		896.08	124636
895.08	186555		895.08	126503
894.08	187182		894.08	127697
893.08	188049		893.08	127049
892.08	188687		892.08	126906
891.08	188562		891.08	124951
890.08	188251		890.08	125881
889.08	189754		889.08	124031
888.08	189977		888.08	125638
887.08	190072		887.08	126506
886.08	191090		886.08	125767
885.08	188777		885.08	124742
884.08	191861		884.08	125109
883.08	192986		883.08	126189
882.08	192004		882.08	127599
881.08	189884		881.08	125672
880.08	193603		880.08	124721
879.08	194205		879.08	126372
878.08	196095		878.08	126033
877.08	195905		877.08	129328
876.08	195809		876.08	129022
875.08	196501		875.08	129175
874.08	195253		874.08	128395
873.08	196608		873.08	126914
872.08	193393		872.08	130604
871.08	194539		871.08	128067
870.08	192122		870.08	128026
869.08	193608		869.08	129324
868.08	192462		868.08	129075
867.08	193892		867.08	128636
866.08	197584		866.08	129004
865.08	195838		865.08	130118
864.08	197253		864.08	131061
863.08	193919		863.08	128323
862.08	196419		862.08	128243
861.08	199560		861.08	130600
860.08	200962		860.08	129034
859.08	204051		859.08	130626
858.08	207493		858.08	128600
857.08	206015		857.08	130163
856.08	208548		856.08	130932
855.08	205469		855.08	130594
854.08	205826		854.08	129732
853.08	205875		853.08	131720
852.08	200700		852.08	132539
851.08	199471		851.08	130855
850.08	198891		850.08	132690
849.08	200352		849.08	133440
848.08	197354		848.08	132506
847.08	198072		847.08	132894
846.08	198926		846.08	131202
845.08	196778		845.08	133083
844.08	196188		844.08	133555
843.08	195752		843.08	134320
842.08	195138		842.08	133335
841.08	196833		841.08	132721
840.08	196548		840.08	135607
839.08	199165		839.08	132388
838.08	199031		838.08	135209
837.08	199481		837.08	132928
836.08	202593		836.08	136062
835.08	208987		835.08	132716
834.08	216814		834.08	133957
833.08	225161		833.08	133149
832.08	231134		832.08	132356
831.08	232119		831.08	134432
830.08	236431		830.08	134163
829.08	230202		829.08	132663
828.08	227642		828.08	133837
827.08	224230		827.08	134433
826.08	201578		826.08	133995
825.08	188621		825.08	134759
824.08	187678		824.08	133155
823.08	184246		823.08	135607
822.08	184291		822.08	133648
821.08	183383		821.08	134219
820.08	183921		820.08	133269
819.08	185129		819.08	133987
818.08	185016		818.08	134849
817.08	182105		817.08	135259
816.08	183273		816.08	135480
815.08	184280		815.08	134853
814.08	184245		814.08	138119
813.08	185255		813.08	134060
812.08	184076		812.08	135973
811.08	186903		811.08	136404
810.08	185449		810.08	135099
809.08	183276		809.08	136602
808.08	185513		808.08	136615
807.08	185861		807.08	137059
806.08	186897		806.08	137424
805.08	188168		805.08	137886
804.08	186185		804.08	137294
803.08	188567		803.08	137768
802.08	187308		802.08	138009
801.08	186888		801.08	138720
800.08	189423		800.08	138424
799.08	191359		799.08	138732
798.08	189261		798.08	142096
797.08	190740		797.08	137822
796.08	188545		796.08	136479
795.08	187682		795.08	138734
794.08	188093		794.08	139454
793.08	188371		793.08	139819
792.08	191761		792.08	139566
791.08	191988		791.08	139312
790.08	190166		790.08	139862
789.08	191321		789.08	141172
788.08	189769		788.08	141125
787.08	191471		787.08	140666
786.08	190140		786.08	140640
785.08	192252		785.08	142439
784.08	193378		784.08	141810
783.08	193139		783.08	139799
782.08	191346		782.08	141869
781.08	195849		781.08	143303
780.08	194396		780.08	141080
779.08	194239		779.08	142219
778.08	194549		778.08	142447
777.08	193438		777.08	142276
776.08	195798		776.08	142753
775.08	197403		775.08	141469
774.08	196158		774.08	143398
773.08	195204		773.08	141429
772.08	195384		772.08	143378
771.08	197485		771.08	143456
770.08	199013		770.08	143804
769.08	197784		769.08	142093
768.08	200001		768.08	144244
767.08	201530		767.08	143375
766.08	198707		766.08	144233
765.08	198735		765.08	145643
764.08	199484		764.08	144938
763.08	198446		763.08	143867
762.08	201202		762.08	144168
761.08	198336		761.08	144770
760.08	201281		760.08	146435
759.08	202441		759.08	144529
758.08	199600		758.08	145387
757.08	202357		757.08	144584
756.08	202060		756.08	145736
755.08	201622		755.08	144856
754.08	204276		754.08	146828
753.08	203575		753.08	148124
752.08	205990		752.08	147924
751.08	203488		751.08	147322
750.08	205158		750.08	148389
749.08	204334		749.08	149214
748.08	204372		748.08	148544
747.08	202414		747.08	148749
746.08	203561		746.08	145051
745.08	203965		745.08	145803
744.08	203137		744.08	148334
743.08	204129		743.08	147926
742.08	208329		742.08	148812
741.08	207289		741.08	149781
740.08	209049		740.08	146650
739.08	209843		739.08	146934
738.08	207398		738.08	149684
737.08	208604		737.08	151769
736.08	209122		736.08	151392
735.08	213650		735.08	150182
734.08	210890		734.08	149210
733.08	211470		733.08	150738
732.08	209258		732.08	150305
731.08	212032		731.08	151117
730.08	210091		730.08	151524
729.08	212238		729.08	151213
728.08	209549		728.08	154393
727.08	211361		727.08	151793
726.08	211711		726.08	151798
725.08	212539		725.08	152841
724.08	209183		724.08	155754
723.08	212235		723.08	153191
722.08	208816		722.08	154641
721.08	210390		721.08	150416
720.08	210304		720.08	151067
719.08	215140		719.08	151339
718.08	215640		718.08	153273
717.08	217144		717.08	152122
716.08	218968		716.08	155051
715.08	219890		715.08	155962
714.08	222083		714.08	156175
713.08	219859		713.08	156708
712.08	220694		712.08	155626
711.08	222411		711.08	159485
710.08	225550		710.08	154875
709.08	224484		709.08	158102
708.08	222804		708.08	152524
707.08	222422		707.08	153121
706.08	218170		706.08	154307
705.08	219381		705.08	153225
704.08	216564		704.08	153943
703.08	215331		703.08	154884
702.08	212746		702.08	155195
701.08	212812		701.08	155248
700.08	210410		700.08	154672
699.08	211893		699.08	156278
698.08	210178		698.08	153800
697.08	209499		697.08	155653
696.08	208250		696.08	155452
695.08	205247		695.08	156796
694.08	205976		694.08	155140
693.08	202804		693.08	154092
692.08	206083		692.08	157259
691.08	202129		691.08	154786
690.08	203665		690.08	154050
689.08	206294		689.08	157565
688.08	211180		688.08	157105
687.08	238165		687.08	156127
686.08	326489		686.08	162587
685.08	428794		685.08	163240
684.08	405635		684.08	162777
683.08	259188		683.08	158696
682.08	210125		682.08	159951
681.08	200833		681.08	157949
680.08	197485		680.08	158628
679.08	195227		679.08	158150
678.08	200519		678.08	159315
677.08	197665		677.08	157762
676.08	198235		676.08	157387
675.08	198099		675.08	157234
674.08	199611		674.08	161295
673.08	197236		673.08	160812
672.08	198406		672.08	159178
671.08	196993		671.08	160949
670.08	201408		670.08	159175
669.08	198372		669.08	160344
668.08	199560		668.08	162576
667.08	199148		667.08	161819
666.08	200578		666.08	162205
665.08	202438		665.08	159731
664.08	201475		664.08	162576
663.08	202112		663.08	163618
662.08	201924		662.08	161844
661.08	201555		661.08	162569
660.08	201682		660.08	165271
659.08	205360		659.08	163133
658.08	202250		658.08	164711
657.08	203603		657.08	162206
656.08	203271		656.08	162399
655.08	206535		655.08	164461
654.08	205594		654.08	165136
653.08	205125		653.08	163992
652.08	208479		652.08	167788
651.08	207642		651.08	167330
650.08	206724		650.08	164145
649.08	206868		649.08	166369
648.08	210421		648.08	168372
647.08	207556		647.08	165470
646.08	207838		646.08	164712
645.08	209471		645.08	168372
644.08	206638		644.08	166652
643.08	209525		643.08	167896
642.08	211411		642.08	166281
641.08	211440		641.08	167888
640.08	210579		640.08	167672
639.08	211086		639.08	168565
638.08	214457		638.08	168806
637.08	210992		637.08	170175
636.08	210137		636.08	168593
635.08	212308		635.08	170082
634.08	214125		634.08	168811
633.08	213476		633.08	168028
632.08	214279		632.08	167515
631.08	214873		631.08	169588
630.08	211853		630.08	171367
629.08	215374		629.08	169516
628.08	215570		628.08	170280
627.08	216702		627.08	172030
626.08	213881		626.08	173418
625.08	218745		625.08	169797
624.08	218302		624.08	169940
623.08	218902		623.08	172983
622.08	218327		622.08	173234
621.08	220272		621.08	172920
620.08	218975		620.08	173222
619.08	220873		619.08	171373
618.08	219466		618.08	171740
617.08	222095		617.08	173057
616.08	221914		616.08	173078
615.08	221806		615.08	174684
614.08	224319		614.08	173836
613.08	222737		613.08	173788
612.08	224737		612.08	175223
611.08	222679		611.08	175219
610.08	225347		610.08	176119
609.08	226908		609.08	174891
608.08	224887		608.08	177956
607.08	227170		607.08	177585
606.08	228056		606.08	176690
605.08	224904		605.08	175306
604.08	228611		604.08	176369
603.08	225876		603.08	176728
602.08	224644		602.08	178114
601.08	225028		601.08	179802
600.08	226801		600.08	178069
599.08	227710		599.08	176493
598.08	227106		598.08	179413
597.08	227686		597.08	177824
596.08	228908		596.08	177326
595.08	232706		595.08	178467
594.08	230109		594.08	180526
593.08	233497		593.08	181193
592.08	230226		592.08	179542
591.08	234251		591.08	178667
590.08	233676		590.08	178601
589.08	236970		589.08	181739
588.08	235692		588.08	180441
587.08	239712		587.08	183567
586.08	238813		586.08	178922
585.08	239596		585.08	184330
584.08	237030		584.08	182438
583.08	240008		583.08	186185
582.08	242794		582.08	183374
581.08	241645		581.08	188430
580.08	240450		580.08	186749
579.08	243173		579.08	188780
578.08	241363		578.08	184227
577.08	242786		577.08	183331
576.08	241159		576.08	180223
575.08	237206		575.08	178415
574.08	236471		574.08	178731
573.08	233439		573.08	178388
572.08	232661		572.08	177365
571.08	233035		571.08	177186
570.08	235730		570.08	177573
569.08	234188		569.08	177289
568.08	238939		568.08	180561
567.08	252238		567.08	186569
566.08	258938		566.08	191322
565.08	267613		565.08	191079
564.08	267776		564.08	189460
563.08	271700		563.08	183080
562.08	268265		562.08	180997
561.08	263912		561.08	178283
560.08	253894		560.08	180987
559.08	239982		559.08	182022
558.08	230040		558.08	184050
557.08	223184		557.08	183705
556.08	219646		556.08	184066
555.08	213717		555.08	187397
554.08	212127		554.08	186859
553.08	208289		553.08	184239
552.08	208081		552.08	180799
551.08	205681		551.08	170244
550.08	201336		550.08	164746
549.08	201714		549.08	160044
548.08	203035		548.08	153599
547.08	203633		547.08	151715
546.08	201408		546.08	146641
545.08	202518		545.08	139993
544.08	200800		544.08	136529
543.08	201473		543.08	130583
542.08	196274		542.08	122834
541.08	194286		541.08	119033
540.08	190374		540.08	114788
539.08	185960		539.08	115493
538.08	179318		538.08	115175
537.08	182885		537.08	118311
536.08	182160		536.08	118531
535.08	187469		535.08	122970
534.08	201712		534.08	168642
533.08	241564		533.08	296534
532.08	284467		532.08	444728
531.08	333403		531.08	698409
530.08	403945		530.08	613151
529.08	368534		529.08	207876
528.08	220945		528.08	97510.6
527.08	171480		527.08	82901.4
526.08	167980		526.08	77966.8
525.08	162862		525.08	75795.9
524.08	162251		524.08	75187
523.08	162581		523.08	74670.6
522.08	163236		522.08	72365
521.08	159897		521.08	71002.4
520.08	162874		520.08	73139.4
519.08	161537		519.08	72334.3
518.08	159400		518.08	71414.5
517.08	162079		517.08	73815.4
516.08	163061		516.08	71469.7
515.08	163287		515.08	73226.5
514.08	164712		514.08	73850.4
513.08	165338		513.08	72448.4
512.08	166676		512.08	72332.2
511.08	165076		511.08	73628.5
510.08	164757		510.08	73932.5
509.08	168924		509.08	72288.9
508.08	165953		508.08	72330.4
507.08	167674		507.08	73546.2
506.08	170118		506.08	72842.6
505.08	167753		505.08	73796.9
504.08	167183		504.08	73425.4
503.08	168984		503.08	74044.4
502.08	167207		502.08	73287.4
501.08	167564		501.08	72962.9
500.08	166624		500.08	73342.9
499.08	164795		499.08	73103.3
498.08	163999		498.08	73504.2
497.08	166755		497.08	74548.4
496.08	165827		496.08	75741.6
495.08	168323		495.08	74510.2
494.08	168133		494.08	75134.5
493.08	170530		493.08	76274.6
492.08	169100		492.08	75317.3
491.08	170240		491.08	75984.7
490.08	171672		490.08	75831.1
489.08	174285		489.08	76469.4
488.08	177972		488.08	75364.3
487.08	179162		487.08	76070.1
486.08	180024		486.08	77028.4
485.08	182746		485.08	78171.5
484.08	183365		484.08	77243
483.08	186595		483.08	78269.4
482.08	187705		482.08	77378.4
481.08	191103		481.08	77585.3
480.08	190459		480.08	78949.3
479.08	191033		479.08	76780.5
478.08	192800		478.08	76678.9
477.08	192124		477.08	74043.2
476.08	190648		476.08	71380.2
475.08	187289		475.08	72313.2
474.08	188295		474.08	74744.8
473.08	187876		473.08	74082.6
472.08	188746		472.08	71438.4
471.08	180775		471.08	66711.2
470.08	170909		470.08	64667.9
469.08	164218		469.08	62108
468.08	160971		468.08	63230.8
467.08	164022		467.08	67471.2
466.08	176565		466.08	85461.3
465.08	205105		465.08	115090
464.08	221461		464.08	106735
463.08	209386		463.08	77582.9
462.08	210676		462.08	63802.5
461.08	238847		461.08	66146.5
460.08	269148		460.08	106067
459.08	297643		459.08	187693
458.08	294911		458.08	130582
457.08	211961		457.08	52545
456.08	237048		456.08	37829
455.08	284909		455.08	34598
454.08	237272		454.08	33943.8
453.08	87784.4		453.08	33067.6
452.08	48409.6		452.08	33079.1
451.08	43468.3		451.08	32882.5
450.08	41919.7		450.08	32731.3
449.08	39689.7		449.08	32025.4
448.08	39692.5		448.08	32674.7
447.08	38664.2		447.08	34074.1
446.08	36891.2		446.08	32444.2
445.08	37452.8		445.08	33361.1
444.08	37862.1		444.08	33291.4
443.08	38354.1		443.08	33075.6
442.08	37748.1		442.08	34032.5
441.08	37515.7		441.08	33317.9
440.08	38069		440.08	33479.9
439.08	37078.5		439.08	34227.1
438.08	37895.3		438.08	34040.8
437.08	37537.8		437.08	34111.4
436.08	38332.3		436.08	33828.3
435.08	38531.9		435.08	33859.5
434.08	37317.7		434.08	33857.3
433.08	37367.1		433.08	33799.3
432.08	38598.3		432.08	33038.8
431.08	38983.9		431.08	34618.6
430.08	37613.6		430.08	35299.6
429.08	37532.8		429.08	33776.4
428.08	38288.4		428.08	33198.7
427.08	38311		427.08	34924.7
426.08	38296		426.08	33087.5
425.08	38532		425.08	34910.4
424.08	37113.6		424.08	34087.6
423.08	37961.7		423.08	33720.2
422.08	38520.7		422.08	33526.4
421.08	38161.8		421.08	33746.9
420.08	37743		420.08	34542.8
419.08	38074		419.08	34683.7
418.08	38638.5		418.08	35681.1
417.08	38467.7		417.08	33844.6
416.08	38601.6		416.08	33686.9
415.08	37770		415.08	35672
414.08	38965.4		414.08	33844
413.08	38319.8		413.08	33814.1
412.08	38098.8		412.08	35472.6
411.08	38495.8		411.08	34912.1
410.08	38499.7		410.08	34065.1
409.08	38091.2		409.08	35215.6
408.08	37801.7		408.08	33969.8
407.08	38705.8		407.08	34008.7
406.08	37604.4		406.08	35076
405.08	38463.9		405.08	34555.3
404.08	37565.6		404.08	34250.4
403.08	38960		403.08	35753
402.08	41895.2		402.08	40175.8
401.08	45427.8		401.08	43311.6
400.08	45378.3		400.08	41484.8
399.08	42857.4		399.08	38926.2
398.08	39960.9		398.08	37126.3
397.08	39979.5		397.08	34232
396.08	40033.5		396.08	34940.4
395.08	38744.3		395.08	34542.2
394.08	39086.6		394.08	34586.1
393.08	38830.6		393.08	35056.2
392.08	38164.3		392.08	33912
391.08	38858.1		391.08	34485.4
390.08	39261.3		390.08	35843.3
389.08	38976.1		389.08	36629
388.08	38485.5		388.08	34789.5
387.08	39226.7		387.08	35072.5
386.08	39624.8		386.08	35222.7
385.08	38501.3		385.08	34876.3
384.08	39087		384.08	35332.9
383.08	38547.8		383.08	35457.1
382.08	39751.9		382.08	35904.4
381.08	38691		381.08	36260
380.08	39841.3		380.08	34611.7
379.08	39905.2		379.08	36401
378.08	40724.1		378.08	36040
377.08	39852.4		377.08	35682.3
376.08	39759.6		376.08	35544.8
375.08	40537.4		375.08	36442.2
374.08	40110.1		374.08	37345.4
373.08	39909.5		373.08	36219.8
372.08	40813.3		372.08	37124.7
371.08	41031.7		371.08	36616
370.08	41021.2		370.08	36764.6
369.08	41320.9		369.08	36679.3
368.08	42047.2		368.08	36678.2
367.08	39787.7		367.08	36576.1
366.08	40227.1		366.08	37239.7
365.08	40178.7		365.08	35956.4
364.08	41868.4		364.08	37497.4
363.08	41403.9		363.08	36891.4
362.08	42387.5		362.08	37078.2
361.08	41539.5		361.08	37179.4
360.08	42362.8		360.08	37786.6
359.08	40854.3		359.08	37213.2
358.08	41874.9		358.08	37562.9
357.08	42553.7		357.08	38210.3
356.08	42928.4		356.08	37736.1
355.08	43020.4		355.08	38096.6
354.08	41885.3		354.08	38025.6
353.08	42409.5		353.08	37858.5
352.08	42541.2		352.08	37836.5
351.08	42985.7		351.08	39782.1
350.08	43012.6		350.08	39332.2
349.08	42858.1		349.08	39207.5
348.08	43317.5		348.08	39753.8
347.08	43651.2		347.08	41292
346.08	44641.9		346.08	39808.8
345.08	44834.9		345.08	39588
344.08	43446.2		344.08	38537.7
343.08	44708.5		343.08	38666.7
342.08	44177.5		342.08	39095.9
341.08	44547.6		341.08	40765.4
340.08	45347.7		340.08	39776.2
339.08	45808.8		339.08	39139.7
338.08	45557.6		338.08	40470.1
337.08	45472.8		337.08	39730.5
336.08	46659.8		336.08	40615.7
335.08	45387.6		335.08	39468.2
334.08	46799.8		334.08	40745.1
333.08	46202.1		333.08	40172
332.08	46659.3		332.08	39908.2
331.08	47338.3		331.08	41000.4
330.08	47841.4		330.08	41503.8
329.08	46733.6		329.08	41160.2
328.08	47767.7		328.08	40379.5
327.08	47944.9		327.08	42142.1
326.08	47620.9		326.08	41416
325.08	47713		325.08	42457.4
324.08	48083.2		324.08	42020.6
323.08	47381.2		323.08	42477.8
322.08	47151.6		322.08	42920.7
321.08	48101.7		321.08	42718
320.08	47901.2		320.08	43388.5
319.08	49520.1		319.08	42287.2
318.08	48700.9		318.08	43305.9
317.08	50001.6		317.08	43771.6
316.08	49340.3		316.08	44518.6
315.08	49509.3		315.08	43377.8
314.08	49552.4		314.08	45258.7
313.08	50626.5		313.08	44904.7
312.08	50610.6		312.08	43998.4
311.08	51622.5		311.08	44432.2
310.08	51302.3		310.08	45867.9
309.08	52252		309.08	44934
308.08	52508.4		308.08	44330.4
307.08	52620.2		307.08	46498.2
306.08	52204.3		306.08	47447.1
305.08	52795.6		305.08	44645
304.08	52330		304.08	43697.8
303.08	51847		303.08	44970.7
302.08	52100.8		302.08	43085.5
301.08	48860		301.08	42484.2
300.08	49820.6		300.08	42139.5
299.08	49451.4		299.08	41956
298.08	47905.3		298.08	41829.5
297.08	45722.9		297.08	40843.3
296.08	47501.9		296.08	41113.8
295.08	46379.2		295.08	39958.9
294.08	47684.8		294.08	40509.8
293.08	45799.4		293.08	40611.3
292.08	48041.3		292.08	42554.8
291.08	47202.7		291.08	44263.7
290.08	48636		290.08	46356
289.08	53635.6		289.08	50541.5
288.08	57190.4		288.08	57600.6
287.08	59903.1		287.08	66843.6
286.08	79794.5		286.08	99772.2
285.08	133570		285.08	138488
284.08	170270		284.08	144857
283.08	106436		283.08	79288.3
282.08	76906		282.08	40080.6
281.08	99303.5		281.08	34570.8
280.08	57159.8		280.08	33836.9
279.08	36044.8		279.08	33146
278.08	35630.1		278.08	33790
277.08	34681.4		277.08	33886.4
276.08	33758.4		276.08	32947.7
275.08	33987.5		275.08	33678.5
274.08	33385		274.08	33688.8
273.08	34857		273.08	33006.2
272.08	35476.3		272.08	33803.9
271.08	38637.5		271.08	34364.6
270.08	43926.6		270.08	34461.6
269.08	46447.4		269.08	33848.3
268.08	41859.1		268.08	33587.6
267.08	38294.1		267.08	33275.6
266.08	34435.3		266.08	33581.3
265.08	32578.7		265.08	33331.8
264.08	32738.2		264.08	34029.1
263.08	34393.4		263.08	33727.3
262.08	34227.3		262.08	34270.3
261.08	32714.1		261.08	34242.5
260.08	32779.8		260.08	33101.8
259.08	32510.4		259.08	34182.9
258.08	32861.3		258.08	32888.4
257.08	32265.8		257.08	33027.5
256.08	33137		256.08	33646.4
255.08	32715.1		255.08	33355.8
254.08	33893.1		254.08	33342.3
253.08	32122.9		253.08	33729
252.08	33057		252.08	34477.8
251.08	33218.4		251.08	33871.9
250.08	32569.1		250.08	33685.3
249.08	33938.1		249.08	33907.2
248.08	33746.5		248.08	34839.2
247.08	33430.8		247.08	34680.7
246.08	33547.3		246.08	34121
245.08	33641.8		245.08	34915.5
244.08	33174.3		244.08	35156.8
243.08	33872.8		243.08	33855.6
242.08	33534.9		242.08	36021.2
241.08	33572.5		241.08	35348.4
240.08	34129.7		240.08	35912.4
239.08	33517.3		239.08	35935.7
238.08	33327.7		238.08	34913.9
237.08	32851.8		237.08	34559.9
236.08	34120.7		236.08	33889.2
235.08	33918.9		235.08	34533.3
234.08	33246.8		234.08	35483.1
233.08	34182.1		233.08	35569.3
232.08	34685.2		232.08	35592.9
231.08	33287.5		231.08	35123.3
230.08	33551.8		230.08	35482.7
229.08	34344.2		229.08	35465.7
228.08	34847.5		228.08	34609
227.08	35064.7		227.08	35167.6
226.08	34963.3		226.08	36060
225.08	34264.4		225.08	35315.4
224.08	35599.9		224.08	35265.8
223.08	35800.9		223.08	35828.3
222.08	34960		222.08	34919.7
221.08	34478.3		221.08	36650.5
220.08	35321.1		220.08	35765.5
219.08	36143.2		219.08	35574.9
218.08	36827.3		218.08	37016.4
217.08	35164.5		217.08	36355.4
216.08	35262.7		216.08	37118.8
215.08	35096.9		215.08	37147
214.08	34497.8		214.08	36409.6
213.08	34881.6		213.08	36386.1
212.08	34330.6		212.08	37495.8
211.08	33255.1		211.08	36621.4
210.08	34290.5		210.08	37162.3
209.08	33302.2		209.08	35155.6
208.08	31879.8		208.08	35901.9
207.08	32840.9		207.08	35663.6
206.08	34045.4		206.08	35248
205.08	33802.7		205.08	33959.3
204.08	32858.1		204.08	34285.6
203.08	33946.9		203.08	33945.4
202.08	35576.5		202.08	34329.6
201.08	41053.8		201.08	33674.1
200.08	51104.5		200.08	34825.5
199.08	56098.9		199.08	33259.7
198.08	57988.1		198.08	32877.8
197.08	41891.3		197.08	32708.7
196.08	33064		196.08	33331.7
195.08	32331.2		195.08	32772.5
194.08	33173.8		194.08	34519.8
193.08	33195.1		193.08	37695
192.08	32483.3		192.08	47925.9
191.08	32615		191.08	70974
190.08	32439.6		190.08	83307.7
189.08	32467.3		189.08	64436.5
188.08	32675.7		188.08	45104
187.08	32130		187.08	36572.5
186.08	31925.8		186.08	32781
185.08	32998.6		185.08	30331.8
184.08	33122.4		184.08	29980.5
183.08	32601.5		183.08	30397.3
182.08	31812.5		182.08	30003.3
181.08	32845.1		181.08	29818.1
180.08	33151.3		180.08	28837
179.08	33753.9		179.08	28627.6
178.08	32093.6		178.08	28664.6
177.08	33008.9		177.08	28377.1
176.08	33428.6		176.08	28725.1
175.08	34391.5		175.08	27721.6
174.08	32325.5		174.08	28826.8
173.08	34157.2		173.08	28106.4
172.08	33880.5		172.08	27777
171.08	32924		171.08	29272.4
170.08	33891.1		170.08	27299.2
169.08	32416.6		169.08	28083.3
168.08	34007.9		168.08	28255.3
167.08	34458.2		167.08	28736.6
166.08	34248.7		166.08	28424.6
165.08	33902.1		165.08	27817.4
164.08	34524.1		164.08	28511.4
163.08	31959.6		163.08	28902.4
162.08	34633.5		162.08	27373.8
161.08	35400.2		161.08	28690.6
160.08	34041.6		160.08	28592.6
159.08	34195.3		159.08	29539.6
158.08	34092.6		158.08	30053.7
157.08	34489		157.08	30737.4
156.08	35051.1		156.08	31051.8
155.08	35931.5		155.08	30115.3
154.08	36609.4		154.08	29463.8
153.08	39098.3		153.08	30449
152.08	39163		152.08	31160.2
151.08	36509.4		151.08	28338.7
150.08	35748.4		150.08	27411.1
149.08	34332.4		149.08	27216.4
148.08	35790.1		148.08	26233.1
147.08	35547		147.08	25376.6
146.08	35234.3		146.08	25331.3
145.08	34984.3		145.08	24122.3
144.08	36559.7		144.08	23474.5
143.08	36301.6		143.08	23770.1
142.08	37211.3		142.08	22866.4
141.08	34828.7		141.08	22833.2
140.08	35280.4		140.08	24574.3
139.08	35711.8		139.08	23838.2
138.08	36149.9		138.08	23459
137.08	36450.1		137.08	22660.4
136.08	36361.4		136.08	21805.4
135.08	36738.3		135.08	29061.3
134.08	35586.6		134.08	60187
133.08	36107.2		133.08	111773
132.08	35239.5		132.08	88331.4
131.08	37931.2		131.08	32919.6
130.08	36491.6		130.08	20384.3
129.08	36094.1		129.08	19001
128.08	36705.2		128.08	19747.2
127.08	37314.7		127.08	19012.7
126.08	36762.6		126.08	17795
125.08	37507.9		125.08	18799.5
124.08	36425.7		124.08	19400.2
123.08	36058.5		123.08	18683.4
122.08	38503.7		122.08	18535.1
121.08	40987.4		121.08	19441.6
120.08	42394.5		120.08	23278.3
119.08	42572.2		119.08	27537.9
118.08	38672.3		118.08	25878.4
117.08	38341.9		117.08	21117.8
116.08	37641.8		116.08	18935.5
115.08	37897		115.08	18400.8
114.08	37442.2		114.08	19014.3
113.08	38865.2		113.08	18581.6
112.08	37918.1		112.08	17890.7
111.08	38430.8		111.08	18000.5
110.08	38810.7		110.08	18135.2
109.08	38340.1		109.08	18190.9
108.08	38713.9		108.08	18977.6
107.08	39326.8		107.08	18528
106.08	39396.3		106.08	18228.8
105.08	38386		105.08	17938.8
104.08	39651.4		104.08	18281.5
103.08	40151.8		103.08	19186.1
102.08	43583.7		102.08	19323
101.08	42608		101.08	20176.1
100.08	39268.7		100.08	19003.5
99.08	38965.8		99.08	18047.3
98.08	37725.2		98.08	19388.2
97.08	38561.9		97.08	18071.6
96.08	38027.6		96.08	18937.4
95.08	39080.7		95.08	19105.9
94.08	38768.1		94.08	18822.4
93.08	40308.4		93.08	18488.6
92.08	39903.8		92.08	18542.4
91.08	40096.7		91.08	18756.1
90.08	41040.2		90.08	18532.8
89.08	40165.6		89.08	18689.8
88.08	41577		88.08	18609
87.08	41689.5		87.08	18803.7
86.08	40102.7		86.08	17918.4
85.08	42556.9		85.08	18494.4
84.08	43281.6		84.08	18613
83.08	42432.4		83.08	18959.5
82.08	41753.2		82.08	18143.6
81.08	42058.2		81.08	19084.5
80.08	42032		80.08	18877.7
79.08	42268.9		79.08	18580.4
78.08	41223.3		78.08	17789.4
77.08	42106.7		77.08	18176
76.08	43984.5		76.08	18510.5
75.08	46667.4		75.08	22219.3
74.08	44069.4		74.08	27276.4
73.08	40081.1		73.08	23429.7
72.08	38113.2		72.08	17625.5
71.08	39297.7		71.08	17210.5
70.08	38300.4		70.08	17433.8
69.08	37570.8		69.08	16798.1
68.08	38374.5		68.08	17240.1
67.08	39431.7		67.08	17242.3
66.08	40031.6		66.08	18279.7
65.08	42412.9		65.08	18120.1
64.08	44047.6		64.08	21077.3
63.08	49290.4		63.08	25261.6
62.08	57120.6		62.08	27268
61.08	58080.1		61.08	23734.4
60.08	57778.5		60.08	20144.4
59.08	56611.8		59.08	18658.5
58.08	52264.6		58.08	17868.4
57.08	46843		57.08	17457.3
56.08	41969.3		56.08	16757.2
55.08	40640.1		55.08	16411.4
54.08	36997.1		54.08	16834
53.08	36522.7		53.08	16081.5
52.08	37183.1		52.08	16401
51.08	36054.1		51.08	15691.1
50.08	35977.9		50.08	16284.2
49.08	34178.3		49.08	14987.4
48.08	32910.8		48.08	14897.5
47.08	31192.1		47.08	14603.8
46.08	31653.3		46.08	14540.5
45.08	31349.1		45.08	14864
44.08	30385.6		44.08	14452.6
43.08	29722.1		43.08	14711.4
42.08	30250.4		42.08	15061.6
41.08	30916.8		41.08	15273.4
40.08	34270.7		40.08	16655.9
39.08	40392.6		39.08	19565.5
38.08	55189		38.08	29460.8
37.08	66377.8		37.08	34088.1
36.08	66594.3		36.08	24668.8
35.08	62238.9		35.08	14508.4
34.08	63521.1		34.08	11138.1
33.08	51587.6		33.08	9893.34
32.08	31066.4		32.08	9205.52
31.08	23687.4		31.08	9800.33
30.08	30240.2		30.08	9912.68
29.08	30150.4		29.08	11411.6
28.08	22248.5		28.08	12262.8
27.08	16571.8		27.08	14729.9
26.08	13715.8		26.08	17509.2
25.08	13550		25.08	20604.7
24.08	13537.6		24.08	22224.9
23.08	15702.2		23.08	23291.5
22.08	18850.1		22.08	19930.1
21.08	19708		21.08	13168.3
20.08	14626.5		20.08	8010.1
19.08	10531.2		19.08	6193.96
18.08	8409.33		18.08	4870.91
17.08	7335.45		17.08	4481.68
16.08	6926.11		16.08	4001.19
15.08	6944.35		15.08	3947.03
14.08	5759.47		14.08	4578.71
13.08	6095.36		13.08	5956.3
12.08	6864.06		12.08	9185.11
11.08	7715.52		11.08	8580.83
10.08	9173.57		10.08	8379.86
9.08	10600.7		9.08	9818.33
8.08	12104.8		8.08	7975.59
7.08	12661.5		7.08	6862.01
6.08	12848.9		6.08	7542.84
5.08	12165.1		5.08	6970.86
4.08	10573.8		4.08	6093.41
3.08	7779.88		3.08	3465.15
2.08	4639.68		2.08	976.761
1.08	2362.97		1.08	319.919
0.08	1089.27		0.08	166.855
-0.92	530.122		-0.92	127.734
-1.92	193.607		-1.92	64.5667
-2.92	93.5391		-2.92	86.8328
-3.92	143.373		-3.92	48.904
-4.92	109.601		-4.92	106.359
-5.92	118.154		-5.92	73.1126
-6.92	70.6599		-6.92	43.1334
-7.92	43.687		-7.92	32.6007
-8.92	102.068		-8.92	54.3454
-9.92	67.6		-9.92	21.7426
