# Supplementary material for: Ion pair sites for efficient electrochemical extraction of uranium in real nuclear wastewater
Source: Nat Commun. 2024 May 16;15:4149. doi: 10.1038/s41467-024-48564-y (PMC11099191; doi:10.1038/s41467-024-48564-y)
Supplement: Supplementary file 5 — Source Data [file 41467_2024_48564_MOESM5_ESM.zip › Source Data/Supplementary Fig. 5/Supplementary Fig. 5b.xlsx]

## Sheet: Supplementary Fig. 5b
Supplementary Fig. 5b
P 2p spectrum of Ti(OH)PO4 nanorods: Binding energy (eV)	P 2p spectrum of Ti(OH)PO4 nanorods: Intensity (arb.u.)	P 2p spectrum of Ti(OH)PO4 nanorods: Intensity (arb.u.)	P 2p spectrum of Ti(OH)PO4 nanorods: Intensity (arb.u.)	P 2p spectrum of Ti(OH)PO4 nanorods: Intensity (arb.u.)	P 2p spectrum of Ti(OH)PO4 nanorods: Intensity (arb.u.)
144.08	4127.76
143.98	4381.92
143.88	4165.96
143.78	4315.79
143.68	4147.45
143.58	3987.78
143.48	4130.98
143.38	3954.04
143.28	4109.88
143.18	4208.9
143.08	4136.29
142.98	3915.79
142.88	4279.21
142.78	4046.88
142.68	4018.29
142.58	4025.05
142.48	4268.47
142.38	4173.39
142.28	4052.91
142.18	4027.82
142.08	4065.3
141.98	3915.28
141.88	4229.14
141.78	4028.22
141.68	4263.84
141.58	4323.4
141.48	4200.14
141.38	4014.79
141.28	4193.11
141.18	4126.35
141.08	4128.33
140.98	4169.49
140.88	4171.06
140.78	3982.42
140.68	4128.47
140.58	4215.1
140.48	3939.24
140.38	4086.15
140.28	4194.43
140.18	4244.25
140.08	4035.85
139.98	4179
139.88	4143.41
139.78	4128.68
139.68	4114.42
139.58	4019.15
139.48	4276.22
139.38	4319.07
139.28	4116.44
139.18	4180.12
139.08	4325.15
138.98	4018.83
138.88	4146.15
138.78	4216.08
138.68	4460.84
138.58	4228.43
138.48	4176.85
138.38	4145.54
138.28	4058.11
138.18	4227.26
138.08	4089.87
137.98	4045.23
137.88	4036.79
137.78	3965.84
137.68	3828.17
137.58	4017.3
137.48	3867.73
137.38	4062.14
137.28	3833.25
137.18	3850.14
137.08	3821.5
136.98	3875.44
136.88	3731.52
136.78	3492.84	3646.55	3492.84	3532.86	3606.53
136.68	3814.78	3655.4	3492.84	3534.8	3613.44
136.58	3760.84	3664.89	3492.7	3536.73	3620.85
136.48	3837.63	3675.3	3492.58	3538.85	3629.03
136.38	3637.14	3686.7	3492.43	3541.1	3638.02
136.28	3689.86	3699.37	3492.36	3543.64	3648.09
136.18	3632.74	3713.43	3492.27	3546.36	3659.35
136.08	3547.69	3729.25	3492.21	3549.34	3672.13
135.98	3577.77	3747.3	3492.19	3552.62	3686.88
135.88	3610.07	3768.22	3492.15	3556.17	3704.2
135.78	3877.45	3793.06	3492.1	3560.04	3725.12
135.68	3806.39	3823.28	3491.93	3564.16	3751.05
135.58	4088.15	3861.35	3491.79	3568.72	3784.41
135.48	3830.65	3910.49	3491.52	3573.64	3828.38
135.38	3924.39	3975.73	3491.37	3579.22	3887.88
135.28	4144.55	4063.46	3491.18	3585.42	3969.22
135.18	4300.87	4182.28	3490.89	3592.33	4080.84
135.08	4323.95	4343.14	3490.53	3600.22	4233.46
134.98	4715.98	4559.44	3490.16	3609.54	4440.07
134.88	4845.3	4846.22	3489.62	3620.78	4715.05
134.78	5315.86	5220.2	3489.02	3635.2	5074.02
134.68	5717.88	5697.81	3488.21	3654.49	5531.52
134.58	6656.24	6294.11	3487.22	3681.75	6099.58
134.48	7125.34	7020.94	3485.82	3721.59	6785.17
134.38	7823.82	7885.16	3484.2	3781.58	7587.78
134.28	8766.54	8887.39	3482.28	3872.48	8497.19
134.18	9681.89	10020.5	3479.94	4009.3	9491.13
134.08	11013.8	11269.6	3477.19	4212.13	10534.7
133.98	12199.7	12612.6	3473.85	4506.06	11580.4
133.88	14245.4	14019.1	3469.98	4920.54	12568.6
133.78	15382	15452.3	3465.21	5487.05	13430.5
133.68	16796.4	16870.3	3459.93	6236.3	14093.9
133.58	18044.9	18231	3454.02	7191.89	14493.1
133.48	19385.2	19501.1	3447.55	8365.48	14583.1
133.38	20997	20661.2	3440.49	9749.02	14352.7
133.28	22058.8	21705.5	3432.71	11310.8	13827.4
133.18	23008.3	22629.7	3424.45	12991.4	13062.7
133.08	23805.7	23416.9	3415.77	14704	12128.6
132.98	24263.8	24029.6	3406.74	16339.5	11096.8
132.88	24667.3	24408.5	3397.49	17772.8	10033.2
132.78	24047.6	24481.9	3388.07	18877.5	8992.43
132.68	23972.2	24181.3	3378.91	19542.7	8017.53
132.58	23729.4	23462.3	3369.79	19694.1	7138.04
132.48	22672.8	22323.5	3360.76	19313.3	6370.97
132.38	20263.2	20813.9	3352.2	18443	5723.08
132.28	19047.7	19022.5	3344.71	17175.2	5191.96
132.18	16917.1	17059.5	3337.75	15629.4	4767.84
132.08	14936.5	15040	3331.73	13933.9	4437.75
131.98	13011.8	13068	3326.59	12208.3	4186.31
131.88	11196.4	11230.2	3322.3	10554.2	3998.33
131.78	9314.39	9588	3318.81	9047.09	3859.71
131.68	7993.49	8177.89	3316.15	7735.59	3758.46
131.58	7483.16	7011.73	3314.08	6641.3	3684.51
131.48	6023.54	6080.5	3312.23	5762.9	3629.84
131.38	5264.57	5362.1	3311.03	5083.95	3589.18
131.28	4814.37	4824.72	3310.16	4576.78	3558.1
131.18	4496.15	4434.04	3309.5	4209.93	3533.61
131.08	4217.64	4156.92	3308.97	3952.18	3513.71
130.98	4038.61	3964.01	3308.57	3775.5	3497.08
130.88	3975.73	3831.28	3308.25	3656.7	3482.82
130.78	3819.71	3740.01	3307.95	3577.63	3470.33
130.68	3783.1	3676.57	3307.72	3525.02	3459.27
130.58	3636.18	3631.33	3307.51	3489.5	3449.34
130.48	3370.82	3597.87	3307.37	3464.83	3440.4
130.38	3566.72	3572.08	3307.34	3447.03	3432.39
130.28	3594.86	3551.12	3307.22	3433.36	3424.98
130.18	3620.55	3533.47	3307.1	3422.39	3418.18
130.08	3641.23	3518.15	3306.96	3413.2	3411.91
129.98	3495.42	3504.57	3306.81	3405.26	3406.12
129.88	3386.3	3492.43	3306.73	3398.32	3400.84
129.78	3439.44	3481.47	3306.69	3392.17	3395.99
129.68	3325.81	3471.46	3306.63	3386.61	3391.48
129.58	3287.38	3462.34	3306.62	3381.62	3387.34
129.48	3355.01	3453.97	3306.63	3377.1	3383.5
129.38	3507.86	3446.24	3306.61	3372.95	3379.91
129.28	3468.38	3439.03	3306.52	3369.07	3376.48
129.18	3334.42	3432.37	3306.45	3365.52	3373.3
129.08	3478.01	3426.25	3306.44	3362.32	3370.37
128.98	3296.62	3420.5	3306.36	3359.29	3367.57
128.88	3179.36	3415.22	3306.36	3356.58	3365.01
128.78	3186	3410.36	3306.42	3354.11	3362.67
128.68	3190.14	3405.82	3306.47	3351.83	3360.46
128.58	3353.49	3401.57	3306.53	3349.71	3358.39
128.48	3271.05	3397.53	3306.51	3347.68	3356.36
128.38	3373.53	3393.77	3306.52	3345.81	3354.49
128.28	3238.56	3390.2	3306.49	3344.02	3352.67
128.18	2986.95	3386.9	3306.52	3342.41	3351.01
128.08	3336.9	3383.91	3306.66	3341.01	3349.56
127.98	3306.65	3380.94	3306.65	3339.56	3348.03
127.88	3164.74
127.78	3318.9
127.68	3194.84
127.58	3250.21
127.48	3227.57
127.38	3206.47
127.28	3174.75
127.18	3047.35
127.08	3167.91
126.98	3184.64
126.88	3347.33
126.78	3291.27
126.68	3303.6
126.58	3450.65
126.48	3343.88
126.38	3261.8
126.28	3353.19
126.18	3173.43
126.08	3200.13
125.98	3257.77
125.88	3233.36
125.78	3064.33
125.68	3264.3
125.58	3289.33
125.48	3227.02
125.38	3160.66
125.28	3365.87
125.18	3240.3
125.08	3378.5
124.98	3142.58
124.88	3263.01
124.78	3424.61
124.68	3114.92
124.58	3241.71
124.48	3369.2
124.38	3152.08
124.28	3146.75
124.18	3225.91
124.08	3344.44
