# Supplementary material for: Ion pair sites for efficient electrochemical extraction of uranium in real nuclear wastewater
Source: Nat Commun. 2024 May 16;15:4149. doi: 10.1038/s41467-024-48564-y (PMC11099191; doi:10.1038/s41467-024-48564-y)
Supplement: Supplementary file 5 — Source Data [file 41467_2024_48564_MOESM5_ESM.zip › Source Data/Supplementary Fig. 5/Supplementary Fig. 5c.xlsx]

## Sheet: Supplementary Fig. 5c
Supplementary Fig. 5c
O 1s spectrum of Ti(OH)PO4 nanorods: Binding energy (eV)	O 1s spectrum of Ti(OH)PO4 nanorods: Intensity (arb.u.)	O 1s spectrum of Ti(OH)PO4 nanorods: Intensity (arb.u.)	O 1s spectrum of Ti(OH)PO4 nanorods: Intensity (arb.u.)	O 1s spectrum of Ti(OH)PO4 nanorods: Intensity (arb.u.)	O 1s spectrum of Ti(OH)PO4 nanorods: Intensity (arb.u.)	O 1s spectrum of Ti(OH)PO4 nanorods: Intensity (arb.u.)
545.9	18992.4	0	0	0	0	19110.7
545.8	19182.7	19162.7	19171.4	19107.9	19107.9	19226.2
545.7	19188.6	19128.8	19137.5	19073.9	19073.9	19192.3
545.6	19068	19082.8	19091.5	19028	19028	19146.3
545.5	19057.8	19019.6	19028.4	18964.8	18964.8	19083.2
545.4	18988.2	18947.4	18956.2	18892.6	18892.6	19011
545.3	18926.2	18894	18902.8	18839.2	18839.2	18957.6
545.2	18729.6	18877.2	18886	18822.4	18822.4	18940.8
545.1	18592.2	18875	18883.7	18820.2	18820.2	18938.5
545	18875.9	18870.2	18878.9	18815.4	18815.4	18933.8
544.9	19024.4	18859.7	18868.5	18804.9	18804.9	18923.3
544.8	19046.9	18835.1	18843.8	18780.3	18780.3	18898.7
544.7	19081.7	18798.1	18806.9	18743.3	18743.3	18861.7
544.6	18831.9	18764	18772.7	18709.1	18709.1	18827.5
544.5	18608.4	18731.8	18740.6	18677	18677	18795.4
544.4	18792.2	18702.2	18711	18647.4	18647.4	18765.8
544.3	18807.8	18679.5	18688.3	18624.7	18624.7	18743.1
544.2	18721	18651.8	18660.6	18597	18596.9	18715.4
544.1	18864.9	18614.9	18623.7	18560.1	18560.1	18678.6
544	18742.7	18572.9	18581.8	18518.1	18518.1	18636.6
543.9	18773.9	18529	18537.9	18474.2	18474.2	18592.7
543.8	18674.3	18491.3	18500.1	18436.5	18436.5	18554.9
543.7	18339	18466.5	18475.4	18411.7	18411.7	18530.2
543.6	18303.5	18445.5	18454.5	18390.7	18390.7	18509.3
543.5	18511.5	18427.5	18436.5	18372.7	18372.7	18491.3
543.4	18589.8	18410.7	18419.6	18355.9	18355.9	18474.4
543.3	18555.3	18391.5	18400.5	18336.7	18336.7	18455.3
543.2	18334.2	18366.6	18375.6	18311.8	18311.8	18430.4
543.1	18391.1	18342.8	18351.8	18288	18288	18406.6
543	18376	18328.6	18337.6	18273.8	18273.8	18392.4
542.9	18201.6	18327.1	18336.2	18272.3	18272.3	18391.1
542.8	18065.8	18324	18333.2	18269.2	18269.2	18388
542.7	18409.5	18317.9	18327.1	18263.1	18263.1	18381.9
542.6	18537.6	18310.1	18319.3	18255.3	18255.3	18374.1
542.5	18428.2	18297.3	18306.5	18242.5	18242.4	18361.3
542.4	18447.4	18279.2	18288.6	18224.4	18224.4	18343.4
542.3	18301.7	18260.9	18270.3	18206.1	18206.1	18325.1
542.2	18327.7	18239.3	18248.7	18184.5	18184.5	18303.5
542.1	18641.6	18211.8	18221.4	18157	18157	18276.2
542	18661.2	18182.6	18192.2	18127.8	18127.8	18247
541.9	18420.3	18153.3	18163	18098.5	18098.5	18217.8
541.8	18162.7	18122.6	18132.4	18067.9	18067.8	18187.2
541.7	18272.4	18093	18102.9	18038.2	18038.2	18157.7
541.6	18434.4	18067.3	18077.3	18012.5	18012.5	18132.1
541.5	18283.4	18041.8	18051.9	17987.1	17987	18106.8
541.4	18287.7	18010.5	18020.7	17955.7	17955.7	18075.6
541.3	18395.2	17977	17987.3	17922.2	17922.2	18042.2
541.2	18261.4	17942.1	17952.6	17887.3	17887.3	18007.4
541.1	18369	17906.4	17917	17851.6	17851.6	17971.9
541	18178	17875.8	17886.6	17821	17821	17941.4
540.9	17827.5	17851.8	17862.8	17797.1	17797	17917.7
540.8	17866.8	17835.4	17846.6	17780.7	17780.6	17901.5
540.7	17705.4	17827.1	17838.5	17772.4	17772.3	17893.4
540.6	17816.4	17825.4	17837	17770.7	17770.6	17891.9
540.5	17747.4	17823.5	17835.5	17768.8	17768.7	17890.4
540.4	17716.8	17819.2	17831.4	17764.5	17764.4	17886.3
540.3	17939.1	17809.6	17822.1	17754.9	17754.8	17877.1
540.2	17883.8	17798	17810.9	17743.3	17743.2	17865.8
540.1	17834.2	17780.3	17793.5	17725.6	17725.5	17848.5
540	17929.1	17752.1	17765.8	17697.5	17697.3	17820.8
539.9	18057.1	17720.2	17734.3	17665.6	17665.4	17789.3
539.8	17956.2	17683.6	17698.1	17629	17628.8	17753.1
539.7	17926.9	17642	17657	17587.4	17587.1	17712.1
539.6	17869.7	17601.4	17616.9	17546.9	17546.6	17672.1
539.5	17694.2	17569.1	17585.2	17514.6	17514.2	17640.4
539.4	17520.1	17545.9	17562.7	17491.5	17491.1	17617.9
539.3	17418.3	17534.2	17551.7	17479.8	17479.4	17607
539.2	17329.3	17526.9	17545.2	17472.6	17472.1	17600.6
539.1	17614.7	17511	17530.1	17456.8	17456.2	17585.6
539	18011.6	17484.6	17504.7	17430.6	17429.8	17560.2
538.9	17878	17452.9	17473.9	17398.9	17398.1	17529.6
538.8	17524.7	17416.9	17439	17363	17362.1	17494.8
538.7	17366.6	17382.1	17405.4	17328.4	17327.3	17461.3
538.6	17404.1	17361.4	17386	17307.9	17306.6	17442
538.5	17263.8	17350	17375.9	17296.6	17295.2	17432.2
538.4	17395.1	17339.8	17367.3	17286.7	17285	17423.7
538.3	17415.2	17327	17356	17274.1	17272.2	17412.7
538.2	17434.1	17314	17344.8	17261.4	17259.2	17401.8
538.1	17350.8	17301.7	17334.4	17249.4	17246.9	17391.7
538	17179.1	17291.5	17326.4	17239.6	17236.7	17384
537.9	17248.7	17282.4	17319.4	17230.8	17227.5	17377.5
537.8	17330.1	17276.9	17316.5	17225.9	17222.1	17375
537.7	17235.7	17273.8	17316	17223.3	17219	17375.1
537.6	17228.8	17270.2	17315.3	17220.3	17215.4	17375.1
537.5	17183.3	17261.1	17309.5	17212	17206.3	17369.9
537.4	17463.5	17253.5	17305.3	17205.2	17198.7	17366.6
537.3	17231.9	17249.5	17305	17202.2	17194.7	17367.3
537.2	17052.5	17249.3	17308.9	17203	17194.5	17372.2
537.1	17042.4	17246.3	17310.3	17201.3	17191.5	17374.9
537	17327.4	17244.8	17313.6	17201.3	17190	17379.7
536.9	17369.6	17240.7	17314.7	17198.9	17185.9	17382.5
536.8	17360	17231.1	17310.8	17191.2	17176.3	17380.5
536.7	17331.1	17216.5	17302.3	17178.9	17161.7	17374.4
536.6	17268.6	17205.8	17298.3	17170.9	17150.9	17373
536.5	17048.7	17201.3	17301.1	17169.7	17146.5	17379.1
536.4	16983.3	17199.2	17306.9	17171.4	17144.4	17388.7
536.3	17211.8	17199.1	17315.4	17175.9	17144.3	17401.8
536.2	17209.5	17198.9	17324.5	17181.3	17144.1	17416.5
536.1	17313.6	17198.5	17334.3	17187.7	17143.7	17433
536	17620.3	17197.7	17344.5	17195.2	17142.9	17451.6
535.9	17849.8	17196.9	17355.6	17204.7	17142.1	17473.1
535.8	17444	17196	17367.8	17216.6	17141.2	17498
535.7	17173.8	17195.2	17381.1	17231.7	17140.4	17527.3
535.6	17303.8	17194.4	17395.7	17250.7	17139.6	17561.7
535.5	17504.9	17193.7	17411.7	17274.7	17138.9	17602.3
535.4	17662.4	17192.8	17429	17304.5	17138	17650.3
535.3	17809	17191.6	17447.6	17341.3	17136.8	17706.9
535.2	17932.8	17190.1	17467.5	17386.6	17135.3	17773.6
535.1	18029.5	17188.5	17489.2	17442.2	17133.7	17852.6
535	17783.5	17186.8	17512.9	17510	17132	17945.7
534.9	17902.3	17184.9	17538.5	17591.6	17130.1	18054.8
534.8	18329.7	17182.9	17566.4	17688.9	17128	18182
534.7	18316	17180.7	17596.7	17803.7	17125.9	18329.3
534.6	18246.5	17178.2	17629.6	17937.2	17123.4	18498.2
534.5	18585.9	17175.2	17665	18090.3	17120.4	18689.7
534.4	19057.5	17171.9	17703.4	18263.5	17117.1	18904.6
534.3	19311.3	17168	17744.9	18456.6	17113.2	19143
534.2	19454.5	17163.6	17789.7	18668.1	17108.8	19403.8
534.1	19826.5	17158.5	17838.2	18896	17103.7	19685.3
534	20001.8	17152.9	17890.9	19137	17098.1	19984.5
533.9	20311.4	17146.7	17947.9	19386.6	17091.9	20297.4
533.8	20879	17139.8	18009.8	19639.3	17085	20618.9
533.7	21087.5	17132.3	18077.1	19888.7	17077.5	20943.1
533.6	21356.7	17124.1	18150.2	20127.8	17069.3	21263.6
533.5	21761.5	17115.3	18230	20349.5	17060.5	21573.9
533.4	21654.1	17106.2	18317.5	20547.1	17051.4	21868.1
533.3	21567.1	17096.7	18413.8	20714.4	17041.9	22141.1
533.2	22016.6	17086.7	18520	20846.7	17031.9	22389.6
533.1	22468.1	17076.5	18638.3	20941.8	17021.7	22613.3
533	22421.5	17065.8	18771.1	21000	17010.9	22815.1
532.9	22902.7	17054.4	18921.7	21025	16999.4	23002.4
532.8	23378.1	17042.5	19095.4	21024.9	16987.2	23188.4
532.7	23529	17030.3	19298.7	21004.6	16974.5	23384.5
532.6	23776.1	17017.9	19539.3	20940.2	16961.2	23575.1
532.5	24022.4	17005.8	19826.4	20830.6	16947.3	23768.3
532.4	24098.6	16994.9	20169	20679	16932.9	23977
532.3	24522.7	16986.3	20574.5	20489.9	16918	24214.6
532.2	24752.4	16982	21046.6	20269.2	16902.7	24492.4
532.1	24844.6	16985	21582.7	20023	16886.8	24817.2
532	25319.8	17000.1	22171.2	19758.2	16870.2	25189.1
531.9	25820.5	17034.5	22791	19481.6	16853	25601.2
531.8	25870.5	17098.3	23411.5	19200.1	16835.2	26039.6
531.7	26112.1	17205.1	23994.8	18919.7	16816.5	26486.5
531.6	26901.6	17373.2	24502.1	18645.8	16797.1	26926.9
531.5	27107.5	17625.3	24900.6	18383.3	16777.1	27355
531.4	27342.7	17988	25170.2	18135.6	16756.1	27781.5
531.3	28010.2	18491.2	25311.4	17905.2	16734.2	28239.4
531.2	28477	19165.2	25348.1	17693.7	16711.1	28784.8
531.1	29578.7	20037.9	25295.7	17501.6	16686.7	29461.9
531	30310.5	21130.2	24990.8	17328.9	16660.8	30128.3
530.9	30850.5	22450.6	24426	17174.8	16633.4	30784.6
530.8	31676.9	23990.8	23652.2	17037.9	16604.3	31472.3
530.7	32710.7	25720.7	22736.2	16916.7	16573.4	32226.8
530.6	33788.5	27586.6	21750.7	16809.3	16540.7	33065.4
530.5	34628	29511.3	20764.6	16713.9	16506.1	33977.6
530.4	35275.9	31398	19835.1	16628.9	16470	34922
530.3	35298.3	33137.2	19003.7	16552.8	16432.7	35828.2
530.2	35593.6	34616.2	18293.3	16484	16394.3	36605
530.1	36336.7	35731.6	17711.2	16421.2	16355	37154
530	36652.6	36400.2	17251.4	16363.4	16315	37384.9
529.9	36788.4	36569.4	16899.6	16309.4	16274.6	37229.3
529.8	36333.2	36222.8	16637.4	16258.9	16234	36651.1
529.7	35635	35383.8	16445.7	16211.6	16194	35653
529.6	34645.3	34112.4	16307.3	16167.6	16155.4	34276.4
529.5	33123.6	32497.4	16207.4	16127.3	16118.9	32594.4
529.4	31524.1	30646.2	16134.9	16090.7	16084.9	30701.8
529.3	29702.7	28672.6	16081.5	16058.2	16054.3	28703.7
529.2	27197.5	26686	16042.1	16030.3	16027.7	26702.9
529.1	24561.5	24780.4	16012.7	16007	16005.3	24789.4
529	22606.8	23029.2	15990.9	15988.4	15987.3	23033.9
528.9	20724.9	21481.6	15975	15974	15973.3	21484
528.8	19511.6	20162.4	15963.4	15963.1	15962.7	20163.6
528.7	18727.9	19075.7	15955	15954.9	15954.6	19076.3
528.6	18124.9	18209.5	15948.8	15948.9	15948.7	18209.9
528.5	17373.8	17540.7	15944.4	15944.5	15944.4	17540.8
528.4	16745.9	17039.7	15941.2	15941.2	15941.1	17039.8
528.3	16707.5	16675.7	15938.8	15938.8	15938.7	16675.8
528.2	16668.6	16418.8	15936.9	15936.9	15936.9	16418.8
528.1	16768.2	16242.3	15935.2	15935.2	15935.2	16242.4
528	16919.2	16124.3	15933.5	15933.5	15933.5	16124.3
527.9	16803.2	16047.4	15931.9	15931.9	15931.9	16047.5
527.8	16504.3	15998.6	15930.4	15930.4	15930.4	15998.6
527.7	16384.9	15968.3	15929	15929	15929	15968.3
527.6	16464	15949.9	15927.9	15927.9	15927.9	15949.9
527.5	16227.2	15939.1	15927.1	15927.1	15927.1	15939.1
527.4	16171.3	15932.7	15926.3	15926.3	15926.3	15932.7
527.3	16400.9	15928.8	15925.5	15925.5	15925.5	15928.8
527.2	16208.3	15926.6	15924.9	15924.9	15924.9	15926.6
527.1	16087.4	15925.2	15924.3	15924.3	15924.3	15925.2
527	16225.6	15924.2	15923.8	15923.8	15923.8	15924.2
526.9	16078.8	15923.6	15923.4	15923.4	15923.4	15923.6
526.8	16029.2	15923.1	15923	15923	15923	15923.1
526.7	16001.4	15922.7	15922.7	15922.7	15922.7	15922.7
526.6	16139.3	15922.3	15922.3	15922.3	15922.3	15922.3
526.5	16292.6	15921.9	15921.9	15921.9	15921.9	15921.9
526.4	16252.1	15921.5	15921.5	15921.5	15921.5	15921.5
526.3	15940.5	15921.1	15921.1	15921.1	15921.1	15921.1
526.2	15871.8	15920.8	15920.8	15920.8	15920.8	15920.8
526.1	15927.5	15920.7	15920.7	15920.7	15920.7	15920.7
526	15942.1	15920.7	15920.7	15920.7	15920.7	15920.7
525.9	15941.3	0	0	0	0	15941.3
