# Supplementary material for: Ion pair sites for efficient electrochemical extraction of uranium in real nuclear wastewater
Source: Nat Commun. 2024 May 16;15:4149. doi: 10.1038/s41467-024-48564-y (PMC11099191; doi:10.1038/s41467-024-48564-y)
Supplement: Supplementary file 5 — Source Data [file 41467_2024_48564_MOESM5_ESM.zip › Source Data/Supplementary Fig. 6.xlsx]

## Sheet: Supplementary Fig. 6
Supplementary Fig. 6
The CV tests in the absence of U(VI) in 30 g L-1 of F- aqueous solution: E (V vs. Ag/AgCl)	The CV tests in the absence of U(VI) in 30 g L-1 of F- aqueous solution: Current density (mA cm-2)		The CV tests in the presence of U(VI) in 30 g L-1 of F- aqueous solution: E (V vs. Ag/AgCl)	The CV tests in the presence of U(VI) in 30 g L-1 of F- aqueous solution: Current density (mA cm-2)
0.471	0.01704		-0.8	-4.0715
0.47	0.0244		-0.799	-3.8005
0.469	0.01724		-0.798	-3.68
0.468	0.00689		-0.797	-3.582
0.467	0.0124		-0.796	-3.495
0.466	0.0206		-0.795	-3.419
0.465	0.01357		-0.794	-3.343
0.464	0.00398		-0.793	-3.2735
0.463	0.00819		-0.792	-3.2135
0.462	0.01637		-0.791	-3.1535
0.461	0.01006		-0.79	-3.0925
0.46	-0.0007154		-0.789	-3.0395
0.459	0.00315		-0.788	-2.9845
0.458	0.01217		-0.787	-2.9335
0.457	0.00726		-0.786	-2.887
0.456	-0.00262		-0.785	-2.8335
0.455	-0.0004559		-0.784	-2.7905
0.454	0.00763		-0.783	-2.745
0.453	0.00441		-0.782	-2.7025
0.452	-0.00713		-0.781	-2.6595
0.451	-0.00534		-0.78	-2.622
0.45	0.00362		-0.779	-2.5825
0.449	0.0005817		-0.778	-2.5435
0.448	-0.01011		-0.777	-2.505
0.447	-0.01036		-0.776	-2.4735
0.446	-0.00148		-0.775	-2.4345
0.445	-0.00194		-0.774	-2.399
0.444	-0.01281		-0.773	-2.3665
0.443	-0.01396		-0.772	-2.3335
0.442	-0.00568		-0.771	-2.303
0.441	-0.00529		-0.77	-2.2695
0.44	-0.01457		-0.769	-2.2405
0.439	-0.01855		-0.768	-2.209
0.438	-0.01086		-0.767	-2.18
0.437	-0.00779		-0.766	-2.154
0.436	-0.01777		-0.765	-2.1275
0.435	-0.0223		-0.764	-2.0975
0.434	-0.01473		-0.763	-2.071
0.433	-0.01111		-0.762	-2.047
0.432	-0.01961		-0.761	-2.0165
0.431	-0.02626		-0.76	-1.9965
0.43	-0.01966		-0.759	-1.969
0.429	-0.01418		-0.758	-1.946
0.428	-0.0227		-0.757	-1.923
0.427	-0.03012		-0.756	-1.8985
0.426	-0.02457		-0.755	-1.874
0.425	-0.01815		-0.754	-1.853
0.424	-0.02467		-0.753	-1.8295
0.423	-0.03412		-0.752	-1.8095
0.422	-0.02898		-0.751	-1.785
0.421	-0.02092		-0.75	-1.7645
0.42	-0.02785		-0.749	-1.744
0.419	-0.03744		-0.748	-1.722
0.418	-0.03326		-0.747	-1.705
0.417	-0.02502		-0.746	-1.6855
0.416	-0.02961		-0.745	-1.6655
0.415	-0.04068		-0.744	-1.6465
0.414	-0.03755		-0.743	-1.626
0.413	-0.02839		-0.742	-1.6075
0.412	-0.03313		-0.741	-1.588
0.411	-0.04325		-0.74	-1.569
0.41	-0.04276		-0.739	-1.5515
0.409	-0.03318		-0.738	-1.536
0.408	-0.03534		-0.737	-1.5165
0.407	-0.04644		-0.736	-1.5005
0.406	-0.045		-0.735	-1.481
0.405	-0.03546		-0.734	-1.4625
0.404	-0.03776		-0.733	-1.4495
0.403	-0.04867		-0.732	-1.432
0.402	-0.04868		-0.731	-1.4175
0.401	-0.04059		-0.73	-1.401
0.4	-0.04026		-0.729	-1.383
0.399	-0.05111		-0.728	-1.3735
0.398	-0.0529		-0.727	-1.3525
0.397	-0.04456		-0.726	-1.337
0.396	-0.04385		-0.725	-1.326
0.395	-0.05361		-0.724	-1.3075
0.394	-0.05746		-0.723	-1.294
0.393	-0.04937		-0.722	-1.279
0.392	-0.04581		-0.721	-1.266
0.391	-0.05566		-0.72	-1.252
0.39	-0.0616		-0.719	-1.235
0.389	-0.05316		-0.718	-1.2215
0.388	-0.0489		-0.717	-1.211
0.387	-0.05725		-0.716	-1.1945
0.386	-0.06481		-0.715	-1.1835
0.385	-0.05832		-0.714	-1.1705
0.384	-0.05114		-0.713	-1.1545
0.383	-0.05953		-0.712	-1.144
0.382	-0.06823		-0.711	-1.129
0.381	-0.06232		-0.71	-1.1165
0.38	-0.05441		-0.709	-1.104
0.379	-0.06098		-0.708	-1.09
0.378	-0.07088		-0.707	-1.076
0.377	-0.06636		-0.706	-1.067
0.376	-0.0566		-0.705	-1.053
0.375	-0.06349		-0.704	-1.0415
0.374	-0.074		-0.703	-1.027
0.373	-0.06909		-0.702	-1.0155
0.372	-0.06046		-0.701	-1.005
0.371	-0.06555		-0.7	-0.9915
0.37	-0.076		-0.699	-0.9815
0.369	-0.07302		-0.698	-0.969
0.368	-0.0636		-0.697	-0.955
0.367	-0.06744		-0.696	-0.946
0.366	-0.07844		-0.695	-0.9355
0.365	-0.07589		-0.694	-0.921
0.364	-0.06724		-0.693	-0.9125
0.363	-0.06932		-0.692	-0.899
0.362	-0.07978		-0.691	-0.8875
0.361	-0.07968		-0.69	-0.8785
0.36	-0.06989		-0.689	-0.866
0.359	-0.07192		-0.688	-0.856
0.358	-0.08255		-0.687	-0.8455
0.357	-0.08253		-0.686	-0.8335
0.356	-0.0744		-0.685	-0.8225
0.355	-0.0741		-0.684	-0.81
0.354	-0.084		-0.683	-0.8025
0.353	-0.0863		-0.682	-0.792
0.352	-0.07765		-0.681	-0.78
0.351	-0.07633		-0.68	-0.7715
0.35	-0.08589		-0.679	-0.7585
0.349	-0.08921		-0.678	-0.7485
0.348	-0.08172		-0.677	-0.741
0.347	-0.07806		-0.676	-0.7285
0.346	-0.08738		-0.675	-0.72
0.345	-0.0928		-0.674	-0.711
0.344	-0.08487		-0.673	-0.6975
0.343	-0.08065		-0.672	-0.6905
0.342	-0.08892		-0.671	-0.6795
0.341	-0.095		-0.67	-0.6695
0.34	-0.08921		-0.669	-0.66
0.339	-0.08279		-0.668	-0.6495
0.338	-0.08981		-0.667	-0.6395
0.337	-0.0987		-0.666	-0.6295
0.336	-0.09215		-0.665	-0.62
0.335	-0.08451		-0.664	-0.6145
0.334	-0.0915		-0.663	-0.6035
0.333	-0.1009		-0.662	-0.593
0.332	-0.09605		-0.661	-0.5835
0.331	-0.08701		-0.66	-0.574
0.33	-0.09312		-0.659	-0.564
0.329	-0.1033		-0.658	-0.555
0.328	-0.09835		-0.657	-0.543
0.327	-0.08988		-0.656	-0.539
0.326	-0.09494		-0.655	-0.527
0.325	-0.1044		-0.654	-0.5155
0.324	-0.1017		-0.653	-0.508
0.323	-0.09168		-0.652	-0.4996
0.322	-0.09569		-0.651	-0.4912
0.321	-0.107		-0.65	-0.48155
0.32	-0.1045		-0.649	-0.4715
0.319	-0.09514		-0.648	-0.4682
0.318	-0.09784		-0.647	-0.45515
0.317	-0.1083		-0.646	-0.44515
0.316	-0.1074		-0.645	-0.4387
0.315	-0.09776		-0.644	-0.4297
0.314	-0.09936		-0.643	-0.42355
0.313	-0.11		-0.642	-0.41245
0.312	-0.1098		-0.641	-0.4013
0.311	-0.1013		-0.64	-0.3948
0.31	-0.1013		-0.639	-0.38565
0.309	-0.1107		-0.638	-0.37775
0.308	-0.1133		-0.637	-0.37065
0.307	-0.1047		-0.636	-0.36025
0.306	-0.1026		-0.635	-0.3525
0.305	-0.1126		-0.634	-0.34465
0.304	-0.1158		-0.633	-0.33565
0.303	-0.1077		-0.632	-0.3275
0.302	-0.1044		-0.631	-0.32085
0.301	-0.1134		-0.63	-0.30915
0.3	-0.1186		-0.629	-0.3036
0.299	-0.1105		-0.628	-0.291
0.298	-0.1059		-0.627	-0.28465
0.297	-0.1147		-0.626	-0.27785
0.296	-0.1205		-0.625	-0.2642
0.295	-0.1141		-0.624	-0.25915
0.294	-0.1079		-0.623	-0.25205
0.293	-0.1152		-0.622	-0.24085
0.292	-0.1233		-0.621	-0.2354
0.291	-0.1169		-0.62	-0.22475
0.29	-0.1093		-0.619	-0.2205
0.289	-0.1166		-0.618	-0.21195
0.288	-0.125		-0.617	-0.2033
0.287	-0.12		-0.616	-0.19875
0.286	-0.1115		-0.615	-0.1882
0.285	-0.1172		-0.614	-0.18255
0.284	-0.1274		-0.613	-0.17455
0.283	-0.1225		-0.612	-0.16815
0.282	-0.1139		-0.611	-0.1615
0.281	-0.1191		-0.61	-0.15325
0.28	-0.1286		-0.609	-0.14595
0.279	-0.1255		-0.608	-0.13795
0.278	-0.1163		-0.607	-0.1326
0.277	-0.1197		-0.606	-0.12525
0.276	-0.1308		-0.605	-0.11895
0.275	-0.128		-0.604	-0.1124
0.274	-0.1185		-0.603	-0.1065
0.273	-0.1215		-0.602	-0.09965
0.272	-0.1317		-0.601	-0.0901
0.271	-0.1303		-0.6	-0.0853
0.27	-0.1212		-0.599	-0.07935
0.269	-0.1227		-0.598	-0.0691
0.268	-0.1333		-0.597	-0.06605
0.267	-0.1326		-0.596	-0.0584
0.266	-0.1238		-0.595	-0.0512
0.265	-0.1243		-0.594	-0.04711
0.264	-0.1336		-0.593	-0.03811
0.263	-0.1357		-0.592	-0.03412
0.262	-0.1272		-0.591	-0.02877
0.261	-0.1251		-0.59	-0.01918
0.26	-0.1348		-0.589	-0.01626
0.259	-0.1382		-0.588	-0.00607
0.258	-0.1298		-0.587	-0.00151
0.257	-0.1268		-0.586	0.00245
0.256	-0.1355		-0.585	0.0128
0.255	-0.1406		-0.584	0.01437
0.254	-0.1334		-0.583	0.02255
0.253	-0.1279		-0.582	0.02808
0.252	-0.1365		-0.581	0.03132
0.251	-0.1424		-0.58	0.03855
0.25	-0.1362		-0.579	0.04343
0.249	-0.1299		-0.578	0.04745
0.248	-0.1366		-0.577	0.05745
0.247	-0.1448		-0.576	0.06165
0.246	-0.1389		-0.575	0.0669
0.245	-0.1308		-0.574	0.0725
0.244	-0.1381		-0.573	0.07825
0.243	-0.1468		-0.572	0.0795
0.242	-0.1414		-0.571	0.08625
0.241	-0.1334		-0.57	0.0934
0.24	-0.1384		-0.569	0.10095
0.239	-0.1485		-0.568	0.10375
0.238	-0.1444		-0.567	0.10775
0.237	-0.1349		-0.566	0.11415
0.236	-0.1398		-0.565	0.11905
0.235	-0.1495		-0.564	0.12605
0.234	-0.1466		-0.563	0.13025
0.233	-0.1377		-0.562	0.1317
0.232	-0.1403		-0.561	0.14125
0.231	-0.1515		-0.56	0.14465
0.23	-0.1494		-0.559	0.1516
0.229	-0.1395		-0.558	0.15555
0.228	-0.1425		-0.557	0.1581
0.227	-0.1524		-0.556	0.1621
0.226	-0.151		-0.555	0.1687
0.225	-0.1423		-0.554	0.171
0.224	-0.143		-0.553	0.1787
0.223	-0.1531		-0.552	0.1792
0.222	-0.1536		-0.551	0.18785
0.221	-0.1448		-0.55	0.1939
0.22	-0.1445		-0.549	0.1961
0.219	-0.1535		-0.548	0.1991
0.218	-0.156		-0.547	0.20485
0.217	-0.1477		-0.546	0.2088
0.216	-0.1453		-0.545	0.21555
0.215	-0.1549		-0.544	0.21815
0.214	-0.1585		-0.543	0.22195
0.213	-0.1499		-0.542	0.22755
0.212	-0.147		-0.541	0.23195
0.211	-0.1554		-0.54	0.2331
0.21	-0.1602		-0.539	0.2393
0.209	-0.1533		-0.538	0.24295
0.208	-0.1477		-0.537	0.24855
0.207	-0.1558		-0.536	0.24995
0.206	-0.1627		-0.535	0.2555
0.205	-0.1561		-0.534	0.2584
0.204	-0.15		-0.533	0.2633
0.203	-0.1563		-0.532	0.26795
0.202	-0.1648		-0.531	0.2719
0.201	-0.1592		-0.53	0.27685
0.2	-0.1507		-0.529	0.2799
0.199	-0.1574		-0.528	0.28285
0.198	-0.167		-0.527	0.28425
0.197	-0.1614		-0.526	0.29205
0.196	-0.1531		-0.525	0.29395
0.195	-0.1584		-0.524	0.29925
0.194	-0.1682		-0.523	0.3022
0.193	-0.1645		-0.522	0.30445
0.192	-0.155		-0.521	0.31035
0.191	-0.1595		-0.52	0.31125
0.19	-0.17		-0.519	0.31675
0.189	-0.1665		-0.518	0.32285
0.188	-0.1575		-0.517	0.3214
0.187	-0.1603		-0.516	0.32455
0.186	-0.1714		-0.515	0.33185
0.185	-0.1695		-0.514	0.3344
0.184	-0.1591		-0.513	0.3392
0.183	-0.1617		-0.512	0.3419
0.182	-0.1727		-0.511	0.34355
0.181	-0.1712		-0.51	0.34955
0.18	-0.1623		-0.509	0.35185
0.179	-0.1631		-0.508	0.35315
0.178	-0.1733		-0.507	0.35875
0.177	-0.1742		-0.506	0.361
0.176	-0.1647		-0.505	0.3677
0.175	-0.1645		-0.504	0.36835
0.174	-0.1742		-0.503	0.37165
0.173	-0.1765		-0.502	0.3767
0.172	-0.1682		-0.501	0.37785
0.171	-0.1653		-0.5	0.38395
0.17	-0.1746		-0.499	0.38775
0.169	-0.1791		-0.498	0.38795
0.168	-0.1702		-0.497	0.3938
0.167	-0.1668		-0.496	0.3952
0.166	-0.1756		-0.495	0.39785
0.165	-0.1808		-0.494	0.40295
0.164	-0.1741		-0.493	0.4059
0.163	-0.1682		-0.492	0.4086
0.162	-0.1759		-0.491	0.41065
0.161	-0.1835		-0.49	0.4151
0.16	-0.1766		-0.489	0.42105
0.159	-0.17		-0.488	0.421
0.158	-0.1771		-0.487	0.4252
0.157	-0.185		-0.486	0.4283
0.156	-0.1797		-0.485	0.4321
0.155	-0.1712		-0.484	0.4344
0.154	-0.1782		-0.483	0.43675
0.153	-0.1878		-0.482	0.4415
0.152	-0.1822		-0.481	0.44435
0.151	-0.1735		-0.48	0.44695
0.15	-0.1791		-0.479	0.44805
0.149	-0.1891		-0.478	0.452
0.148	-0.1854		-0.477	0.4551
0.147	-0.1759		-0.476	0.4569
0.146	-0.1802		-0.475	0.46055
0.145	-0.1912		-0.474	0.4648
0.144	-0.1874		-0.473	0.468
0.143	-0.1781		-0.472	0.4703
0.142	-0.1817		-0.471	0.47275
0.141	-0.1927		-0.47	0.4753
0.14	-0.1908		-0.469	0.481
0.139	-0.1802		-0.468	0.4814
0.138	-0.1829		-0.467	0.4868
0.137	-0.1943		-0.466	0.48785
0.136	-0.1925		-0.465	0.4929
0.135	-0.1836		-0.464	0.49265
0.134	-0.1848		-0.463	0.4978
0.133	-0.1947		-0.462	0.4998
0.132	-0.1958		-0.461	0.5025
0.131	-0.1862		-0.46	0.5065
0.13	-0.1859		-0.459	0.5095
0.129	-0.1964		-0.458	0.51
0.128	-0.198		-0.457	0.5155
0.127	-0.1895		-0.456	0.5165
0.126	-0.1879		-0.455	0.5215
0.125	-0.1972		-0.454	0.523
0.124	-0.2013		-0.453	0.5255
0.123	-0.1924		-0.452	0.529
0.122	-0.1892		-0.451	0.5325
0.121	-0.1988		-0.45	0.5325
0.12	-0.2033		-0.449	0.538
0.119	-0.1962		-0.448	0.5405
0.118	-0.1913		-0.447	0.5435
0.117	-0.199		-0.446	0.5455
0.116	-0.2066		-0.445	0.5465
0.115	-0.1994		-0.444	0.551
0.114	-0.1928		-0.443	0.554
0.113	-0.2011		-0.442	0.5595
0.112	-0.2088		-0.441	0.56
0.111	-0.2029		-0.44	0.5645
0.11	-0.1952		-0.439	0.565
0.109	-0.2016		-0.438	0.5695
0.108	-0.2117		-0.437	0.5705
0.107	-0.206		-0.436	0.5755
0.106	-0.1974		-0.435	0.578
0.105	-0.2035		-0.434	0.5805
0.104	-0.2132		-0.433	0.586
0.103	-0.21		-0.432	0.5845
0.102	-0.2008		-0.431	0.588
0.101	-0.2046		-0.43	0.592
0.1	-0.2162		-0.429	0.5935
0.099	-0.213		-0.428	0.597
0.098	-0.2032		-0.427	0.5975
0.097	-0.2073		-0.426	0.6015
0.096	-0.2177		-0.425	0.605
0.095	-0.2162		-0.424	0.608
0.094	-0.2066		-0.423	0.6085
0.093	-0.2088		-0.422	0.615
0.092	-0.2199		-0.421	0.614
0.091	-0.219		-0.42	0.6185
0.09	-0.2102		-0.419	0.622
0.089	-0.2114		-0.418	0.622
0.088	-0.2212		-0.417	0.6275
0.087	-0.2225		-0.416	0.628
0.086	-0.214		-0.415	0.6315
0.085	-0.2127		-0.414	0.6345
0.084	-0.2236		-0.413	0.6355
0.083	-0.2258		-0.412	0.638
0.082	-0.2174		-0.411	0.641
0.081	-0.2154		-0.41	0.65
0.08	-0.2248		-0.409	0.651
0.079	-0.2293		-0.408	0.6505
0.078	-0.2216		-0.407	0.654
0.077	-0.2178		-0.406	0.6575
0.076	-0.227		-0.405	0.659
0.075	-0.2327		-0.404	0.663
0.074	-0.2258		-0.403	0.664
0.073	-0.2206		-0.402	0.668
0.072	-0.2284		-0.401	0.671
0.071	-0.2361		-0.4	0.673
0.07	-0.2298		-0.399	0.675
0.069	-0.2229		-0.398	0.679
0.068	-0.2311		-0.397	0.68
0.067	-0.2393		-0.396	0.6835
0.066	-0.2335		-0.395	0.686
0.065	-0.2263		-0.394	0.687
0.064	-0.2327		-0.393	0.6915
0.063	-0.2426		-0.392	0.695
0.062	-0.2378		-0.391	0.696
0.061	-0.2291		-0.39	0.7005
0.06	-0.2357		-0.389	0.701
0.059	-0.2453		-0.388	0.704
0.058	-0.2414		-0.387	0.707
0.057	-0.2331		-0.386	0.7095
0.056	-0.2371		-0.385	0.7125
0.055	-0.2484		-0.384	0.717
0.054	-0.2457		-0.383	0.716
0.053	-0.2362		-0.382	0.7205
0.052	-0.2405		-0.381	0.72
0.051	-0.2514		-0.38	0.728
0.05	-0.2493		-0.379	0.726
0.049	-0.2405		-0.378	0.732
0.048	-0.2424		-0.377	0.7365
0.047	-0.2535		-0.376	0.735
0.046	-0.2533		-0.375	0.737
0.045	-0.2438		-0.374	0.743
0.044	-0.2457		-0.373	0.7425
0.043	-0.2557		-0.372	0.7485
0.042	-0.257		-0.371	0.751
0.041	-0.2483		-0.37	0.751
0.04	-0.2475		-0.369	0.7555
0.039	-0.2584		-0.368	0.7575
0.038	-0.2608		-0.367	0.7605
0.037	-0.2521		-0.366	0.7625
0.036	-0.251		-0.365	0.766
0.035	-0.2604		-0.364	0.7675
0.034	-0.2642		-0.363	0.7725
0.033	-0.2568		-0.362	0.7745
0.032	-0.253		-0.361	0.7765
0.031	-0.2622		-0.36	0.7785
0.03	-0.2683		-0.359	0.7835
0.029	-0.2609		-0.358	0.788
0.028	-0.256		-0.357	0.7865
0.027	-0.2637		-0.356	0.7895
0.026	-0.2715		-0.355	0.794
0.025	-0.2656		-0.354	0.796
0.024	-0.2583		-0.353	0.7985
0.023	-0.2664		-0.352	0.7995
0.022	-0.275		-0.351	0.8045
0.021	-0.2687		-0.35	0.8065
0.02	-0.2616		-0.349	0.809
0.019	-0.2681		-0.348	0.8135
0.018	-0.2776		-0.347	0.814
0.017	-0.2731		-0.346	0.819
0.016	-0.2638		-0.345	0.8225
0.015	-0.2703		-0.344	0.8215
0.014	-0.2807		-0.343	0.8265
0.013	-0.2764		-0.342	0.8315
0.012	-0.2677		-0.341	0.829
0.011	-0.2721		-0.34	0.8375
0.01	-0.2829		-0.339	0.8365
0.009	-0.2801		-0.338	0.8375
0.008	-0.2699		-0.337	0.8435
0.007	-0.2742		-0.336	0.843
0.006	-0.2851		-0.335	0.849
0.005	-0.2827		-0.334	0.8525
0.004	-0.274		-0.333	0.8535
0.003	-0.2758		-0.332	0.8575
0.002	-0.2864		-0.331	0.8585
0.001	-0.2863		-0.33	0.86
0	-0.279		-0.329	0.868
-0.001	-0.2781		-0.328	0.8655
-0.002	-0.2888		-0.327	0.87
-0.003	-0.2893		-0.326	0.874
-0.004	-0.2806		-0.325	0.875
-0.005	-0.2793		-0.324	0.8805
-0.006	-0.2897		-0.323	0.88
-0.007	-0.2927		-0.322	0.8835
-0.008	-0.283		-0.321	0.8885
-0.009	-0.2815		-0.32	0.889
-0.01	-0.2912		-0.319	0.8945
-0.011	-0.2943		-0.318	0.8955
-0.012	-0.2867		-0.317	0.8975
-0.013	-0.2827		-0.316	0.9025
-0.014	-0.2911		-0.315	0.9025
-0.015	-0.2976		-0.314	0.907
-0.016	-0.2895		-0.313	0.912
-0.017	-0.284		-0.312	0.9125
-0.018	-0.2919		-0.311	0.913
-0.019	-0.2994		-0.31	0.9185
-0.02	-0.293		-0.309	0.9185
-0.021	-0.2848		-0.308	0.9265
-0.022	-0.2923		-0.307	0.928
-0.023	-0.3016		-0.306	0.931
-0.024	-0.2946		-0.305	0.9335
-0.025	-0.2868		-0.304	0.9345
-0.026	-0.2935		-0.303	0.9375
-0.027	-0.3027		-0.302	0.943
-0.028	-0.2979		-0.301	0.944
-0.029	-0.288		-0.3	0.9505
-0.03	-0.2933		-0.299	0.9515
-0.031	-0.3048		-0.298	0.951
-0.032	-0.2997		-0.297	0.957
-0.033	-0.2896		-0.296	0.9585
-0.034	-0.294		-0.295	0.962
-0.035	-0.3051		-0.294	0.966
-0.036	-0.3019		-0.293	0.9665
-0.037	-0.2905		-0.292	0.9715
-0.038	-0.2945		-0.291	0.9735
-0.039	-0.3058		-0.29	0.9755
-0.04	-0.3029		-0.289	0.981
-0.041	-0.2928		-0.288	0.982
-0.042	-0.2949		-0.287	0.986
-0.043	-0.3055		-0.286	0.9865
-0.044	-0.3051		-0.285	0.9935
-0.045	-0.2943		-0.284	0.9945
-0.046	-0.2946		-0.283	0.999
-0.047	-0.306		-0.282	1.003
-0.048	-0.3059		-0.281	1.0055
-0.049	-0.296		-0.28	1.007
-0.05	-0.2951		-0.279	1.0095
-0.051	-0.3056		-0.278	1.0145
-0.052	-0.3076		-0.277	1.0165
-0.053	-0.2975		-0.276	1.0215
-0.054	-0.295		-0.275	1.024
-0.055	-0.3054		-0.274	1.025
-0.056	-0.3081		-0.273	1.0285
-0.057	-0.2999		-0.272	1.03
-0.058	-0.2953		-0.271	1.0355
-0.059	-0.3038		-0.27	1.037
-0.06	-0.3096		-0.269	1.0395
-0.061	-0.3012		-0.268	1.0415
-0.062	-0.2948		-0.267	1.044
-0.063	-0.3035		-0.266	1.048
-0.064	-0.3103		-0.265	1.0505
-0.065	-0.3033		-0.264	1.049
-0.066	-0.2953		-0.263	1.0555
-0.067	-0.3022		-0.262	1.058
-0.068	-0.3117		-0.261	1.0595
-0.069	-0.3041		-0.26	1.0625
-0.07	-0.2952		-0.259	1.0645
-0.071	-0.3019		-0.258	1.064
-0.072	-0.3112		-0.257	1.0695
-0.073	-0.3057		-0.256	1.072
-0.074	-0.2956		-0.255	1.0745
-0.075	-0.3006		-0.254	1.0745
-0.076	-0.3119		-0.253	1.076
-0.077	-0.3067		-0.252	1.0805
-0.078	-0.2959		-0.251	1.081
-0.079	-0.3009		-0.25	1.085
-0.08	-0.3112		-0.249	1.0865
-0.081	-0.3077		-0.248	1.0855
-0.082	-0.2969		-0.247	1.0885
-0.083	-0.2999		-0.246	1.092
-0.084	-0.3115		-0.245	1.0925
-0.085	-0.3081		-0.244	1.096
-0.086	-0.2977		-0.243	1.096
-0.087	-0.2997		-0.242	1.0975
-0.088	-0.3101		-0.241	1.102
-0.089	-0.3097		-0.24	1.102
-0.09	-0.2991		-0.239	1.103
-0.091	-0.299		-0.238	1.1055
-0.092	-0.3104		-0.237	1.1075
-0.093	-0.3102		-0.236	1.1105
-0.094	-0.2999		-0.235	1.1115
-0.095	-0.2991		-0.234	1.1125
-0.096	-0.309		-0.233	1.1165
-0.097	-0.3112		-0.232	1.115
-0.098	-0.3015		-0.231	1.121
-0.099	-0.2986		-0.23	1.123
-0.1	-0.3089		-0.229	1.1225
-0.101	-0.3116		-0.228	1.123
-0.102	-0.3033		-0.227	1.1265
-0.103	-0.2989		-0.226	1.131
-0.104	-0.3071		-0.225	1.129
-0.105	-0.313		-0.224	1.1315
-0.106	-0.3049		-0.223	1.133
-0.107	-0.2978		-0.222	1.1375
-0.108	-0.307		-0.221	1.137
-0.109	-0.3137		-0.22	1.1425
-0.11	-0.3062		-0.219	1.139
-0.111	-0.2985		-0.218	1.143
-0.112	-0.3055		-0.217	1.147
-0.113	-0.3145		-0.216	1.146
-0.114	-0.3079		-0.215	1.148
-0.115	-0.2984		-0.214	1.152
-0.116	-0.3058		-0.213	1.152
-0.117	-0.3149		-0.212	1.154
-0.118	-0.3093		-0.211	1.1565
-0.119	-0.2994		-0.21	1.1565
-0.12	-0.3044		-0.209	1.159
-0.121	-0.3156		-0.208	1.16
-0.122	-0.3108		-0.207	1.1615
-0.123	-0.2995		-0.206	1.1645
-0.124	-0.3051		-0.205	1.167
-0.125	-0.3156		-0.204	1.169
-0.126	-0.3118		-0.203	1.167
-0.127	-0.3016		-0.202	1.1705
-0.128	-0.3044		-0.201	1.1735
-0.129	-0.3158		-0.2	1.174
-0.13	-0.3136		-0.199	1.1765
-0.131	-0.3026		-0.198	1.1775
-0.132	-0.3049		-0.197	1.178
-0.133	-0.3153		-0.196	1.1805
-0.134	-0.3149		-0.195	1.18
-0.135	-0.3048		-0.194	1.1845
-0.136	-0.3041		-0.193	1.186
-0.137	-0.3153		-0.192	1.1855
-0.138	-0.3164		-0.191	1.186
-0.139	-0.3061		-0.19	1.1905
-0.14	-0.3049		-0.189	1.19
-0.141	-0.3151		-0.188	1.1915
-0.142	-0.3177		-0.187	1.1935
-0.143	-0.3088		-0.186	1.196
-0.144	-0.3049		-0.185	1.196
-0.145	-0.3144		-0.184	1.1965
-0.146	-0.3194		-0.183	1.198
-0.147	-0.3107		-0.182	1.203
-0.148	-0.3058		-0.181	1.2
-0.149	-0.3139		-0.18	1.2045
-0.15	-0.3207		-0.179	1.205
-0.151	-0.3133		-0.178	1.2055
-0.152	-0.3055		-0.177	1.209
-0.153	-0.3143		-0.176	1.21
-0.154	-0.3227		-0.175	1.212
-0.155	-0.3151		-0.174	1.213
-0.156	-0.3072		-0.173	1.211
-0.157	-0.3138		-0.172	1.2145
-0.158	-0.3233		-0.171	1.2145
-0.159	-0.3177		-0.17	1.2185
-0.16	-0.3078		-0.169	1.2185
-0.161	-0.314		-0.168	1.2205
-0.162	-0.325		-0.167	1.222
-0.163	-0.3196		-0.166	1.2235
-0.164	-0.3095		-0.165	1.2245
-0.165	-0.3138		-0.164	1.226
-0.166	-0.326		-0.163	1.2285
-0.167	-0.3221		-0.162	1.226
-0.168	-0.3106		-0.161	1.23
-0.169	-0.3149		-0.16	1.231
-0.17	-0.3269		-0.159	1.23
-0.171	-0.3234		-0.158	1.234
-0.172	-0.3133		-0.157	1.234
-0.173	-0.3154		-0.156	1.2345
-0.174	-0.3273		-0.155	1.236
-0.175	-0.3263		-0.154	1.2375
-0.176	-0.3148		-0.153	1.2425
-0.177	-0.3161		-0.152	1.24
-0.178	-0.328		-0.151	1.2425
-0.179	-0.3282		-0.15	1.243
-0.18	-0.318		-0.149	1.2435
-0.181	-0.3167		-0.148	1.245
-0.182	-0.3284		-0.147	1.2465
-0.183	-0.3307		-0.146	1.248
-0.184	-0.3198		-0.145	1.248
-0.185	-0.3179		-0.144	1.248
-0.186	-0.3286		-0.143	1.251
-0.187	-0.3323		-0.142	1.2515
-0.188	-0.3236		-0.141	1.2535
-0.189	-0.3189		-0.14	1.2555
-0.19	-0.3286		-0.139	1.2555
-0.191	-0.3354		-0.138	1.2545
-0.192	-0.3261		-0.137	1.257
-0.193	-0.3203		-0.136	1.2575
-0.194	-0.3297		-0.135	1.2585
-0.195	-0.3371		-0.134	1.261
-0.196	-0.3299		-0.133	1.261
-0.197	-0.3212		-0.132	1.263
-0.198	-0.33		-0.131	1.2615
-0.199	-0.3399		-0.13	1.2635
-0.2	-0.332		-0.129	1.265
-0.201	-0.3233		-0.128	1.267
-0.202	-0.3305		-0.127	1.2665
-0.203	-0.3411		-0.126	1.2675
-0.204	-0.336		-0.125	1.2705
-0.205	-0.3254		-0.124	1.269
-0.206	-0.3313		-0.123	1.2695
-0.207	-0.3439		-0.122	1.2715
-0.208	-0.3385		-0.121	1.274
-0.209	-0.3273		-0.12	1.2755
-0.21	-0.3327		-0.119	1.273
-0.211	-0.3451		-0.118	1.276
-0.212	-0.3419		-0.117	1.274
-0.213	-0.3296		-0.116	1.2785
-0.214	-0.334		-0.115	1.278
-0.215	-0.3471		-0.114	1.279
-0.216	-0.3437		-0.113	1.281
-0.217	-0.3328		-0.112	1.2815
-0.218	-0.3359		-0.111	1.2815
-0.219	-0.348		-0.11	1.283
-0.22	-0.3476		-0.109	1.282
-0.221	-0.3356		-0.108	1.286
-0.222	-0.3369		-0.107	1.285
-0.223	-0.3496		-0.106	1.2855
-0.224	-0.35		-0.105	1.2865
-0.225	-0.3397		-0.104	1.2885
-0.226	-0.3386		-0.103	1.2915
-0.227	-0.3501		-0.102	1.2905
-0.228	-0.354		-0.101	1.287
-0.229	-0.3427		-0.1	1.292
-0.23	-0.3405		-0.099	1.292
-0.231	-0.3522		-0.098	1.2915
-0.232	-0.3562		-0.097	1.295
-0.233	-0.3472		-0.096	1.294
-0.234	-0.3424		-0.095	1.295
-0.235	-0.3523		-0.094	1.2955
-0.236	-0.3603		-0.093	1.297
-0.237	-0.3509		-0.092	1.299
-0.238	-0.3441		-0.091	1.2975
-0.239	-0.3545		-0.09	1.2985
-0.24	-0.3627		-0.089	1.3015
-0.241	-0.3547		-0.088	1.2995
-0.242	-0.3465		-0.087	1.303
-0.243	-0.3556		-0.086	1.302
-0.244	-0.3661		-0.085	1.302
-0.245	-0.3582		-0.084	1.304
-0.246	-0.3487		-0.083	1.306
-0.247	-0.3573		-0.082	1.3035
-0.248	-0.3682		-0.081	1.3065
-0.249	-0.363		-0.08	1.3045
-0.25	-0.3517		-0.079	1.3065
-0.251	-0.3583		-0.078	1.31
-0.252	-0.3716		-0.077	1.3085
-0.253	-0.3664		-0.076	1.3095
-0.254	-0.3543		-0.075	1.31
-0.255	-0.3606		-0.074	1.311
-0.256	-0.3741		-0.073	1.313
-0.257	-0.3701		-0.072	1.3105
-0.258	-0.3582		-0.071	1.313
-0.259	-0.3623		-0.07	1.3145
-0.26	-0.3764		-0.069	1.314
-0.261	-0.373		-0.068	1.315
-0.262	-0.3619		-0.067	1.3155
-0.263	-0.3648		-0.066	1.314
-0.264	-0.3778		-0.065	1.318
-0.265	-0.3773		-0.064	1.318
-0.266	-0.3659		-0.063	1.318
-0.267	-0.3664		-0.062	1.3195
-0.268	-0.3802		-0.061	1.318
-0.269	-0.3807		-0.06	1.319
-0.27	-0.3698		-0.059	1.319
-0.271	-0.3693		-0.058	1.3195
-0.272	-0.3815		-0.057	1.323
-0.273	-0.3847		-0.056	1.3205
-0.274	-0.374		-0.055	1.323
-0.275	-0.3712		-0.054	1.3245
-0.276	-0.3838		-0.053	1.321
-0.277	-0.3883		-0.052	1.3255
-0.278	-0.3784		-0.051	1.324
-0.279	-0.3739		-0.05	1.325
-0.28	-0.3842		-0.049	1.325
-0.281	-0.3927		-0.048	1.325
-0.282	-0.3834		-0.047	1.3245
-0.283	-0.3756		-0.046	1.327
-0.284	-0.3872		-0.045	1.327
-0.285	-0.3958		-0.044	1.3275
-0.286	-0.3872		-0.043	1.325
-0.287	-0.3794		-0.042	1.327
-0.288	-0.3883		-0.041	1.329
-0.289	-0.3994		-0.04	1.328
-0.29	-0.3921		-0.039	1.3305
-0.291	-0.3816		-0.038	1.33
-0.292	-0.3907		-0.037	1.3275
-0.293	-0.4024		-0.036	1.3315
-0.294	-0.3968		-0.035	1.3325
-0.295	-0.3857		-0.034	1.3285
-0.296	-0.3919		-0.033	1.333
-0.297	-0.406		-0.032	1.332
-0.298	-0.4013		-0.031	1.3315
-0.299	-0.3887		-0.03	1.3335
-0.3	-0.3949		-0.029	1.3315
-0.301	-0.4084		-0.028	1.3335
-0.302	-0.4053		-0.027	1.3305
-0.303	-0.3932		-0.026	1.333
-0.304	-0.3969		-0.025	1.336
-0.305	-0.4114		-0.024	1.3325
-0.306	-0.4097		-0.023	1.3365
-0.307	-0.3973		-0.022	1.335
-0.308	-0.4001		-0.021	1.335
-0.309	-0.4136		-0.02	1.336
-0.31	-0.414		-0.019	1.337
-0.311	-0.4022		-0.018	1.334
-0.312	-0.4019		-0.017	1.337
-0.313	-0.4165		-0.016	1.3355
-0.314	-0.4186		-0.015	1.337
-0.315	-0.4063		-0.014	1.338
-0.316	-0.4059		-0.013	1.337
-0.317	-0.4183		-0.012	1.337
-0.318	-0.4223		-0.011	1.3375
-0.319	-0.4115		-0.01	1.3375
-0.32	-0.4082		-0.009	1.3395
-0.321	-0.4207		-0.008	1.338
-0.322	-0.4269		-0.007	1.34
-0.323	-0.4168		-0.006	1.3405
-0.324	-0.4117		-0.005	1.3375
-0.325	-0.4225		-0.004	1.337
-0.326	-0.4312		-0.003	1.338
-0.327	-0.4226		-0.002	1.3395
-0.328	-0.4144		-0.001	1.3415
-0.329	-0.4251		0	1.3465
-0.33	-0.4357		0.001	1.3425
-0.331	-0.4275		0.002	1.341
-0.332	-0.4185		0.003	1.342
-0.333	-0.4273		0.004	1.343
-0.334	-0.4399		0.005	1.3415
-0.335	-0.4336		0.006	1.3435
-0.336	-0.4221		0.007	1.343
-0.337	-0.4303		0.008	1.3415
-0.338	-0.4439		0.009	1.3425
-0.339	-0.4385		0.01	1.3435
-0.34	-0.4268		0.011	1.342
-0.341	-0.433		0.012	1.346
-0.342	-0.4479		0.013	1.3425
-0.343	-0.4441		0.014	1.343
-0.344	-0.4308		0.015	1.3455
-0.345	-0.4369		0.016	1.344
-0.346	-0.4522		0.017	1.3455
-0.347	-0.4489		0.018	1.345
-0.348	-0.437		0.019	1.345
-0.349	-0.4401		0.02	1.3465
-0.35	-0.4553		0.021	1.346
-0.351	-0.4553		0.022	1.346
-0.352	-0.4421		0.023	1.3475
-0.353	-0.4442		0.024	1.344
-0.354	-0.4592		0.025	1.3465
-0.355	-0.4605		0.026	1.3485
-0.356	-0.4489		0.027	1.3465
-0.357	-0.4479		0.028	1.348
-0.358	-0.4632		0.029	1.349
-0.359	-0.4669		0.03	1.346
-0.36	-0.4552		0.031	1.3485
-0.361	-0.4534		0.032	1.3495
-0.362	-0.4665		0.033	1.348
-0.363	-0.4722		0.034	1.35
-0.364	-0.4627		0.035	1.349
-0.365	-0.4578		0.036	1.349
-0.366	-0.4709		0.037	1.35
-0.367	-0.4794		0.038	1.349
-0.368	-0.4692		0.039	1.3515
-0.369	-0.4633		0.04	1.3505
-0.37	-0.475		0.041	1.35
-0.371	-0.4853		0.042	1.351
-0.372	-0.4776		0.043	1.3515
-0.373	-0.4687		0.044	1.3525
-0.374	-0.4798		0.045	1.3525
-0.375	-0.4927		0.046	1.3505
-0.376	-0.4847		0.047	1.354
-0.377	-0.4756		0.048	1.3525
-0.378	-0.4856		0.049	1.352
-0.379	-0.4989		0.05	1.353
-0.38	-0.4942		0.051	1.3555
-0.381	-0.4822		0.052	1.355
-0.382	-0.4908		0.053	1.3555
-0.383	-0.5068		0.054	1.3525
-0.384	-0.5023		0.055	1.357
-0.385	-0.4904		0.056	1.354
-0.386	-0.4978		0.057	1.3525
-0.387	-0.5135		0.058	1.357
-0.388	-0.5114		0.059	1.356
-0.389	-0.4987		0.06	1.357
-0.39	-0.5052		0.061	1.356
-0.391	-0.5218		0.062	1.3555
-0.392	-0.5201		0.063	1.357
-0.393	-0.5083		0.064	1.3565
-0.394	-0.5128		0.065	1.3585
-0.395	-0.5287		0.066	1.357
-0.396	-0.5305		0.067	1.3595
-0.397	-0.5186		0.068	1.357
-0.398	-0.5211		0.069	1.358
-0.399	-0.5372		0.07	1.3605
-0.4	-0.5399		0.071	1.3605
-0.401	-0.53		0.072	1.359
-0.402	-0.5305		0.073	1.3585
-0.403	-0.5449		0.074	1.361
-0.404	-0.5517		0.075	1.3605
-0.405	-0.5413		0.076	1.361
-0.406	-0.5393		0.077	1.3605
-0.407	-0.5547		0.078	1.3605
-0.408	-0.562		0.079	1.363
-0.409	-0.5556		0.08	1.3615
-0.41	-0.552		0.081	1.3625
-0.411	-0.5644		0.082	1.3625
-0.412	-0.5754		0.083	1.3625
-0.413	-0.5673		0.084	1.362
-0.414	-0.5612		0.085	1.3635
-0.415	-0.5752		0.086	1.363
-0.416	-0.5872		0.087	1.3655
-0.417	-0.5816		0.088	1.363
-0.418	-0.574		0.089	1.3655
-0.419	-0.5858		0.09	1.367
-0.42	-0.6012		0.091	1.366
-0.421	-0.595		0.092	1.3645
-0.422	-0.5869		0.093	1.3655
-0.423	-0.5983		0.094	1.3665
-0.424	-0.6139		0.095	1.3665
-0.425	-0.611		0.096	1.3685
-0.426	-0.6014		0.097	1.367
-0.427	-0.6102		0.098	1.3675
-0.428	-0.6286		0.099	1.3695
-0.429	-0.6262		0.1	1.367
-0.43	-0.6159		0.101	1.3695
-0.431	-0.6251		0.102	1.3685
-0.432	-0.6421		0.103	1.372
-0.433	-0.6425		0.104	1.369
-0.434	-0.6325		0.105	1.3695
-0.435	-0.6396		0.106	1.3705
-0.436	-0.6583		0.107	1.3705
-0.437	-0.659		0.108	1.37
-0.438	-0.6495		0.109	1.3715
-0.439	-0.6556		0.11	1.3715
-0.44	-0.673		0.111	1.3735
-0.441	-0.6773		0.112	1.371
-0.442	-0.6679		0.113	1.3735
-0.443	-0.6713		0.114	1.372
-0.444	-0.6902		0.115	1.375
-0.445	-0.6953		0.116	1.375
-0.446	-0.6869		0.117	1.374
-0.447	-0.6896		0.118	1.3725
-0.448	-0.7069		0.119	1.3745
-0.449	-0.7153		0.12	1.3735
-0.45	-0.7079		0.121	1.3765
-0.451	-0.7077		0.122	1.3755
-0.452	-0.7251		0.123	1.375
-0.453	-0.7346		0.124	1.3765
-0.454	-0.7289		0.125	1.377
-0.455	-0.7275		0.126	1.3765
-0.456	-0.7427		0.127	1.377
-0.457	-0.7566		0.128	1.3795
-0.458	-0.7515		0.129	1.3775
-0.459	-0.7471		0.13	1.3785
-0.46	-0.7631		0.131	1.379
-0.461	-0.7784		0.132	1.378
-0.462	-0.7749		0.133	1.378
-0.463	-0.7695		0.134	1.3785
-0.464	-0.7827		0.135	1.3805
-0.465	-0.8007		0.136	1.3785
-0.466	-0.7985		0.137	1.378
-0.467	-0.7912		0.138	1.3805
-0.468	-0.8049		0.139	1.3805
-0.469	-0.8233		0.14	1.382
-0.47	-0.8227		0.141	1.3835
-0.471	-0.8155		0.142	1.381
-0.472	-0.8264		0.143	1.3835
-0.473	-0.8483		0.144	1.3825
-0.474	-0.8495		0.145	1.381
-0.475	-0.8397		0.146	1.383
-0.476	-0.852		0.147	1.383
-0.477	-0.8727		0.148	1.384
-0.478	-0.8754		0.149	1.3845
-0.479	-0.8678		0.15	1.384
-0.48	-0.8764		0.151	1.385
-0.481	-0.8976		0.152	1.384
-0.482	-0.9025		0.153	1.387
-0.483	-0.8949		0.154	1.386
-0.484	-0.9023		0.155	1.387
-0.485	-0.922		0.156	1.3845
-0.486	-0.9299		0.157	1.388
-0.487	-0.9232		0.158	1.3855
-0.488	-0.9276		0.159	1.3895
-0.489	-0.9488		0.16	1.3885
-0.49	-0.9583		0.161	1.3885
-0.491	-0.9516		0.162	1.3865
-0.492	-0.9558		0.163	1.387
-0.493	-0.9752		0.164	1.39
-0.494	-0.9867		0.165	1.388
-0.495	-0.9824		0.166	1.39
-0.496	-0.9829		0.167	1.391
-0.497	-1.002		0.168	1.39
-0.498	-1.017		0.169	1.389
-0.499	-1.013		0.17	1.392
-0.5	-1.013		0.171	1.391
-0.501	-1.03		0.172	1.3915
-0.502	-1.047		0.173	1.3915
-0.503	-1.044		0.174	1.391
-0.504	-1.041		0.175	1.3925
-0.505	-1.059		0.176	1.392
-0.506	-1.077		0.177	1.3905
-0.507	-1.076		0.178	1.394
-0.508	-1.072		0.179	1.393
-0.509	-1.087		0.18	1.393
-0.51	-1.108		0.181	1.3945
-0.511	-1.109		0.182	1.394
-0.512	-1.103		0.183	1.395
-0.513	-1.118		0.184	1.394
-0.514	-1.14		0.185	1.392
-0.515	-1.142		0.186	1.399
-0.516	-1.136		0.187	1.3945
-0.517	-1.149		0.188	1.396
-0.518	-1.172		0.189	1.3965
-0.519	-1.176		0.19	1.3955
-0.52	-1.168		0.191	1.3965
-0.521	-1.181		0.192	1.397
-0.522	-1.204		0.193	1.3985
-0.523	-1.208		0.194	1.3975
-0.524	-1.203		0.195	1.397
-0.525	-1.213		0.196	1.4
-0.526	-1.234		0.197	1.3985
-0.527	-1.242		0.198	1.397
-0.528	-1.235		0.199	1.4005
-0.529	-1.244		0.2	1.3985
-0.53	-1.266		0.201	1.3995
-0.531	-1.276		0.202	1.401
-0.532	-1.271		0.203	1.398
-0.533	-1.276		0.204	1.4005
-0.534	-1.298		0.205	1.4035
-0.535	-1.311		0.206	1.401
-0.536	-1.306		0.207	1.4015
-0.537	-1.31		0.208	1.401
-0.538	-1.331		0.209	1.4025
-0.539	-1.345		0.21	1.404
-0.54	-1.343		0.211	1.403
-0.541	-1.343		0.212	1.4065
-0.542	-1.363		0.213	1.404
-0.543	-1.381		0.214	1.4035
-0.544	-1.378		0.215	1.405
-0.545	-1.377		0.216	1.401
-0.546	-1.396		0.217	1.4065
-0.547	-1.414		0.218	1.407
-0.548	-1.414		0.219	1.4055
-0.549	-1.41		0.22	1.407
-0.55	-1.429		0.221	1.4075
-0.551	-1.449		0.222	1.406
-0.552	-1.449		0.223	1.4075
-0.553	-1.445		0.224	1.4055
-0.554	-1.462		0.225	1.4075
-0.555	-1.483		0.226	1.4105
-0.556	-1.486		0.227	1.4075
-0.557	-1.479		0.228	1.4085
-0.558	-1.494		0.229	1.4075
-0.559	-1.518		0.23	1.412
-0.56	-1.52		0.231	1.41
-0.561	-1.514		0.232	1.41
-0.562	-1.527		0.233	1.4115
-0.563	-1.552		0.234	1.413
-0.564	-1.557		0.235	1.4105
-0.565	-1.549		0.236	1.4115
-0.566	-1.561		0.237	1.412
-0.567	-1.585		0.238	1.4125
-0.568	-1.591		0.239	1.4145
-0.569	-1.585		0.24	1.414
-0.57	-1.594		0.241	1.4125
-0.571	-1.617		0.242	1.414
-0.572	-1.627		0.243	1.414
-0.573	-1.619		0.244	1.4165
-0.574	-1.627		0.245	1.4155
-0.575	-1.652		0.246	1.4165
-0.576	-1.662		0.247	1.4185
-0.577	-1.657		0.248	1.4165
-0.578	-1.662		0.249	1.4175
-0.579	-1.684		0.25	1.4185
-0.58	-1.697		0.251	1.418
-0.581	-1.692		0.252	1.419
-0.582	-1.695		0.253	1.4195
-0.583	-1.716		0.254	1.4185
-0.584	-1.73		0.255	1.422
-0.585	-1.728		0.256	1.421
-0.586	-1.728		0.257	1.4225
-0.587	-1.747		0.258	1.4215
-0.588	-1.765		0.259	1.423
-0.589	-1.763		0.26	1.4225
-0.59	-1.76		0.261	1.4225
-0.591	-1.779		0.262	1.422
-0.592	-1.799		0.263	1.426
-0.593	-1.797		0.264	1.425
-0.594	-1.793		0.265	1.4265
-0.595	-1.81		0.266	1.4245
-0.596	-1.832		0.267	1.4255
-0.597	-1.831		0.268	1.428
-0.598	-1.826		0.269	1.4295
-0.599	-1.842		0.27	1.425
-0.6	-1.863		0.271	1.4315
-0.601	-1.865		0.272	1.428
-0.602	-1.859		0.273	1.4315
-0.603	-1.872		0.274	1.4315
-0.604	-1.896		0.275	1.4295
-0.605	-1.898		0.276	1.432
-0.606	-1.891		0.277	1.432
-0.607	-1.904		0.278	1.4325
-0.608	-1.927		0.279	1.435
-0.609	-1.932		0.28	1.432
-0.61	-1.924		0.281	1.436
-0.611	-1.934		0.282	1.4375
-0.612	-1.959		0.283	1.436
-0.613	-1.964		0.284	1.4375
-0.614	-1.957		0.285	1.438
-0.615	-1.966		0.286	1.439
-0.616	-1.988		0.287	1.4375
-0.617	-1.997		0.288	1.4395
-0.618	-1.99		0.289	1.4405
-0.619	-1.995		0.29	1.4395
-0.62	-2.019		0.291	1.4415
-0.621	-2.028		0.292	1.4415
-0.622	-2.021		0.293	1.4435
-0.623	-2.026		0.294	1.4435
-0.624	-2.047		0.295	1.446
-0.625	-2.059		0.296	1.4445
-0.626	-2.054		0.297	1.4435
-0.627	-2.055		0.298	1.448
-0.628	-2.076		0.299	1.447
-0.629	-2.09		0.3	1.449
-0.63	-2.086		0.301	1.448
-0.631	-2.085		0.302	1.448
-0.632	-2.103		0.303	1.4505
-0.633	-2.121		0.304	1.4505
-0.634	-2.118		0.305	1.4525
-0.635	-2.114		0.306	1.4525
-0.636	-2.132		0.307	1.4525
-0.637	-2.15		0.308	1.456
-0.638	-2.148		0.309	1.455
-0.639	-2.143		0.31	1.454
-0.64	-2.159		0.311	1.456
-0.641	-2.18		0.312	1.457
-0.642	-2.179		0.313	1.4585
-0.643	-2.172		0.314	1.4595
-0.644	-2.187		0.315	1.4595
-0.645	-2.207		0.316	1.4615
-0.646	-2.208		0.317	1.461
-0.647	-2.201		0.318	1.4625
-0.648	-2.213		0.319	1.464
-0.649	-2.236		0.32	1.464
-0.65	-2.238		0.321	1.465
-0.651	-2.228		0.322	1.4675
-0.652	-2.24		0.323	1.4665
-0.653	-2.263		0.324	1.468
-0.654	-2.266		0.325	1.4695
-0.655	-2.258		0.326	1.471
-0.656	-2.266		0.327	1.47
-0.657	-2.289		0.328	1.4715
-0.658	-2.294		0.329	1.472
-0.659	-2.285		0.33	1.4745
-0.66	-2.292		0.331	1.474
-0.661	-2.313		0.332	1.477
-0.662	-2.321		0.333	1.4765
-0.663	-2.313		0.334	1.4775
-0.664	-2.316		0.335	1.4765
-0.665	-2.339		0.336	1.477
-0.666	-2.348		0.337	1.48
-0.667	-2.34		0.338	1.482
-0.668	-2.342		0.339	1.4835
-0.669	-2.361		0.34	1.4815
-0.67	-2.373		0.341	1.4835
-0.671	-2.368		0.342	1.484
-0.672	-2.366		0.343	1.4865
-0.673	-2.385		0.344	1.485
-0.674	-2.399		0.345	1.487
-0.675	-2.394		0.346	1.491
-0.676	-2.391		0.347	1.488
-0.677	-2.407		0.348	1.4915
-0.678	-2.425		0.349	1.4935
-0.679	-2.421		0.35	1.4915
-0.68	-2.414		0.351	1.4945
-0.681	-2.431		0.352	1.495
-0.682	-2.45		0.353	1.496
-0.683	-2.446		0.354	1.5
-0.684	-2.438		0.355	1.497
-0.685	-2.452		0.356	1.499
-0.686	-2.472		0.357	1.5015
-0.687	-2.471		0.358	1.502
-0.688	-2.461		0.359	1.505
-0.689	-2.473		0.36	1.5025
-0.69	-2.494		0.361	1.5055
-0.691	-2.495		0.362	1.509
-0.692	-2.484		0.363	1.507
-0.693	-2.493		0.364	1.511
-0.694	-2.516		0.365	1.5095
-0.695	-2.518		0.366	1.5095
-0.696	-2.505		0.367	1.5125
-0.697	-2.514		0.368	1.514
-0.698	-2.536		0.369	1.5155
-0.699	-2.538		0.37	1.5165
-0.7	-2.528		0.371	1.516
-0.701	-2.533		0.372	1.5185
-0.702	-2.556		0.373	1.519
-0.703	-2.561		0.374	1.52
-0.704	-2.55		0.375	1.523
-0.705	-2.553		0.376	1.521
-0.706	-2.573		0.377	1.5245
-0.707	-2.58		0.378	1.5255
-0.708	-2.571		0.379	1.5265
-0.709	-2.569		0.38	1.5285
-0.71	-2.589		0.381	1.527
-0.711	-2.599		0.382	1.5305
-0.712	-2.589		0.383	1.532
-0.713	-2.587		0.384	1.5325
-0.714	-2.605		0.385	1.5325
-0.715	-2.616		0.386	1.5345
-0.716	-2.609		0.387	1.5355
-0.717	-2.604		0.388	1.536
-0.718	-2.62		0.389	1.537
-0.719	-2.635		0.39	1.5395
-0.72	-2.627		0.391	1.5405
-0.721	-2.62		0.392	1.5425
-0.722	-2.635		0.393	1.5425
-0.723	-2.651		0.394	1.546
-0.724	-2.645		0.395	1.5425
-0.725	-2.635		0.396	1.546
-0.726	-2.649		0.397	1.5485
-0.727	-2.667		0.398	1.548
-0.728	-2.661		0.399	1.549
-0.729	-2.65		0.4	1.5525
-0.73	-2.661		0.401	1.553
-0.731	-2.68		0.402	1.554
-0.732	-2.677		0.403	1.556
-0.733	-2.662		0.404	1.558
-0.734	-2.672		0.405	1.5555
-0.735	-2.693		0.406	1.559
-0.736	-2.69		0.407	1.5625
-0.737	-2.676		0.408	1.561
-0.738	-2.683		0.409	1.566
-0.739	-2.703		0.41	1.5665
-0.74	-2.703		0.411	1.566
-0.741	-2.687		0.412	1.57
-0.742	-2.692		0.413	1.5685
-0.743	-2.714		0.414	1.5705
-0.744	-2.713		0.415	1.5715
-0.745	-2.699		0.416	1.573
-0.746	-2.701		0.417	1.5745
-0.747	-2.72		0.418	1.577
-0.748	-2.724		0.419	1.578
-0.749	-2.708		0.42	1.5795
-0.75	-2.708		0.421	1.5795
-0.751	-2.728		0.422	1.582
-0.752	-2.731		0.423	1.583
-0.753	-2.717		0.424	1.586
-0.754	-2.715		0.425	1.5835
-0.755	-2.732		0.426	1.591
-0.756	-2.739		0.427	1.589
-0.757	-2.724		0.428	1.589
-0.758	-2.719		0.429	1.592
-0.759	-2.735		0.43	1.593
-0.76	-2.743		0.431	1.594
-0.761	-2.731		0.432	1.5965
-0.762	-2.722		0.433	1.596
-0.763	-2.735		0.434	1.6005
-0.764	-2.747		0.435	1.601
-0.765	-2.735		0.436	1.603
-0.766	-2.723		0.437	1.6045
-0.767	-2.735		0.438	1.605
-0.768	-2.748		0.439	1.606
-0.769	-2.739		0.44	1.6085
-0.77	-2.724		0.441	1.608
-0.771	-2.733		0.442	1.614
-0.772	-2.748		0.443	1.614
-0.773	-2.738		0.444	1.6135
-0.774	-2.721		0.445	1.616
-0.775	-2.729		0.446	1.617
-0.776	-2.744		0.447	1.621
-0.777	-2.736		0.448	1.6215
-0.778	-2.716		0.449	1.624
-0.779	-2.721		0.45	1.6245
-0.78	-2.738		0.451	1.626
-0.781	-2.73		0.452	1.6275
-0.782	-2.71		0.453	1.63
-0.783	-2.714		0.454	1.631
-0.784	-2.729		0.455	1.6345
-0.785	-2.723		0.456	1.632
-0.786	-2.702		0.457	1.6365
-0.787	-2.703		0.458	1.639
-0.788	-2.719		0.459	1.6405
-0.789	-2.713		0.46	1.641
-0.79	-2.692		0.461	1.645
-0.791	-2.69		0.462	1.6445
-0.792	-2.703		0.463	1.647
-0.793	-2.701		0.464	1.648
-0.794	-2.68		0.465	1.6505
-0.795	-2.674		0.466	1.654
-0.796	-2.688		0.467	1.653
-0.797	-2.685		0.468	1.6585
-0.798	-2.665		0.469	1.6565
-0.799	-2.657		0.47	1.6585
-0.8	-2.541		0.471	1.6625
-0.799	-2.399		0.472	1.6625
-0.798	-2.312		0.473	1.6655
-0.797	-2.245		0.474	1.668
-0.796	-2.205		0.475	1.6695
-0.795	-2.162		0.476	1.6725
-0.794	-2.099		0.477	1.672
-0.793	-2.043		0.478	1.674
-0.792	-2.014		0.479	1.6775
-0.791	-1.98		0.48	1.6795
-0.79	-1.926		0.481	1.679
-0.789	-1.875		0.482	1.685
-0.788	-1.848		0.483	1.6845
-0.787	-1.823		0.484	1.686
-0.786	-1.776		0.485	1.6905
-0.785	-1.726		0.486	1.692
-0.784	-1.703		0.487	1.694
-0.783	-1.683		0.488	1.696
-0.782	-1.64		0.489	1.6995
-0.781	-1.592		0.49	1.701
-0.78	-1.57		0.491	1.6995
-0.779	-1.556		0.492	1.7035
-0.778	-1.519		0.493	1.7065
-0.777	-1.472		0.494	1.7075
-0.776	-1.452		0.495	1.7105
-0.775	-1.441		0.496	1.7115
-0.774	-1.408		0.497	1.712
-0.773	-1.365		0.498	1.7155
-0.772	-1.344		0.499	1.717
-0.771	-1.337		0.5	1.718
-0.77	-1.309		0.501	1.721
-0.769	-1.266		0.502	1.724
-0.768	-1.246		0.503	1.724
-0.767	-1.242		0.504	1.7265
-0.766	-1.217		0.505	1.7275
-0.765	-1.179		0.506	1.7315
-0.764	-1.158		0.507	1.731
-0.763	-1.155		0.508	1.733
-0.762	-1.136		0.509	1.735
-0.761	-1.1		0.51	1.737
-0.76	-1.078		0.511	1.74
-0.759	-1.074		0.512	1.7425
-0.758	-1.056		0.513	1.7425
-0.757	-1.023		0.514	1.7485
-0.756	-1.001		0.515	1.745
-0.755	-0.9992		0.516	1.751
-0.754	-0.9864		0.517	1.7515
-0.753	-0.954		0.518	1.755
-0.752	-0.9317		0.519	1.757
-0.751	-0.9295		0.52	1.758
-0.75	-0.9207		0.521	1.761
-0.749	-0.8922		0.522	1.7625
-0.748	-0.8675		0.523	1.766
-0.747	-0.866		0.524	1.7705
-0.746	-0.8612		0.525	1.7705
-0.745	-0.8324		0.526	1.7725
-0.744	-0.8079		0.527	1.774
-0.743	-0.8051		0.528	1.7785
-0.742	-0.8031		0.529	1.7825
-0.741	-0.7806		0.53	1.783
-0.74	-0.7535		0.531	1.7875
-0.739	-0.7511		0.532	1.7915
-0.738	-0.7532		0.533	1.7895
-0.737	-0.731		0.534	1.7945
-0.736	-0.7046		0.535	1.7985
-0.735	-0.7012		0.536	1.8
-0.734	-0.7055		0.537	1.802
-0.733	-0.687		0.538	1.806
-0.732	-0.6589		0.539	1.808
-0.731	-0.6551		0.54	1.8145
-0.73	-0.6611		0.541	1.8135
-0.729	-0.6445		0.542	1.8185
-0.728	-0.6187		0.543	1.821
-0.727	-0.6129		0.544	1.8245
-0.726	-0.6197		0.545	1.8265
-0.725	-0.6071		0.546	1.8315
-0.724	-0.5798		0.547	1.832
-0.723	-0.5731		0.548	1.8365
-0.722	-0.5819		0.549	1.8385
-0.721	-0.57		0.55	1.8425
-0.72	-0.5453		0.551	1.845
-0.719	-0.5372		0.552	1.8485
-0.718	-0.545		0.553	1.8515
-0.717	-0.5363		0.554	1.8535
-0.716	-0.512		0.555	1.8555
-0.715	-0.5031		0.556	1.8615
-0.714	-0.5114		0.557	1.8645
-0.713	-0.5048		0.558	1.8665
-0.712	-0.4829		0.559	1.8705
-0.711	-0.4709		0.56	1.8745
-0.71	-0.4779		0.561	1.8745
-0.709	-0.4765		0.562	1.8825
-0.708	-0.4543		0.563	1.8825
-0.707	-0.4413		0.564	1.8885
-0.706	-0.4486		0.565	1.891
-0.705	-0.448		0.566	1.8955
-0.704	-0.4289		0.567	1.897
-0.703	-0.4136		0.568	1.9005
-0.702	-0.4198		0.569	1.904
-0.701	-0.4235		0.57	1.9095
-0.7	-0.4043		0.571	1.9145
-0.699	-0.3883		0.572	1.9145
-0.698	-0.3934		0.573	1.921
-0.697	-0.3981		0.574	1.9225
-0.696	-0.3827		0.575	1.9265
-0.695	-0.3639		0.576	1.9295
-0.694	-0.3679		0.577	1.937
-0.693	-0.3759		0.578	1.9395
-0.692	-0.3601		0.579	1.9405
-0.691	-0.3402		0.58	1.948
-0.69	-0.3449		0.581	1.95
-0.689	-0.3537		0.582	1.9565
-0.688	-0.3406		0.583	1.96
-0.687	-0.3201		0.584	1.9605
-0.686	-0.3214		0.585	1.9665
-0.685	-0.3329		0.586	1.9715
-0.684	-0.3211		0.587	1.973
-0.683	-0.3005		0.588	1.9805
-0.682	-0.3011		0.589	1.983
-0.681	-0.312		0.59	1.9845
-0.68	-0.3041		0.591	1.993
-0.679	-0.2822		0.592	1.993
-0.678	-0.2807		0.593	2
-0.677	-0.2933		0.594	2.0035
-0.676	-0.2854		0.595	2.0085
-0.675	-0.2655		0.596	2.012
-0.674	-0.263		0.597	2.0165
-0.673	-0.2743		0.598	2.0195
-0.672	-0.2701		0.599	2.0265
-0.671	-0.2499		0.6	2.0275
-0.67	-0.2448		0.601	2.035
-0.669	-0.2568		0.602	2.039
-0.668	-0.2543		0.603	2.043
-0.667	-0.2354		0.604	2.047
-0.666	-0.228		0.605	2.0545
-0.665	-0.2387		0.606	2.0565
-0.664	-0.2398		0.607	2.063
-0.663	-0.2223		0.608	2.065
-0.662	-0.2121		0.609	2.0715
-0.661	-0.2234		0.61	2.0765
-0.66	-0.2251		0.611	2.079
-0.659	-0.2092		0.612	2.0885
-0.658	-0.1982		0.613	2.0915
-0.657	-0.2065		0.614	2.0975
-0.656	-0.2123		0.615	2.1035
-0.655	-0.1968		0.616	2.1065
-0.654	-0.1831		0.617	2.1135
-0.653	-0.1914		0.618	2.117
-0.652	-0.1988		0.619	2.122
-0.651	-0.1852		0.62	2.1295
-0.65	-0.1704		0.621	2.134
-0.649	-0.1768		0.622	2.137
-0.648	-0.1872		0.623	2.145
-0.647	-0.1741		0.624	2.1475
-0.646	-0.1566		0.625	2.154
-0.645	-0.164		0.626	2.161
-0.644	-0.1743		0.627	2.1655
-0.643	-0.1635		0.628	2.172
-0.642	-0.146		0.629	2.1745
-0.641	-0.1499		0.63	2.1825
-0.64	-0.1627		0.631	2.1905
-0.639	-0.1536		0.632	2.1945
-0.638	-0.1341		0.633	2.198
-0.637	-0.1385		0.634	2.2065
-0.636	-0.1511		0.635	2.211
-0.635	-0.1433		0.636	2.219
-0.634	-0.1249		0.637	2.2265
-0.633	-0.1257		0.638	2.23
-0.632	-0.1405		0.639	2.2355
-0.631	-0.1336		0.64	2.243
-0.63	-0.1148		0.641	2.249
-0.629	-0.1156		0.642	2.2545
-0.628	-0.1283		0.643	2.2615
-0.627	-0.1242		0.644	2.268
-0.626	-0.1067		0.645	2.2765
-0.625	-0.1037		0.646	2.2765
-0.624	-0.1179		0.647	2.2885
-0.623	-0.1158		0.648	2.292
-0.622	-0.09761		0.649	2.298
-0.621	-0.09411		0.65	2.307
-0.62	-0.1063		0.651	2.3145
-0.619	-0.107		0.652	2.3225
-0.618	-0.09054		0.653	2.328
-0.617	-0.08363		0.654	2.334
-0.616	-0.09609		0.655	2.3415
-0.615	-0.09799		0.656	2.3495
-0.614	-0.08257		0.657	2.3565
-0.613	-0.07488		0.658	2.3635
-0.612	-0.08466		0.659	2.3695
-0.611	-0.09046		0.66	2.378
-0.61	-0.07683		0.661	2.3845
-0.609	-0.06435		0.662	2.393
-0.608	-0.07486		0.663	2.4
-0.607	-0.08282		0.664	2.4075
-0.606	-0.06937		0.665	2.4165
-0.605	-0.05604		0.666	2.4245
-0.604	-0.06464		0.667	2.432
-0.603	-0.07494		0.668	2.438
-0.602	-0.06321		0.669	2.448
-0.601	-0.04615		0.67	2.455
-0.6	-0.05536		0.671	2.464
-0.599	-0.06735		0.672	2.47
-0.598	-0.05585		0.673	2.48
-0.597	-0.03962		0.674	2.488
-0.596	-0.04519		0.675	2.4955
-0.595	-0.05927		0.676	2.505
-0.594	-0.04984		0.677	2.5125
-0.593	-0.03173		0.678	2.5205
-0.592	-0.03706		0.679	2.5335
-0.591	-0.05066		0.68	2.538
-0.59	-0.04268		0.681	2.5495
-0.589	-0.02553		0.682	2.5595
-0.588	-0.0282		0.683	2.5675
-0.587	-0.04267		0.684	2.576
-0.586	-0.03716		0.685	2.585
-0.585	-0.0193		0.686	2.592
-0.584	-0.02114		0.687	2.604
-0.583	-0.03438		0.688	2.6125
-0.582	-0.03051		0.689	2.6235
-0.581	-0.01469		0.69	2.632
-0.58	-0.01293		0.691	2.642
-0.579	-0.0266		0.692	2.653
-0.578	-0.02558		0.693	2.659
-0.577	-0.00818		0.694	2.6705
-0.576	-0.00586		0.695	2.682
-0.575	-0.01866		0.696	2.6915
-0.574	-0.01922		0.697	2.7015
-0.573	-0.00432		0.698	2.712
-0.572	0.00159		0.699	2.723
-0.571	-0.01085		0.7	2.7315
-0.57	-0.01381		0.701	2.743
-0.569	0.00148		0.702	2.7535
-0.568	0.00741		0.703	2.767
-0.567	-0.003		0.704	2.777
-0.566	-0.0082		0.705	2.788
-0.565	0.00493		0.706	2.798
-0.564	0.01523		0.707	2.8095
-0.563	0.00594		0.708	2.8225
-0.562	-0.00316		0.709	2.8295
-0.561	0.00965		0.71	2.8425
-0.56	0.02134		0.711	2.8575
-0.559	0.01273		0.712	2.868
-0.558	0.00267		0.713	2.8775
-0.557	0.01297		0.714	2.893
-0.556	0.02782		0.715	2.9025
-0.555	0.0196		0.716	2.9165
-0.554	0.0077		0.717	2.9315
-0.553	0.01822		0.718	2.9405
-0.552	0.03254		0.719	2.952
-0.551	0.0267		0.72	2.968
-0.55	0.01406		0.721	2.9795
-0.549	0.02152		0.722	2.993
-0.548	0.03863		0.723	3.004
-0.547	0.03297		0.724	3.0195
-0.546	0.0191		0.725	3.033
-0.545	0.02663		0.726	3.045
-0.544	0.04275		0.727	3.0595
-0.543	0.03923		0.728	3.0715
-0.542	0.02554		0.729	3.0875
-0.541	0.03018		0.73	3.1015
-0.54	0.04732		0.731	3.1115
-0.539	0.04541		0.732	3.13
-0.538	0.03136		0.733	3.142
-0.537	0.03486		0.734	3.157
-0.536	0.0499		0.735	3.174
-0.535	0.05127		0.736	3.186
-0.534	0.03748		0.737	3.201
-0.533	0.03793		0.738	3.2175
-0.532	0.05405		0.739	3.231
-0.531	0.05702		0.74	3.2475
-0.53	0.04288		0.741	3.2625
-0.529	0.04275		0.742	3.277
-0.528	0.05678		0.743	3.294
-0.527	0.06184		0.744	3.3055
-0.526	0.04985		0.745	3.3225
-0.525	0.0462		0.746	3.34
-0.524	0.06039		0.747	3.355
-0.523	0.06676		0.748	3.3705
-0.522	0.05511		0.749	3.387
-0.521	0.05015		0.75	3.4025
-0.52	0.06212		0.751	3.4185
-0.519	0.07173		0.752	3.434
-0.518	0.06206		0.753	3.4535
-0.517	0.0527		0.754	3.469
-0.516	0.06495		0.755	3.4845
-0.515	0.07676		0.756	3.5025
-0.514	0.06697		0.757	3.5195
-0.513	0.05756		0.758	3.5375
-0.512	0.06735		0.759	3.5535
-0.511	0.08051		0.76	3.5705
-0.51	0.07315		0.761	3.589
-0.509	0.06053		0.762	3.6065
-0.508	0.07006		0.763	3.626
-0.507	0.08438		0.764	3.6455
-0.506	0.07804		0.765	3.665
-0.505	0.06512		0.766	3.684
-0.504	0.07196		0.767	3.702
-0.503	0.08829		0.768	3.718
-0.502	0.08343		0.769	3.7375
-0.501	0.06857		0.77	3.7565
-0.5	0.07585		0.771	3.7725
-0.499	0.09135		0.772	3.794
-0.498	0.08728		0.773	3.8095
-0.497	0.0739		0.774	3.8295
-0.496	0.07792		0.775	3.8485
-0.495	0.09397		0.776	3.8665
-0.494	0.09267		0.777	3.8845
-0.493	0.07808		0.778	3.906
-0.492	0.08106		0.779	3.9205
-0.491	0.09625		0.78	3.94
-0.49	0.09675		0.781	3.9595
-0.489	0.08342		0.782	3.978
-0.488	0.08344		0.783	3.9975
-0.487	0.09904		0.784	4.013
-0.486	0.1018		0.785	4.033
-0.485	0.08756		0.786	4.0515
-0.484	0.0868		0.787	4.0715
-0.483	0.1009		0.788	4.089
-0.482	0.1052		0.789	4.109
-0.481	0.09338		0.79	4.1305
-0.48	0.08966		0.791	4.1485
-0.479	0.1028		0.792	4.1645
-0.478	0.1102		0.793	4.187
-0.477	0.09785		0.794	4.2055
-0.476	0.09264		0.795	4.224
-0.475	0.1045		0.796	4.2455
-0.474	0.1138		0.797	4.264
-0.473	0.104		0.798	4.28
-0.472	0.09452		0.799	4.3035
-0.471	0.1067		0.8	4.131
-0.47	0.1182		0.799	3.932
-0.469	0.1081		0.798	3.8095
-0.468	0.09849		0.797	3.6995
-0.467	0.1089		0.796	3.591
-0.466	0.1208		0.795	3.503
-0.465	0.1143		0.794	3.408
-0.464	0.1013		0.793	3.3265
-0.463	0.1104		0.792	3.246
-0.462	0.125		0.791	3.169
-0.461	0.1185		0.79	3.0965
-0.46	0.1051		0.789	3.0265
-0.459	0.1125		0.788	2.957
-0.458	0.1275		0.787	2.8925
-0.457	0.1229		0.786	2.829
-0.456	0.1081		0.785	2.769
-0.455	0.1148		0.784	2.7125
-0.454	0.1308		0.783	2.6565
-0.453	0.1261		0.782	2.603
-0.452	0.1125		0.781	2.55
-0.451	0.1171		0.78	2.4975
-0.45	0.1321		0.779	2.4505
-0.449	0.1304		0.778	2.4005
-0.448	0.116		0.777	2.3535
-0.447	0.1187		0.776	2.3085
-0.446	0.1344		0.775	2.264
-0.445	0.1337		0.774	2.2225
-0.444	0.1203		0.773	2.1805
-0.443	0.1207		0.772	2.14
-0.442	0.1352		0.771	2.102
-0.441	0.138		0.77	2.0625
-0.44	0.1235		0.769	2.0245
-0.439	0.123		0.768	1.987
-0.438	0.1372		0.767	1.9545
-0.437	0.1402		0.766	1.9175
-0.436	0.1285		0.765	1.8835
-0.435	0.1253		0.764	1.852
-0.434	0.1374		0.763	1.8215
-0.433	0.1441		0.762	1.787
-0.432	0.1319		0.761	1.7575
-0.431	0.1261		0.76	1.7325
-0.43	0.1388		0.759	1.709
-0.429	0.1466		0.758	1.6795
-0.428	0.1359		0.757	1.651
-0.427	0.1279		0.756	1.626
-0.426	0.1392		0.755	1.596
-0.425	0.1495		0.754	1.5685
-0.424	0.139		0.753	1.5445
-0.423	0.1298		0.752	1.5195
-0.422	0.14		0.751	1.4955
-0.421	0.1511		0.75	1.4705
-0.42	0.1432		0.749	1.4485
-0.419	0.1314		0.748	1.4265
-0.418	0.14		0.747	1.404
-0.417	0.1538		0.746	1.3795
-0.416	0.1463		0.745	1.3585
-0.415	0.133		0.744	1.339
-0.414	0.1409		0.743	1.317
-0.413	0.1549		0.742	1.2975
-0.412	0.1494		0.741	1.2755
-0.411	0.1352		0.74	1.256
-0.41	0.144		0.739	1.2385
-0.409	0.1574		0.738	1.221
-0.408	0.1516		0.737	1.203
-0.407	0.1378		0.736	1.1825
-0.406	0.1432		0.735	1.165
-0.405	0.157		0.734	1.1475
-0.404	0.1552		0.733	1.1325
-0.403	0.1407		0.732	1.1135
-0.402	0.1434		0.731	1.1005
-0.401	0.1585		0.73	1.0835
-0.4	0.1572		0.729	1.067
-0.399	0.1438		0.728	1.051
-0.398	0.145		0.727	1.035
-0.397	0.1585		0.726	1.0215
-0.396	0.1605		0.725	1.0075
-0.395	0.147		0.724	0.9915
-0.394	0.1456		0.723	0.979
-0.393	0.1595		0.722	0.965
-0.392	0.1622		0.721	0.9505
-0.391	0.1507		0.72	0.9365
-0.39	0.1469		0.719	0.927
-0.389	0.1591		0.718	0.91
-0.388	0.1655		0.717	0.898
-0.387	0.1542		0.716	0.8855
-0.386	0.1481		0.715	0.876
-0.385	0.1605		0.714	0.861
-0.384	0.1679		0.713	0.8485
-0.383	0.1575		0.712	0.8385
-0.382	0.1501		0.711	0.8255
-0.381	0.1602		0.71	0.813
-0.38	0.1705		0.709	0.806
-0.379	0.1611		0.708	0.7925
-0.378	0.1513		0.707	0.7835
-0.377	0.1616		0.706	0.772
-0.376	0.1723		0.705	0.7605
-0.375	0.1641		0.704	0.751
-0.374	0.1537		0.703	0.742
-0.373	0.1613		0.702	0.7325
-0.372	0.1748		0.701	0.723
-0.371	0.1676		0.7	0.71
-0.37	0.1547		0.699	0.7055
-0.369	0.1629		0.698	0.6965
-0.368	0.1761		0.697	0.684
-0.367	0.1701		0.696	0.6755
-0.366	0.1575		0.695	0.668
-0.365	0.1633		0.694	0.66
-0.364	0.178		0.693	0.6515
-0.363	0.173		0.692	0.644
-0.362	0.1594		0.691	0.6365
-0.361	0.1647		0.69	0.6265
-0.36	0.1782		0.689	0.6155
-0.359	0.1761		0.688	0.6095
-0.358	0.1629		0.687	0.603
-0.357	0.165		0.686	0.5945
-0.356	0.1792		0.685	0.5865
-0.355	0.1786		0.684	0.5795
-0.354	0.165		0.683	0.574
-0.353	0.1667		0.682	0.566
-0.352	0.1797		0.681	0.557
-0.351	0.1807		0.68	0.5515
-0.35	0.1686		0.679	0.5435
-0.349	0.1668		0.678	0.537
-0.348	0.1804		0.677	0.529
-0.347	0.1832		0.676	0.5225
-0.346	0.1713		0.675	0.518
-0.345	0.1688		0.674	0.514
-0.344	0.1796		0.673	0.504
-0.343	0.1857		0.672	0.501
-0.342	0.175		0.671	0.4929
-0.341	0.1686		0.67	0.48455
-0.34	0.1805		0.669	0.4811
-0.339	0.1882		0.668	0.47415
-0.338	0.1773		0.667	0.46865
-0.337	0.1705		0.666	0.46265
-0.336	0.1799		0.665	0.4581
-0.335	0.1898		0.664	0.45215
-0.334	0.1811		0.663	0.44825
-0.333	0.1712		0.662	0.4391
-0.332	0.1805		0.661	0.43775
-0.331	0.1916		0.66	0.42965
-0.33	0.1838		0.659	0.4251
-0.329	0.1729		0.658	0.42025
-0.328	0.1799		0.657	0.41515
-0.327	0.1932		0.656	0.4098
-0.326	0.1871		0.655	0.40485
-0.325	0.1735		0.654	0.40125
-0.324	0.1808		0.653	0.39485
-0.323	0.1944		0.652	0.38995
-0.322	0.1886		0.651	0.3853
-0.321	0.1762		0.65	0.3807
-0.32	0.181		0.649	0.37665
-0.319	0.1948		0.648	0.3719
-0.318	0.1915		0.647	0.368
-0.317	0.1775		0.646	0.36265
-0.316	0.1816		0.645	0.3589
-0.315	0.1955		0.644	0.3528
-0.314	0.1932		0.643	0.3501
-0.313	0.1802		0.642	0.34565
-0.312	0.182		0.641	0.342
-0.311	0.1957		0.64	0.3377
-0.31	0.1955		0.639	0.3331
-0.309	0.1821		0.638	0.3291
-0.308	0.1829		0.637	0.32445
-0.307	0.1959		0.636	0.32145
-0.306	0.1968		0.635	0.31875
-0.305	0.1853		0.634	0.3141
-0.304	0.1828		0.633	0.30795
-0.303	0.1954		0.632	0.30695
-0.302	0.1994		0.631	0.3034
-0.301	0.1873		0.63	0.2992
-0.3	0.184		0.629	0.2993
-0.299	0.1954		0.628	0.28915
-0.298	0.2005		0.627	0.2892
-0.297	0.1905		0.626	0.28355
-0.296	0.1838		0.625	0.2818
-0.295	0.1951		0.624	0.27785
-0.294	0.2031		0.623	0.27555
-0.293	0.1924		0.622	0.2724
-0.292	0.185		0.621	0.2684
-0.291	0.1945		0.62	0.26445
-0.29	0.2037		0.619	0.26195
-0.289	0.1957		0.618	0.2577
-0.288	0.1856		0.617	0.25535
-0.287	0.1942		0.616	0.2535
-0.286	0.2058		0.615	0.24745
-0.285	0.1978		0.614	0.24515
-0.284	0.1869		0.613	0.24415
-0.283	0.1938		0.612	0.23855
-0.282	0.2067		0.611	0.23655
-0.281	0.2006		0.61	0.23405
-0.28	0.1872		0.609	0.2296
-0.279	0.1939		0.608	0.22755
-0.278	0.2078		0.607	0.2258
-0.277	0.2015		0.606	0.22135
-0.276	0.1895		0.605	0.21895
-0.275	0.1945		0.604	0.2156
-0.274	0.2074		0.603	0.2152
-0.273	0.2043		0.602	0.21125
-0.272	0.1907		0.601	0.2084
-0.271	0.1943		0.6	0.20825
-0.27	0.2084		0.599	0.2023
-0.269	0.2056		0.598	0.19905
-0.268	0.193		0.597	0.1976
-0.267	0.1947		0.596	0.1959
-0.266	0.2079		0.595	0.19225
-0.265	0.208		0.594	0.19075
-0.264	0.1943		0.593	0.18585
-0.263	0.1951		0.592	0.187
-0.262	0.2081		0.591	0.1824
-0.261	0.2086		0.59	0.18005
-0.26	0.1973		0.589	0.17715
-0.259	0.1953		0.588	0.175
-0.258	0.207		0.587	0.1726
-0.257	0.2113		0.586	0.1684
-0.256	0.2001		0.585	0.16915
-0.255	0.1955		0.584	0.16565
-0.254	0.2071		0.583	0.16325
-0.253	0.2122		0.582	0.16075
-0.252	0.2018		0.581	0.1598
-0.251	0.196		0.58	0.15585
-0.25	0.2066		0.579	0.15435
-0.249	0.2143		0.578	0.15315
-0.248	0.2039		0.577	0.1479
-0.247	0.1965		0.576	0.1472
-0.246	0.2065		0.575	0.1473
-0.245	0.2148		0.574	0.14305
-0.244	0.207		0.573	0.14235
-0.243	0.1974		0.572	0.13555
-0.242	0.2054		0.571	0.1377
-0.241	0.2169		0.57	0.13495
-0.24	0.2084		0.569	0.1335
-0.239	0.1979		0.568	0.13275
-0.238	0.206		0.567	0.1263
-0.237	0.2173		0.566	0.12705
-0.236	0.211		0.565	0.1246
-0.235	0.1988		0.564	0.12205
-0.234	0.2054		0.563	0.1202
-0.233	0.2186		0.562	0.1179
-0.232	0.2121		0.561	0.1156
-0.231	0.2004		0.56	0.1157
-0.23	0.206		0.559	0.11365
-0.229	0.2183		0.558	0.11
-0.228	0.2148		0.557	0.109
-0.227	0.2017		0.556	0.10585
-0.226	0.2054		0.555	0.10675
-0.225	0.2193		0.554	0.10495
-0.224	0.2158		0.553	0.10185
-0.223	0.2032		0.552	0.1006
-0.222	0.2062		0.551	0.09855
-0.221	0.2182		0.55	0.0956
-0.22	0.2182		0.549	0.0939
-0.219	0.2054		0.548	0.09155
-0.218	0.206		0.547	0.092
-0.217	0.2188		0.546	0.0901
-0.216	0.2192		0.545	0.0867
-0.215	0.2081		0.544	0.0858
-0.214	0.2065		0.543	0.08475
-0.213	0.2175		0.542	0.0818
-0.212	0.2212		0.541	0.08005
-0.211	0.2102		0.54	0.0773
-0.21	0.2062		0.539	0.07875
-0.209	0.2175		0.538	0.0758
-0.208	0.2224		0.537	0.074
-0.207	0.2122		0.536	0.07395
-0.206	0.2071		0.535	0.06985
-0.205	0.2176		0.534	0.06825
-0.204	0.2245		0.533	0.0681
-0.203	0.2146		0.532	0.06555
-0.202	0.2071		0.531	0.0635
-0.201	0.2169		0.53	0.0614
-0.2	0.2247		0.529	0.0611
-0.199	0.2169		0.528	0.05825
-0.198	0.2085		0.527	0.05905
-0.197	0.216		0.526	0.05585
-0.196	0.2267		0.525	0.0546
-0.195	0.2193		0.524	0.0533
-0.194	0.2085		0.523	0.05285
-0.193	0.2164		0.522	0.05105
-0.192	0.2275		0.521	0.04657
-0.191	0.2208		0.52	0.0484
-0.19	0.2101		0.519	0.04663
-0.189	0.2159		0.518	0.04305
-0.188	0.2282		0.517	0.0433
-0.187	0.2229		0.516	0.0417
-0.186	0.2111		0.515	0.03947
-0.185	0.2165		0.514	0.03991
-0.184	0.2283		0.513	0.03896
-0.183	0.2249		0.512	0.03575
-0.182	0.213		0.511	0.03481
-0.181	0.2161		0.51	0.03292
-0.18	0.2295		0.509	0.03305
-0.179	0.2268		0.508	0.03113
-0.178	0.214		0.507	0.02959
-0.177	0.2173		0.506	0.02802
-0.176	0.229		0.505	0.02682
-0.175	0.2283		0.504	0.02576
-0.174	0.2168		0.503	0.02465
-0.173	0.217		0.502	0.02189
-0.172	0.2294		0.501	0.02346
-0.171	0.2301		0.5	0.02255
-0.17	0.2189		0.499	0.01918
-0.169	0.2179		0.498	0.01683
-0.168	0.2282		0.497	0.01651
-0.167	0.2323		0.496	0.01676
-0.166	0.2221		0.495	0.01488
-0.165	0.2175		0.494	0.01349
-0.164	0.2288		0.493	0.01236
-0.163	0.2342		0.492	0.01003
-0.162	0.2237		0.491	0.01028
-0.161	0.2189		0.49	0.00991
-0.16	0.2281		0.489	0.00639
-0.159	0.2352		0.488	0.00705
-0.158	0.227		0.487	0.00507
-0.157	0.219		0.486	0.00381
-0.156	0.2282		0.485	0.00296
-0.155	0.2371		0.484	-0.0004088
-0.154	0.2296		0.483	0.0002201
-0.153	0.2208		0.482	-0.00047165
-0.152	0.2276		0.481	-0.00289
-0.151	0.2388		0.48	-0.00258
-0.15	0.2321		0.479	-0.00497
-0.149	0.2212		0.478	-0.00465
-0.148	0.2285		0.477	-0.0061
-0.147	0.2402		0.476	-0.00915
-0.146	0.2337		0.475	-0.00934
-0.145	0.223		0.474	-0.01038
-0.144	0.2285		0.473	-0.01362
-0.143	0.2405		0.472	-0.01192
-0.142	0.2366		0.471	-0.01444
-0.141	0.2243		0.47	-0.01466
-0.14	0.229		0.469	-0.01657
-0.139	0.2414		0.468	-0.01733
-0.138	0.2383		0.467	-0.0183
-0.137	0.2266		0.466	-0.01899
-0.136	0.2291		0.465	-0.02205
-0.135	0.2421		0.464	-0.02072
-0.134	0.2408		0.463	-0.02289
-0.133	0.2282		0.462	-0.02365
-0.132	0.2302		0.461	-0.02638
-0.131	0.2425		0.46	-0.02789
-0.13	0.2424		0.459	-0.02676
-0.129	0.2313		0.458	-0.02921
-0.128	0.2308		0.457	-0.03123
-0.127	0.2424		0.456	-0.02991
-0.126	0.245		0.455	-0.03132
-0.125	0.2333		0.454	-0.03396
-0.124	0.2318		0.453	-0.0339
-0.123	0.2425		0.452	-0.03418
-0.122	0.2466		0.451	-0.03528
-0.121	0.2371		0.45	-0.03726
-0.12	0.2319		0.449	-0.03858
-0.119	0.2428		0.448	-0.04
-0.118	0.249		0.447	-0.03977
-0.117	0.2391		0.446	-0.04104
-0.116	0.2335		0.445	-0.0422
-0.115	0.2433		0.444	-0.04233
-0.114	0.2502		0.443	-0.04365
-0.113	0.2425		0.442	-0.04626
-0.112	0.2341		0.441	-0.04585
-0.111	0.2428		0.44	-0.04601
-0.11	0.2525		0.439	-0.04811
-0.109	0.2445		0.438	-0.05095
-0.108	0.2356		0.437	-0.04805
-0.107	0.2434		0.436	-0.0514
-0.106	0.2536		0.435	-0.0525
-0.105	0.2478		0.434	-0.0524
-0.104	0.2365		0.433	-0.05525
-0.103	0.2442		0.432	-0.0558
-0.102	0.2557		0.431	-0.05505
-0.101	0.2494		0.43	-0.0565
-0.1	0.2388		0.429	-0.0575
-0.099	0.2446		0.428	-0.05965
-0.098	0.256		0.427	-0.0577
-0.097	0.2525		0.426	-0.06185
-0.096	0.2402		0.425	-0.0632
-0.095	0.245		0.424	-0.06205
-0.094	0.2577		0.423	-0.06435
-0.093	0.2544		0.422	-0.0647
-0.092	0.2429		0.421	-0.0645
-0.091	0.2459		0.42	-0.06725
-0.09	0.2583		0.419	-0.06605
-0.089	0.2572		0.418	-0.06555
-0.088	0.2445		0.417	-0.06935
-0.087	0.2466		0.416	-0.07205
-0.086	0.2589		0.415	-0.07215
-0.085	0.2585		0.414	-0.0707
-0.084	0.2479		0.413	-0.07165
-0.083	0.2478		0.412	-0.0748
-0.082	0.2587		0.411	-0.07285
-0.081	0.2612		0.41	-0.07825
-0.08	0.2501		0.409	-0.0781
-0.079	0.2486		0.408	-0.07705
-0.078	0.2595		0.407	-0.0791
-0.077	0.2632		0.406	-0.0796
-0.076	0.2539		0.405	-0.0799
-0.075	0.2493		0.404	-0.0823
-0.074	0.2591		0.403	-0.0816
[truncated: 1,206 more rows]
