# Supplementary material for: Ion pair sites for efficient electrochemical extraction of uranium in real nuclear wastewater
Source: Nat Commun. 2024 May 16;15:4149. doi: 10.1038/s41467-024-48564-y (PMC11099191; doi:10.1038/s41467-024-48564-y)
Supplement: Supplementary file 5 — Source Data [file 41467_2024_48564_MOESM5_ESM.zip › Source Data/Supplementary Fig. 7/Supplementary Fig. 7a.xlsx]

## Sheet: Supplementary Fig. 7a
Supplementary Fig. 7a
The mass content of F in the OH-terminated Ti3C2: Type	The mass content of F in the OH-terminated Ti3C2: Mass content of F (μg, Repeat test 1)	The mass content of F in the OH-terminated Ti3C2: Mass content of F (μg, Repeat test 2)	The mass content of F in the OH-terminated Ti3C2: Mass content of F (μg, Repeat test 3)	The mass content of F in the OH-terminated Ti3C2: Mass content of F (μg, Mean value)	The mass content of F in the OH-terminated Ti3C2: Mass content of F (μg, Standard deviation)
Poor F-	0.186	0.179	0.195	0.18667	0.00802
Moderate F-	0.7425	0.7105	0.7165	0.72317	0.01701
Rich F-	0.937	0.9105	0.9275	0.925	0.01343
