# Supplementary material for: Ion pair sites for efficient electrochemical extraction of uranium in real nuclear wastewater
Source: Nat Commun. 2024 May 16;15:4149. doi: 10.1038/s41467-024-48564-y (PMC11099191; doi:10.1038/s41467-024-48564-y)
Supplement: Supplementary file 5 — Source Data [file 41467_2024_48564_MOESM5_ESM.zip › Source Data/Supplementary Fig. 7/Supplementary Fig. 7b.xlsx]

## Sheet: Supplementary Fig. 7b
Supplementary Fig. 7b
XPS spectrum of the OH-terminated Ti3C2 with different F contents: Poor F- (Binding energy, eV)	XPS spectrum of the OH-terminated Ti3C2 with different F contents: Poor F- (Intensity, arb.u.)		XPS spectrum of the OH-terminated Ti3C2 with different F contents: Moderate F- (Binding energy, eV)	XPS spectrum of the OH-terminated Ti3C2 with different F contents: Moderate F- (Intensity, arb.u.)		XPS spectrum of the OH-terminated Ti3C2 with different F contents: Rich F- (Binding energy, eV)	XPS spectrum of the OH-terminated Ti3C2 with different F contents: Rich F- (Intensity, arb.u.)
1350.08	236459		1350.08	211314		1350.08	250014
1349.08	235666		1349.08	208591		1349.08	243983
1348.08	235220		1348.08	207356		1348.08	244205
1347.08	236665		1347.08	203892		1347.08	243906
1346.08	232484		1346.08	204118		1346.08	243985
1345.08	234564		1345.08	206843		1345.08	245097
1344.08	232871		1344.08	205943		1344.08	244521
1343.08	228937		1343.08	204615		1343.08	241828
1342.08	230676		1342.08	203987		1342.08	240307
1341.08	226722		1341.08	203850		1341.08	239515
1340.08	230963		1340.08	205968		1340.08	239082
1339.08	229148		1339.08	202211		1339.08	239943
1338.08	229575		1338.08	204428		1338.08	239585
1337.08	226311		1337.08	202627		1337.08	237545
1336.08	228111		1336.08	201040		1336.08	235099
1335.08	227869		1335.08	201262		1335.08	238748
1334.08	227174		1334.08	201988		1334.08	236445
1333.08	227483		1333.08	201673		1333.08	235169
1332.08	226242		1332.08	199512		1332.08	235202
1331.08	224499		1331.08	201699		1331.08	232998
1330.08	221670		1330.08	199286		1330.08	236029
1329.08	220573		1329.08	196247		1329.08	231909
1328.08	221980		1328.08	199335		1328.08	237103
1327.08	223539		1327.08	197672		1327.08	232612
1326.08	219775		1326.08	198805		1326.08	233730
1325.08	219916		1325.08	198383		1325.08	234539
1324.08	222015		1324.08	198496		1324.08	234254
1323.08	222742		1323.08	198685		1323.08	232704
1322.08	220532		1322.08	197701		1322.08	232325
1321.08	220285		1321.08	198853		1321.08	228602
1320.08	218538		1320.08	196974		1320.08	227398
1319.08	216877		1319.08	196287		1319.08	230996
1318.08	216919		1318.08	198332		1318.08	230634
1317.08	216691		1317.08	195955		1317.08	228620
1316.08	218005		1316.08	195156		1316.08	231892
1315.08	216523		1315.08	196231		1315.08	230298
1314.08	219489		1314.08	196665		1314.08	228291
1313.08	215654		1313.08	194834		1313.08	229005
1312.08	216924		1312.08	194751		1312.08	226574
1311.08	214201		1311.08	195847		1311.08	224920
1310.08	212749		1310.08	192684		1310.08	226186
1309.08	211268		1309.08	196407		1309.08	226749
1308.08	213723		1308.08	195291		1308.08	230291
1307.08	215621		1307.08	195777		1307.08	225817
1306.08	215632		1306.08	194255		1306.08	224821
1305.08	216034		1305.08	196468		1305.08	225237
1304.08	216014		1304.08	199189		1304.08	225999
1303.08	214926		1303.08	197845		1303.08	224886
1302.08	216068		1302.08	195566		1302.08	228131
1301.08	213334		1301.08	195840		1301.08	223708
1300.08	212507		1300.08	196296		1300.08	227128
1299.08	211549		1299.08	193221		1299.08	229853
1298.08	210076		1298.08	199251		1298.08	224809
1297.08	214251		1297.08	195375		1297.08	223415
1296.08	211161		1296.08	196994		1296.08	228938
1295.08	211529		1295.08	195898		1295.08	229364
1294.08	210134		1294.08	194859		1294.08	229334
1293.08	208963		1293.08	195979		1293.08	226574
1292.08	211506		1292.08	192498		1292.08	227272
1291.08	209199		1291.08	195576		1291.08	226975
1290.08	205173		1290.08	193776		1290.08	225615
1289.08	208247		1289.08	192613		1289.08	225355
1288.08	210252		1288.08	193873		1288.08	224314
1287.08	209805		1287.08	194078		1287.08	225289
1286.08	210794		1286.08	198456		1286.08	227565
1285.08	208633		1285.08	195991		1285.08	227121
1284.08	210943		1284.08	195774		1284.08	224536
1283.08	213257		1283.08	196467		1283.08	226716
1282.08	208936		1282.08	197830		1282.08	225955
1281.08	209662		1281.08	194306		1281.08	225374
1280.08	209761		1280.08	192985		1280.08	225193
1279.08	211569		1279.08	199367		1279.08	227990
1278.08	210319		1278.08	197150		1278.08	227431
1277.08	209026		1277.08	194693		1277.08	230034
1276.08	210383		1276.08	196083		1276.08	226513
1275.08	212421		1275.08	195098		1275.08	225910
1274.08	210910		1274.08	197967		1274.08	224100
1273.08	208035		1273.08	194647		1273.08	227844
1272.08	211515		1272.08	199782		1272.08	228152
1271.08	208966		1271.08	196786		1271.08	229018
1270.08	210154		1270.08	197306		1270.08	225423
1269.08	210413		1269.08	198095		1269.08	226475
1268.08	211754		1268.08	195141		1268.08	227514
1267.08	211830		1267.08	199871		1267.08	229233
1266.08	210488		1266.08	201843		1266.08	229254
1265.08	211336		1265.08	196295		1265.08	228225
1264.08	209346		1264.08	201652		1264.08	227237
1263.08	214186		1263.08	200559		1263.08	227976
1262.08	212792		1262.08	198821		1262.08	229694
1261.08	211485		1261.08	200254		1261.08	229286
1260.08	210228		1260.08	201470		1260.08	232894
1259.08	210121		1259.08	202708		1259.08	229894
1258.08	213680		1258.08	200548		1258.08	232758
1257.08	213959		1257.08	200760		1257.08	230866
1256.08	210965		1256.08	201303		1256.08	228501
1255.08	211724		1255.08	202567		1255.08	233337
1254.08	208866		1254.08	205450		1254.08	231723
1253.08	212157		1253.08	204925		1253.08	229674
1252.08	212763		1252.08	206291		1252.08	230726
1251.08	214699		1251.08	204387		1251.08	234795
1250.08	216577		1250.08	203908		1250.08	233002
1249.08	212508		1249.08	205948		1249.08	237357
1248.08	214116		1248.08	208148		1248.08	234631
1247.08	216508		1247.08	209749		1247.08	236535
1246.08	216874		1246.08	209152		1246.08	238518
1245.08	217416		1245.08	213427		1245.08	235598
1244.08	216190		1244.08	209907		1244.08	237140
1243.08	218423		1243.08	211717		1243.08	236691
1242.08	216687		1242.08	211361		1242.08	236713
1241.08	219768		1241.08	212808		1241.08	241314
1240.08	218178		1240.08	210586		1240.08	240022
1239.08	219984		1239.08	212627		1239.08	239815
1238.08	220412		1238.08	210864		1238.08	241910
1237.08	217199		1237.08	212082		1237.08	242462
1236.08	219629		1236.08	211162		1236.08	240566
1235.08	218387		1235.08	213767		1235.08	239864
1234.08	217753		1234.08	212351		1234.08	242945
1233.08	219030		1233.08	214458		1233.08	243694
1232.08	219971		1232.08	215780		1232.08	246736
1231.08	225359		1231.08	222041		1231.08	245510
1230.08	225103		1230.08	218652		1230.08	246158
1229.08	223835		1229.08	222248		1229.08	250098
1228.08	227652		1228.08	221164		1228.08	248777
1227.08	228796		1227.08	224878		1227.08	252204
1226.08	225565		1226.08	222820		1226.08	250324
1225.08	226723		1225.08	222020		1225.08	252178
1224.08	228930		1224.08	224161		1224.08	251265
1223.08	227178		1223.08	223299		1223.08	248782
1222.08	223230		1222.08	221449		1222.08	251969
1221.08	225001		1221.08	221741		1221.08	250996
1220.08	222206		1220.08	221462		1220.08	247262
1219.08	219909		1219.08	217057		1219.08	247538
1218.08	218770		1218.08	214852		1218.08	242557
1217.08	216820		1217.08	214969		1217.08	242136
1216.08	217970		1216.08	210970		1216.08	243415
1215.08	219225		1215.08	211335		1215.08	245523
1214.08	218597		1214.08	208959		1214.08	244745
1213.08	215152		1213.08	210690		1213.08	241635
1212.08	214203		1212.08	209708		1212.08	244100
1211.08	212098		1211.08	207166		1211.08	237452
1210.08	211791		1210.08	205269		1210.08	234542
1209.08	209659		1209.08	205762		1209.08	234713
1208.08	208035		1208.08	203519		1208.08	232449
1207.08	207534		1207.08	204780		1207.08	230868
1206.08	207819		1206.08	202991		1206.08	233350
1205.08	210660		1205.08	204821		1205.08	235079
1204.08	208497		1204.08	203155		1204.08	235620
1203.08	210179		1203.08	207647		1203.08	233992
1202.08	208395		1202.08	204387		1202.08	232785
1201.08	209046		1201.08	205531		1201.08	233200
1200.08	210073		1200.08	206177		1200.08	235197
1199.08	212534		1199.08	203969		1199.08	230908
1198.08	207393		1198.08	206434		1198.08	233687
1197.08	210998		1197.08	206972		1197.08	235725
1196.08	212957		1196.08	207497		1196.08	236206
1195.08	207958		1195.08	207117		1195.08	235827
1194.08	208305		1194.08	206745		1194.08	235681
1193.08	212283		1193.08	207202		1193.08	234727
1192.08	209773		1192.08	210620		1192.08	236376
1191.08	210158		1191.08	208072		1191.08	235484
1190.08	213074		1190.08	211801		1190.08	236550
1189.08	211391		1189.08	208451		1189.08	238372
1188.08	210887		1188.08	209223		1188.08	235621
1187.08	212098		1187.08	208570		1187.08	237563
1186.08	211899		1186.08	208931		1186.08	240070
1185.08	213674		1185.08	210227		1185.08	242375
1184.08	211680		1184.08	210590		1184.08	239975
1183.08	213848		1183.08	214563		1183.08	239634
1182.08	212538		1182.08	208756		1182.08	241602
1181.08	214243		1181.08	212246		1181.08	241545
1180.08	212007		1180.08	212220		1180.08	243214
1179.08	215009		1179.08	210478		1179.08	241512
1178.08	216577		1178.08	211795		1178.08	243219
1177.08	215553		1177.08	214846		1177.08	242008
1176.08	215603		1176.08	213472		1176.08	245350
1175.08	214571		1175.08	216046		1175.08	245609
1174.08	216849		1174.08	216950		1174.08	241268
1173.08	213916		1173.08	216869		1173.08	246343
1172.08	217572		1172.08	214379		1172.08	245441
1171.08	216934		1171.08	216280		1171.08	246786
1170.08	216781		1170.08	216338		1170.08	246352
1169.08	215415		1169.08	215370		1169.08	244390
1168.08	219664		1168.08	215471		1168.08	247626
1167.08	217657		1167.08	216047		1167.08	244782
1166.08	217555		1166.08	218247		1166.08	246043
1165.08	218872		1165.08	218629		1165.08	249162
1164.08	220534		1164.08	218142		1164.08	249532
1163.08	222370		1163.08	220250		1163.08	249240
1162.08	221408		1162.08	218347		1162.08	245405
1161.08	218128		1161.08	218879		1161.08	251160
1160.08	221479		1160.08	219982		1160.08	250606
1159.08	218672		1159.08	221751		1159.08	250562
1158.08	220950		1158.08	222143		1158.08	254121
1157.08	219426		1157.08	221781		1157.08	254588
1156.08	221506		1156.08	225984		1156.08	257886
1155.08	223729		1155.08	223248		1155.08	256762
1154.08	221870		1154.08	225400		1154.08	257299
1153.08	221821		1153.08	223236		1153.08	254774
1152.08	222376		1152.08	223253		1152.08	257220
1151.08	219649		1151.08	226694		1151.08	255958
1150.08	220897		1150.08	223886		1150.08	256914
1149.08	223861		1149.08	225304		1149.08	254197
1148.08	221261		1148.08	222789		1148.08	255926
1147.08	222694		1147.08	225612		1147.08	254965
1146.08	221777		1146.08	224885		1146.08	258503
1145.08	222349		1145.08	222461		1145.08	256867
1144.08	222328		1144.08	225737		1144.08	257834
1143.08	219618		1143.08	225967		1143.08	256070
1142.08	221560		1142.08	224103		1142.08	254992
1141.08	221244		1141.08	225305		1141.08	256331
1140.08	221991		1140.08	225990		1140.08	252946
1139.08	224107		1139.08	226586		1139.08	255274
1138.08	219627		1138.08	231376		1138.08	259494
1137.08	222438		1137.08	227328		1137.08	258362
1136.08	226782		1136.08	228531		1136.08	260311
1135.08	226652		1135.08	232431		1135.08	264301
1134.08	227394		1134.08	231247		1134.08	268862
1133.08	229747		1133.08	234160		1133.08	269697
1132.08	228722		1132.08	231660		1132.08	269906
1131.08	228822		1131.08	227955		1131.08	265329
1130.08	225046		1130.08	231677		1130.08	264514
1129.08	223868		1129.08	232309		1129.08	264104
1128.08	228622		1128.08	229936		1128.08	265812
1127.08	226973		1127.08	231232		1127.08	265623
1126.08	225648		1126.08	230896		1126.08	265146
1125.08	228129		1125.08	231032		1125.08	267697
1124.08	229822		1124.08	229434		1124.08	269047
1123.08	227103		1123.08	228353		1123.08	266791
1122.08	223362		1122.08	228742		1122.08	268656
1121.08	223400		1121.08	227415		1121.08	261199
1120.08	218711		1120.08	227276		1120.08	258741
1119.08	219577		1119.08	226745		1119.08	256732
1118.08	217792		1118.08	225866		1118.08	254178
1117.08	218423		1117.08	226176		1117.08	255913
1116.08	218048		1116.08	223785		1116.08	256632
1115.08	218097		1115.08	224137		1115.08	258964
1114.08	219202		1114.08	226545		1114.08	257495
1113.08	219717		1113.08	225461		1113.08	259941
1112.08	220655		1112.08	229443		1112.08	261074
1111.08	222757		1111.08	229061		1111.08	264766
1110.08	225259		1110.08	232127		1110.08	267692
1109.08	225600		1109.08	236488		1109.08	269628
1108.08	228200		1108.08	238080		1108.08	274342
1107.08	233052		1107.08	240267		1107.08	282119
1106.08	240540		1106.08	243356		1106.08	289089
1105.08	243333		1105.08	240717		1105.08	293512
1104.08	244736		1104.08	244207		1104.08	293603
1103.08	238509		1103.08	239096		1103.08	286765
1102.08	231849		1102.08	236294		1102.08	279825
1101.08	228875		1101.08	228401		1101.08	277978
1100.08	226540		1100.08	228504		1100.08	277765
1099.08	220158		1099.08	221859		1099.08	268853
1098.08	209084		1098.08	217078		1098.08	249378
1097.08	195278		1097.08	211334		1097.08	232018
1096.08	190874		1096.08	203730		1096.08	221540
1095.08	184971		1095.08	200440		1095.08	215760
1094.08	182348		1094.08	196833		1094.08	209637
1093.08	178459		1093.08	193966		1093.08	208400
1092.08	179855		1092.08	194363		1092.08	206224
1091.08	176707		1091.08	190372		1091.08	201018
1090.08	177456		1090.08	190723		1090.08	199733
1089.08	173742		1089.08	193572		1089.08	197481
1088.08	173516		1088.08	189952		1088.08	196178
1087.08	174458		1087.08	189829		1087.08	196823
1086.08	173520		1086.08	191376		1086.08	196587
1085.08	169814		1085.08	188193		1085.08	195469
1084.08	171380		1084.08	185250		1084.08	195973
1083.08	170632		1083.08	187609		1083.08	193953
1082.08	172712		1082.08	186344		1082.08	195458
1081.08	169934		1081.08	185399		1081.08	193679
1080.08	169314		1080.08	184049		1080.08	195932
1079.08	170730		1079.08	187468		1079.08	197990
1078.08	170801		1078.08	188599		1078.08	198420
1077.08	170370		1077.08	189656		1077.08	199361
1076.08	175998		1076.08	192747		1076.08	198213
1075.08	175093		1075.08	195979		1075.08	201808
1074.08	178829		1074.08	199600		1074.08	204322
1073.08	182792		1073.08	201535		1073.08	208138
1072.08	190126		1072.08	198594		1072.08	216094
1071.08	191248		1071.08	201679		1071.08	221752
1070.08	190040		1070.08	201124		1070.08	223530
1069.08	190899		1069.08	201172		1069.08	223463
1068.08	185778		1068.08	199363		1068.08	220410
1067.08	182133		1067.08	200152		1067.08	215766
1066.08	179991		1066.08	197348		1066.08	211536
1065.08	170022		1065.08	191889		1065.08	196520
1064.08	163785		1064.08	187216		1064.08	182807
1063.08	160873		1063.08	185666		1063.08	182864
1062.08	159440		1062.08	180781		1062.08	179463
1061.08	157523		1061.08	179295		1061.08	177275
1060.08	157662		1060.08	183256		1060.08	176408
1059.08	155282		1059.08	179559		1059.08	177543
1058.08	157815		1058.08	180298		1058.08	174691
1057.08	154127		1057.08	181317		1057.08	174565
1056.08	156680		1056.08	180551		1056.08	174699
1055.08	157809		1055.08	179951		1055.08	174914
1054.08	154112		1054.08	179939		1054.08	174588
1053.08	156476		1053.08	180627		1053.08	173085
1052.08	155343		1052.08	181607		1052.08	173807
1051.08	155711		1051.08	178800		1051.08	174364
1050.08	154894		1050.08	180281		1050.08	175626
1049.08	155057		1049.08	180348		1049.08	175179
1048.08	158309		1048.08	181360		1048.08	176312
1047.08	156067		1047.08	180545		1047.08	174762
1046.08	157937		1046.08	182119		1046.08	174984
1045.08	156604		1045.08	181453		1045.08	177194
1044.08	157202		1044.08	179511		1044.08	178661
1043.08	157727		1043.08	182017		1043.08	181884
1042.08	156956		1042.08	188037		1042.08	177155
1041.08	158919		1041.08	186547		1041.08	179725
1040.08	158983		1040.08	186288		1040.08	178389
1039.08	160837		1039.08	187420		1039.08	183120
1038.08	161407		1038.08	186752		1038.08	180887
1037.08	161828		1037.08	184598		1037.08	182003
1036.08	161774		1036.08	186960		1036.08	180419
1035.08	160540		1035.08	186946		1035.08	184619
1034.08	161762		1034.08	184237		1034.08	180401
1033.08	158249		1033.08	186655		1033.08	182669
1032.08	156862		1032.08	184878		1032.08	179051
1031.08	157418		1031.08	186096		1031.08	177818
1030.08	158969		1030.08	186435		1030.08	180343
1029.08	158135		1029.08	189125		1029.08	178033
1028.08	160211		1028.08	190444		1028.08	179651
1027.08	159423		1027.08	187398		1027.08	180782
1026.08	156869		1026.08	188940		1026.08	177429
1025.08	158547		1025.08	188136		1025.08	179294
1024.08	161900		1024.08	187153		1024.08	179735
1023.08	161845		1023.08	189782		1023.08	180619
1022.08	161814		1022.08	188496		1022.08	180559
1021.08	161657		1021.08	186833		1021.08	182767
1020.08	162694		1020.08	190102		1020.08	180182
1019.08	160111		1019.08	192546		1019.08	182137
1018.08	161377		1018.08	189784		1018.08	180583
1017.08	161927		1017.08	190280		1017.08	180130
1016.08	162093		1016.08	191641		1016.08	183821
1015.08	162990		1015.08	192622		1015.08	185560
1014.08	162031		1014.08	191588		1014.08	184892
1013.08	162784		1013.08	191711		1013.08	181914
1012.08	164373		1012.08	191611		1012.08	184591
1011.08	164733		1011.08	191558		1011.08	183793
1010.08	161560		1010.08	189326		1010.08	184596
1009.08	163995		1009.08	194278		1009.08	184466
1008.08	163552		1008.08	194854		1008.08	184922
1007.08	164743		1007.08	194902		1007.08	184538
1006.08	166646		1006.08	195889		1006.08	187175
1005.08	165667		1005.08	193347		1005.08	187492
1004.08	163633		1004.08	194951		1004.08	186342
1003.08	165691		1003.08	194150		1003.08	183926
1002.08	167358		1002.08	193116		1002.08	186277
1001.08	166706		1001.08	196502		1001.08	188138
1000.08	167335		1000.08	197534		1000.08	187972
999.08	169029		999.08	198674		999.08	190139
998.08	170729		998.08	199127		998.08	191282
997.08	171045		997.08	200181		997.08	190029
996.08	170043		996.08	202489		996.08	190744
995.08	173274		995.08	205909		995.08	192805
994.08	171597		994.08	204989		994.08	194564
993.08	170760		993.08	200227		993.08	193684
992.08	170093		992.08	199778		992.08	191816
991.08	168575		991.08	196638		991.08	188374
990.08	165507		990.08	192809		990.08	187798
989.08	165993		989.08	192235		989.08	189965
988.08	166461		988.08	193712		988.08	187486
987.08	165649		987.08	192168		987.08	188382
986.08	164663		986.08	189877		986.08	187278
985.08	167131		985.08	191687		985.08	188062
984.08	162919		984.08	188780		984.08	187054
983.08	165204		983.08	188880		983.08	187745
982.08	166099		982.08	191317		982.08	189235
981.08	170181		981.08	191865		981.08	194320
980.08	169184		980.08	195102		980.08	196671
979.08	173183		979.08	199729		979.08	197237
978.08	176684		978.08	207946		978.08	200130
977.08	183267		977.08	218630		977.08	205575
976.08	187696		976.08	227700		976.08	208298
975.08	194042		975.08	234861		975.08	212038
974.08	195523		974.08	228748		974.08	211838
973.08	192512		973.08	217993		973.08	213992
972.08	186461		972.08	208184		972.08	210732
971.08	175776		971.08	199047		971.08	197683
970.08	168991		970.08	193208		970.08	189568
969.08	162907		969.08	185129		969.08	184425
968.08	158755		968.08	180443		968.08	183817
967.08	158191		967.08	176696		967.08	181293
966.08	153406		966.08	171015		966.08	181932
965.08	154184		965.08	168357		965.08	179432
964.08	152439		964.08	167153		964.08	177974
963.08	153539		963.08	164876		963.08	178667
962.08	151376		962.08	164427		962.08	180582
961.08	150691		961.08	163192		961.08	179630
960.08	152018		960.08	165637		960.08	177931
959.08	150734		959.08	166321		959.08	177681
958.08	150664		958.08	164231		958.08	175676
957.08	151412		957.08	164545		957.08	177766
956.08	153349		956.08	164309		956.08	180174
955.08	148734		955.08	165761		955.08	180682
954.08	151689		954.08	165270		954.08	176637
953.08	153210		953.08	167654		953.08	179929
952.08	152721		952.08	167462		952.08	180482
951.08	153137		951.08	166380		951.08	180023
950.08	151138		950.08	164850		950.08	179557
949.08	152597		949.08	166485		949.08	179183
948.08	151448		948.08	166455		948.08	179047
947.08	150694		947.08	164432		947.08	181758
946.08	154263		946.08	168088		946.08	183140
945.08	152923		945.08	167042		945.08	179392
944.08	155135		944.08	168168		944.08	180264
943.08	153410		943.08	167241		943.08	183189
942.08	153293		942.08	168216		942.08	181646
941.08	152107		941.08	167871		941.08	183522
940.08	153897		940.08	169749		940.08	182388
939.08	156070		939.08	169639		939.08	181613
938.08	155455		938.08	170497		938.08	184088
937.08	156245		937.08	167737		937.08	183045
936.08	155840		936.08	170131		936.08	184599
935.08	156880		935.08	170141		935.08	184917
934.08	157030		934.08	173103		934.08	184628
933.08	155660		933.08	171551		933.08	186844
932.08	156884		932.08	171512		932.08	184873
931.08	156979		931.08	171374		931.08	185972
930.08	157374		930.08	171506		930.08	185779
929.08	156732		929.08	171450		929.08	187446
928.08	157023		928.08	171795		928.08	186002
927.08	159126		927.08	174931		927.08	185674
926.08	158549		926.08	173607		926.08	186736
925.08	158326		925.08	172019		925.08	187390
924.08	157626		924.08	174585		924.08	186806
923.08	156962		923.08	172092		923.08	185463
922.08	158044		922.08	173448		922.08	187748
921.08	158959		921.08	174646		921.08	188231
920.08	156923		920.08	175166		920.08	188753
919.08	158222		919.08	174809		919.08	188149
918.08	158300		918.08	176818		918.08	190902
917.08	159601		917.08	176604		917.08	189985
916.08	160987		916.08	177300		916.08	190843
915.08	160048		915.08	177570		915.08	192108
914.08	159998		914.08	176959		914.08	191649
913.08	158585		913.08	175078		913.08	190808
912.08	161600		912.08	178113		912.08	192244
911.08	161827		911.08	177566		911.08	194219
910.08	160593		910.08	181196		910.08	191860
909.08	159597		909.08	179936		909.08	193021
908.08	160206		908.08	179597		908.08	193663
907.08	163761		907.08	176813		907.08	195296
906.08	161084		906.08	179036		906.08	194711
905.08	162643		905.08	177763		905.08	194873
904.08	163339		904.08	180352		904.08	194628
903.08	164967		903.08	182356		903.08	194749
902.08	162787		902.08	180936		902.08	194324
901.08	162587		901.08	177607		901.08	194066
900.08	164388		900.08	182091		900.08	193171
899.08	164315		899.08	183991		899.08	195458
898.08	164126		898.08	181987		898.08	195778
897.08	162449		897.08	183249		897.08	196454
896.08	164978		896.08	182190		896.08	198891
895.08	164186		895.08	183426		895.08	196371
894.08	161729		894.08	182844		894.08	199997
893.08	164059		893.08	183549		893.08	198950
892.08	164600		892.08	183941		892.08	198451
891.08	165547		891.08	184707		891.08	199949
890.08	162528		890.08	183706		890.08	198031
889.08	167309		889.08	181949		889.08	199223
888.08	164206		888.08	185660		888.08	198467
887.08	166881		887.08	185715		887.08	201411
886.08	164139		886.08	186742		886.08	198714
885.08	167066		885.08	185627		885.08	199852
884.08	164773		884.08	186613		884.08	204678
883.08	164712		883.08	190686		883.08	203799
882.08	168165		882.08	188879		882.08	204652
881.08	168241		881.08	189555		881.08	207018
880.08	167245		880.08	188308		880.08	204437
879.08	167563		879.08	190229		879.08	204431
878.08	168382		878.08	190999		878.08	207039
877.08	168241		877.08	189184		877.08	202879
876.08	169452		876.08	191382		876.08	208405
875.08	169696		875.08	192805		875.08	208430
874.08	168587		874.08	190704		874.08	207120
873.08	169674		873.08	190331		873.08	207155
872.08	167354		872.08	191419		872.08	206680
871.08	168760		871.08	190198		871.08	205515
870.08	167649		870.08	186925		870.08	206166
869.08	166127		869.08	186453		869.08	204028
868.08	168005		868.08	190202		868.08	204732
867.08	166750		867.08	189169		867.08	202727
866.08	168902		866.08	189876		866.08	202336
865.08	171482		865.08	192410		865.08	204217
864.08	172775		864.08	190444		864.08	205775
863.08	168716		863.08	193895		863.08	206859
862.08	170169		862.08	195900		862.08	208537
861.08	171228		861.08	195642		861.08	207664
860.08	172263		860.08	200006		860.08	209594
859.08	172156		859.08	199798		859.08	212071
858.08	171704		858.08	201021		858.08	215944
857.08	174829		857.08	200409		857.08	218068
856.08	176191		856.08	204028		856.08	221665
855.08	175867		855.08	203775		855.08	222042
854.08	176546		854.08	200462		854.08	222150
853.08	175794		853.08	196531		853.08	214502
852.08	173359		852.08	193569		852.08	212195
851.08	173614		851.08	190693		851.08	209938
850.08	172605		850.08	193534		850.08	207873
849.08	170216		849.08	192159		849.08	207983
848.08	171522		848.08	192892		848.08	210465
847.08	172677		847.08	193080		847.08	212085
846.08	173385		846.08	194051		846.08	211310
845.08	171427		845.08	191371		845.08	208407
844.08	171545		844.08	191443		844.08	207087
843.08	169445		843.08	190793		843.08	203889
842.08	171127		842.08	190295		842.08	204809
841.08	169868		841.08	190700		841.08	203812
840.08	172720		840.08	192064		840.08	204803
839.08	171797		839.08	193787		839.08	207559
838.08	172808		838.08	194752		838.08	207210
837.08	170343		837.08	198150		837.08	209968
836.08	174570		836.08	197262		836.08	211948
835.08	173942		835.08	201040		835.08	218559
834.08	175907		834.08	208397		834.08	221330
833.08	177611		833.08	213858		833.08	226618
832.08	179341		832.08	218384		832.08	230748
831.08	185197		831.08	217142		831.08	240941
830.08	186532		830.08	225905		830.08	246848
829.08	193389		829.08	226017		829.08	263970
828.08	197205		828.08	215858		828.08	271630
827.08	185865		827.08	207995		827.08	232564
826.08	173110		826.08	191552		826.08	207540
825.08	169938		825.08	186627		825.08	197317
824.08	166711		824.08	184552		824.08	195554
823.08	167556		823.08	181149		823.08	196945
822.08	168280		822.08	183563		822.08	193287
821.08	168499		821.08	181219		821.08	193125
820.08	165816		820.08	177720		820.08	194362
819.08	169550		819.08	181799		819.08	192615
818.08	169245		818.08	182166		818.08	192845
817.08	169922		817.08	180501		817.08	196196
816.08	170116		816.08	180559		816.08	196140
815.08	170475		815.08	180784		815.08	196434
814.08	169599		814.08	181275		814.08	195511
813.08	170530		813.08	180125		813.08	197190
812.08	169677		812.08	180942		812.08	195112
811.08	171083		811.08	182872		811.08	195312
810.08	169336		810.08	180659		810.08	196609
809.08	172253		809.08	184832		809.08	198050
808.08	171191		808.08	184135		808.08	195329
807.08	170990		807.08	182404		807.08	196506
806.08	171077		806.08	182705		806.08	196202
805.08	171149		805.08	183584		805.08	195564
804.08	170963		804.08	181659		804.08	196711
803.08	169269		803.08	180523		803.08	198209
802.08	171168		802.08	185286		802.08	198433
801.08	175211		801.08	185177		801.08	200448
800.08	172884		800.08	184604		800.08	199135
799.08	172573		799.08	186062		799.08	199316
798.08	173431		798.08	184790		798.08	198869
797.08	171598		797.08	186128		797.08	200454
796.08	174558		796.08	186745		796.08	199819
795.08	172784		795.08	184305		795.08	198916
794.08	173511		794.08	188002		794.08	202023
793.08	173955		793.08	187044		793.08	201932
792.08	173242		792.08	187057		792.08	201106
791.08	175733		791.08	184916		791.08	199190
790.08	174736		790.08	187433		790.08	203096
789.08	174973		789.08	189563		789.08	202033
788.08	175118		788.08	188394		788.08	198830
787.08	176919		787.08	187607		787.08	201803
786.08	176573		786.08	188697		786.08	203539
785.08	174073		785.08	186953		785.08	203241
784.08	175799		784.08	189704		784.08	203243
783.08	175838		783.08	190962		783.08	205024
782.08	177401		782.08	189697		782.08	206659
781.08	179693		781.08	191313		781.08	203588
780.08	181365		780.08	190495		780.08	203700
779.08	175396		779.08	191109		779.08	205008
778.08	177161		778.08	190205		778.08	204738
777.08	177267		777.08	190123		777.08	205775
776.08	178783		776.08	191554		776.08	207122
775.08	179115		775.08	193164		775.08	207352
774.08	176868		774.08	193808		774.08	205973
773.08	176347		773.08	193353		773.08	207414
772.08	178765		772.08	193172		772.08	206134
771.08	178509		771.08	190581		771.08	207128
770.08	181576		770.08	193473		770.08	207139
769.08	179002		769.08	194070		769.08	207756
768.08	178668		768.08	195022		768.08	206903
767.08	178370		767.08	194571		767.08	211866
766.08	179104		766.08	194449		766.08	210900
765.08	180946		765.08	196970		765.08	209136
764.08	179584		764.08	195505		764.08	208962
763.08	180560		763.08	194945		763.08	211556
762.08	180824		762.08	197714		762.08	211561
761.08	180475		761.08	196197		761.08	212673
760.08	182838		760.08	195490		760.08	213569
759.08	180108		759.08	198187		759.08	210346
758.08	182406		758.08	197081		758.08	212088
757.08	183756		757.08	198274		757.08	212845
756.08	183709		756.08	198696		756.08	210725
755.08	183087		755.08	199806		755.08	211054
754.08	183853		754.08	200377		754.08	213521
753.08	183284		753.08	199849		753.08	215797
752.08	182856		752.08	198683		752.08	213022
751.08	183591		751.08	200077		751.08	213303
750.08	182491		750.08	200384		750.08	212684
749.08	183559		749.08	199676		749.08	213357
748.08	183147		748.08	199754		748.08	212914
747.08	183572		747.08	200134		747.08	215585
746.08	184051		746.08	200819		746.08	216597
745.08	183606		745.08	201655		745.08	217173
744.08	184871		744.08	201333		744.08	215300
743.08	186488		743.08	201376		743.08	214337
742.08	184488		742.08	203463		742.08	217563
741.08	184957		741.08	202617		741.08	219565
740.08	184561		740.08	201435		740.08	218221
739.08	188777		739.08	204377		739.08	219585
738.08	189081		738.08	202456		738.08	218631
737.08	189586		737.08	205122		737.08	219182
736.08	186519		736.08	205533		736.08	222659
735.08	188458		735.08	205123		735.08	219012
734.08	187907		734.08	204329		734.08	221727
733.08	188610		733.08	207197		733.08	221787
732.08	189863		732.08	204058		732.08	220416
731.08	190895		731.08	206126		731.08	224019
730.08	189185		730.08	206061		730.08	222215
729.08	190495		729.08	204880		729.08	220790
728.08	189978		728.08	203843		728.08	220247
727.08	188121		727.08	204662		727.08	220988
726.08	191119		726.08	205722		726.08	220219
725.08	188440		725.08	203315		725.08	221298
724.08	190373		724.08	207270		724.08	221153
723.08	188251		723.08	208734		723.08	222297
722.08	187694		722.08	206775		722.08	222007
721.08	187907		721.08	207964		721.08	222003
720.08	188907		720.08	208064		720.08	224176
719.08	190063		719.08	208845		719.08	225800
718.08	191881		718.08	210489		718.08	226477
717.08	192515		717.08	212595		717.08	223884
716.08	191352		716.08	213254		716.08	227611
715.08	192808		715.08	213065		715.08	229874
714.08	194510		714.08	213154		714.08	232391
713.08	194698		713.08	216673		713.08	230997
712.08	193209		712.08	214974		712.08	230730
711.08	195756		711.08	216019		711.08	232561
710.08	195603		710.08	218120		710.08	235203
709.08	197794		709.08	215263		709.08	234460
708.08	196606		708.08	214699		708.08	232192
707.08	198736		707.08	219615		707.08	234150
706.08	196916		706.08	210231		706.08	229730
705.08	195413		705.08	210378		705.08	229497
704.08	195229		704.08	212647		704.08	227483
703.08	192494		703.08	208768		703.08	223486
702.08	193990		702.08	205970		702.08	224157
701.08	192436		701.08	206911		701.08	221573
700.08	190745		700.08	206383		700.08	223360
699.08	190216		699.08	205199		699.08	221270
698.08	192393		698.08	205336		698.08	218795
697.08	191117		697.08	204101		697.08	221389
696.08	192483		696.08	201546		696.08	218191
695.08	193404		695.08	202945		695.08	215170
694.08	194004		694.08	198466		694.08	216592
693.08	192029		693.08	200156		693.08	216971
692.08	191413		692.08	200179		692.08	219311
691.08	191039		691.08	198539		691.08	219872
690.08	195322		690.08	200712		690.08	223198
689.08	196138		689.08	201002		689.08	230156
688.08	196587		688.08	211140		688.08	244089
687.08	211187		687.08	245412		687.08	289015
686.08	243196		686.08	296966		686.08	398271
685.08	272006		685.08	363665		685.08	435772
684.08	230071		684.08	368873		684.08	291794
683.08	197167		683.08	255871		683.08	222316
682.08	192066		682.08	206997		682.08	210731
681.08	190195		681.08	197099		681.08	208229
680.08	187361		680.08	198717		680.08	209907
679.08	191495		679.08	197506		679.08	208067
678.08	189486		678.08	195188		678.08	210354
677.08	191244		677.08	195972		677.08	210631
676.08	189019		676.08	193729		676.08	208887
675.08	191170		675.08	196445		675.08	210235
674.08	191163		674.08	196433		674.08	208566
673.08	191365		673.08	195230		673.08	211462
672.08	192081		672.08	196609		672.08	209443
671.08	192577		671.08	196220		671.08	210052
670.08	192450		670.08	196540		670.08	208425
669.08	193187		669.08	197503		669.08	211306
668.08	194225		668.08	197783		668.08	212678
667.08	193196		667.08	199404		667.08	211470
666.08	192658		666.08	200142		666.08	212451
665.08	196040		665.08	200809		665.08	213639
664.08	193235		664.08	198410		664.08	213235
663.08	196415		663.08	199229		663.08	212699
662.08	194595		662.08	198856		662.08	212441
661.08	193855		661.08	202703		661.08	215928
660.08	194901		660.08	199977		660.08	213583
659.08	193803		659.08	202310		659.08	216869
658.08	195849		658.08	201194		658.08	214840
657.08	195909		657.08	199930		657.08	216407
656.08	196631		656.08	203781		656.08	215751
655.08	194579		655.08	202496		655.08	216742
654.08	196547		654.08	201101		654.08	218166
653.08	196775		653.08	203098		653.08	217696
652.08	199637		652.08	203728		652.08	217800
651.08	195467		651.08	202808		651.08	217815
650.08	195445		650.08	202789		650.08	217458
649.08	199276		649.08	205955		649.08	218667
648.08	196117		648.08	204998		648.08	220901
647.08	201378		647.08	204183		647.08	219208
646.08	200889		646.08	200540		646.08	221431
645.08	199207		645.08	209513		645.08	221253
644.08	197297		644.08	207311		644.08	223838
643.08	199795		643.08	204653		643.08	223049
642.08	201297		642.08	207539		642.08	220578
641.08	199682		641.08	206281		641.08	222533
640.08	200753		640.08	208344		640.08	222357
639.08	202016		639.08	208275		639.08	223773
638.08	199563		638.08	210691		638.08	224120
637.08	200168		637.08	208928		637.08	224089
636.08	203548		636.08	208476		636.08	222981
635.08	204065		635.08	209399		635.08	226599
634.08	204981		634.08	211944		634.08	224388
633.08	205163		633.08	212680		633.08	226415
632.08	204806		632.08	209463		632.08	227875
631.08	203446		631.08	210647		631.08	226029
630.08	203338		630.08	211006		630.08	225938
629.08	203146		629.08	212760		629.08	227050
628.08	203480		628.08	211612		628.08	226337
627.08	205685		627.08	209562		627.08	227674
626.08	206543		626.08	214812		626.08	231402
625.08	202039		625.08	212385		625.08	228897
624.08	202569		624.08	215178		624.08	228532
623.08	207417		623.08	212200		623.08	229480
622.08	206105		622.08	215249		622.08	230914
621.08	206055		621.08	216965		621.08	231285
620.08	207377		620.08	214410		620.08	230810
619.08	210547		619.08	215594		619.08	233865
618.08	209230		618.08	217417		618.08	233992
617.08	210309		617.08	217895		617.08	234125
616.08	210056		616.08	218858		616.08	233365
615.08	209794		615.08	216743		615.08	235315
614.08	211019		614.08	217846		614.08	237066
613.08	210172		613.08	218886		613.08	235359
612.08	211678		612.08	217640		612.08	237156
611.08	213485		611.08	216173		611.08	234660
610.08	211975		610.08	221284		610.08	238734
609.08	213168		609.08	220804		609.08	236903
608.08	212188		608.08	217500		608.08	235899
607.08	212178		607.08	220977		607.08	238181
606.08	214233		606.08	221729		606.08	241476
605.08	213324		605.08	220173		605.08	238612
604.08	213171		604.08	221370		604.08	237936
603.08	210127		603.08	220318		603.08	238626
602.08	212208		602.08	223922		602.08	237352
601.08	212919		601.08	221870		601.08	235502
600.08	215438		600.08	224397		600.08	239539
599.08	213204		599.08	222882		599.08	236289
598.08	214205		598.08	221295		598.08	238842
597.08	212884		597.08	223860		597.08	241497
596.08	214558		596.08	224949		596.08	242165
595.08	215635		595.08	224114		595.08	243212
594.08	217761		594.08	225394		594.08	242403
593.08	216890		593.08	224523		593.08	245444
592.08	219662		592.08	227939		592.08	244951
591.08	217130		591.08	227768		591.08	243564
590.08	218539		590.08	226286		590.08	248065
589.08	220911		589.08	228335		589.08	247777
588.08	221471		588.08	229350		588.08	249386
587.08	222797		587.08	230832		587.08	250128
586.08	225603		586.08	230384		586.08	251274
585.08	226213		585.08	230942		585.08	250428
584.08	222208		584.08	227653		584.08	251293
583.08	224349		583.08	233942		583.08	253225
582.08	225404		582.08	233727		582.08	254826
581.08	221899		581.08	234335		581.08	256667
580.08	225303		580.08	238148		580.08	252823
579.08	224830		579.08	236704		579.08	255899
578.08	224462		578.08	234480		578.08	255882
577.08	222299		577.08	234457		577.08	253425
576.08	223610		576.08	231187		576.08	254903
575.08	222118		575.08	227217		575.08	255717
574.08	222246		574.08	223989		574.08	253390
573.08	221034		573.08	225811		573.08	252911
572.08	217210		572.08	225070		572.08	249644
571.08	220913		571.08	222627		571.08	249199
570.08	220030		570.08	226668		570.08	250224
569.08	221961		569.08	227427		569.08	254939
568.08	227145		568.08	231406		568.08	261698
567.08	230554		567.08	241909		567.08	265807
566.08	237905		566.08	254332		566.08	272686
565.08	244867		565.08	258833		565.08	283367
564.08	251747		564.08	256135		564.08	292651
563.08	254115		563.08	246409		563.08	301031
562.08	249625		562.08	241826		562.08	301119
561.08	240855		561.08	234427		561.08	283806
560.08	227328		560.08	229736		560.08	263013
559.08	214459		559.08	219841		559.08	247321
558.08	205765		558.08	214007		558.08	237363
557.08	200866		557.08	211418		557.08	226371
556.08	200679		556.08	206319		556.08	222363
555.08	198006		555.08	204730		555.08	221197
554.08	193721		554.08	204863		554.08	217303
553.08	192508		553.08	201385		553.08	212992
552.08	191577		552.08	202888		552.08	215296
551.08	189869		551.08	199159		551.08	213170
550.08	191787		550.08	199036		550.08	213792
549.08	191313		549.08	197236		549.08	209758
548.08	188417		548.08	196081		548.08	209599
547.08	188733		547.08	198951		547.08	208395
546.08	188419		546.08	197699		546.08	205860
545.08	189992		545.08	192442		545.08	207144
544.08	189098		544.08	195382		544.08	203785
543.08	183183		543.08	193799		543.08	204703
542.08	186650		542.08	189313		542.08	203829
541.08	182724		541.08	183550		541.08	201165
540.08	183306		540.08	178310		540.08	200626
539.08	179011		539.08	172012		539.08	197089
538.08	178099		538.08	169059		538.08	197051
537.08	177241		537.08	165665		537.08	198506
536.08	180418		536.08	169418		536.08	202205
535.08	187431		535.08	172481		535.08	213616
534.08	205888		534.08	192051		534.08	236472
533.08	240955		533.08	240076		533.08	279110
532.08	282189		532.08	293342		532.08	323076
531.08	304499		531.08	366934		531.08	319535
530.08	306430		530.08	473715		530.08	301009
529.08	222887		529.08	356029		529.08	229288
528.08	171496		528.08	185799		528.08	194643
527.08	166993		527.08	153016		527.08	191712
526.08	165762		526.08	147109		526.08	189848
525.08	164501		525.08	143861		525.08	187855
524.08	164817		524.08	144878		524.08	187034
523.08	164737		523.08	144582		523.08	188698
522.08	165860		522.08	143732		522.08	187999
521.08	163711		521.08	147030		521.08	188919
520.08	166333		520.08	146582		520.08	190403
519.08	162174		519.08	143496		519.08	191579
518.08	165872		518.08	142532		518.08	187797
517.08	163732		517.08	141325		517.08	189877
516.08	166136		516.08	143652		516.08	188280
515.08	165264		515.08	145493		515.08	191501
514.08	165478		514.08	144958		514.08	192590
513.08	165233		513.08	145945		513.08	193824
512.08	170185		512.08	144722		512.08	192634
511.08	169498		511.08	147519		511.08	195191
510.08	169224		510.08	147483		510.08	197439
509.08	171284		509.08	149247		509.08	196692
508.08	171558		508.08	148735		508.08	197351
507.08	169780		507.08	151374		507.08	197528
506.08	168319		506.08	148733		506.08	196847
505.08	169771		505.08	150088		505.08	197576
504.08	170698		504.08	146633		504.08	197046
503.08	169967		503.08	145295		503.08	197670
502.08	167887		502.08	146205		502.08	195387
501.08	168726		501.08	146146		501.08	193460
500.08	168508		500.08	144993		500.08	191739
499.08	166330		499.08	145226		499.08	192018
498.08	167037		498.08	145626		498.08	192467
497.08	167206		497.08	146592		497.08	188794
496.08	165505		496.08	143518		496.08	188833
495.08	164881		495.08	146949		495.08	191421
494.08	165721		494.08	146383		494.08	192580
493.08	164659		493.08	148100		493.08	191786
492.08	165046		492.08	149228		492.08	197983
491.08	168693		491.08	151497		491.08	196725
490.08	168853		490.08	151129		490.08	197716
489.08	170336		489.08	150514		489.08	202506
488.08	172562		488.08	153247		488.08	201192
487.08	175054		487.08	153654		487.08	205619
486.08	176432		486.08	156595		486.08	210835
485.08	178814		485.08	157578		485.08	214026
484.08	180469		484.08	157925		484.08	215711
483.08	181967		483.08	159954		483.08	217911
482.08	181488		482.08	157680		482.08	219005
481.08	182567		481.08	159046		481.08	221497
480.08	182894		480.08	161471		480.08	225900
479.08	184333		479.08	162980		479.08	223125
478.08	182387		478.08	166274		478.08	222973
477.08	183523		477.08	159829		477.08	220662
476.08	180085		476.08	155105		476.08	219694
475.08	177314		475.08	154444		475.08	215343
474.08	174156		474.08	155625		474.08	214008
473.08	172424		473.08	161912		473.08	211454
472.08	170601		472.08	160749		472.08	209318
471.08	165905		471.08	150664		471.08	205362
470.08	163286		470.08	137463		470.08	204483
469.08	160584		469.08	127403		469.08	199452
468.08	157649		468.08	125175		468.08	194883
467.08	156611		467.08	129033		467.08	197017
466.08	162670		466.08	152325		466.08	202306
465.08	174060		465.08	200218		465.08	213979
464.08	190457		464.08	207905		464.08	235539
463.08	213437		463.08	167412		463.08	282458
462.08	237027		462.08	146801		462.08	326005
461.08	228757		461.08	158865		461.08	313631
460.08	199971		460.08	208212		460.08	255128
459.08	205679		459.08	346359		459.08	228190
458.08	222838		458.08	297537		458.08	269634
457.08	275837		457.08	138706		457.08	367138
456.08	320623		456.08	133467		456.08	455665
455.08	251081		455.08	154119		455.08	362652
454.08	94906.3		454.08	126845		454.08	117938
453.08	52028.6		453.08	58278.6		453.08	55798.3
452.08	45388.6		452.08	39089.7		452.08	46458.8
451.08	42760.3		451.08	36529.8		451.08	41075
450.08	41713		450.08	34143.9		450.08	39121.7
449.08	40219.9		449.08	33774.6		449.08	38236.2
448.08	40613.8		448.08	34650.3		448.08	37907.3
447.08	41111.4		447.08	33310.3		447.08	37437.7
446.08	40005.7		446.08	34882.7		446.08	37795.1
445.08	41108.7		445.08	32811.5		445.08	37868.9
444.08	39444.1		444.08	33164.7		444.08	37454.3
443.08	39879.7		443.08	32636.5		443.08	37228.1
442.08	39812.4		442.08	33801.9		442.08	37107.4
441.08	41009.2		441.08	33805.8		441.08	37236.1
440.08	39335.6		440.08	33282.8		440.08	36383.2
439.08	39055.6		439.08	32119.4		439.08	37617
438.08	39612.6		438.08	32808.1		438.08	36313.5
437.08	39379.1		437.08	32588.7		437.08	38210.7
436.08	40139.5		436.08	34011.8		436.08	37485
435.08	39884.5		435.08	32812.5		435.08	36033.1
434.08	40967.8		434.08	32634.8		434.08	37354.5
433.08	39336.5		433.08	32778.5		433.08	37438.4
432.08	39748.7		432.08	32604		432.08	37288.4
431.08	39268.3		431.08	33548.3		431.08	38361.7
430.08	39821.3		430.08	33659.8		430.08	37320.3
429.08	39073.7		429.08	32722		429.08	38014.5
428.08	40101.2		428.08	33866.3		428.08	38639.6
427.08	40659.5		427.08	33347.5		427.08	36369.1
426.08	40319.8		426.08	33320.9		426.08	37488.1
425.08	40486.8		425.08	34227.3		425.08	37597
424.08	40704.8		424.08	33430.6		424.08	38506.6
423.08	39788.2		423.08	33064		423.08	36182
422.08	40468.7		422.08	33328.4		422.08	38168.2
421.08	41444.9		421.08	33019.4		421.08	37732.7
420.08	40755.4		420.08	33539.7		420.08	38219
419.08	40343.4		419.08	33832.9		419.08	37758.6
418.08	40845.9		418.08	33446.8		418.08	38371.3
417.08	40858.9		417.08	33705.9		417.08	38258.9
416.08	40235.5		416.08	33813.8		416.08	37765
415.08	40699.4		415.08	32583.3		415.08	37073.8
414.08	40661.7		414.08	34397.1		414.08	38731.4
413.08	38911		413.08	32280.5		413.08	39219.8
412.08	39689		412.08	33772.6		412.08	36700
411.08	40833.2		411.08	33384.3		411.08	37750.8
410.08	40657		410.08	33697.5		410.08	39611.1
409.08	41099.9		409.08	33410.5		409.08	38457
408.08	41556.1		408.08	33645.3		408.08	38011
407.08	40764.8		407.08	34570.6		407.08	38814.5
406.08	40272.6		406.08	33662.2		406.08	38657.7
405.08	39383.8		405.08	33956.7		405.08	37989.4
404.08	39951		404.08	33708.4		404.08	38283.3
403.08	42802.5		403.08	33217.9		403.08	40808.5
402.08	43182.1		402.08	35108.3		402.08	42570.7
401.08	44732.9		401.08	35752.4		401.08	42362
400.08	43732.1		400.08	36982.5		400.08	41569.6
399.08	42306.4		399.08	36201.2		399.08	39613.4
398.08	42967.5		398.08	34160.3		398.08	40407.3
397.08	47615.5		397.08	34692.1		397.08	40069.2
396.08	47393		396.08	34479.4		396.08	38339.7
395.08	41625.4		395.08	34652.3		395.08	38585.7
394.08	40648.8		394.08	34785		394.08	37838.7
393.08	40231.3		393.08	33808.5		393.08	38690.1
392.08	41028		392.08	33892.6		392.08	38186.4
391.08	40056.1		391.08	35178.1		391.08	39039.3
390.08	39936.3		390.08	34722.4		390.08	39284.6
389.08	39334.7		389.08	34985.8		389.08	39148.7
388.08	40706.3		388.08	34902.6		388.08	38238.8
387.08	40118		387.08	34883.5		387.08	38972.8
386.08	39303.2		386.08	36033.5		386.08	40143
385.08	39972.7		385.08	34938.4		385.08	38154.4
384.08	40795.9		384.08	34019.6		384.08	39556
383.08	40488		383.08	35820		383.08	40295.1
382.08	40792.1		382.08	35377.3		382.08	39922.7
381.08	40702.4		381.08	36187.6		381.08	39884.1
380.08	40991.5		380.08	35995.4		380.08	39198.2
379.08	41100.3		379.08	36014.9		379.08	38559.6
378.08	40819.6		378.08	35666.2		378.08	38835.8
377.08	40654.6		377.08	35864.2		377.08	39211.9
376.08	41934.6		376.08	36596.2		376.08	40992.6
375.08	42092.4		375.08	35706.1		375.08	40197.6
374.08	40371.9		374.08	36203.7		374.08	40001
373.08	41079.4		373.08	36215.3		373.08	40523.9
372.08	40704		372.08	36335.1		372.08	39811.8
371.08	41885.3		371.08	36445.8		371.08	39621.9
370.08	42191.3		370.08	36408		370.08	38924.3
369.08	42012.6		369.08	35737.8		369.08	39221.7
368.08	42649.6		368.08	36168.4		368.08	40293.7
367.08	41414.8		367.08	36467.6		367.08	40757.3
366.08	41129.1		366.08	35768		366.08	40159.9
365.08	41905.9		365.08	37392.2		365.08	41072.5
364.08	42561		364.08	36317.2		364.08	40003.8
363.08	42108.2		363.08	36557.9		363.08	40653.2
362.08	42612.9		362.08	37177.1		362.08	41345.5
361.08	42327.5		361.08	36761.2		361.08	41451.3
360.08	42348.5		360.08	36554.3		360.08	42399.4
359.08	42255.1		359.08	36945.4		359.08	41321.7
358.08	42332.7		358.08	38139.1		358.08	41863.7
357.08	42239.4		357.08	36933.1		357.08	42274.7
356.08	43261.6		356.08	38980.1		356.08	41952.1
355.08	43013.7		355.08	38457.9		355.08	41475.7
354.08	42248.8		354.08	37588.4		354.08	41971.3
353.08	42527.5		353.08	38327.4		353.08	42021.9
352.08	44413.8		352.08	39847.5		352.08	42660.3
351.08	43474.6		351.08	38058.1		351.08	43035.9
350.08	42701.2		350.08	39505.9		350.08	42669.3
349.08	43759.1		349.08	38893.9		349.08	41724.4
348.08	43945.7		348.08	38548		348.08	42287.9
347.08	44233.1		347.08	39459.9		347.08	42736.9
346.08	44703.2		346.08	40478.4		346.08	43069.2
345.08	44222.8		345.08	39084.7		345.08	43807.5
344.08	44980.6		344.08	39908.9		344.08	43373.7
343.08	43718.3		343.08	38618.9		343.08	43297.6
342.08	43083.5		342.08	38584		342.08	43573.3
341.08	44397.8		341.08	40723		341.08	41842.2
340.08	45360.7		340.08	38682.6		340.08	44020.6
339.08	45975.9		339.08	39866.7		339.08	44652.5
338.08	46164.5		338.08	40380.3		338.08	44558.2
337.08	44430.3		337.08	40768.4		337.08	43242.2
336.08	45103.1		336.08	40111.2		336.08	44439
335.08	46204.3		335.08	40466.7		335.08	45276.7
334.08	45848.5		334.08	40822.6		334.08	45771.7
333.08	46090.4		333.08	41241.6		333.08	45558.1
332.08	46600.4		332.08	40589.7		332.08	46567.3
331.08	46559.5		331.08	43025.4		331.08	46898.7
330.08	46215.8		330.08	41811.4		330.08	46495.3
329.08	46569.3		329.08	41313.3		329.08	46237.8
328.08	46680		328.08	43264.7		328.08	46743.4
327.08	46599.4		327.08	42826.4		327.08	45321
326.08	44965.9		326.08	41917.1		326.08	45234.2
325.08	46518.8		325.08	43332.9		325.08	46560.4
324.08	47141.1		324.08	42774.3		324.08	44840.3
323.08	46092.8		323.08	41224.9		323.08	45740.2
322.08	46944.9		322.08	43551.5		322.08	45351.4
321.08	45894.6		321.08	43372.6		321.08	46841.6
320.08	46876.1		320.08	44175		320.08	45787.2
319.08	46535.2		319.08	44096.8		319.08	45704.3
318.08	46163.3		318.08	44971.7		318.08	47294.3
317.08	46880.5		317.08	43825.7		317.08	45867.3
316.08	47434.7		316.08	43745.8		316.08	46311
315.08	47205.3		315.08	44520.1		315.08	46236.8
314.08	47621.3		314.08	44715.9		314.08	48068.2
313.08	47836.7		313.08	44482.4		313.08	47250.7
312.08	47253.8		312.08	44286.4		312.08	47947.3
311.08	48762.4		311.08	46236.3		311.08	49265
310.08	49636		310.08	46058.4		310.08	49349.5
309.08	49659.3		309.08	46972.4		309.08	49971.2
308.08	49142.1		308.08	46084.9		308.08	50831.3
307.08	49638		307.08	46415.7		307.08	50260
306.08	49323.7		306.08	46340.5		306.08	50237.3
305.08	49717.1		305.08	45163.4		305.08	50141.7
304.08	48834.8		304.08	45934.9		304.08	48081.3
303.08	48438.1		303.08	48373.2		303.08	48943.5
302.08	47847.3		302.08	45968.8		302.08	49102.1
301.08	47669.7		301.08	44316		301.08	48418
300.08	45559.5		300.08	44290.3		300.08	45480.9
299.08	45950.9		299.08	43164		299.08	45124.4
298.08	43235.9		298.08	42579.8		298.08	44815.9
297.08	44058.9		297.08	41630.4		297.08	43117.8
296.08	42578.8		296.08	39110.5		296.08	42733.7
295.08	43642.7		295.08	38304.9		295.08	43229.8
294.08	42484.3		294.08	37501.2		294.08	43212.5
293.08	43220.9		293.08	37339.4		293.08	44023.8
292.08	43070.6		292.08	35946.2		292.08	43941.1
291.08	42940.6		291.08	37259.5		291.08	43233.3
290.08	45959.3		290.08	40198.7		290.08	47073.7
289.08	52329.2		289.08	47868.1		289.08	49280.1
288.08	52504.4		288.08	53506.4		288.08	51043.8
287.08	59743.1		287.08	53978.8		287.08	59606.6
286.08	89971.3		286.08	82600.7		286.08	88641
285.08	131064		285.08	161964		285.08	124783
284.08	114078		284.08	184818		284.08	115625
283.08	81591.1		283.08	91328.3		283.08	109214
282.08	104053		282.08	54326.5		282.08	136594
281.08	58588		281.08	60468.9		281.08	59379.8
280.08	33564.6		280.08	39426.9		280.08	33129.8
279.08	32087.2		279.08	29107.4		279.08	30658.7
278.08	30831.4		278.08	30006.1		278.08	30180.3
277.08	29822.2		277.08	27330.2		277.08	29747.1
276.08	29959.5		276.08	28425.3		276.08	28424.9
275.08	30294.2		275.08	27748.8		275.08	29157.8
274.08	30972.3		274.08	27497.7		274.08	29634.1
273.08	31584.5		273.08	28913.5		273.08	29528.2
272.08	33574.2		272.08	28603.5		272.08	29438.1
271.08	35887.9		271.08	30433.1		271.08	30143.6
270.08	38247.2		270.08	33606.7		270.08	31215.3
269.08	35043.5		269.08	33369.2		269.08	29386
268.08	32449.2		268.08	31086.8		268.08	30462.5
267.08	32008.2		267.08	27961.9		267.08	30119.5
266.08	30299		266.08	28237.4		266.08	30430.2
265.08	29465.7		265.08	27891.4		265.08	29516.1
264.08	29697.1		264.08	27077.5		264.08	30561.3
263.08	30018.8		263.08	28041.1		263.08	30472.1
262.08	29627.7		262.08	27453.8		262.08	29162.5
261.08	29804.1		261.08	27124		261.08	29943
260.08	28809.5		260.08	28315.1		260.08	30068.6
259.08	29485.7		259.08	28115.2		259.08	29849.1
258.08	28480.1		258.08	27795.6		258.08	29992.5
257.08	29876		257.08	28588.1		257.08	30846.5
256.08	30368.4		256.08	28122.2		256.08	30386.2
255.08	30209		255.08	26742.3		255.08	30222.4
254.08	29191.8		254.08	27120.9		254.08	30084.7
253.08	28974.7		253.08	29225		253.08	29851
252.08	28629.4		252.08	28585.9		252.08	30456.4
251.08	29988.1		251.08	28215.3		251.08	29656.6
250.08	29027.2		250.08	28196.3		250.08	30987
249.08	30447		249.08	27933.8		249.08	30453.3
248.08	29516.6		248.08	27423.8		248.08	31838
247.08	29886		247.08	28194.1		247.08	31076.7
246.08	30153.6		246.08	28425.6		246.08	30948.6
245.08	29710.9		245.08	28575		245.08	31806.1
244.08	29896.2		244.08	27768.8		244.08	31621.7
243.08	29974.7		243.08	29491.8		243.08	30219.3
242.08	30076.9		242.08	28940.4		242.08	31466.9
241.08	29838.3		241.08	28567.8		241.08	30754.3
240.08	29713.3		240.08	28871.8		240.08	30484.1
239.08	29635.1		239.08	28277.6		239.08	30578.4
238.08	29505.1		238.08	28249.7		238.08	31670.1
237.08	30862.3		237.08	28127.5		237.08	31431
236.08	29901.4		236.08	28086.1		236.08	31687
235.08	30057.7		235.08	29041.2		235.08	32309.9
234.08	29614.3		234.08	28720.6		234.08	32061.5
233.08	32055.7		233.08	28877.3		233.08	33667.9
232.08	30941.4		232.08	28377.4		232.08	31950.2
231.08	30480.5		231.08	29427.8		231.08	32285.2
230.08	29632.3		230.08	28720.8		230.08	32452.7
229.08	29757.1		229.08	29395.6		229.08	32171.7
228.08	29946.7		228.08	28501.8		228.08	30892
227.08	31049.4		227.08	29224.1		227.08	31434.6
226.08	30308.9		226.08	29823.8		226.08	32137.9
225.08	30655.9		225.08	29307.9		225.08	31438.4
224.08	31478.2		224.08	29570.3		224.08	30928.2
223.08	31013		223.08	29013.5		223.08	31435.3
222.08	30632.1		222.08	28983.5		222.08	32124.7
221.08	31018		221.08	29272.4		221.08	31659.4
220.08	30946.6		220.08	30850.8		220.08	32693
219.08	31071.6		219.08	29236.8		219.08	32466.6
218.08	30293.5		218.08	29489.1		218.08	32137.7
217.08	31099.3		217.08	29370.4		217.08	32333.3
216.08	30874.1		216.08	29064.6		216.08	31875.7
215.08	29821.5		215.08	28988.2		215.08	32842.3
214.08	29118.1		214.08	29600.6		214.08	32930.3
213.08	29974.3		213.08	28890.3		213.08	32922.1
212.08	29755.9		212.08	29849.3		212.08	33000.7
211.08	30118.5		211.08	28558.3		211.08	33181.4
210.08	28871.4		210.08	28565.6		210.08	32738
209.08	29205.8		209.08	29538		209.08	33053.6
208.08	29720.8		208.08	29007.3		208.08	33249.7
207.08	30052.9		207.08	29307.6		207.08	33628.9
206.08	29009		206.08	28141.3		206.08	32837
205.08	28750.7		205.08	29192		205.08	32702.2
204.08	29912.3		204.08	29964.4		204.08	33197.4
203.08	29986.9		203.08	28590.3		203.08	33580.7
202.08	33507.3		202.08	29308.7		202.08	32395
201.08	38813.9		201.08	31729.9		201.08	33293.7
200.08	43519.9		200.08	37447		200.08	33397.8
199.08	43654.6		199.08	38861.9		199.08	32686.9
198.08	35881.4		198.08	38815		198.08	32254.4
197.08	30058.5		197.08	32437.3		197.08	34275.4
196.08	28183		196.08	28060.6		196.08	33387.2
195.08	28042		195.08	27950.3		195.08	32770.6
194.08	27523.5		194.08	28952.9		194.08	33540.3
193.08	28911.4		193.08	29493.3		193.08	33685.7
192.08	28014.1		192.08	29590.7		192.08	34091.1
191.08	29271.9		191.08	29381.3		191.08	33579.4
190.08	28375		190.08	29218.5		190.08	33865.2
189.08	29081.1		189.08	27980.4		189.08	33720.7
188.08	28699.5		188.08	29101		188.08	33017.8
187.08	28536.8		187.08	28495.1		187.08	34580.7
186.08	29012.2		186.08	28974.3		186.08	34171.5
185.08	29677.9		185.08	28397.4		185.08	34605.6
184.08	30056.7		184.08	29938.3		184.08	34873.5
183.08	28009.5		183.08	28308.6		183.08	33789.7
182.08	28455		182.08	29184.9		182.08	33975.7
181.08	28693.7		181.08	28989.2		181.08	34324.3
180.08	28800.9		180.08	29563		180.08	35039.6
179.08	30852.2		179.08	29213.3		179.08	34857.7
178.08	28979.5		178.08	30228.4		178.08	34889.6
177.08	28656.2		177.08	30010.2		177.08	34348.3
176.08	28927.7		176.08	29451.1		176.08	34528.6
175.08	28703.3		175.08	29991.6		175.08	34509.8
174.08	28617.1		174.08	29923.2		174.08	33866.4
173.08	29551.1		173.08	29249.8		173.08	34071.6
172.08	29900.6		172.08	29075.4		172.08	35141.4
171.08	30477.7		171.08	29063.5		171.08	36284.9
170.08	30373		170.08	31239.2		170.08	36674.3
169.08	31674.8		169.08	31633.6		169.08	38166.3
168.08	30492.9		168.08	31377.2		168.08	36259.9
167.08	29916.3		167.08	29666.9		167.08	36028
166.08	29773.6		166.08	29175.7		166.08	35392.5
165.08	29675.9		165.08	29557		165.08	35601.7
164.08	29380		164.08	29920.7		164.08	35942.7
163.08	29385.9		163.08	30290.3		163.08	35524.9
162.08	29599.2		162.08	29940.6		162.08	35124.9
161.08	30133.8		161.08	29946.4		161.08	36213.5
160.08	30180.7		160.08	30651.2		160.08	35177.7
159.08	30820		159.08	29417.7		159.08	35133.8
158.08	29417.2		158.08	30820.7		158.08	34971.8
157.08	29712.5		157.08	30519.9		157.08	34293.2
156.08	30332.7		156.08	31412.1		156.08	36186.6
155.08	31350.3		155.08	32815.9		155.08	34739.9
154.08	31559.3		154.08	33022		154.08	36858.1
153.08	31255.5		153.08	32736.8		153.08	38013.2
152.08	30488.7		152.08	32638.2		152.08	36900.4
151.08	29926.2		151.08	31486.6		151.08	36387.5
150.08	29320.4		150.08	31340.3		150.08	37453.5
149.08	30115.4		149.08	31146.3		149.08	36336.9
148.08	30397.3		148.08	29959.9		148.08	37608.9
147.08	30571		147.08	31020.2		147.08	37149.7
146.08	30706.7		146.08	30926.9		146.08	37037.7
145.08	30826		145.08	30353.5		145.08	36888.1
144.08	30764.9		144.08	31715.9		144.08	37048.3
143.08	30474.5		143.08	29776.3		143.08	38734.1
142.08	31166.5		142.08	31895.7		142.08	37281.6
141.08	30974.1		141.08	30791.2		141.08	37154.9
140.08	30565.6		140.08	30437.6		140.08	37105.7
139.08	30897.5		139.08	31251		139.08	36879.7
138.08	29670.6		138.08	30362.5		138.08	36320.7
137.08	30212.4		137.08	31447.9		137.08	37281.5
136.08	31113.6		136.08	30818.2		136.08	38002.6
135.08	30475.2		135.08	32156.4		135.08	38171.4
134.08	31322.4		134.08	30922.5		134.08	36761.9
133.08	30857		133.08	30738		133.08	38098.3
132.08	31395.2		132.08	31523.2		132.08	37100.2
131.08	32000.2		131.08	31275.9		131.08	37052.7
130.08	31627.5		130.08	31765.8		130.08	37184.1
129.08	32351.3		129.08	31069.5		129.08	38184.4
128.08	30822.8		128.08	32544.7		128.08	37114.6
127.08	31740.6		127.08	31187.1		127.08	37070
126.08	31981.1		126.08	30888.5		126.08	37203.5
125.08	31676.3		125.08	31838.8		125.08	38186.2
124.08	32252.7		124.08	31683.4		124.08	38596.3
123.08	31923.9		123.08	32040.9		123.08	37890
122.08	31642.5		122.08	31507.5		122.08	39455
121.08	32485.3		121.08	31757.2		121.08	41803.7
120.08	33157.9		120.08	33447.4		120.08	44840.6
119.08	32356.5		119.08	32383.8		119.08	44842.8
118.08	33927.5		118.08	32352.6		118.08	40002.6
117.08	32122.7		117.08	32371.3		117.08	39469.2
116.08	32410		116.08	32181		116.08	38952
115.08	31860.7		115.08	32959.4		115.08	38532
114.08	30999.6		114.08	32871.9		114.08	39618.4
113.08	31978.6		113.08	33077.8		113.08	38875.9
112.08	32401.5		112.08	33083.4		112.08	39131.4
111.08	31803		111.08	34217.9		111.08	39167.5
110.08	33044.2		110.08	33270.8		110.08	38998.6
109.08	32604.4		109.08	32570.8		109.08	39932.8
108.08	33262.3		108.08	33559.2		108.08	40088.4
107.08	33323		107.08	33153.1		107.08	39669.3
106.08	32737.4		106.08	33037.2		106.08	40357.6
105.08	33010.4		105.08	33669.8		105.08	39907.7
104.08	33078.9		104.08	35836.3		104.08	40267.6
103.08	32751.1		103.08	35180.7		103.08	41819.6
102.08	34701.5		102.08	35980.7		102.08	40409.8
101.08	32117.7		101.08	37030.3		101.08	41759.7
100.08	32434.2		100.08	34459.6		100.08	39298
99.08	33188.4		99.08	32303.9		99.08	40614.2
98.08	32174.2		98.08	32369.2		98.08	39358.5
97.08	31567.3		97.08	33711.5		97.08	39971.8
96.08	32473.1		96.08	33555		96.08	40152.7
95.08	32114.8		95.08	33586.3		95.08	40735.2
94.08	33622.7		94.08	32704.3		94.08	40899.1
93.08	33324.6		93.08	33354.6		93.08	40759.1
92.08	33537.2		92.08	33801.5		92.08	41991
91.08	33262.2		91.08	34690.2		91.08	40518.9
90.08	34541.5		90.08	33152.8		90.08	42937.9
89.08	34113.9		89.08	35103.6		89.08	42440.3
88.08	34735.4		88.08	34678.4		88.08	43584.4
87.08	34112.8		87.08	34508.5		87.08	44390.3
86.08	35272.1		86.08	36083.8		86.08	44091.6
85.08	34412.4		85.08	35627.1		85.08	44589
84.08	35518.6		84.08	35376.6		84.08	44067.6
83.08	35046.7		83.08	36076.1		83.08	43575.6
82.08	33959.5		82.08	35733		82.08	43493.5
81.08	34783.1		81.08	35179.6		81.08	43228.9
80.08	34448.2		80.08	35224.3		80.08	43333.1
79.08	33503.4		79.08	34882.6		79.08	43235.8
78.08	34131.1		78.08	34352.1		78.08	42248.2
77.08	33595.5		77.08	34059.2		77.08	42394.7
76.08	33614.2		76.08	36391.8		76.08	43878.2
75.08	34437		75.08	34658.8		75.08	46864
74.08	34049.7		74.08	33198.2		74.08	44144.3
73.08	32604.1		73.08	32924.1		73.08	40301.4
72.08	31070.6		72.08	32890.3		72.08	38794.8
71.08	31426		71.08	31086.7		71.08	38786.6
70.08	30292.5		70.08	31586.8		70.08	38883.6
69.08	30167.2		69.08	31335.8		69.08	37088.7
68.08	30089.8		68.08	31599.4		68.08	38757.8
67.08	31840.6		67.08	34323.1		67.08	39787.4
66.08	32948.4		66.08	33258.4		66.08	40922.1
65.08	33476.9		65.08	34617.1		65.08	42126
64.08	36018.4		64.08	38126.7		64.08	45730.5
63.08	40744.8		63.08	46638.7		63.08	50081.4
62.08	46104.7		62.08	49847		62.08	58414.4
61.08	50203.8		61.08	49505.1		61.08	66419.3
60.08	51645.3		60.08	44663.7		60.08	67588.8
59.08	45933.6		59.08	42036.1		59.08	61693.2
58.08	37675.7		58.08	37925.6		58.08	49030.9
57.08	31722.8		57.08	35094.3		57.08	42875.5
56.08	28948		56.08	33034.3		56.08	37793.1
55.08	29105.2		55.08	31473.6		55.08	36894.8
54.08	28155.2		54.08	30955.4		54.08	36324.7
53.08	27284.7		53.08	30148.5		53.08	35334.5
52.08	26612.3		52.08	29674.5		52.08	34935.6
51.08	27304.3		51.08	30902.6		51.08	35001.1
50.08	26598.1		50.08	30216.4		50.08	33963
49.08	25955.5		49.08	28974.2		49.08	33161.4
48.08	26335.6		48.08	25949.7		48.08	33127.7
47.08	25171		47.08	25594.6		47.08	32689.8
46.08	24524.1		46.08	24894.4		46.08	31388.5
45.08	22737.2		45.08	24077.3		45.08	30044.6
44.08	23035.1		44.08	24380		44.08	29835.3
43.08	22747.7		43.08	24525.8		43.08	30187.8
42.08	23263.4		42.08	24464.4		42.08	31843.7
41.08	24222.9		41.08	25289.7		41.08	33110.9
40.08	27551.3		40.08	28211.5		40.08	36942.8
39.08	33059.5		39.08	36127.2		39.08	42113.5
38.08	40783.7		38.08	52937.1		38.08	49859.6
37.08	47451.8		37.08	68547.5		37.08	62229.1
36.08	58602.4		36.08	55645.2		36.08	79998.5
35.08	63075.1		35.08	41177.1		35.08	87714.6
34.08	50031.8		34.08	36470.3		34.08	72052.7
33.08	26782.4		33.08	30820.7		33.08	36788.6
32.08	15431.5		32.08	21390		32.08	22543.1
31.08	13141.9		31.08	17643.8		31.08	23029.8
30.08	13181.6		30.08	20056.2		30.08	23881.9
29.08	12450.9		29.08	22007.5		29.08	19356.8
28.08	9866.64		28.08	17850.9		28.08	13668.9
27.08	8353.86		27.08	13509.5		27.08	10187.9
26.08	8481.73		26.08	12182.1		26.08	10197.7
25.08	8780.3		25.08	12424.1		25.08	9582.22
24.08	9358.04		24.08	12539.6		24.08	10112.4
23.08	10893.7		23.08	16317.2		23.08	11326.6
22.08	10580.2		22.08	20548.4		22.08	11209.4
21.08	9490.57		21.08	18549.8		21.08	9128.05
20.08	7341.05		20.08	14223.2		20.08	6407.13
19.08	5763.36		19.08	9923.5		19.08	5841.68
18.08	5890.2		18.08	7753.98		18.08	5360.14
17.08	5633.08		17.08	6471.08		17.08	4883.79
16.08	5218.48		16.08	5806.57		16.08	4725.35
15.08	4401.12		15.08	5287.23		15.08	4962.33
14.08	4969.92		14.08	5127.72		14.08	6250.32
13.08	5709.31		13.08	5064.6		13.08	7705.41
12.08	6184.11		12.08	5218.54		12.08	9702.88
11.08	6605.22		11.08	5391.43		11.08	8990.8
10.08	5500.72		10.08	6597.8		10.08	9861.61
9.08	6188.28		9.08	7712.46		9.08	10600.9
8.08	6092.77		8.08	10669.9		8.08	8782.16
7.08	7179.43		7.08	11957.6		7.08	7409.51
6.08	8783.58		6.08	10754.2		6.08	8893.52
5.08	7687.87		5.08	10335.2		5.08	8753.44
4.08	6407.48		4.08	8568.94		4.08	8059.97
3.08	4319.5		3.08	4954		3.08	5727.25
2.08	2815.05		2.08	2179.15		2.08	2954.32
1.08	1155.35		1.08	1126.1		1.08	1294.79
0.08	502.179		0.08	604.998		0.08	761.7
-0.92	152.192		-0.92	304.593		-0.92	230.902
-1.92	105.359		-1.92	95.2961		-1.92	134.93
-2.92	58.8449		-2.92	74.7462		-2.92	149.26
-3.92	48.6938		-3.92	87.1574		-3.92	75.2842
-4.92	33.7257		-4.92	93.9862		-4.92	26.5965
-5.92	84.6186		-5.92	46.7342		-5.92	72.3824
-6.92	64.5701		-6.92	51.4848		-6.92	40.8936
-7.92	75.3436		-7.92	103.582		-7.92	62.6804
-8.92	32.2966		-8.92	70.9707		-8.92	93.5363
-9.92	53.8405		-9.92	21.536		-9.92	90.5322
