# Supplementary material for: Ion pair sites for efficient electrochemical extraction of uranium in real nuclear wastewater
Source: Nat Commun. 2024 May 16;15:4149. doi: 10.1038/s41467-024-48564-y (PMC11099191; doi:10.1038/s41467-024-48564-y)
Supplement: Supplementary file 5 — Source Data [file 41467_2024_48564_MOESM5_ESM.zip › Source Data/Supplementary Fig. 7/Supplementary Fig. 7c.xlsx]

## Sheet: Supplementary Fig. 7c
Supplementary Fig. 7c
The extraction efficiency of uranium in the OH-terminated Ti3C2: Type	The extraction efficiency of uranium in the OH-terminated Ti3C2: Extraction efficiency (%, Repeat test 1)	The extraction efficiency of uranium in the OH-terminated Ti3C2: Extraction efficiency (%, Repeat test 2)	The extraction efficiency of uranium in the OH-terminated Ti3C2: Extraction efficiency (%, Repeat test 3)	The extraction efficiency of uranium in the OH-terminated Ti3C2: Extraction efficiency (%, Mean value)	The extraction efficiency of uranium in the OH-terminated Ti3C2: Extraction efficiency (%, Standard deviation)
Poor F-	59.4	55.6	57.5	57.5	1.9
Moderate F-	51.6	53.1	49.8	51.5	1.65227
Rich F-	48.2	47.6	45.5	47.1	1.41774
