# Supplementary material for: Ion pair sites for efficient electrochemical extraction of uranium in real nuclear wastewater
Source: Nat Commun. 2024 May 16;15:4149. doi: 10.1038/s41467-024-48564-y (PMC11099191; doi:10.1038/s41467-024-48564-y)
Supplement: Supplementary file 5 — Source Data [file 41467_2024_48564_MOESM5_ESM.zip › Source Data/Supplementary Fig. 8.xlsx]

## Sheet: Supplementary Fig. 8
Supplementary Fig. 8
The extraction efficiency of U(VI) on Ti(OH)PO4 with and without electricity: Type	The extraction efficiency of U(VI) on Ti(OH)PO4 with and without electricity: Extraction efficiency (%, Repeat test 1)	The extraction efficiency of U(VI) on Ti(OH)PO4 with and without electricity: Extraction efficiency (%, Repeat test 2)	The extraction efficiency of U(VI) on Ti(OH)PO4 with and without electricity: Extraction efficiency (%, Repeat test 3)	The extraction efficiency of U(VI) on Ti(OH)PO4 with and without electricity: Extraction efficiency (%, Mean value)	The extraction efficiency of U(VI) on Ti(OH)PO4 with and without electricity: Extraction efficiency (%, Standard deviation)
Without electricity	48.2	49.6	47.3	48.3667	1.15902
With electricity	99.3	99.5	99.8	99.5333	0.25166
